# Supplementary material for: Wheat transcriptomic responses to extended feeding by wheat curl mites
Source: Sci Rep. 2022 Jul 22;12:12535. doi: 10.1038/s41598-022-16792-1 (PMC9307608; doi:10.1038/s41598-022-16792-1)
Supplement: Supplementary file 1 — Supplementary Information 1. [file 41598_2022_16792_MOESM1_ESM.xlsx]

## Sheet: input-1
Supplemental Table 2: Mapping percentages
Condition	Replicate	Input_1	Input_2	Mapped_1	Mapped_2	Total_input	Total_mapped	%_mapped	%_concordant_pair
BC	1	21051707	21051707	17867161	17449372	42103414	35316533	83.8804	0.775
BC	2	17910380	17910380	15287833	14893173	35820760	30181006	84.2556	0.775
BC	3	20069073	20069073	16945819	16521181	40138146	33467000	83.3795	0.771
BI	1	18774608	18774608	15825000	15518557	37549216	31343557	83.4733	0.773
BI	2	20787813	20787813	17629480	17170332	41575626	34799812	83.7024	0.772
BI	3	19581004	19581004	16483398	16115138	39162008	32598536	83.2402	0.77
SC	1	23452779	23452779	19746527	19316999	46905558	39063526	83.2812	0.773
SC	2	26222535	26222535	22180230	21607129	52445070	43787359	83.4918	0.77
SC	3	21853249	21853249	18573600	18170852	43706498	36744452	84.0709	0.776
SI	1	23134594	23134594	19303917	18855703	46269188	38159620	82.4731	0.764
SI	2	19874588	19874588	16775868	16392330	39749176	33168198	83.4437	0.769
SI	3	15741992	15741992	13128265	12828216	31483984	25956481	82.4434	0.765
BC: Byrd Control
BI: Byrd Infested
SC: Settler CL Control
SI: Settler Infested
