# Supplementary material for: Wheat transcriptomic responses to extended feeding by wheat curl mites
Source: Sci Rep. 2022 Jul 22;12:12535. doi: 10.1038/s41598-022-16792-1 (PMC9307608; doi:10.1038/s41598-022-16792-1)
Supplement: Supplementary file 2 — Supplementary Information 2. [file 41598_2022_16792_MOESM2_ESM.xlsx]

## Sheet: Sheet1
Supplemental table 2: Gene expression level and contrast summary
Bc = Byrd control, bi = Byrd infested, sc = Settler control and si = Settler infested.
						Fold-change(FC)						P-value						contrast |FC|>2 & P-value < 5%; U=upregulated D=downregulated							FPKM
geneID.v2.1	geneID.v2	geneIDv1	Chr	gene_function	clusterID	bc.bi.fc	bc.sc.fc	bc.si.fc	bi.sc.fc	bi.si.fc	sc.si.fc	bc.bi.pval	bc.sc.pval	bc.si.pval	bi.sc.pval	bi.si.pval	sc.si.pval	bc.bi	bc.sc	bc.si	bi.sc	bi.si	sc.si	nb.DEG	bc.fpkm	bi.fpkm	sc.fpkm	si.fpkm
TraesCS1A03G0000100LC	TraesCS1A02G000100LC	TraesCS1A01G000100LC	TraesCS1A	cyclic nucleotide gated channel 9	CLUSTER3	0.929955	1.01556	0.398214	0.0856013	-0.531741	-0.617342	0.00055	0.00035	0.1192	0.7623	0.0474	0.0235	no	U	no	no	no	no	1	8.33754	15.8848	16.8559	10.9878
TraesCS1A03G0000500LC	TraesCS1A02G000300LC	TraesCS1A01G000300LC	TraesCS1A	S-locus lectin protein kinase family protein	CLUSTER4	0.902104	0.61508	1.17598	-0.287024	0.273877	0.560902	0.0071	0.10955	0.0004	0.4301	0.38495	0.1349	no	no	U	no	no	no	1	22.0377	41.1838	33.7539	49.7934
TraesCS1A03G0000600	TraesCS1A02G000300	TraesCS1A01G000300	TraesCS1A	Coiled-coil domain-containing protein	CLUSTER3	0.967125	1.17658	0.586671	0.209453	-0.380454	-0.589907	0.03215	0.01095	0.247	0.6299	0.43985	0.24285	no	U	no	no	no	no	1	2.47253	4.83364	5.5889	3.71318
TraesCS1A03G0000800	TraesCS1A02G000400	TraesCS1A01G000400	TraesCS1A	ATP synthase gamma chain	CLUSTER3	0.903109	1.48163	0.490085	0.578526	-0.413024	-0.99155	1	0.0159	1	0.2975	1	0.0736	no	U	no	no	no	no	1	0.32156	0.601346	0.898004	0.451639
TraesCS1A03G0001700	TraesCS1A02G001100	TraesCS1A01G001100	TraesCS1A	ATP synthase gamma chain	CLUSTER3	0.865465	1.00781	0.420731	0.142348	-0.444734	-0.587081	5e-05	5e-05	0.0492	0.52355	0.03815	0.0087	no	U	no	no	no	no	1	2.97212	5.41498	5.97651	3.97849
TraesCS1A03G0002200	TraesCS1A02G001400	TraesCS1A01G001400	TraesCS1A	NAD(P)-binding Rossmann-fold superfamily protein	CLUSTER3	1.00636	1.10228	0.404166	0.0959177	-0.602192	-0.69811	5e-05	5e-05	0.09945	0.69305	0.01175	0.00435	U	U	no	no	no	no	2	1.52933	3.07216	3.28336	2.0238
TraesCS1A03G0004600LC	TraesCS1A02G002400LC	TraesCS1A01G002400LC	TraesCS1A	Protein FAR1-RELATED SEQUENCE 5	CLUSTER11	-0.868265	-0.563912	-1.35085	0.304353	-0.482584	-0.786936	0.0562	0.1779	0.01055	0.52745	1	0.12425	no	no	D	no	no	no	1	0.96903	0.53084	0.655515	0.379919
TraesCS1A03G0012900	TraesCS1A02G004100	TraesCS1A01G004100	TraesCS1A	Disease resistance protein (NBS-LRR class) family	CLUSTER1	#NAME?	7.27555	7.24843	Inf	Inf	-0.0271149	1	0.18775	0.18775	5e-05	5e-05	0.92655	no	no	no	U	U	no	2	0.00885768	0	1.37239	1.34684
TraesCS1A03G0013100	TraesCS1A02G004200	TraesCS1A01G004200	TraesCS1A	SNF1-related protein kinase regulatory subunit beta-2	CLUSTER1	-0.224442	3.59965	3.60092	3.82409	3.82536	0.00126927	1	0.04455	0.04455	0.0001	0.0001	0.97625	no	U	U	U	U	no	4	0.469839	0.402147	5.69576	5.70077
TraesCS1A03G0019400LC	TraesCS1A02G010100LC	TraesCS1A01G010100LC	TraesCS1A	Deoxyuridine 5'-triphosphate nucleotidohydrolase	CLUSTER11	-1.20787	-0.897775	-1.1782	0.310094	0.029668	-0.280426	0.02965	0.08495	0.03025	0.59095	0.92785	0.6176	D	no	D	no	no	no	2	1.4606	0.632306	0.783926	0.645443
TraesCS1A03G0020900	TraesCS1A02G007800	TraesCS1A01G007800	TraesCS1A	transmembrane protein, putative (DUF 3339)	CLUSTER1	0	Inf	Inf	Inf	Inf	-0.783346	1	5e-05	0.02395	5e-05	0.02395	0.42995	no	U	U	U	U	no	4	0	0	2.83001	1.64428
TraesCS1A03G0022100	TraesCS1A02G008100	TraesCS1A01G008100	TraesCS1A	Powdery mildew resistance protein	CLUSTER6	-0.114444	-1.6034	-1.53629	-1.48896	-1.42185	0.0671108	0.5944	5e-05	5e-05	5e-05	5e-05	0.78625	no	D	D	D	D	no	4	3.6	3.32546	1.18476	1.24117
TraesCS1A03G0024800	TraesCS1A02G009300	TraesCS1A01G009300	TraesCS1A	Pm3-like disease resistance protein	CLUSTER6	0.159718	-0.846898	-0.799638	-1.00662	-0.959356	0.0472596	0.53265	0.0062	0.00525	0.00165	0.00085	1	no	no	no	D	no	no	1	0.81867	0.914511	0.455163	0.470321
TraesCS1A03G0028600	TraesCS1A02G011100	TraesCS1A01G011100	TraesCS1A	30S ribosomal protein S19	CLUSTER1	0	Inf	Inf	Inf	Inf	-0.384006	1	5e-05	1	5e-05	1	0.43145	no	U	no	U	no	no	2	0	0	0.68755	0.526874
TraesCS1A03G0029400	TraesCS1A02G011500	TraesCS1A01G011500	TraesCS1A	Cytochrome oxidase assembly 3, mitochondrial	CLUSTER1	0	Inf	Inf	Inf	Inf	1.1221	1	0.02395	0.00015	0.02395	0.00015	0.2544	no	U	U	U	U	no	4	0	0	1.3134	2.85879
TraesCS1A03G0029800	TraesCS1A02G011900	TraesCS1A01G011900	TraesCS1A	Protein kinase	CLUSTER1	-0.540716	3.60144	4.22502	4.14216	4.76574	0.623583	1	0.0038	0.0026	0.04405	0.044	0.05325	no	U	U	U	U	no	4	0.0601866	0.0413741	0.730535	1.12553
TraesCS1A03G0031300	TraesCS1A02G012400	TraesCS1A01G012400	TraesCS1A	F-box protein	CLUSTER6	0.504125	-3.27032	-3.14344	-3.77444	-3.64757	0.126874	0.15005	1	1	0.01265	0.0009	1	no	no	no	D	D	no	2	0.476292	0.675507	0.0493639	0.0539016
TraesCS1A03G0033300	TraesCS1A02G013500	TraesCS1A01G013500	TraesCS1A	DNA-directed RNA polymerase subunit	CLUSTER9	-1.08544	0.28011	-0.350459	1.36555	0.734983	-0.630569	0.0552	0.521	0.4532	0.0164	0.18685	0.16965	no	no	no	U	no	no	1	3.96602	1.86898	4.81588	3.11068
TraesCS1A03G0033600	TraesCS1A02G013600	TraesCS1A01G013600	TraesCS1A	Defensin	CLUSTER6	-1.0926	-2.7342	-1.12849	-1.64161	-0.0358964	1.60571	0.09285	0.00915	0.1048	1	1	1	no	D	no	no	no	no	1	0.759233	0.356017	0.114103	0.347268
TraesCS1A03G0037800	TraesCS1A02G015800	TraesCS1A01G015800	TraesCS1A	12-oxophytodienoate reductase-like protein	CLUSTER7	0.401549	-0.237411	-1.08985	-0.638959	-1.4914	-0.852441	0.2571	1	1	0.08345	0.0007	1	no	no	no	no	D	no	1	0.701235	0.926279	0.594834	0.329447
TraesCS1A03G0041900	TraesCS1A02G017900	TraesCS1A01G017900	TraesCS1A	Receptor-like kinase	CLUSTER4	0.751335	-0.290793	0.524648	-1.04213	-0.226687	0.815441	0.0032	0.27755	0.0407	5e-05	0.3513	0.00285	no	no	no	D	no	no	1	2.03339	3.42291	1.6622	2.92521
TraesCS1A03G0042600	TraesCS1A02G018300	TraesCS1A01G018300	TraesCS1A	Dirigent protein	CLUSTER6	0.18352	-1.0736	-1.18697	-1.25712	-1.37049	-0.113367	0.43405	0.00015	5e-05	5e-05	5e-05	0.6951	no	D	D	D	D	no	4	4.78556	5.43473	2.27377	2.10193
TraesCS1A03G0042900	TraesCS1A02G018500	TraesCS1A01G018500	TraesCS1A	Receptor-like kinase	CLUSTER8	0.489556	-0.572818	-0.76411	-1.06237	-1.25367	-0.191292	0.12105	0.10835	0.0306	0.00385	0.0005	1	no	no	no	D	D	no	2	0.719475	1.01015	0.483704	0.423639
TraesCS1A03G0043100	TraesCS1A02G018600	TraesCS1A01G018600	TraesCS1A	Receptor-like kinase	CLUSTER6	-0.125445	-2.22035	-1.51902	-2.09491	-1.39358	0.701329	0.6927	0.00055	0.0003	0.00085	0.00095	1	no	D	D	D	D	no	4	0.95909	0.879218	0.20581	0.334647
TraesCS1A03G0046200	TraesCS1A02G020400	TraesCS1A01G020400	TraesCS1A	Regulator of chromosome condensation (RCC1) family with FYVE zinc finger domain	CLUSTER6	-0.332602	-0.61816	-1.33825	-0.285559	-1.00565	-0.720088	0.21595	0.03305	5e-05	0.3277	0.00165	1	no	no	D	no	D	no	2	0.886956	0.704334	0.577853	0.350791
TraesCS1A03G0047300	TraesCS1A02G021100	TraesCS1A01G021100	TraesCS1A	Anthocyanin 5-aromatic acyltransferase	CLUSTER6	-0.026558	-1.42012	-0.73552	-1.39356	-0.708962	0.6846	0.8968	5e-05	0.0005	5e-05	0.0008	0.00585	no	D	no	D	no	no	2	6.30736	6.19232	2.35694	3.78821
TraesCS1A03G0047400	TraesCS1A02G021200	TraesCS1A01G021200	TraesCS1A	Mechanosensitive ion channel family protein	CLUSTER6	-0.0563278	-2.74864	-2.61307	-2.69231	-2.55674	0.135566	0.85425	5e-05	0.00015	1	1	1	no	D	D	no	no	no	2	0.66178	0.63644	0.0984672	0.108169
TraesCS1A03G0051500LC	TraesCS1A02G026900LC	TraesCS1A01G026900LC	TraesCS1A	S-adenosylmethionine decarboxylase proenzyme	CLUSTER1	0.191531	1.06839	1.18539	0.876863	0.993862	0.116999	1	0.06175	0.03575	0.0948	0.0529	0.8001	no	no	U	no	no	no	1	0.358	0.408827	0.750761	0.814183
TraesCS1A03G0053100	TraesCS1A02G023200	TraesCS1A01G023200	TraesCS1A	Sulfotransferase	CLUSTER6	-0.0673844	#NAME?	-5.69777	#NAME?	-5.63039	Inf	0.80185	5e-05	0.22845	5e-05	0.22845	1	no	D	no	D	no	no	2	1.86354	1.7785	0	0.0359035
TraesCS1A03G0053900	TraesCS1A02G023700	TraesCS1A01G023700	TraesCS1A	Phloem protein 2-like protein	CLUSTER4	-0.166686	-0.512289	0.763235	-0.345603	0.929921	1.27552	0.5886	0.1174	0.011	0.29085	0.0023	0.0001	no	no	no	no	no	U	1	2.11118	1.88082	1.48017	3.58329
TraesCS1A03G0055800	TraesCS1A02G024400	TraesCS1A01G024400	TraesCS1A	Receptor-kinase, putative	CLUSTER7	0.218492	-0.27126	-1.10634	-0.489752	-1.32483	-0.835077	0.44155	0.3362	0.00055	0.08515	5e-05	0.0071	no	no	D	no	D	no	2	1.50652	1.75286	1.24829	0.699735
TraesCS1A03G0060600	TraesCS1A02G026200	TraesCS1A01G026200	TraesCS1A	NBS-LRR disease resistance protein-like protein	CLUSTER4	1.04352	0.397883	0.689686	-0.645638	-0.353835	0.291803	0.00085	1	0.02165	0.02985	0.1916	0.3164	U	no	no	no	no	no	1	0.462269	0.952853	0.609073	0.745609
TraesCS1A03G0061700	TraesCS1A02G026900	TraesCS1A01G026900	TraesCS1A	Ribosomal RNA apurinic site specific lyase-like	CLUSTER1	0.656856	1.56199	1.88361	0.905136	1.22676	0.321621	1	1	0.0125	1	0.2615	0.5891	no	no	U	no	no	no	1	0.227476	0.358649	0.671649	0.839382
TraesCS1A03G0062800	TraesCS1A02G027300	TraesCS1A01G027300	TraesCS1A	Cysteine proteinase	CLUSTER1	-1.1999	1.60252	2.6033	2.80241	3.8032	1.00079	5e-05	5e-05	5e-05	5e-05	5e-05	5e-05	D	U	U	U	U	U	6	2.68993	1.17094	8.16856	16.346
TraesCS1A03G0065300	TraesCS1A02G028500	TraesCS1A01G028500	TraesCS1A	NBS-LRR-like resistance protein	CLUSTER1	-0.826163	3.95461	3.75777	4.78077	4.58394	-0.196834	1	5e-05	0.0001	0.044	0.044	0.4916	no	U	U	U	U	no	4	0.0740489	0.0417656	1.14809	1.00166
TraesCS1A03G0065500	TraesCS1A02G028600	TraesCS1A01G028600	TraesCS1A	Disease resistance protein (NBS-LRR class) family	CLUSTER6	0.101076	-0.796537	-1.35072	-0.897613	-1.4518	-0.554182	0.6975	0.0076	0.00015	0.00285	5e-05	1	no	no	D	no	D	no	2	1.01205	1.0855	0.582669	0.396823
TraesCS1A03G0065600	TraesCS1A02G028700	TraesCS1A01G028700	TraesCS1A	Disease resistance protein (TIR-NBS-LRR class) family	CLUSTER1	#NAME?	7.16592	6.88135	Inf	Inf	-0.284564	1	0.13955	0.13955	5e-05	5e-05	0.3398	no	no	no	U	U	no	2	0.00623843	0	0.895841	0.735476
TraesCS1A03G0065900	TraesCS1A02G028900	TraesCS1A01G028900	TraesCS1A	NBS-LRR-like resistance protein	CLUSTER1	-0.326986	2.69367	2.37182	3.02066	2.6988	-0.321858	1	5e-05	5e-05	5e-05	5e-05	0.23525	no	U	U	U	U	no	4	0.247729	0.19749	1.60271	1.28223
TraesCS1A03G0068800	TraesCS1A02G030400	TraesCS1A01G030400	TraesCS1A	Jasmonate O-methyltransferase	CLUSTER6	-0.546763	-1.4348	-2.52839	-0.888037	-1.98162	-1.09359	0.05165	5e-05	5e-05	0.0011	5e-05	0.00045	no	D	D	no	D	D	4	9.71701	6.65182	3.59431	1.68427
TraesCS1A03G0070300	TraesCS1A02G030900	TraesCS1A01G030900	TraesCS1A	receptor kinase 1	CLUSTER6	-0.156293	-1.06321	-1.64791	-0.906913	-1.49161	-0.584699	0.5266	0.00055	5e-05	0.00195	5e-05	0.06065	no	D	D	no	D	no	3	2.82151	2.53182	1.35028	0.900354
TraesCS1A03G0070500	TraesCS1A02G031100	TraesCS1A01G031100	TraesCS1A	Cysteine protease	CLUSTER8	1.83723	-1.3497	-4.06008	-3.18693	-5.89731	-2.71038	5e-05	0.0021	0.04575	5e-05	0.04575	1	U	D	D	D	D	no	5	1.03843	3.71055	0.407453	0.0622545
TraesCS1A03G0070700LC	TraesCS1A02G037600LC	TraesCS1A01G037600LC	TraesCS1A	suppressor of npr1-1 constitutive 4	CLUSTER1	1.04577	3.04516	2.57979	1.99939	1.53402	-0.465369	0.00575	5e-05	5e-05	5e-05	5e-05	0.06805	U	U	U	U	U	no	5	0.997232	2.05876	8.23152	5.96198
TraesCS1A03G0075000	TraesCS1A02G033300	TraesCS1A01G033300	TraesCS1A	Mitochondrial import inner membrane translocase subunit Tim9	CLUSTER1	0.263493	1.17958	1.71797	0.916086	1.45448	0.538391	1	1	0.00745	1	0.02075	0.2511	no	no	U	no	U	no	2	0.381366	0.457785	0.863835	1.25459
TraesCS1A03G0079200	TraesCS1A02G034600	TraesCS1A01G034600	TraesCS1A	Lecithin-cholesterol acyltransferase-like 1	CLUSTER9	-1.06497	-0.381534	-0.595953	0.683439	0.46902	-0.214419	0.02115	0.356	0.1558	1	1	1	D	no	no	no	no	no	1	0.649246	0.310328	0.498375	0.429546
TraesCS1A03G0080900	TraesCS1A02G035000	TraesCS1A01G035000	TraesCS1A	Nuclear pore complex protein NUP43	CLUSTER1	0.774478	2.27061	1.64976	1.49613	0.875286	-0.620844	0.0591	5e-05	0.00015	5e-05	0.0107	0.0331	no	U	U	U	no	no	3	0.41209	0.704909	1.98844	1.29306
TraesCS1A03G0081800LC	TraesCS1A02G044300LC	TraesCS1A01G044300LC	TraesCS1A	ATP synthase subunit alpha, chloroplastic	CLUSTER7	-0.376472	0.286516	-1.32225	0.662989	-0.94578	-1.60877	0.4799	0.56765	0.0344	0.1775	0.11745	0.01035	no	no	D	no	no	D	2	1.89723	1.46147	2.31404	0.758722
TraesCS1A03G0083400	TraesCS1A02G035900	TraesCS1A01G035900	TraesCS1A	Disease resistance protein RPM1	CLUSTER6	-0.535494	-0.681871	-1.12329	-0.146377	-0.587801	-0.441424	0.04815	0.0174	0.00015	0.60785	0.0491	0.1413	no	no	D	no	no	no	1	1.4888	1.02716	0.928052	0.683424
TraesCS1A03G0089400	TraesCS1A02G037600	TraesCS1A01G037600	TraesCS1A	3-ketoacyl-CoA synthase	CLUSTER1	-0.683803	0.803148	0.262037	1.48695	0.945839	-0.541112	1	0.0255	1	0.00015	1	0.12565	no	no	no	U	no	no	1	0.544455	0.338935	0.950022	0.652894
TraesCS1A03G0090900	TraesCS1A02G038300	TraesCS1A01G038300	TraesCS1A	Inorganic pyrophosphatase family protein	CLUSTER1	0	Inf	Inf	Inf	Inf	-0.159517	1	5e-05	5e-05	5e-05	5e-05	0.75205	no	U	U	U	U	no	4	0	0	1.37588	1.23186
TraesCS1A03G0093300	TraesCS1A02G039100	TraesCS1A01G039100	TraesCS1A	B3 domain-containing protein	CLUSTER1	-0.160063	3.25264	3.10399	3.4127	3.26405	-0.148647	1	0.0001	0.0001	0.0001	0.0001	0.61155	no	U	U	U	U	no	4	0.0917314	0.0820983	0.874299	0.788702
TraesCS1A03G0094200LC	TraesCS1A02G052700LC	TraesCS1A01G052700LC	TraesCS1A	Protein FAR1-RELATED SEQUENCE 3	CLUSTER1	-1.71819	2.89404	2.42796	4.61223	4.14615	-0.466077	1	0.001	1	0.14875	1	0.2635	no	U	no	no	no	no	1	0.0939971	0.0285686	0.698726	0.505829
TraesCS1A03G0097100	TraesCS1A02G040900	TraesCS1A01G040900	TraesCS1A	3-ketoacyl-CoA synthase	CLUSTER2	0.665013	1.13139	-1.13799	0.466373	-1.803	-2.26937	0.05665	0.0009	1	0.15395	0.0005	5e-05	no	U	no	no	D	D	3	0.587155	0.930982	1.28627	0.266799
TraesCS1A03G0098000	TraesCS1A02G041100	TraesCS1A01G041100	TraesCS1A	Leucine-rich repeat (LRR) family protein	CLUSTER6	0.176559	-0.675692	-0.990684	-0.852251	-1.16724	-0.314992	0.58425	0.0694	0.0087	0.02335	0.00245	0.4375	no	no	no	no	D	no	1	1.1597	1.31067	0.726006	0.583604
TraesCS1A03G0098300	TraesCS1A02G041300	TraesCS1A01G041300	TraesCS1A	Chymotrypsin inhibitor	CLUSTER3	Inf	Inf	Inf	-2.26398	-2.49123	-0.227243	5e-05	1	1	0.00585	0.15795	1	U	no	no	D	no	no	2	0	2.57825	0.536784	0.458556
TraesCS1A03G0098700	TraesCS1A02G041400	TraesCS1A01G041400	TraesCS1A	Chymotrypsin inhibitor	CLUSTER8	2.72693	1.32808	0.258879	-1.39886	-2.46806	-1.0692	5e-05	5e-05	0.3261	5e-05	5e-05	5e-05	U	U	no	D	D	D	5	8.04179	53.2405	20.1903	9.62239
TraesCS1A03G0110400LC	TraesCS1A02G062100LC	TraesCS1A01G062100LC	TraesCS1A	Isopentenyl-diphosphate Delta-isomerase	CLUSTER2	-0.139058	1.42942	-0.897547	1.56848	-0.75849	-2.32697	0.733	0.00035	0.05585	5e-05	0.1078	5e-05	no	U	no	U	no	D	3	0.864204	0.784794	2.32764	0.463904
TraesCS1A03G0110700LC	TraesCS1A02G062400LC	TraesCS1A01G062400LC	TraesCS1A	Retrotransposon protein, putative, unclassified, expressed	CLUSTER6	-0.043436	#NAME?	#NAME?	#NAME?	#NAME?	0	0.9328	5e-05	5e-05	5e-05	5e-05	1	no	D	D	D	D	no	4	0.825272	0.800795	0	0
TraesCS1A03G0112100LC	TraesCS1A02G063200LC	TraesCS1A01G063200LC	TraesCS1A	Protein FAR1-RELATED SEQUENCE 5	CLUSTER6	0.00750027	-0.662686	-1.29515	-0.670186	-1.30265	-0.632464	0.97995	0.0608	0.00125	0.05275	0.00125	0.11535	no	no	D	no	D	no	2	1.48355	1.49129	0.937163	0.604539
TraesCS1A03G0117100	TraesCS1A02G048700	TraesCS1A01G048700	TraesCS1A	Non-specific lipid-transfer protein-like protein	CLUSTER1	1.39955	2.07499	1.88785	0.675442	0.488295	-0.187146	5e-05	5e-05	5e-05	0.0164	0.0812	0.4713	U	U	U	no	no	no	3	1.86367	4.91672	7.85241	6.8971
TraesCS1A03G0118800	TraesCS1A02G049300	TraesCS1A01G049300	TraesCS1A	Nuclear pore complex protein Nup107	CLUSTER6	-0.197876	-0.691845	-1.29546	-0.493969	-1.09758	-0.603612	0.3969	0.0057	5e-05	0.04985	5e-05	0.0283	no	no	D	no	D	no	2	1.97288	1.72003	1.22134	0.803768
TraesCS1A03G0122200	TraesCS1A02G050400	TraesCS1A01G050400	TraesCS1A	Bidirectional sugar transporter SWEET	CLUSTER1	-0.131196	0.73833	1.73289	0.869526	1.86409	0.994564	0.6091	0.00305	5e-05	0.00055	5e-05	5e-05	no	no	U	no	U	no	2	3.2553	2.97233	5.43064	10.8204
TraesCS1A03G0122800	TraesCS1A02G050600	TraesCS1A01G050600	TraesCS1A	Defensin	CLUSTER1	-0.41891	3.44331	2.95418	3.86223	3.37309	-0.489136	1	0.00045	0.00085	0.0032	0.00695	0.14075	no	U	U	U	U	no	4	0.325057	0.243139	3.53591	2.51916
TraesCS1A03G0126000	TraesCS1A02G051500	TraesCS1A01G051500	TraesCS1A	Prostaglandin E synthase 3	CLUSTER1	0.410867	1.1363	1.61255	0.725428	1.20168	0.47625	0.25455	0.002	5e-05	0.02715	0.00015	0.09825	no	U	U	no	U	no	3	1.43346	1.90576	3.15097	4.38338
TraesCS1A03G0130600LC	TraesCS1A02G075300LC	TraesCS1A01G075300LC	TraesCS1A	Glucose-6-phosphate isomerase	CLUSTER1	0.126656	1.20545	1.36317	1.07879	1.23651	0.157718	0.65185	5e-05	5e-05	5e-05	5e-05	0.515	no	U	U	U	U	no	4	4.6944	5.12516	10.8257	12.0763
TraesCS1A03G0138000	TraesCS1A02G056400	TraesCS1A01G056400	TraesCS1A	Class II aminoacyl-tRNA and biotin synthetases superfamily protein	CLUSTER3	1.84499	1.66053	1.94559	-0.184456	0.100598	0.285054	0.00085	0.0016	0.0004	0.6529	0.7985	0.44375	U	U	U	no	no	no	3	0.864912	3.10719	2.73427	3.33159
TraesCS1A03G0140800	TraesCS1A02G057900	TraesCS1A01G057900	TraesCS1A	Remorin family protein	CLUSTER1	-0.710603	0.244442	0.294696	0.955045	1.0053	0.0502544	0.04015	0.42955	0.33335	0.00625	0.0041	0.8745	no	no	no	no	U	no	1	0.98961	0.604716	1.17233	1.21388
TraesCS1A03G0145100LC	TraesCS1A02G083200LC	TraesCS1A01G083200LC	TraesCS1A	DNA-directed RNA polymerase subunit beta'	CLUSTER6	-0.451358	-0.602278	-1.05424	-0.15092	-0.602884	-0.451965	0.26685	0.1506	0.0185	0.7285	0.1764	0.32545	no	no	D	no	no	no	1	1.07411	0.785558	0.707533	0.51724
TraesCS1A03G0159300LC	TraesCS1A02G091910LC	TraesCS1A01G091910LC	TraesCS1A	#N/A	CLUSTER9	-1.06178	-0.126193	-0.788381	0.935588	0.2734	-0.662188	0.03395	0.763	0.0873	0.06835	1	0.1751	D	no	no	no	no	no	1	1.01403	0.485762	0.929102	0.587118
TraesCS1A03G0163300	TraesCS1A02G066400	TraesCS1A01G066400	TraesCS1A	Dihydrolipoyl dehydrogenase	CLUSTER7	-0.47982	0.127288	-0.877663	0.607107	-0.397843	-1.00495	0.0385	0.59645	0.00035	0.00805	0.0672	5e-05	no	no	no	no	no	D	1	32.2568	23.1303	35.2321	17.5557
TraesCS1A03G0166500LC	TraesCS1A02G096000LC	TraesCS1A01G096000LC	TraesCS1A	MLO-like protein	CLUSTER3	0.74395	1.20214	0.667277	0.458186	-0.0766736	-0.534859	0.05145	0.0016	0.0742	0.17025	0.8221	0.09995	no	U	no	no	no	no	1	0.937555	1.57017	2.15713	1.4889
TraesCS1A03G0166600	TraesCS1A02G068100	TraesCS1A01G068100	TraesCS1A	neuronal PAS domain protein	CLUSTER1	-0.984734	1.05896	0.575527	2.04369	1.56026	-0.483429	1	0.00205	1	5e-05	1	0.1075	no	U	no	U	no	no	2	0.387545	0.195834	0.80742	0.577528
TraesCS1A03G0167500	TraesCS1A02G068400	TraesCS1A01G068400	TraesCS1A	Peptide methionine sulfoxide reductase MsrB	CLUSTER4	0.0655365	-1.11804	0.709576	-1.18358	0.64404	1.82761	1	1	0.0678	1	0.09275	0.00205	no	no	no	no	no	U	1	0.509661	0.533347	0.234811	0.83346
TraesCS1A03G0172500	TraesCS1A02G070400	TraesCS1A01G070400	TraesCS1A	WRKY transcription factor	CLUSTER4	0.753681	0.157088	1.35779	-0.596593	0.604114	1.20071	0.0046	0.55785	5e-05	0.02235	0.011	5e-05	no	no	U	no	no	U	2	1.2669	2.13611	1.41264	3.24699
TraesCS1A03G0174800	TraesCS1A02G071400	TraesCS1A01G071400	TraesCS1A	Glycosyltransferase	CLUSTER1	0.103925	1.86777	2.29405	1.76384	2.19012	0.426279	1	5e-05	5e-05	5e-05	5e-05	0.08195	no	U	U	U	U	no	4	0.479954	0.515803	1.75167	2.35384
TraesCS1A03G0174900	TraesCS1A02G071500	TraesCS1A01G071500	TraesCS1A	Mitochondrial pyruvate carrier	CLUSTER1	-0.00566423	0.699624	1.19945	0.705288	1.20511	0.499823	0.98085	0.01955	5e-05	0.01875	5e-05	0.0578	no	no	U	no	U	no	2	4.35233	4.33527	7.06853	9.99519
TraesCS1A03G0179400	TraesCS1A02G073500	TraesCS1A01G073500	TraesCS1A	transmembrane protein, putative (DUF247)	CLUSTER1	0.442194	2.16141	1.82617	1.71922	1.38397	-0.335245	1	5e-05	0.0001	5e-05	0.0008	0.3089	no	U	U	U	U	no	4	0.47105	0.640001	2.10725	1.67031
TraesCS1A03G0179800	TraesCS1A02G073900	TraesCS1A01G073900	TraesCS1A	Annexin	CLUSTER1	-0.755459	0.189557	0.698234	0.945017	1.45369	0.508677	0.01145	0.48785	0.00805	0.00195	5e-05	0.04945	no	no	no	no	U	no	1	2.10229	1.24531	2.39748	3.41099
TraesCS1A03G0181200	TraesCS1A02G074800	TraesCS1A01G074800	TraesCS1A	Transmembrane protein, putative	CLUSTER1	0.116447	1.28034	1.08173	1.1639	0.965287	-0.198611	0.63285	5e-05	5e-05	5e-05	5e-05	0.3597	no	U	U	U	no	no	3	3.14802	3.41265	7.64644	6.66303
TraesCS1A03G0181300LC	TraesCS1A02G104000LC	TraesCS1A01G104000LC	TraesCS1A	alpha/beta-Hydrolases superfamily protein	CLUSTER1	0.564128	2.90756	2.36986	2.34343	1.80573	-0.537698	0.452	0.0006	0.00235	0.00775	0.02055	0.22435	no	U	U	U	U	no	4	0.527436	0.77981	3.95759	2.72626
TraesCS1A03G0181400LC	TraesCS1A02G104100LC	TraesCS1A01G104100LC	TraesCS1A	extra-large GTP-binding protein 3	CLUSTER2	0.147507	1.30068	0.513748	1.15317	0.366242	-0.786932	0.65405	0.00015	0.10925	0.0004	0.2456	0.0067	no	U	no	U	no	no	2	1.26699	1.40339	3.12118	1.80896
TraesCS1A03G0182700LC	TraesCS1A02G105100LC	TraesCS1A01G105100LC	TraesCS1A	DNA helicase homolog, putative	CLUSTER2	-1.48986	0.440448	-1.31403	1.93031	0.175829	-1.75448	0.0052	0.25845	0.005	0.00085	0.73055	0.0004	D	no	D	U	no	D	4	2.61332	0.930464	3.54634	1.05106
TraesCS1A03G0182800LC	TraesCS1A02G105200LC	TraesCS1A01G105200LC	TraesCS1A	Stabilizer of iron transporter SufD / Polynucleotidyl transferase	CLUSTER6	-0.843971	-1.13751	-1.21689	-0.293537	-0.372924	-0.0793874	0.0932	0.04265	0.02695	0.6019	0.49595	0.9176	no	D	D	no	no	no	2	2.44386	1.3615	1.11084	1.05137
TraesCS1A03G0183000	TraesCS1A02G075200	TraesCS1A01G075200	TraesCS1A	transmembrane protein	CLUSTER4	0.139128	-0.760928	0.453535	-0.900056	0.314407	1.21446	0.7852	0.19715	0.3431	0.12395	0.49985	0.04225	no	no	no	no	no	U	1	0.761075	0.838126	0.449123	1.04221
TraesCS1A03G0186400	TraesCS1A02G076300	TraesCS1A01G076300	TraesCS1A	Urocanate hydratase	CLUSTER4	2.36146	#NAME?	1.06993	#NAME?	-1.29153	Inf	0.2368	1	1	0.02285	0.5041	1	no	no	no	D	no	no	1	0.198957	1.02242	0	0.417678
TraesCS1A03G0187200	TraesCS1A02G076700	TraesCS1A01G076700	TraesCS1A	Cytochrome P450 family protein, expressed	CLUSTER2	-0.193903	0.683978	-0.392131	0.877881	-0.198228	-1.07611	0.54895	0.02595	0.23195	0.00555	1	0.0012	no	no	no	no	no	D	1	0.754232	0.659378	1.21172	0.574727
TraesCS1A03G0190900	TraesCS1A02G078100	TraesCS1A01G078100	TraesCS1A	Peroxidase	CLUSTER1	0.817894	1.62925	1.52749	0.811357	0.709598	-0.101759	0.01725	5e-05	5e-05	0.0102	0.0253	0.7167	no	U	U	no	no	no	2	0.757676	1.33565	2.34389	2.18426
TraesCS1A03G0194500	TraesCS1A02G080000	TraesCS1A01G080000	TraesCS1A	Germin-like protein 1	CLUSTER1	-0.727325	1.1984	1.5258	1.92572	2.25313	0.327407	1	1	0.01285	1	0.00525	0.47115	no	no	U	no	U	no	2	0.273722	0.165334	0.628149	0.788174
TraesCS1A03G0195000	TraesCS1A02G080500	TraesCS1A01G080500	TraesCS1A	Non-specific serine/threonine protein kinase	CLUSTER8	0.579041	-0.438037	-0.233578	-1.01708	-0.812618	0.20446	0.0439	0.17215	0.4396	0.00205	0.0065	0.52795	no	no	no	D	no	no	1	0.897572	1.34084	0.662532	0.763406
TraesCS1A03G0200700	TraesCS1A02G082500	TraesCS1A01G082500	TraesCS1A	Low temperature and salt responsive protein	CLUSTER8	0.856424	0.0116533	-0.163244	-0.844771	-1.01967	-0.174898	0.0002	0.95705	0.4668	0.0001	5e-05	0.43505	no	no	no	no	D	no	1	15.8937	28.7762	16.0226	14.1933
TraesCS1A03G0202900LC	TraesCS1A02G116900LC	TraesCS1A01G116900LC	TraesCS1A	50S ribosomal protein L4	CLUSTER7	0.615229	0.799896	-1.2999	0.184666	-1.91513	-2.0998	0.2681	0.1694	0.0877	0.7337	0.02545	0.02165	no	no	no	no	D	D	2	3.33446	5.10773	5.80521	1.35431
TraesCS1A03G0204100LC	TraesCS1A02G117700LC	TraesCS1A01G117700LC	TraesCS1A	Glutamate-1-semialdehyde 2,1-aminomutase	CLUSTER6	-0.719684	-1.04253	-1.82918	-0.322844	-1.10949	-0.78665	0.3044	0.2795	0.04275	0.706	0.1871	0.47875	no	no	D	no	no	no	1	10.6368	6.45899	5.16391	2.99346
TraesCS1A03G0207300	TraesCS1A02G085400	TraesCS1A01G085400	TraesCS1A	ABC transporter A family member 1	CLUSTER1	0.360143	1.12185	1.1344	0.761707	0.774253	0.0125456	0.24915	0.0006	0.00065	0.0078	0.00685	0.96425	no	U	U	no	no	no	2	2.85108	3.65951	6.20468	6.25887
TraesCS1A03G0212200	TraesCS1A02G087500	TraesCS1A01G087500	TraesCS1A	Alpha-mannosidase	CLUSTER1	1.57486	1.49939	1.93946	-0.0754679	0.364606	0.440074	1	1	5e-05	1	0.27735	0.21655	no	no	U	no	no	no	1	0.182145	0.542619	0.514964	0.698638
TraesCS1A03G0215500LC	TraesCS1A02G124100LC	TraesCS1A01G124100LC	TraesCS1A	Acyl-coenzyme A thioesterase 8	CLUSTER1	-1.18189	0.213528	0.744525	1.39541	1.92641	0.530997	0.1877	0.841	0.3247	0.2663	0.0337	0.5902	no	no	no	no	U	no	1	1.17502	0.51792	1.36246	1.96866
TraesCS1A03G0217500	TraesCS1A02G089500	TraesCS1A01G089500	TraesCS1A	1-aminocyclopropane-1-carboxylate oxidase	CLUSTER4	1.36575	0.344922	1.12066	-1.02083	-0.245093	0.775736	5e-05	0.1426	5e-05	5e-05	0.25395	0.0007	U	no	U	D	no	no	3	2.62225	6.75782	3.33048	5.70199
TraesCS1A03G0217700	TraesCS1A02G089600	TraesCS1A01G089600	TraesCS1A	1-aminocyclopropane-1-carboxylate oxidase	CLUSTER4	1.2229	0.165136	1.43717	-1.05776	0.214274	1.27204	5e-05	0.5074	5e-05	5e-05	0.34295	5e-05	U	no	U	D	no	U	4	3.51684	8.20884	3.94333	9.52324
TraesCS1A03G0224100	TraesCS1A02G092700	TraesCS1A01G092700	TraesCS1A	Bifunctional protein FolD	CLUSTER1	0.0657065	2.25262	2.14724	2.18692	2.08153	-0.105383	0.75835	5e-05	5e-05	5e-05	5e-05	0.62	no	U	U	U	U	no	4	7.36257	7.70564	35.0862	32.6147
TraesCS1A03G0226100LC	TraesCS1A02G130300LC	TraesCS1A01G130300LC	TraesCS1A	BED zinc finger,hAT family dimerization domain	CLUSTER11	-1.4314	-0.971164	-1.4777	0.460238	-0.0463012	-0.506539	0.00845	0.037	0.0061	1	1	1	D	no	D	no	no	no	2	0.742608	0.275337	0.3788	0.266641
TraesCS1A03G0228200	TraesCS1A02G094200	TraesCS1A01G094200	TraesCS1A	Villin	CLUSTER9	-1.00968	-0.320701	-0.96283	0.688976	0.0468464	-0.642129	0.01565	0.27435	0.0028	0.0779	1	0.04675	D	no	no	no	no	no	1	1.17278	0.58247	0.939022	0.601694
TraesCS1A03G0231900	TraesCS1A02G095800	TraesCS1A01G095800	TraesCS1A	Leucine aminopeptidase, putative	CLUSTER1	-0.0948822	0.738876	0.948556	0.833758	1.04344	0.20968	0.76255	0.0129	0.0016	0.00695	0.0006	0.4304	no	no	no	no	U	no	1	0.837709	0.784388	1.39803	1.61673
TraesCS1A03G0241800LC	TraesCS1A02G140100LC	TraesCS1A01G140100LC	TraesCS1A	Protein FAR1-RELATED SEQUENCE 3	CLUSTER2	0.205643	0.930219	-0.258942	0.724576	-0.464585	-1.18916	0.7302	0.0929	0.67125	0.17545	0.4428	0.04335	no	no	no	no	no	D	1	1.24283	1.43323	2.3683	1.03863
TraesCS1A03G0243500	TraesCS1A02G100100	TraesCS1A01G100100	TraesCS1A	Endo-1,31,4-beta-D-glucanase	CLUSTER6	0.0938857	-2.15075	-2.69314	-2.24463	-2.78702	-0.542392	0.69915	5e-05	5e-05	5e-05	5e-05	0.04705	no	D	D	D	D	no	4	13.6524	14.5703	3.07445	2.11102
TraesCS1A03G0244000LC	TraesCS1A02G141300LC	TraesCS1A01G141300LC	TraesCS1A	2,4-dienoyl-CoA reductase, mitochondrial	CLUSTER9	-1.48061	-0.135837	-0.172397	1.34477	1.30821	-0.0365598	0.03785	0.78495	0.72365	0.0613	0.06855	0.93985	D	no	no	no	no	no	1	3.71828	1.3324	3.38416	3.29948
TraesCS1A03G0244800LC	TraesCS1A02G141700LC	TraesCS1A01G141700LC	TraesCS1A	Formate-tetrahydrofolate ligase	CLUSTER3	1.83809	0.688221	0.829231	-1.14987	-1.00886	0.141009	0.04275	1	1	0.25285	0.3172	1	U	no	no	no	no	no	1	0.254256	0.909058	0.409682	0.451746
TraesCS1A03G0245400LC	TraesCS1A02G142100LC	TraesCS1A01G142100LC	TraesCS1A	Transposon protein, putative, Mutator sub-class	CLUSTER6	-0.360975	-1.06608	-0.721116	-0.705102	-0.360142	0.34496	0.4086	0.04685	0.13445	0.18415	0.47675	0.54345	no	D	no	no	no	no	1	2.46028	1.91567	1.17507	1.49247
TraesCS1A03G0245900	TraesCS1A02G101300	TraesCS1A01G101300	TraesCS1A	NBS-LRR disease resistance protein-like protein	CLUSTER11	-0.637909	-0.238064	-1.02704	0.399845	-0.38913	-0.788975	0.0022	0.2461	5e-05	0.05515	0.06795	0.00035	no	no	D	no	no	no	1	7.42655	4.77262	6.29684	3.64433
TraesCS1A03G0246300LC	TraesCS1A02G142400LC	TraesCS1A01G142400LC	TraesCS1A	ESAT-6 secretion machinery protein EssB	CLUSTER1	0.282525	1.40485	1.85402	1.12233	1.57149	0.449167	0.5588	0.0043	0.00055	0.01235	0.00065	0.2193	no	U	U	U	U	no	4	1.00591	1.22351	2.66354	3.63641
TraesCS1A03G0246500LC	TraesCS1A02G142600LC	TraesCS1A01G142600LC	TraesCS1A	ESAT-6 secretion machinery protein EssB	CLUSTER4	1.93993	0.703208	4.16694	-1.23673	2.227	3.46373	0.08055	1	0.0372	0.09035	0.001	0.0008	no	no	U	no	U	U	3	0.462302	1.7738	0.752683	8.30422
TraesCS1A03G0260200	TraesCS1A02G107800	TraesCS1A01G107800	TraesCS1A	Arginine--tRNA ligase	CLUSTER1	-0.129667	0.91247	0.359549	1.04214	0.489217	-0.552921	0.5634	5e-05	0.1031	5e-05	0.0266	0.01195	no	no	no	U	no	no	1	6.35099	5.80507	11.9542	8.14848
TraesCS1A03G0260700	TraesCS1A02G108000	TraesCS1A01G108000	TraesCS1A	Arginine/serine-rich splicing factor, putative	CLUSTER1	-0.785978	0.862986	1.73605	1.64896	2.52203	0.873062	1	1	0.0022	1	0.0015	0.04225	no	no	U	no	U	no	2	0.336765	0.19531	0.612507	1.12184
TraesCS1A03G0267800LC	TraesCS1A02G155100LC	TraesCS1A01G155100LC	TraesCS1A	L-lactate dehydrogenase	CLUSTER6	-0.199854	#NAME?	#NAME?	#NAME?	#NAME?	0	0.7496	5e-05	5e-05	1	1	1	no	D	D	no	no	no	2	0.728066	0.633883	0	0
TraesCS1A03G0269300LC	TraesCS1A02G156300LC	TraesCS1A01G156300LC	TraesCS1A	Thioredoxin-like protein 4A	CLUSTER2	0	Inf	Inf	Inf	Inf	-1.87491	1	0.00195	1	0.00195	1	0.2545	no	U	no	U	no	no	2	0	0	0.898789	0.245049
TraesCS1A03G0271100	TraesCS1A02G111500	TraesCS1A01G111500	TraesCS1A	DUF4228 domain protein	CLUSTER8	0.679777	0.10184	-0.687871	-0.577938	-1.36765	-0.78971	0.10635	0.80955	0.1615	0.15485	0.0074	0.1031	no	no	no	no	D	no	1	0.810594	1.29848	0.869882	0.503192
TraesCS1A03G0273400	TraesCS1A02G112700	TraesCS1A01G112700	TraesCS1A	WD repeat phosphoinositide-interacting-like protein	CLUSTER1	-0.115866	0.80134	1.14951	0.917206	1.26538	0.348172	0.73215	0.01345	0.00055	0.0069	0.0004	0.2124	no	no	U	no	U	no	2	0.971259	0.896305	1.69263	2.15463
TraesCS1A03G0276000	TraesCS1A02G113100	TraesCS1A01G113100	TraesCS1A	Arabinogalactan peptide-like protein	CLUSTER1	0.111791	1.22588	1.36507	1.11409	1.25328	0.139187	0.76635	0.00115	0.0002	0.003	0.00095	0.6576	no	U	U	U	U	no	4	2.24705	2.42809	5.25581	5.78814
TraesCS1A03G0277000LC	TraesCS1A02G161600LC	TraesCS1A01G161600LC	TraesCS1A	ATP-dependent DNA helicase PIF1	CLUSTER8	Inf	0	Inf	#NAME?	-3.06837	Inf	0.0011	1	1	0.00145	0.1318	1	U	no	no	D	no	no	2	0	1.18986	0	0.141849
TraesCS1A03G0281400	TraesCS1A02G115200	TraesCS1A01G115200	TraesCS1A	Triose phosphate/phosphate translocator, chloroplastic	CLUSTER1	-0.183692	0.960594	0.743136	1.14429	0.926829	-0.217458	1	0.0148	0.05675	0.00405	0.0199	0.5245	no	no	no	U	no	no	1	0.485108	0.427112	0.944074	0.811979
TraesCS1A03G0283100	TraesCS1A02G115700	TraesCS1A01G115700	TraesCS1A	Metallothiol transferase fosB	CLUSTER1	0.206495	1.59818	1.48795	1.39169	1.28145	-0.110235	0.5699	5e-05	5e-05	5e-05	0.00015	0.68455	no	U	U	U	U	no	4	0.853169	0.984456	2.58307	2.39305
TraesCS1A03G0283500LC	TraesCS1A02G165700LC	TraesCS1A01G165700LC	TraesCS1A	NBS-LRR disease resistance protein, putative	CLUSTER1	-0.48077	0.293155	0.826136	0.773925	1.30691	0.532981	0.4571	0.6163	0.1329	0.2198	0.03625	0.3071	no	no	no	no	U	no	1	1.39422	0.999091	1.70836	2.47186
TraesCS1A03G0286200	TraesCS1A02G116600	TraesCS1A01G116600	TraesCS1A	RING/U-box superfamily protein	CLUSTER1	1.25255	1.34234	1.57129	0.0897908	0.318735	0.228944	0.0153	0.0106	0.00385	0.8274	0.44405	0.5777	U	U	U	no	no	no	3	3.70269	8.82211	9.38863	11.0033
TraesCS1A03G0286800	TraesCS1A02G117000	TraesCS1A01G117000	TraesCS1A	Plant/MSJ11-3 protein, putative	CLUSTER3	1.51518	0.891131	0.686992	-0.624048	-0.828187	-0.204139	0.0162	0.1801	0.22535	0.23965	0.0708	0.707	U	no	no	no	no	no	1	1.00019	2.85889	1.85499	1.61023
TraesCS1A03G0304000	TraesCS1A02G122800	TraesCS1A01G122800	TraesCS1A	Phosphotransferase	CLUSTER1	0.238478	1.37003	2.12422	1.13155	1.88574	0.754185	1	1	0.00175	1	0.0026	0.0685	no	no	U	no	U	no	2	0.162854	0.192127	0.42094	0.709991
TraesCS1A03G0309200LC	TraesCS1A02G182800LC	TraesCS1A01G182800LC	TraesCS1A	Patatin	CLUSTER3	2.24205	1.3347	1.19995	-0.907351	-1.04211	-0.134754	0.02365	0.12805	0.18635	0.1895	0.14395	0.8866	U	no	no	no	no	no	1	1.85401	8.77076	4.67625	4.25924
TraesCS1A03G0310400LC	TraesCS1A02G183600LC	TraesCS1A01G183600LC	TraesCS1A	2-oxoglutarate (2OG) and Fe(II)-dependent oxygenase superfamily protein	CLUSTER1	#NAME?	1.39647	2.42285	Inf	Inf	1.02638	1	1	0.25635	1	0.00035	0.2095	no	no	no	no	U	no	1	0.257753	0	0.678551	1.38215
TraesCS1A03G0310600LC	TraesCS1A02G183700LC	TraesCS1A01G183700LC	TraesCS1A	RING/FYVE/PHD zinc finger superfamily protein	CLUSTER6	-0.985992	-1.92288	-1.39641	-0.936891	-0.410417	0.526474	0.1182	0.0505	0.03975	0.2811	0.56365	0.53525	no	no	D	no	no	no	1	3.19149	1.61132	0.841683	1.21236
TraesCS1A03G0310800	TraesCS1A02G125100	TraesCS1A01G125100	TraesCS1A	50S ribosomal protein L5	CLUSTER1	0.386388	0.985889	1.00494	0.599501	0.618557	0.0190561	0.0723	5e-05	5e-05	0.00615	0.005	0.9279	no	no	U	no	no	no	1	26.3088	34.3887	52.1055	52.7983
TraesCS1A03G0311600LC	TraesCS1A02G184400LC	TraesCS1A01G184400LC	TraesCS1A	Lipid A export ATP-binding/permease protein MsbA	CLUSTER4	-0.453749	#NAME?	1.64389	#NAME?	2.09763	Inf	1	1	0.2587	1	0.21855	0.00825	no	no	no	no	no	U	1	0.574926	0.419778	0	1.79668
TraesCS1A03G0317500LC	TraesCS1A02G188100LC	TraesCS1A01G188100LC	TraesCS1A	Deoxyuridine 5'-triphosphate nucleotidohydrolase	CLUSTER1	0	Inf	Inf	Inf	Inf	1.7634	1	1	0.02395	1	0.02395	0.24685	no	no	U	no	U	no	2	0	0	0.325265	1.10427
TraesCS1A03G0326500LC	TraesCS1A02G195000LC	TraesCS1A01G195000LC	TraesCS1A	Exocyst complex component SEC5	CLUSTER1	Inf	Inf	Inf	0.636837	2.34795	1.71111	1	1	0.02395	1	0.2181	0.36	no	no	U	no	no	no	1	0	1.4969	2.32755	7.62069
TraesCS1A03G0327400	TraesCS1A02G130000	TraesCS1A01G130000	TraesCS1A	Translation initiation factor IF-1	CLUSTER1	1.97057	2.13046	3.28311	0.15989	1.31254	1.15265	0.01215	0.0081	0.00145	0.7343	0.0061	0.0148	U	U	U	no	U	U	5	1.19203	4.67185	5.2194	11.6039
TraesCS1A03G0327800LC	TraesCS1A02G195800LC	TraesCS1A01G195800LC	TraesCS1A	DNA-directed RNA polymerase subunit alpha	CLUSTER9	-1.90173	-0.685163	-1.22387	1.21657	0.677867	-0.538704	0.03125	0.26795	0.1296	0.16025	0.5036	0.53455	D	no	no	no	no	no	1	11.5865	3.1008	7.20605	4.96057
TraesCS1A03G0329300LC	TraesCS1A02G196700LC	TraesCS1A01G196700LC	TraesCS1A	splicing factor-like protein	CLUSTER1	0.379269	1.1387	1.00742	0.759428	0.628155	-0.131273	0.41905	0.01635	0.0286	0.06855	0.12685	0.72655	no	U	U	no	no	no	2	1.06558	1.38598	2.34622	2.14216
TraesCS1A03G0340200	TraesCS1A02G133300	TraesCS1A01G133300	TraesCS1A	RING/U-box superfamily protein	CLUSTER2	-0.987092	0.191498	-1.09104	1.17859	-0.103945	-1.28253	0.1845	0.71475	0.08205	0.109	0.88705	0.03395	no	no	no	no	no	D	1	3.78023	1.9071	4.31683	1.77453
TraesCS1A03G0347800LC	TraesCS1A02G210900LC	TraesCS1A01G210900LC	TraesCS1A	Serine/Threonine-kinase ATM-like protein	CLUSTER1	0.419576	2.33063	2.18024	1.91105	1.76066	-0.15039	0.24835	5e-05	5e-05	5e-05	5e-05	0.54485	no	U	U	U	U	no	4	3.49259	4.67146	17.5686	15.8294
TraesCS1A03G0351500LC	TraesCS1A02G213800LC	TraesCS1A01G213800LC	TraesCS1A	Ubiquitin-like-specific protease ESD4-like protein	CLUSTER3	0.666017	1.35879	0.942771	0.692776	0.276754	-0.416022	1	0.0022	0.0258	0.0583	0.4545	0.23505	no	U	no	no	no	no	1	0.380874	0.604327	0.976829	0.732122
TraesCS1A03G0351600LC	TraesCS1A02G213900LC	TraesCS1A01G213900LC	TraesCS1A	Glycerol-3-phosphate dehydrogenase [NAD(P)+]	CLUSTER2	0.958027	2.8796	1.57394	1.92157	0.615909	-1.30566	1	0.00675	1	0.0319	1	0.11575	no	U	no	U	no	no	2	0.116585	0.226484	0.857999	0.347092
TraesCS1A03G0352200LC	TraesCS1A02G214300LC	TraesCS1A01G214300LC	TraesCS1A	Transposon protein, putative, Pong sub-class	CLUSTER7	0.327276	-0.227017	#NAME?	-0.554293	#NAME?	#NAME?	0.56505	0.74255	5e-05	0.4347	5e-05	1	no	no	D	no	D	no	2	0.749769	0.940692	0.640603	0
TraesCS1A03G0353300	TraesCS1A02G136000	TraesCS1A01G136000	TraesCS1A	F-box protein	CLUSTER11	-0.554091	-0.303823	-1.10508	0.250268	-0.55099	-0.801258	0.08465	0.3336	0.00245	0.4433	0.1128	0.025	no	no	D	no	no	no	1	1.78327	1.21456	1.44463	0.829001
TraesCS1A03G0355000	TraesCS1A02G136200	TraesCS1A01G136200	TraesCS1A	F-box / LRR-repeat protein	CLUSTER2	-0.425237	0.309829	-0.764168	0.735066	-0.338931	-1.074	0.0609	0.16635	0.00155	0.0017	0.1593	5e-05	no	no	no	no	no	D	1	3.78557	2.81917	4.69244	2.22891
TraesCS1A03G0356900LC	TraesCS1A02G218200LC	TraesCS1A01G218200LC	TraesCS1A	Transposon Ty3-I Gag-Pol polyprotein	CLUSTER1	#NAME?	5.17609	4.84915	Inf	Inf	-0.326934	1	0.1412	0.1412	5e-05	5e-05	0.51565	no	no	no	U	U	no	2	0.0987097	0	3.56877	2.84512
TraesCS1A03G0363900LC	TraesCS1A02G223800LC	TraesCS1A01G223800LC	TraesCS1A	homolog of X-ray repair cross complementing 3 (XRCC3)	CLUSTER7	-1.17708	-0.0473322	#NAME?	1.12975	#NAME?	#NAME?	0.1836	0.91205	0.00135	0.1922	1	0.00015	no	no	D	no	no	D	2	0.788996	0.348929	0.76353	0
TraesCS1A03G0373800LC	TraesCS1A02G231900LC	TraesCS1A01G231900LC	TraesCS1A	Rapid alkalinization factor (RALF) family protein	CLUSTER2	-0.334504	0.938	-1.0659	1.2725	-0.731397	-2.0039	0.57925	0.1107	0.1133	0.0401	0.28535	0.00685	no	no	no	U	no	D	2	2.40428	1.90673	4.60629	1.14846
TraesCS1A03G0382800LC	TraesCS1A02G237700LC	TraesCS1A01G237700LC	TraesCS1A	Replication protein-like	CLUSTER2	0.227426	1.3186	0.00881125	1.09117	-0.218614	-1.30979	0.6305	0.0066	0.98655	0.01505	0.6293	0.00425	no	U	no	U	no	D	3	2.68071	3.13842	6.68632	2.69713
TraesCS1A03G0383800LC	TraesCS1A02G238500LC	TraesCS1A01G238500LC	TraesCS1A	Auxin response factor	CLUSTER2	-0.447571	0.669217	-0.19839	1.11679	0.24918	-0.867608	0.30545	0.09205	0.6367	0.01375	1	0.03925	no	no	no	U	no	no	1	0.679047	0.497929	1.07983	0.591804
TraesCS1A03G0384000LC	TraesCS1A02G238700LC	TraesCS1A01G238700LC	TraesCS1A	Solute carrier family 22 member 2	CLUSTER1	-0.374923	1.11656	0.348836	1.49148	0.723759	-0.767723	0.54405	0.03865	0.5285	0.0206	0.25115	0.1423	no	U	no	U	no	no	2	2.77902	2.14303	6.02572	3.53917
TraesCS1A03G0386200LC	TraesCS1A02G240300LC	TraesCS1A01G240300LC	TraesCS1A	Purple acid phosphatase	CLUSTER1	#NAME?	2.51819	2.89179	Inf	Inf	0.373599	1	1	0.247	1	5e-05	0.54925	no	no	no	no	U	no	1	0.10567	0	0.605346	0.784274
TraesCS1A03G0386500LC	TraesCS1A02G240600LC	TraesCS1A01G240600LC	TraesCS1A	Transposon TX1 uncharacterized	CLUSTER9	-1.26036	-0.129465	-0.74805	1.1309	0.512314	-0.618585	0.03055	0.7648	0.11385	0.04805	0.3766	0.20005	D	no	no	U	no	no	2	1.08136	0.451403	0.98855	0.643852
TraesCS1A03G0389900LC	TraesCS1A02G243110LC	TraesCS1A01G243110LC	TraesCS1A	#N/A	CLUSTER7	0.00626224	0.396489	-0.713743	0.390227	-0.720005	-1.11023	0.98195	0.15475	0.01445	0.1543	0.0138	5e-05	no	no	no	no	no	D	1	3.32497	3.33943	4.37666	2.02735
TraesCS1A03G0391700	TraesCS1A02G145300	TraesCS1A01G145300	TraesCS1A	GDSL esterase/lipase	CLUSTER3	1.75478	1.46364	1.73617	-0.291136	-0.0186011	0.272535	5e-05	1	1	0.3958	0.9575	1	U	no	no	no	no	no	1	0.36665	1.23735	1.01123	1.2215
TraesCS1A03G0394400LC	TraesCS1A02G245400LC	TraesCS1A01G245400LC	TraesCS1A	Gag polyprotein	CLUSTER9	-1.19774	-0.496077	-1.18178	0.70166	0.0159571	-0.685703	0.00595	0.1913	0.00625	1	1	1	D	no	D	no	no	no	2	0.883188	0.385033	0.626209	0.389316
TraesCS1A03G0397200	TraesCS1A02G147400	TraesCS1A01G147400	TraesCS1A	PfkB-like carbohydrate kinase family protein	CLUSTER7	0.0546325	0.156621	-1.01226	0.101989	-1.06689	-1.16888	0.8188	0.5063	0.0001	0.66425	5e-05	5e-05	no	no	D	no	D	D	3	4.37547	4.54434	4.87722	2.16922
TraesCS1A03G0407800	TraesCS1A02G152100	TraesCS1A01G152100	TraesCS1A	3-ketoacyl-CoA synthase	CLUSTER2	0.403262	0.811526	-0.383674	0.408264	-0.786936	-1.1952	0.1722	0.0058	0.2094	0.1465	0.0129	0.0002	no	no	no	no	no	D	1	0.944614	1.24925	1.65786	0.724031
TraesCS1A03G0409800	TraesCS1A02G152600	TraesCS1A01G152600	TraesCS1A	Ribonuclease	CLUSTER2	0.942572	1.33626	-0.682254	0.393692	-1.62483	-2.01852	0.00285	5e-05	0.04555	0.14355	5e-05	5e-05	no	U	no	no	D	D	3	2.73995	5.26605	6.91827	1.70751
TraesCS1A03G0409900LC	TraesCS1A02G254700LC	TraesCS1A01G254700LC	TraesCS1A	Ribonuclease	CLUSTER7	1.06841	0.980229	-0.935389	-0.0881852	-2.0038	-1.91562	0.00985	0.0168	0.0543	0.7833	0.0002	0.00035	U	no	no	no	D	D	3	2.60936	5.47216	5.14769	1.36444
TraesCS1A03G0410200	TraesCS1A02G152800	TraesCS1A01G152800	TraesCS1A	Ribonuclease	CLUSTER9	-1.55386	0.00601433	-1.46499	1.55987	0.0888623	-1.47101	5e-05	0.98395	5e-05	5e-05	0.71985	5e-05	D	no	D	U	no	D	4	16.1526	5.50157	16.2201	5.85109
TraesCS1A03G0411300	TraesCS1A02G153100	TraesCS1A01G153100	TraesCS1A	Long-chain-alcohol oxidase	CLUSTER8	0.562294	-0.59061	-0.865473	-1.1529	-1.42777	-0.274863	0.0194	0.0083	5e-05	5e-05	5e-05	0.1882	no	no	no	D	D	no	2	11.8388	17.4814	7.86173	6.49795
TraesCS1A03G0414600	TraesCS1A02G154500	TraesCS1A01G154500	TraesCS1A	small ubiquitin-like modifier 2	CLUSTER7	-0.42404	0.0452402	-1.25292	0.46928	-0.828879	-1.29816	0.2902	0.9056	0.00685	0.2469	0.0683	0.0057	no	no	D	no	no	D	2	1.11492	0.830987	1.15043	0.467818
TraesCS1A03G0423700	TraesCS1A02G157100	TraesCS1A01G157100	TraesCS1A	30S ribosomal protein S7, chloroplastic	CLUSTER1	0.930014	0.991027	2.55358	0.0610132	1.62357	1.56255	5e-05	5e-05	5e-05	0.7926	5e-05	5e-05	no	no	U	no	U	U	3	21.4736	40.9136	42.681	126.07
TraesCS1A03G0425700LC	TraesCS1A02G265400LC	TraesCS1A01G265400LC	TraesCS1A	Amino-terminal region of chorein	CLUSTER7	0.070109	-0.167899	-1.24754	-0.238008	-1.31765	-1.07964	0.84025	0.64025	0.00405	0.5087	0.00295	0.01275	no	no	D	no	D	D	3	2.50419	2.62889	2.22908	1.05468
TraesCS1A03G0427500	TraesCS1A02G158200	TraesCS1A01G158200	TraesCS1A	proline-rich receptor-like kinase	CLUSTER9	-1.1618	0.153027	-0.106109	1.31483	1.05569	-0.259136	0.0201	0.7158	0.80235	0.00985	0.0333	0.53525	D	no	no	U	U	no	3	1.10514	0.493947	1.22881	1.02678
TraesCS1A03G0429700	TraesCS1A02G159500	TraesCS1A01G159500	TraesCS1A	Receptor-like protein kinase	CLUSTER7	0.148878	-0.27459	-0.980568	-0.423468	-1.12945	-0.705979	0.60535	0.36155	0.0033	0.151	0.0011	0.03275	no	no	no	no	D	no	1	1.06418	1.17986	0.87974	0.539304
TraesCS1A03G0432500	TraesCS1A02G160100	TraesCS1A01G160100	TraesCS1A	50S ribosomal protein L18	CLUSTER5	-0.35574	-1.04293	-0.288534	-0.687194	0.0672061	0.7544	0.3381	0.0203	0.4306	0.11615	0.85495	0.08535	no	D	no	no	no	no	1	0.948482	0.741209	0.460336	0.776554
TraesCS1A03G0435900	TraesCS1A02G161400	TraesCS1A01G161400	TraesCS1A	Cytochrome P450 family protein, expressed	CLUSTER1	0.953646	1.79706	1.64515	0.843409	0.691504	-0.151905	0.00295	5e-05	5e-05	0.00585	0.02065	0.54725	no	U	U	no	no	no	2	1.10359	2.13738	3.83508	3.4518
TraesCS1A03G0440300LC	TraesCS1A02G274710LC	TraesCS1A01G274710LC	TraesCS1A	#N/A	CLUSTER2	-1.07926	4.30992	2.9247	5.38918	4.00396	-1.38522	1	0.19845	1	0.2307	1	0.00485	no	no	no	no	no	D	1	0.0343506	0.0162572	0.681319	0.26083
TraesCS1A03G0440600	TraesCS1A02G163000	TraesCS1A01G163000	TraesCS1A	Cotton fiber expressed protein-like protein	CLUSTER1	0.0729167	-0.157752	1.02894	-0.230669	0.956028	1.1867	0.8268	0.6512	0.0016	0.50115	0.0026	0.0008	no	no	U	no	no	U	2	1.08525	1.14151	0.97284	2.21448
TraesCS1A03G0441800LC	TraesCS1A02G276000LC	TraesCS1A01G276000LC	TraesCS1A	zinc finger MYM-type-like protein	CLUSTER7	-0.29599	-0.327311	-1.03705	-0.0313209	-0.741061	-0.70974	0.395	0.35715	0.00765	1	1	1	no	no	D	no	no	no	1	0.684378	0.557435	0.545464	0.333513
TraesCS1A03G0442300LC	TraesCS1A02G276300LC	TraesCS1A01G276300LC	TraesCS1A	Rho GTPase-activating protein 42	CLUSTER2	0.491303	0.784681	-0.215974	0.293378	-0.707276	-1.00065	0.31665	0.1088	1	0.51435	0.1781	0.04985	no	no	no	no	no	D	1	0.570918	0.802547	0.983527	0.49154
TraesCS1A03G0447800	TraesCS1A02G164900	TraesCS1A01G164900	TraesCS1A	Alpha-galactosidase	CLUSTER1	0.357509	0.278254	1.04917	-0.0792556	0.691661	0.770916	0.11175	0.2124	5e-05	0.71865	0.0011	0.00025	no	no	U	no	no	no	1	3.6511	4.67783	4.42778	7.55536
TraesCS1A03G0449900	TraesCS1A02G165700	TraesCS1A01G165700	TraesCS1A	Chloroplast inner envelope protein, putative, expressed	CLUSTER2	-0.582606	0.512082	-0.485903	1.09469	0.0967025	-0.997985	0.10995	0.1986	0.16835	0.00135	0.75485	0.0041	no	no	no	U	no	no	1	134.927	90.0981	192.42	96.3443
TraesCS1A03G0450700	TraesCS1A02G166100	TraesCS1A01G166100	TraesCS1A	Plant basic secretory family protein	CLUSTER4	1.07935	0.0780888	1.90563	-1.00126	0.826276	1.82754	5e-05	0.76375	5e-05	0.0002	0.0002	5e-05	U	no	U	D	no	U	4	2.54792	5.38397	2.68963	9.54633
TraesCS1A03G0450800	TraesCS1A02G166200	TraesCS1A01G166200	TraesCS1A	Plant basic secretory family protein	CLUSTER4	1.08859	0.287676	2.47455	-0.800918	1.38596	2.18687	1	1	0.00125	1	0.004	0.00245	no	no	U	no	U	U	3	0.214616	0.456416	0.261975	1.19282
TraesCS1A03G0453800LC	TraesCS1A02G283110LC	TraesCS1A01G283110LC	TraesCS1A	#N/A	CLUSTER1	0	Inf	Inf	Inf	Inf	0.0377204	1	5e-05	5e-05	5e-05	5e-05	0.94315	no	U	U	U	U	no	4	0	0	1.20733	1.23931
TraesCS1A03G0454100	TraesCS1A02G168100	TraesCS1A01G168100	TraesCS1A	Carboxypeptidase	CLUSTER1	0.92027	1.12144	1.10873	0.201171	0.18846	-0.0127107	0.0001	5e-05	5e-05	0.3728	0.39695	0.95675	no	U	U	no	no	no	2	1.98285	3.75249	4.31398	4.27614
TraesCS1A03G0454800	TraesCS1A02G168500	TraesCS1A01G168500	TraesCS1A	Short-chain dehydrogenase/reductase family protein	CLUSTER3	0.795863	1.23908	0.975833	0.443219	0.17997	-0.263249	1	0.00375	1	0.2293	1	0.47155	no	U	no	no	no	no	1	0.414687	0.719944	0.978861	0.815596
TraesCS1A03G0462400	TraesCS1A02G171500	TraesCS1A01G171500	TraesCS1A	RNA binding protein, putative	CLUSTER1	-0.00683123	1.43844	1.31655	1.44527	1.32339	-0.121882	1	0.0013	0.0024	0.0009	0.00205	0.71005	no	U	U	U	U	no	4	0.359112	0.357416	0.973291	0.894443
TraesCS1A03G0463800	TraesCS1A02G172100	TraesCS1A01G172100	TraesCS1A	DNA ligase	CLUSTER6	-0.474665	-0.54767	-1.16379	-0.0730052	-0.68913	-0.616125	0.0573	0.03185	5e-05	0.78235	0.0105	0.02255	no	no	D	no	no	no	1	1.68291	1.21108	1.15132	0.751144
TraesCS1A03G0464800LC	TraesCS1A02G289600LC	TraesCS1A01G289600LC	TraesCS1A	pantothenate kinase	CLUSTER11	-0.968146	-0.644923	-1.1246	0.323224	-0.156454	-0.479677	0.0368	0.14085	0.01955	0.48635	0.7496	0.32035	no	no	D	no	no	no	1	4.24764	2.17123	2.71648	1.94809
TraesCS1A03G0467500LC	TraesCS1A02G291300LC	TraesCS1A01G291300LC	TraesCS1A	Transposon Ty3-G Gag-Pol polyprotein	CLUSTER1	2.13124	9.503	9.71647	7.37176	7.58524	0.213471	1	0.23305	0.23305	0.02005	0.02005	0.3725	no	no	no	U	U	no	2	0.00857078	0.0375479	6.21882	7.21056
TraesCS1A03G0468700	TraesCS1A02G173800	TraesCS1A01G173800	TraesCS1A	Benzyl alcohol O-benzoyltransferase	CLUSTER8	1.25293	-0.21735	0.374262	-1.47028	-0.87867	0.591612	5e-05	0.3225	0.0845	5e-05	0.00015	0.0059	U	no	no	D	no	no	2	4.3966	10.4782	3.78171	5.69876
TraesCS1A03G0473700LC	TraesCS1A02G295500LC	TraesCS1A01G295500LC	TraesCS1A	Valine--tRNA ligase	CLUSTER2	-0.635387	0.464464	-0.256664	1.09985	0.378722	-0.721128	0.03615	0.08845	0.3678	0.00045	0.22475	0.0122	no	no	no	U	no	no	1	2.56436	1.65086	3.53832	2.14643
TraesCS1A03G0487300LC	TraesCS1A02G303900LC	TraesCS1A01G303900LC	TraesCS1A	LIM domain-binding protein 1	CLUSTER10	-1.53409	-1.39992	-0.700203	0.13417	0.833883	0.699713	0.0328	0.10575	0.3244	1	0.1307	0.3845	D	no	no	no	no	no	1	1.16917	0.403713	0.443059	0.719608
TraesCS1A03G0488100	TraesCS1A02G181100	TraesCS1A01G181100	TraesCS1A	ATP-dependent Clp protease ATP-binding subunit ClpX	CLUSTER3	0.95927	1.10351	0.952202	0.144236	-0.00706779	-0.151303	0.00015	5e-05	0.00015	0.5366	0.97605	0.5047	no	U	no	no	no	no	1	17.5793	34.1798	37.7737	34.0128
TraesCS1A03G0494300LC	TraesCS1A02G308000LC	TraesCS1A01G308000LC	TraesCS1A	Maturase K	CLUSTER1	0	Inf	Inf	Inf	Inf	-0.6755	1	5e-05	5e-05	5e-05	5e-05	0.30785	no	U	U	U	U	no	4	0	0	1.09857	0.687832
TraesCS1A03G0494700LC	TraesCS1A02G308100LC	TraesCS1A01G308100LC	TraesCS1A	RNA binding protein	CLUSTER2	-0.70899	0.457793	-0.371693	1.16678	0.337297	-0.829486	0.188	0.33155	0.4612	0.0364	0.5427	0.09725	no	no	no	U	no	no	1	1.55193	0.949388	2.13148	1.19944
TraesCS1A03G0499400	TraesCS1A02G185300	TraesCS1A01G185300	TraesCS1A	C-terminal binding protein	CLUSTER1	0.200558	1.24299	1.0401	1.04243	0.839542	-0.202893	0.34655	5e-05	5e-05	5e-05	5e-05	0.3285	no	U	U	U	no	no	3	3.89485	4.47574	9.21868	8.00925
TraesCS1A03G0499600LC	TraesCS1A02G311600LC	TraesCS1A01G311600LC	TraesCS1A	Serine/threonine-protein kinase CST20	CLUSTER1	-0.614296	1.19456	0.862568	1.80886	1.47686	-0.331991	0.3155	0.0238	0.0882	0.00665	0.01985	0.4222	no	U	no	U	U	no	3	1.6508	1.07839	3.77828	3.00161
TraesCS1A03G0499700LC	TraesCS1A02G311700LC	TraesCS1A01G311700LC	TraesCS1A	ATP-dependent RNA helicase RhlB	CLUSTER1	-0.0536811	1.09727	0.529428	1.15095	0.583109	-0.567838	0.86495	0.0007	0.07825	0.0002	0.05735	0.0433	no	U	no	U	no	no	2	1.23399	1.18892	2.6401	1.78108
TraesCS1A03G0500900	TraesCS1A02G185700	TraesCS1A01G185700	TraesCS1A	Heavy metal transport/detoxification superfamily protein	CLUSTER1	-1.96875	-0.174532	1.35701	1.79422	3.32576	1.53154	1	1	0.00375	1	0.00665	0.002	no	no	U	no	U	U	3	0.663968	0.169626	0.588312	1.70078
TraesCS1A03G0501600	TraesCS1A02G186100	TraesCS1A01G186100	TraesCS1A	Glutathione S-transferase	CLUSTER4	1.36247	0.511471	1.15278	-0.851004	-0.209696	0.641308	5e-05	0.08425	0.00015	0.0017	0.4038	0.0203	U	no	U	no	no	no	2	1.21232	3.11718	1.72816	2.69549
TraesCS1A03G0502600	TraesCS1A02G186700	TraesCS1A01G186700	TraesCS1A	Glutathione S-transferase	CLUSTER4	1.96374	-0.886793	2.26556	-2.85053	0.30182	3.15235	5e-05	0.03785	5e-05	5e-05	0.2262	5e-05	U	no	U	D	no	U	4	0.850819	3.31881	0.460136	4.09109
TraesCS1A03G0502800	TraesCS1A02G186800	TraesCS1A01G186800	TraesCS1A	Glutathione S-transferase	CLUSTER1	0.400347	1.51537	2.3333	1.11503	1.93295	0.817923	0.33825	0.00085	5e-05	0.0028	5e-05	0.00985	no	U	U	U	U	no	4	0.524586	0.692362	1.49965	2.64368
TraesCS1A03G0503700	TraesCS1A02G187400	TraesCS1A01G187400	TraesCS1A	Phospholipase D	CLUSTER11	-0.648326	-0.402081	-1.02285	0.246245	-0.374523	-0.620768	0.0396	0.16355	0.00305	0.45555	0.2922	0.0693	no	no	D	no	no	no	1	1.22223	0.779805	0.92494	0.601511
TraesCS1A03G0504300LC	TraesCS1A02G313800LC	TraesCS1A01G313800LC	TraesCS1A	S-acyltransferase	CLUSTER9	#NAME?	-1.10435	#NAME?	Inf	0	#NAME?	0.00725	0.4462	0.00725	1	1	1	D	no	D	no	no	no	2	2.82504	0	1.31396	0
TraesCS1A03G0505400	TraesCS1A02G188400	TraesCS1A01G188400	TraesCS1A	phospholipase D alpha 2	CLUSTER6	-0.745072	-1.60183	-2.50699	-0.85676	-1.76192	-0.905159	0.0755	0.0057	0.00225	0.1056	0.0135	0.172	no	D	D	no	D	no	3	3.08754	1.84215	1.01722	0.543167
TraesCS1A03G0508800	TraesCS1A02G189700	TraesCS1A01G189700	TraesCS1A	Mitochondrial inner membrane protein OXA1	CLUSTER8	0.981649	-0.68505	-0.716741	-1.6667	-1.69839	-0.0316904	0.0742	0.3509	0.27745	0.05385	0.0167	1	no	no	no	no	D	no	1	1.01365	2.00167	0.630471	0.616773
TraesCS1A03G0508900LC	TraesCS1A02G316500LC	TraesCS1A01G316500LC	TraesCS1A	NADH dehydrogenase ubiquinone complex I, assembly factor-like protein (DUF185)	CLUSTER6	-0.20802	#NAME?	#NAME?	#NAME?	#NAME?	0	0.60005	5e-05	5e-05	5e-05	5e-05	1	no	D	D	D	D	no	4	0.935465	0.809855	0	0
TraesCS1A03G0509000LC	TraesCS1A02G316600LC	TraesCS1A01G316600LC	TraesCS1A	Gag-pol polyprotein	CLUSTER6	-1.55245	-1.94384	#NAME?	-0.391394	#NAME?	#NAME?	0.09685	0.2643	5e-05	1	1	1	no	no	D	no	no	no	1	0.842818	0.287343	0.219068	0
TraesCS1A03G0509100LC	TraesCS1A02G316700LC	TraesCS1A01G316700LC	TraesCS1A	Gag/pol polyprotein	CLUSTER6	-1.10617	#NAME?	#NAME?	#NAME?	#NAME?	0	0.29425	5e-05	5e-05	0.02285	0.02285	1	no	D	D	D	D	no	4	1.72382	0.800759	0	0
TraesCS1A03G0511800	TraesCS1A02G190900	TraesCS1A01G190900	TraesCS1A	AT hook motif DNA-binding family protein	CLUSTER1	0.36216	0.72739	1.49894	0.36523	1.13678	0.771546	1	1	0.0001	1	0.0016	0.019	no	no	U	no	U	no	2	0.329071	0.422972	0.544824	0.930068
TraesCS1A03G0512900LC	TraesCS1A02G319000LC	TraesCS1A01G319000LC	TraesCS1A	Zinc fingers and homeoboxes protein 1	CLUSTER1	#NAME?	22.7272	22.7357	Inf	Inf	0.00848747	1	0.24705	0.24705	5e-05	5e-05	0.97955	no	no	no	U	U	no	2	4.69641e-07	0	3.26099	3.28024
TraesCS1A03G0513000LC	TraesCSU02G515800LC	TraesCSU01G515800LC	TraesCS1A	Zinc fingers and homeoboxes protein 1	CLUSTER1	#NAME?	1.16497	1.91216	Inf	Inf	0.74719	1	1	0.40965	1	0.0209	0.68425	no	no	no	no	U	no	1	0.184524	0	0.413756	0.694498
TraesCS1A03G0513600LC	TraesCS1A02G319300LC	TraesCS1A01G319300LC	TraesCS1A	Transcriptional regulator MraZ	CLUSTER1	0	Inf	Inf	Inf	Inf	-0.413028	1	5e-05	5e-05	5e-05	5e-05	0.51425	no	U	U	U	U	no	4	0	0	1.39373	1.04675
TraesCS1A03G0513900	TraesCS1A02G191600	TraesCS1A01G191600	TraesCS1A	P-loop containing nucleoside triphosphate hydrolases superfamily protein	CLUSTER2	0.423759	0.748509	-0.305565	0.32475	-0.729324	-1.05407	1	0.11125	1	0.46345	1	0.0369	no	no	no	no	no	D	1	0.386913	0.519012	0.650035	0.313061
TraesCS1A03G0520100LC	TraesCS1A02G323700LC	TraesCS1A01G323700LC	TraesCS1A	P-loop containing nucleoside triphosphate hydrolases superfamily protein	CLUSTER8	0.723826	-0.442044	-0.304632	-1.16587	-1.02846	0.137413	0.00245	0.07845	0.2175	5e-05	5e-05	0.5933	no	no	no	D	D	no	2	5.15498	8.51374	3.79454	4.17373
TraesCS1A03G0520300	TraesCS1A02G193800	TraesCS1A01G193800	TraesCS1A	Transmembrane protein, putative	CLUSTER1	0.184498	0.86033	1.13116	0.675832	0.946659	0.270827	0.7275	0.10205	0.0297	0.17275	0.0484	0.52765	no	no	U	no	no	no	1	2.3466	2.66673	4.26015	5.13987
TraesCS1A03G0523200	TraesCS1A02G195000	TraesCS1A01G195000	TraesCS1A	Replication protein A DNA-binding subunit	CLUSTER1	-0.0852854	0.948654	0.536744	1.03394	0.62203	-0.41191	0.73085	5e-05	0.024	5e-05	0.01055	0.06955	no	no	no	U	no	no	1	4.78661	4.51185	9.2385	6.94391
TraesCS1A03G0533300	TraesCS1A02G199600	TraesCS1A01G199600	TraesCS1A	MADS-box transcription factor	CLUSTER4	-0.0426521	-0.362558	0.768494	-0.319906	0.811146	1.13105	1	1	0.0527	1	0.04025	0.01125	no	no	no	no	no	U	1	0.461438	0.447996	0.358899	0.786055
TraesCS1A03G0539600	TraesCS1A02G202000	TraesCS1A01G202000	TraesCS1A	MLO-like protein	CLUSTER6	0.120934	-0.525982	-1.5606	-0.646916	-1.68153	-1.03461	0.6987	0.12375	0.00035	0.05775	0.0003	1	no	no	D	no	D	no	2	0.673448	0.732333	0.4677	0.228306
TraesCS1A03G0541900	TraesCS1A02G203300	TraesCS1A01G203300	TraesCS1A	DUF241 domain protein (DUF241)	CLUSTER1	1.22861	1.44322	1.86303	0.214614	0.63442	0.419806	1	0.02335	1	0.6461	1	0.3871	no	U	no	no	no	no	1	0.369752	0.86648	1.00546	1.34505
TraesCS1A03G0542400	TraesCS1A02G203600	TraesCS1A01G203600	TraesCS1A	Chitinase	CLUSTER4	1.97457	1.85482	3.13499	-0.119754	1.16042	1.28018	1	1	0.00125	1	0.0053	0.0042	no	no	U	no	U	U	3	0.0920718	0.361853	0.333029	0.808824
TraesCS1A03G0542500	TraesCS1A02G203700	TraesCS1A01G203700	TraesCS1A	Chitinase	CLUSTER1	-0.373637	1.47348	1.71532	1.84712	2.08896	0.241837	0.15525	5e-05	5e-05	5e-05	5e-05	0.24895	no	U	U	U	U	no	4	5.24953	4.05177	14.5775	17.2379
TraesCS1A03G0543700LC	TraesCS1A02G336800LC	TraesCS1A01G336800LC	TraesCS1A	basic helix-loop-helix (bHLH) DNA-binding superfamily protein	CLUSTER11	-1.86722	-1.25773	#NAME?	0.60949	#NAME?	#NAME?	0.3016	0.26165	0.00135	1	1	1	no	no	D	no	no	no	1	0.914064	0.250546	0.382263	0
TraesCS1A03G0545300LC	TraesCS1A02G337800LC	TraesCS1A01G337800LC	TraesCS1A	P-loop nucleoside triphosphate hydrolases superfamily protein with CH (Calponin Homology) domain-containing protein	CLUSTER1	0.980095	1.34657	1.41656	0.366471	0.436469	0.0699978	0.0267	0.00405	0.0022	0.33605	0.2442	0.84495	no	U	U	no	no	no	2	0.43151	0.851194	1.09736	1.15191
TraesCS1A03G0553300LC	TraesCS1A02G341300LC	TraesCS1A01G341300LC	TraesCS1A	Photosystem I iron-sulfur center	CLUSTER1	0	Inf	Inf	Inf	Inf	2.00696	1	1	0.00145	1	0.00145	0.1771	no	no	U	no	U	no	2	0	0	0.429975	1.72822
TraesCS1A03G0553600LC	TraesCS1A02G341600LC	TraesCS1A01G341600LC	TraesCS1A	cation exchanger 1	CLUSTER7	-0.0307199	0.268495	-1.27306	0.299214	-1.24234	-1.54155	0.95805	0.5677	0.02665	0.52995	0.02985	0.01295	no	no	D	no	D	D	3	12.1535	11.8975	14.6396	5.02892
TraesCS1A03G0557300	TraesCS1A02G211500	TraesCS1A01G211500	TraesCS1A	Hexosyltransferase	CLUSTER4	0.740908	-0.34402	0.373586	-1.08493	-0.367321	0.717606	0.07205	1	1	0.0144	0.3101	1	no	no	no	D	no	no	1	0.380963	0.636676	0.300139	0.493564
TraesCS1A03G0558000	TraesCS1A02G212000	TraesCS1A01G212000	TraesCS1A	Expansin protein	CLUSTER3	1.42927	0.807392	0.364093	-0.621875	-1.06517	-0.443299	5e-05	0.0001	0.12145	0.00335	5e-05	0.05485	U	no	no	no	D	no	2	4.37949	11.7944	7.66431	5.63672
TraesCS1A03G0559000	TraesCS1A02G212300	TraesCS1A01G212300	TraesCS1A	Expansin protein	CLUSTER2	0.310718	0.766991	-0.7121	0.456274	-1.02282	-1.47909	0.2338	0.00415	0.01075	0.06865	0.0001	5e-05	no	no	no	no	D	D	2	2.91562	3.61631	4.96156	1.77978
TraesCS1A03G0559100	TraesCS1A02G212400	TraesCS1A01G212400	TraesCS1A	Expansin protein	CLUSTER3	1.50486	1.74156	1.58455	0.236692	0.0796824	-0.15701	5e-05	5e-05	5e-05	0.3357	0.76455	0.54315	U	U	U	no	no	no	3	2.05256	5.82513	6.86368	6.15591
TraesCS1A03G0559500	TraesCS1A02G212600	TraesCS1A01G212600	TraesCS1A	Expansin protein	CLUSTER3	0.887843	1.51844	0.915869	0.630601	0.0280252	-0.602576	0.005	5e-05	0.00525	0.022	0.9234	0.03525	no	U	no	no	no	no	1	2.20617	4.08231	6.32027	4.16239
TraesCS1A03G0568100	TraesCS1A02G215300	TraesCS1A01G215300	TraesCS1A	SBP (S-ribonuclease-binding protein) family protein	CLUSTER2	-0.0426392	0.978954	0.447879	1.02159	0.490518	-0.531075	1	0.0087	1	0.00695	1	0.12845	no	no	no	U	no	no	1	0.527839	0.512467	1.04039	0.71999
TraesCS1A03G0568300	TraesCS1A02G215500	TraesCS1A01G215500	TraesCS1A	Beta-amylase	CLUSTER4	0.28902	-0.302367	0.995989	-0.591387	0.706969	1.29836	0.1692	0.1497	5e-05	0.00435	0.0007	5e-05	no	no	no	no	no	U	1	8.31986	10.1653	6.74675	16.5935
TraesCS1A03G0574000	TraesCS1A02G218100	TraesCS1A01G218100	TraesCS1A	Ethylene-responsive transcription factor, putative	CLUSTER4	0.863821	0.107619	1.00368	-0.756202	0.139854	0.896056	0.02035	1	0.0073	0.05115	0.66245	0.0221	no	no	U	no	no	no	1	0.496643	0.903817	0.535108	0.99582
TraesCS1A03G0575700LC	TraesCS1A02G353000LC	TraesCS1A01G353000LC	TraesCS1A	serine hydroxymethyltransferase 2	CLUSTER10	-1.13849	-0.959057	-0.494033	0.17943	0.644453	0.465024	0.01405	0.0401	0.22725	0.7061	0.14435	0.2951	D	no	no	no	no	no	1	3.51649	1.59732	1.80886	2.49684
TraesCS1A03G0585300LC	TraesCS1A02G357700LC	TraesCS1A01G357700LC	TraesCS1A	Transposon protein, putative, Mutator sub-class	CLUSTER6	-0.514923	-4.26518	-1.58796	-3.75026	-1.07304	2.67722	0.17775	0.00265	0.0042	0.00265	0.03565	1	no	D	D	D	D	no	4	2.01491	1.4101	0.104787	0.670241
TraesCS1A03G0585400LC	TraesCS1A02G357800LC	TraesCS1A01G357800LC	TraesCS1A	Transposon protein, putative, Mutator sub-class	CLUSTER6	-1.00994	#NAME?	-1.21062	#NAME?	-0.200679	Inf	0.3343	0.00135	0.22925	1	1	1	no	D	no	no	no	no	1	1.05635	0.524548	0	0.456431
TraesCS1A03G0588600LC	TraesCS1A02G359000LC	TraesCS1A01G359000LC	TraesCS1A	Omega-amidase NIT2	CLUSTER8	1.57986	-0.358037	#NAME?	-1.9379	#NAME?	#NAME?	0.3008	1	1	0.27245	0.00045	1	no	no	no	no	D	no	1	0.387432	1.1582	0.302285	0
TraesCS1A03G0592100LC	TraesCS1A02G360700LC	TraesCS1A01G360700LC	TraesCS1A	tRNA (guanine-N(7)-)-methyltransferase	CLUSTER3	1.05112	1.39538	0.71683	0.344259	-0.334289	-0.678548	0.006	0.0006	0.061	0.3226	0.35685	0.0572	U	U	no	no	no	no	2	0.760835	1.57655	2.00143	1.25048
TraesCS1A03G0593600	TraesCS1A02G228200	TraesCS1A01G228200	TraesCS1A	Phosphatase 2C family protein	CLUSTER1	0.795682	0.941349	1.02171	0.145667	0.226029	0.0803617	0.0006	5e-05	5e-05	0.5245	0.31935	0.7153	no	no	U	no	no	no	1	3.3112	5.7479	6.35857	6.72281
TraesCS1A03G0601200LC	TraesCS1A02G365700LC	TraesCS1A01G365700LC	TraesCS1A	Integral membrane Yip1 family protein	CLUSTER1	-0.885984	0.0814632	0.711598	0.967447	1.59758	0.630134	0.2177	0.91535	0.2381	0.1923	0.0257	0.29345	no	no	no	no	U	no	1	2.67512	1.44756	2.83052	4.38082
TraesCS1A03G0601600	TraesCS1A02G231500	TraesCS1A01G231500	TraesCS1A	Pectinesterase	CLUSTER11	-0.988955	-0.44869	-1.37076	0.540266	-0.381804	-0.92207	5e-05	0.07305	5e-05	0.04075	0.17885	0.00105	no	no	D	no	no	no	1	1.68244	0.847684	1.23274	0.650578
TraesCS1A03G0603300	TraesCS1A02G232500	TraesCS1A01G232500	TraesCS1A	50S ribosomal protein L2	CLUSTER8	2.72449	-1.73836	0.796546	-4.46285	-1.92794	2.5349	0.0568	1	1	0.23165	0.00195	1	no	no	no	no	D	no	1	0.131019	0.865942	0.0392679	0.227573
TraesCS1A03G0603400	TraesCS1A02G232600	TraesCS1A01G232600	TraesCS1A	ATP synthase subunit b-delta	CLUSTER8	2.86987	1.07997	-0.0415392	-1.7899	-2.91141	-1.12151	0.0029	1	1	0.0009	0.00015	1	U	no	no	D	D	no	3	0.133744	0.977668	0.282734	0.129948
TraesCS1A03G0607400	TraesCS1A02G234000	TraesCS1A01G234000	TraesCS1A	Tesmin/TSO1-like CXC domain containing protein	CLUSTER4	-0.379382	#NAME?	1.62239	#NAME?	2.00178	Inf	1	1	0.3314	1	0.24825	0.02395	no	no	no	no	no	U	1	0.338405	0.260155	0	1.0419
TraesCS1A03G0611300LC	TraesCS1A02G371900LC	TraesCS1A01G371900LC	TraesCS1A	S-adenosylmethionine:tRNA ribosyltransferase-isomerase	CLUSTER7	0.778017	0.503341	-1.69063	-0.274675	-2.46864	-2.19397	0.2966	0.52035	1	0.66825	0.0205	0.02895	no	no	no	no	D	D	2	0.643721	1.10383	0.912469	0.19942
TraesCS1A03G0616800	TraesCS1A02G236900	TraesCS1A01G236900	TraesCS1A	Kinase family protein	CLUSTER6	-0.552894	-0.842564	-1.17709	-0.28967	-0.624198	-0.334527	0.2313	0.08105	0.0157	0.5759	0.2155	1	no	no	D	no	no	no	1	1.06059	0.72295	0.591437	0.469036
TraesCS1A03G0617700	TraesCS1A02G237200	TraesCS1A01G237200	TraesCS1A	CW-type Zinc Finger family protein, expressed	CLUSTER2	-0.218265	0.644267	-0.371196	0.862531	-0.152932	-1.01546	0.40165	0.0185	0.15155	0.0027	0.5686	0.0006	no	no	no	no	no	D	1	1.14843	0.987185	1.79493	0.887895
TraesCS1A03G0626400	TraesCS1A02G241600	TraesCS1A01G241600	TraesCS1A	Histone-lysine N-methyltransferase, H3 lysine-9 specific	CLUSTER1	-1.13	0.155195	0.420903	1.2852	1.5509	0.265708	1	1	0.30845	1	0.00415	0.5485	no	no	no	no	U	no	1	0.559739	0.255753	0.623309	0.749359
TraesCS1A03G0635200LC	TraesCS1A02G385300LC	TraesCS1A01G385300LC	TraesCS1A	Cytochrome b6	CLUSTER2	-0.147315	0.888832	-0.433629	1.03615	-0.286315	-1.32246	0.63555	0.00485	0.1946	0.00155	0.39475	5e-05	no	no	no	U	no	D	2	6.70747	6.05637	12.4201	4.96619
TraesCS1A03G0636500LC	TraesCS1A02G386300LC	TraesCS1A01G386300LC	TraesCS1A	Disease resistance protein (TIR-NBS-LRR class)	CLUSTER2	0.427503	0.653109	-0.350049	0.225606	-0.777552	-1.00316	0.2395	0.07585	0.37145	0.5122	0.0447	0.0096	no	no	no	no	no	D	1	5.44638	7.32486	8.56472	4.273
TraesCS1A03G0644100	TraesCS1A02G248700	TraesCS1A01G248700	TraesCS1A	CASP-like protein	CLUSTER1	0.687008	0.901877	1.48859	0.214869	0.801585	0.586716	0.023	0.00305	5e-05	0.4354	0.0034	0.0273	no	no	U	no	no	no	1	1.57281	2.53213	2.93878	4.41354
TraesCS1A03G0649900	TraesCS1A02G251900	TraesCS1A01G251900	TraesCS1A	Eukaryotic aspartyl protease family protein, putative	CLUSTER4	1.24707	0.644672	1.14625	-0.602402	-0.100819	0.501583	0.0017	1	1	0.104	0.7683	1	U	no	no	no	no	no	1	0.405616	0.962769	0.634134	0.897785
TraesCS1A03G0657600	TraesCS1A02G256100	TraesCS1A01G256100	TraesCS1A	Pyrimidine-specific ribonucleoside hydrolase	CLUSTER8	1.2132	0.564771	-0.573814	-0.648425	-1.78701	-1.13858	5e-05	0.02655	0.0335	0.00735	5e-05	5e-05	U	no	no	no	D	D	3	1.20558	2.79514	1.78324	0.809954
TraesCS1A03G0658400LC	TraesCS1A02G397800LC	TraesCS1A01G397800LC	TraesCS1A	Protein FAR1-RELATED SEQUENCE 5	CLUSTER2	-0.000404899	1.27964	0.535819	1.28004	0.536224	-0.74382	0.9526	0.00625	0.23395	0.00525	0.23155	0.0639	no	U	no	U	no	no	2	1.09652	1.09621	2.66211	1.58969
TraesCS1A03G0658500LC	TraesCS1A02G397900LC	TraesCS1A01G397900LC	TraesCS1A	Protein FAR1-RELATED SEQUENCE 5	CLUSTER1	0.55856	2.86484	2.23399	2.30628	1.67543	-0.630852	1	5e-05	0.0002	0.0003	0.00175	0.05315	no	U	U	U	U	no	4	0.261259	0.384782	1.90316	1.22905
TraesCS1A03G0659500	TraesCS1A02G257000	TraesCS1A01G257000	TraesCS1A	Alpha/beta-Hydrolases superfamily protein	CLUSTER8	1.19492	-0.0785434	0.225529	-1.27346	-0.969389	0.304073	0.0003	1	1	5e-05	0.0016	1	U	no	no	D	no	no	2	0.897286	2.05417	0.849742	1.04911
TraesCS1A03G0659700	TraesCS1A02G257100	TraesCS1A01G257100	TraesCS1A	Elongation factor 2	CLUSTER1	#NAME?	#NAME?	2.22903	0	Inf	Inf	1	1	0.3279	1	0.01595	0.10305	no	no	no	no	U	no	1	0.392291	0	0	1.83913
TraesCS1A03G0660500	TraesCS1A02G257500	TraesCS1A01G257500	TraesCS1A	Alpha/beta-Hydrolases superfamily protein	CLUSTER4	2.09967	0.123526	1.32212	-1.97614	-0.777548	1.19859	0.0002	1	1	0.0004	0.03735	1	U	no	no	D	no	no	2	0.28047	1.20213	0.305542	0.701269
TraesCS1A03G0664600LC	TraesCS1A02G400600LC	TraesCS1A01G400600LC	TraesCS1A	Retrotransposon protein, putative, unclassified	CLUSTER1	0.856896	0.769731	1.10901	-0.0871645	0.252113	0.339278	0.04905	0.07575	0.01195	0.821	0.48845	0.36405	no	no	U	no	no	no	1	0.578436	1.04763	0.986206	1.24767
TraesCS1A03G0674900	TraesCS1A02G265200	TraesCS1A01G265200	TraesCS1A	Bidirectional sugar transporter SWEET	CLUSTER1	0.384581	1.06198	1.46301	0.677401	1.07843	0.401028	1	1	0.0032	1	0.0113	0.31465	no	no	U	no	U	no	2	0.299007	0.390347	0.624265	0.82431
TraesCS1A03G0675000	TraesCS1A02G265300	TraesCS1A01G265300	TraesCS1A	Wound-induced protease inhibitor	CLUSTER3	1.22771	1.6858	0.506396	0.458093	-0.721309	-1.1794	0.02075	0.00315	0.36025	0.27725	0.13125	0.0199	U	U	no	no	no	D	3	0.616044	1.44274	1.98193	0.87509
TraesCS1A03G0676100	TraesCS1A02G265600	TraesCS1A01G265600	TraesCS1A	Wound-induced protease inhibitor	CLUSTER4	1.93203	1.18607	2.18499	-0.745963	0.252955	0.998917	5e-05	5e-05	5e-05	0.00385	0.27605	5e-05	U	U	U	no	no	no	3	2.39461	9.13765	5.44851	10.8888
TraesCS1A03G0676300	TraesCS1A02G265700	TraesCS1A01G265700	TraesCS1A	Wound-induced protease inhibitor	CLUSTER4	1.28131	0.0663959	0.701786	-1.21492	-0.579525	0.63539	0.0231	1	0.18935	0.0271	0.1991	0.2326	U	no	no	D	no	no	2	0.483504	1.1752	0.506275	0.786427
TraesCS1A03G0676700	TraesCS1A02G266000	TraesCS1A01G266000	TraesCS1A	Phospholipase A1	CLUSTER8	2.95483	0.429812	-2.06066	-2.52502	-5.01549	-2.49047	5e-05	0.1288	5e-05	5e-05	5e-05	5e-05	U	no	D	D	D	D	5	1.21213	9.39814	1.63281	0.290555
TraesCS1A03G0680600	TraesCS1A02G267800	TraesCS1A01G267800	TraesCS1A	Adenine nucleotide alpha hydrolases-like superfamily	CLUSTER3	0.590383	1.11517	0.703697	0.524786	0.113314	-0.411472	0.13635	0.0059	0.07905	0.14115	0.7573	0.2557	no	U	no	no	no	no	1	1.10295	1.66066	2.38922	1.79635
TraesCS1A03G0682300	TraesCS1A02G269000	TraesCS1A01G269000	TraesCS1A	Deoxycytidine kinase	CLUSTER1	0.183956	1.22385	1.14777	1.03989	0.963811	-0.0760804	1	0.0014	0.00245	0.0042	0.0066	0.8012	no	U	U	U	no	no	3	0.367332	0.417288	0.857974	0.813901
TraesCS1A03G0685700	TraesCS1A02G270900	TraesCS1A01G270900	TraesCS1A	transmembrane protein, putative (DUF1218)	CLUSTER4	1.89936	0.309296	1.37973	-1.59007	-0.519637	1.07043	5e-05	0.2571	5e-05	5e-05	0.02155	0.0001	U	no	U	D	no	U	4	3.88177	14.4809	4.80991	10.1011
TraesCS1A03G0689800LC	TraesCS1A02G412700LC	TraesCS1A01G412700LC	TraesCS1A	basic helix-loop-helix (bHLH) DNA-binding superfamily protein	CLUSTER8	1.0994	-0.223541	0.11939	-1.32294	-0.980006	0.342931	0.03125	0.6849	0.8484	0.012	0.1155	0.59415	U	no	no	D	no	no	2	2.33128	4.99511	1.99665	2.53241
TraesCS1A03G0689900LC	TraesCS1A02G412800LC	TraesCS1A01G412800LC	TraesCS1A	DNA topoisomerase	CLUSTER5	-0.426792	-1.04084	-0.14999	-0.614046	0.276802	0.890848	0.3333	0.04915	0.7209	0.2412	0.5326	0.08585	no	D	no	no	no	no	1	1.65829	1.23362	0.806002	1.49454
TraesCS1A03G0692100	TraesCS1A02G273900	TraesCS1A01G273900	TraesCS1A	Fructose-1,6-bisphosphatase class 1	CLUSTER1	0.107009	0.135315	1.06882	0.0283059	0.961807	0.933501	0.73495	0.67995	0.00115	0.92445	0.00085	0.0024	no	no	U	no	no	no	1	1.06759	1.14979	1.17257	2.23949
TraesCS1A03G0699200	TraesCS1A02G276900	TraesCS1A01G276900	TraesCS1A	Solute carrier family 35 protein	CLUSTER3	1.02692	0.780776	0.983203	-0.246142	-0.0437154	0.202426	0.0297	0.09435	0.03525	0.54235	0.9085	0.6031	U	no	no	no	no	no	1	0.588415	1.19899	1.01093	1.16321
TraesCS1A03G0702700	TraesCS1A02G278400	TraesCS1A01G278400	TraesCS1A	Auxin influx transporter	CLUSTER9	-0.876092	0.145368	-0.274847	1.02146	0.601244	-0.420216	0.0121	0.63985	0.3807	0.00395	0.07865	0.17445	no	no	no	U	no	no	1	1.12155	0.611066	1.24045	0.927001
TraesCS1A03G0708600	TraesCS1A02G280700	TraesCS1A01G280700	TraesCS1A	Adenine nucleotide alpha hydrolases-like superfamily protein	CLUSTER3	1.17903	1.04148	0.864496	-0.137548	-0.314535	-0.176987	5e-05	0.00025	0.0015	0.5969	0.2458	0.4907	U	U	no	no	no	no	2	2.82937	6.4064	5.82382	5.15145
TraesCS1A03G0712800	TraesCS1A02G282300	TraesCS1A01G282300	TraesCS1A	Aldo-keto reductase	CLUSTER6	-0.337164	-2.79991	-2.70017	-2.46274	-2.36301	0.0997368	0.1908	5e-05	0.063	5e-05	0.07665	0.88635	no	D	no	D	no	no	2	5.83305	4.61742	0.837606	0.89756
TraesCS1A03G0713100	TraesCS1A02G282600	TraesCS1A01G282600	TraesCS1A	Aldo-keto reductase	CLUSTER6	0.623005	-5.38634	-4.09328	-6.00935	-4.71629	1.29306	0.00455	0.0362	5e-05	0.0361	5e-05	0.15155	no	D	D	D	D	no	4	30.9838	47.7176	0.740771	1.81524
TraesCS1A03G0714400	TraesCS1A02G283100	TraesCS1A01G283100	TraesCS1A	Glycerol-3-phosphate acyltransferase	CLUSTER3	2.056	1.54737	1.77072	-0.508634	-0.285278	0.223356	5e-05	1	1	0.1029	0.3696	1	U	no	no	no	no	no	1	0.377078	1.56801	1.10214	1.28668
TraesCS1A03G0716300	TraesCS1A02G283600	TraesCS1A01G283600	TraesCS1A	Heavy metal transport/detoxification superfamily protein	CLUSTER2	0.214055	1.22446	0.535687	1.01041	0.321632	-0.688774	1	0.00525	1	0.01725	1	0.0715	no	U	no	U	no	no	2	0.541246	0.627814	1.26472	0.784607
TraesCS1A03G0716900	TraesCS1A02G283900	TraesCS1A01G283900	TraesCS1A	Laccase	CLUSTER1	-0.255289	0.81018	0.453261	1.06547	0.70855	-0.356919	0.25945	0.00035	0.04205	5e-05	0.0011	0.1002	no	no	no	U	no	no	1	12.5434	10.5091	21.994	17.1736
TraesCS1A03G0721800	TraesCS1A02G287000	TraesCS1A01G287000	TraesCS1A	SacI domain-containing protein / WW domain-containing protein isoform 4	CLUSTER1	0.690673	1.25862	1.1927	0.567949	0.502027	-0.0659215	0.0081	5e-05	5e-05	0.0259	0.052	0.79135	no	U	U	no	no	no	2	3.10795	5.01634	7.4363	7.10416
TraesCS1A03G0722900LC	TraesCS1A02G431400LC	TraesCS1A01G431400LC	TraesCS1A	Retrovirus-related Pol polyprotein LINE-1	CLUSTER2	0.503911	1.09787	-0.368628	0.593957	-0.872539	-1.4665	1	0.09305	1	0.3045	1	0.039	no	no	no	no	no	D	1	0.517973	0.734513	1.10866	0.40118
TraesCS1A03G0725300	TraesCS1A02G288700	TraesCS1A01G288700	TraesCS1A	DNA helicase	CLUSTER6	-0.392737	-1.38073	-2.04384	-0.987989	-1.65111	-0.663119	0.23065	0.0027	0.0002	1	1	1	no	D	D	no	no	no	2	0.795302	0.605768	0.305416	0.192874
TraesCS1A03G0725800LC	TraesCS1A02G432700LC	TraesCS1A01G432700LC	TraesCS1A	Pectin lyase-like superfamily protein	CLUSTER9	-1.22726	-0.540656	-0.84486	0.686602	0.382398	-0.304204	0.0408	0.28465	0.1199	1	1	1	D	no	no	no	no	no	1	0.705958	0.301535	0.485317	0.393053
TraesCS1A03G0727200	TraesCS1A02G289600	TraesCS1A01G289600	TraesCS1A	Glycerol-3-phosphate acyltransferase	CLUSTER1	0.288836	0.340578	1.77047	0.0517427	1.48164	1.42989	0.6714	0.5947	0.00765	0.92755	0.016	0.0132	no	no	U	no	U	U	3	3.54674	4.33289	4.49111	12.1003
TraesCS1A03G0730000LC	TraesCS1A02G434500LC	TraesCS1A01G434500LC	TraesCS1A	Surfeit locus 1 cytochrome c oxidase biogenesis protein	CLUSTER2	-0.438327	0.507621	-0.788551	0.945948	-0.350223	-1.29617	0.42735	0.3052	0.18265	0.0706	0.5588	0.0316	no	no	no	no	no	D	1	1.17117	0.864311	1.66506	0.67802
TraesCS1A03G0733800LC	TraesCS1A02G436200LC	TraesCS1A01G436200LC	TraesCS1A	suppressor of abi3-5	CLUSTER1	0.27283	2.09685	1.7932	1.82402	1.52037	-0.303651	1	0.0112	0.0194	0.0258	0.0503	0.5473	no	U	U	U	no	no	3	0.374491	0.45245	1.60197	1.29792
TraesCS1A03G0736000	TraesCS1A02G294700	TraesCS1A01G294700	TraesCS1A	3-isopropylmalate dehydratase large subunit	CLUSTER6	0.418479	-2.85627	-2.58234	-3.27475	-3.00082	0.273933	0.2432	0.0011	0.00185	0.0006	0.0007	1	no	D	D	D	D	no	4	0.820152	1.09615	0.113259	0.136941
TraesCS1A03G0737200	TraesCS1A02G295400	TraesCS1A01G295400	TraesCS1A	Histone H4	CLUSTER4	1.1941	0.776506	1.28106	-0.417592	0.0869622	0.504554	0.01585	0.10575	0.01135	0.32255	0.842	0.247	U	no	U	no	no	no	2	0.535026	1.22415	0.916487	1.30021
TraesCS1A03G0747000LC	TraesCS1A02G443300LC	TraesCS1A01G443300LC	TraesCS1A	Regulator of Vps4 activity in the MVB pathway protein	CLUSTER2	0.705004	0.98699	-0.563751	0.281985	-1.26876	-1.55074	0.23835	0.1083	1	0.60205	0.0794	0.04525	no	no	no	no	no	D	1	0.623441	1.0163	1.23569	0.421784
TraesCS1A03G0748300	TraesCS1A02G300200	TraesCS1A01G300200	TraesCS1A	Expansin	CLUSTER8	0.700287	0.153492	-0.509377	-0.546795	-1.20966	-0.662869	0.00105	0.48135	0.0237	0.01075	5e-05	0.00335	no	no	no	no	D	no	1	10.1223	16.4471	11.2587	7.1112
TraesCS1A03G0748400	TraesCS1A02G300300	TraesCS1A01G300300	TraesCS1A	Non-specific lipid-transfer protein	CLUSTER4	2.28519	0.31153	0.663392	-1.97366	-1.6218	0.351862	0.00295	1	0.29015	0.00785	0.00365	0.57165	U	no	no	D	D	no	3	0.665706	3.24483	0.826156	1.05435
TraesCS1A03G0749300	TraesCS1A02G301000	TraesCS1A01G301000	TraesCS1A	WRKY transcription factor	CLUSTER8	6.7525	1.9863	1.85513	-4.7662	-4.89737	-0.131178	0.13955	1	1	0.0104	0.208	1	no	no	no	D	no	no	1	0.0146326	1.57771	0.0579775	0.0529384
TraesCS1A03G0749400	TraesCS1A02G301100	TraesCS1A01G301100	TraesCS1A	WRKY family transcription factor	CLUSTER8	2.36526	0.107796	-1.03418	-2.25747	-3.39944	-1.14197	5e-05	1	1	5e-05	0.0002	1	U	no	no	D	D	no	3	0.249957	1.2879	0.269349	0.122053
TraesCS1A03G0751400	TraesCS1A02G302100	TraesCS1A01G302100	TraesCS1A	Sulfotransferase	CLUSTER7	0.692324	-0.100832	-0.85584	-0.793156	-1.54816	-0.755008	0.00405	0.68725	0.00135	0.0011	5e-05	0.00375	no	no	no	no	D	no	1	3.67512	5.93857	3.42703	2.03067
TraesCS1A03G0758200	TraesCS1A02G305200	TraesCS1A01G305200	TraesCS1A	Protein DETOXIFICATION	CLUSTER6	-0.58527	-1.27037	-0.632739	-0.685104	-0.0474695	0.637635	0.06835	0.00115	0.0515	0.06635	0.883	0.0856	no	D	no	no	no	no	1	1.28207	0.85453	0.531484	0.826871
TraesCS1A03G0760600	TraesCS1A02G306000	TraesCS1A01G306000	TraesCS1A	Lipid-transfer protein	CLUSTER1	0.685755	1.54531	1.83316	0.859552	1.1474	0.28785	0.08645	5e-05	5e-05	0.01625	0.00265	0.3775	no	U	U	no	U	no	3	0.672473	1.0817	1.96272	2.39613
TraesCS1A03G0761600	TraesCS1A02G306400	TraesCS1A01G306400	TraesCS1A	Histone H3	CLUSTER3	1.34639	0.902798	1.10846	-0.44359	-0.237927	0.205663	0.00565	0.0555	0.0187	0.26235	0.52115	0.61165	U	no	U	no	no	no	2	0.400219	1.01765	0.748284	0.862934
TraesCS1A03G0774000LC	TraesCS1A02G458000LC	TraesCS1A01G458000LC	TraesCS1A	Calcium-binding EF-hand family protein isoform 2	CLUSTER6	0.33468	-2.52886	-2.16714	-2.86354	-2.50182	0.361716	0.2667	0.00025	5e-05	0.0001	5e-05	1	no	D	D	D	D	no	4	1.52089	1.91799	0.263533	0.338628
TraesCS1A03G0778600	TraesCS1A02G313200	TraesCS1A01G313200	TraesCS1A	Hydroxyproline-rich glycoprotein family protein, putative	CLUSTER9	-1.16305	-0.114452	-0.549004	1.04859	0.614042	-0.434552	0.0082	0.7454	0.1316	0.0178	1	0.24745	D	no	no	U	no	no	2	0.838311	0.374363	0.774375	0.572978
TraesCS1A03G0779500LC	TraesCS1A02G461300LC	TraesCS1A01G461300LC	TraesCS1A	non-specific phospholipase C3	CLUSTER2	0.385405	1.47378	0.665975	1.08838	0.28057	-0.807809	0.4882	0.0096	0.20155	0.0269	0.5711	0.07045	no	U	no	U	no	no	2	1.56157	2.03977	4.33726	2.47766
TraesCS1A03G0779700LC	TraesCS1A02G461500LC	TraesCS1A01G461500LC	TraesCS1A	Peroxisome proliferator-activated receptor gamma coactivator 1-alpha	CLUSTER6	0.111998	-0.954177	-0.979721	-1.06617	-1.09172	-0.0255447	0.7367	0.02365	0.0177	0.01245	0.0087	0.96435	no	no	no	D	D	no	2	3.77465	4.07935	1.94823	1.91404
TraesCS1A03G0782200	TraesCS1A02G315300	TraesCS1A01G315300	TraesCS1A	Udp-glucose 4,6-dehydratase	CLUSTER1	-1.04588	-0.285633	0.188572	0.760251	1.23446	0.474205	0.0135	0.43355	0.57625	0.0725	0.00385	0.19105	D	no	no	no	U	no	2	1.04541	0.506344	0.857638	1.19139
TraesCS1A03G0788700LC	TraesCS1A02G466800LC	TraesCS1A01G466800LC	TraesCS1A	Transposase	CLUSTER1	-0.159462	0.857362	0.440906	1.01682	0.600368	-0.416456	0.66545	0.0181	0.2146	0.0057	0.0987	0.22815	no	no	no	U	no	no	1	3.18323	2.85014	5.76714	4.3211
TraesCS1A03G0789400	TraesCS1A02G317900	TraesCS1A01G317900	TraesCS1A	Peroxidase	CLUSTER1	0.202839	1.04301	1.30681	0.840167	1.10397	0.263804	0.3676	5e-05	5e-05	0.00015	5e-05	0.22975	no	U	U	no	U	no	3	8.08877	9.30986	16.667	20.0111
TraesCS1A03G0796400	TraesCS1A02G321700	TraesCS1A01G321700	TraesCS1A	Cyclic nucleotide-gated channel	CLUSTER8	0.585084	-0.680799	-0.626446	-1.26588	-1.21153	0.0543534	0.0173	0.01695	0.02715	0.0001	0.0001	1	no	no	no	D	D	no	2	0.925334	1.38812	0.577241	0.599404
TraesCS1A03G0799600	TraesCS1A02G322700	TraesCS1A01G322700	TraesCS1A	H/ACA ribonucleoprotein complex non-core subunit NAF1	CLUSTER6	0.0519157	-2.28401	-2.52436	-2.33593	-2.57627	-0.240347	0.8303	5e-05	5e-05	5e-05	5e-05	1	no	D	D	D	D	no	4	2.3977	2.48556	0.492311	0.416762
TraesCS1A03G0802400LC	TraesCS1A02G474700LC	TraesCS1A01G474700LC	TraesCS1A	Arabinogalactan peptide 14	CLUSTER1	#NAME?	1.60976	0.5972	Inf	Inf	-1.01256	1	0.2665	1	0.00145	1	0.3892	no	no	no	U	no	no	1	0.700665	0	2.13843	1.05995
TraesCS1A03G0802600	TraesCS1A02G323600	TraesCS1A01G323600	TraesCS1A	NBS-LRR disease resistance protein	CLUSTER1	-0.324051	1.18447	0.289349	1.50852	0.6134	-0.895117	0.2203	5e-05	0.26155	5e-05	0.0215	0.0006	no	U	no	U	no	no	2	2.11281	1.68776	4.80198	2.58204
TraesCS1A03G0803400	TraesCS1A02G323700	TraesCS1A01G323700	TraesCS1A	CLAVATA3/ESR (CLE)-related 25-like protein	CLUSTER11	-1.69326	-1.02494	-1.4319	0.668323	0.261361	-0.406962	0.0618	0.08455	0.0276	1	1	1	no	no	D	no	no	no	1	0.850705	0.263061	0.418063	0.315307
TraesCS1A03G0803700LC	TraesCS1A02G475500LC	TraesCS1A01G475500LC	TraesCS1A	Proteinaceous RNase P 2	CLUSTER6	-0.0404524	-1.54258	-0.924473	-1.50213	-0.88402	0.618108	0.8831	0.00065	0.007	0.0008	0.0099	0.13475	no	D	no	D	no	no	2	1.44357	1.40365	0.495535	0.760577
TraesCS1A03G0808600LC	TraesCS1A02G478800LC	TraesCS1A01G478800LC	TraesCS1A	Ferritin/ribonucleotide reductase-like family protein	CLUSTER6	0.593652	-1.65515	-1.77039	-2.2488	-2.36404	-0.115244	0.1124	0.0115	0.0052	0.00185	0.00075	0.8797	no	D	D	D	D	no	4	2.3067	3.48096	0.732392	0.676163
TraesCS1A03G0812100LC	TraesCS1A02G479900LC	TraesCS1A01G479900LC	TraesCS1A	Retrovirus-related Pol polyprotein LINE-1	CLUSTER8	0.669743	-1.83112	-0.45222	-2.50086	-1.12196	1.37889	0.111	0.0382	0.34815	0.01605	0.0182	1	no	D	no	D	D	no	3	0.668755	1.06385	0.187952	0.488804
TraesCS1A03G0813000LC	TraesCS1A02G480400LC	TraesCS1A01G480400LC	TraesCS1A	F-box protein At1g60400	CLUSTER1	-0.193939	1.79859	1.06888	1.99253	1.26282	-0.729709	0.65295	5e-05	0.0099	5e-05	0.00275	0.0223	no	U	U	U	U	no	4	1.62538	1.42093	5.65438	3.40973
TraesCS1A03G0829100	TraesCS1A02G334900	TraesCS1A01G334900	TraesCS1A	Auxin response factor	CLUSTER1	-0.163715	0.980612	0.594475	1.14433	0.75819	-0.386137	0.55505	0.00025	0.0307	5e-05	0.00665	0.12825	no	no	no	U	no	no	1	0.700274	0.625151	1.38185	1.05736
TraesCS1A03G0829500	TraesCS1A02G335200	TraesCS1A01G335200	TraesCS1A	O-methyltransferase-like protein	CLUSTER6	0.0861917	-2.15977	-1.72847	-2.24596	-1.81466	0.431297	0.71715	5e-05	5e-05	5e-05	5e-05	0.1912	no	D	D	D	D	no	4	4.07507	4.32595	0.911969	1.22974
TraesCS1A03G0829600	TraesCS1A02G335300	TraesCS1A01G335300	TraesCS1A	O-methyltransferase	CLUSTER8	0.708093	-1.46034	-0.765026	-2.16843	-1.47312	0.695311	0.0254	0.00195	0.0359	5e-05	0.00025	1	no	D	no	D	D	no	3	0.811411	1.32556	0.294873	0.477469
TraesCS1A03G0829700	TraesCS1A02G335400	TraesCS1A01G335400	TraesCS1A	O-methyltransferase-like protein	CLUSTER8	1.08329	0.632887	-0.217045	-0.450406	-1.30034	-0.849933	0.0108	1	1	0.2559	0.0027	1	U	no	no	no	D	no	2	0.316511	0.670645	0.490803	0.272302
TraesCS1A03G0829900	TraesCS1A02G335600	TraesCS1A01G335600	TraesCS1A	O-methyltransferase-like protein	CLUSTER2	#NAME?	6.55261	4.34674	Inf	Inf	-2.20587	1	0.13955	1	5e-05	1	5e-05	no	no	no	U	no	D	2	0.0253988	0	2.38421	0.516788
TraesCS1A03G0830100LC	TraesCS1A02G489900LC	TraesCS1A01G489900LC	TraesCS1A	O-methyltransferase-like protein	CLUSTER1	-1.17236	6.53159	5.62561	7.70395	6.79797	-0.905975	1	0.05475	0.05475	0.001	0.001	0.0052	no	no	no	U	U	no	2	0.160445	0.0711888	14.8433	7.92147
TraesCS1A03G0830300	TraesCS1A02G335800	TraesCS1A01G335800	TraesCS1A	O-methyltransferase-like protein	CLUSTER7	0.332689	-0.239599	-0.820068	-0.572288	-1.15276	-0.580468	0.1684	0.34235	0.0017	0.0234	5e-05	0.0306	no	no	no	no	D	no	1	7.55906	9.51957	6.40238	4.28157
TraesCS1A03G0830400LC	TraesCS1A02G490100LC	TraesCS1A01G490100LC	TraesCS1A	Liprin-beta-1	CLUSTER6	0.475577	-1.24647	-1.8585	-1.72205	-2.33408	-0.612032	0.47035	1	1	0.1124	0.01795	1	no	no	no	no	D	no	1	0.579243	0.805422	0.244138	0.159733
TraesCS1A03G0831200LC	TraesCS1A02G490400LC	TraesCS1A01G490400LC	TraesCS1A	Leucine-rich receptor-like protein kinase family protein	CLUSTER3	1.04189	0.898093	0.754591	-0.143797	-0.287299	-0.143501	0.0357	0.06895	0.12395	0.7305	0.4937	0.73415	U	no	no	no	no	no	1	0.62464	1.28609	1.16408	1.05386
TraesCS1A03G0832500	TraesCS1A02G337000	TraesCS1A01G337000	TraesCS1A	Transport and Golgi organization protein 1	CLUSTER7	-0.371677	0.187724	-1.08032	0.5594	-0.708643	-1.26804	0.39365	0.64445	0.0336	0.1973	0.16655	0.01585	no	no	D	no	no	D	2	3.45742	2.67219	3.93788	1.6351
TraesCS1A03G0832600LC	TraesCS1A02G491100LC	TraesCS1A01G491100LC	TraesCS1A	Voltage-dependent calcium channel type A subunit alpha-1	CLUSTER1	0	Inf	Inf	Inf	Inf	0.63807	1	5e-05	5e-05	5e-05	5e-05	0.27285	no	U	U	U	U	no	4	0	0	1.3032	2.02811
TraesCS1A03G0836300	TraesCS1A02G338500	TraesCS1A01G338500	TraesCS1A	RNA ligase/cyclic nucleotide phosphodiesterase family protein	CLUSTER1	0.0130826	1.02189	0.676262	1.00881	0.663179	-0.34563	0.9651	0.00615	0.0629	0.00565	0.06285	0.28675	no	U	no	U	no	no	2	0.618864	0.624501	1.25665	0.988941
TraesCS1A03G0837800	TraesCS1A02G339400	TraesCS1A01G339400	TraesCS1A	GDSL esterase/lipase	CLUSTER1	0.83915	1.86006	1.90125	1.02092	1.0621	0.0411811	1	5e-05	5e-05	0.003	0.0022	0.89515	no	U	U	U	U	no	4	0.538164	0.962773	1.95367	2.01024
TraesCS1A03G0838700LC	TraesCS1A02G494700LC	TraesCS1A01G494700LC	TraesCS1A	Leucine-rich repeat receptor-like protein kinase family protein	CLUSTER10	-2.43901	#NAME?	-0.338729	#NAME?	2.10028	Inf	0.2511	5e-05	0.63645	1	0.26365	5e-05	no	D	no	no	no	U	2	0.786577	0.145053	0	0.621976
TraesCS1A03G0839200	TraesCS1A02G340000	TraesCS1A01G340000	TraesCS1A	WD40 repeat-like protein	CLUSTER1	-0.049002	0.976919	0.59777	1.02592	0.646772	-0.379149	0.84765	5e-05	0.01715	0.0001	0.0117	0.11815	no	no	no	U	no	no	1	1.22138	1.1806	2.404	1.84841
TraesCS1A03G0839500	TraesCS1A02G340200	TraesCS1A01G340200	TraesCS1A	Transcriptional regulatory plant protein, putative	CLUSTER1	0.282382	4.91843	4.78677	4.63605	4.50439	-0.131663	1	5e-05	5e-05	5e-05	5e-05	0.56515	no	U	U	U	U	no	4	0.22713	0.276236	6.86864	6.26955
TraesCS1A03G0842800	TraesCS1A02G341300	TraesCS1A01G341300	TraesCS1A	HXXXD-type acyl-transferase family protein	CLUSTER1	0.681975	1.2825	1.11301	0.600522	0.431033	-0.169489	0.00805	5e-05	5e-05	0.01345	0.08205	0.4623	no	U	U	no	no	no	2	3.99045	6.40201	9.70715	8.63118
TraesCS1A03G0846000	TraesCS1A02G342900	TraesCS1A01G342900	TraesCS1A	ABC(ATP-binding) family transporter	CLUSTER4	0.534985	0.422826	1.19265	-0.112159	0.657669	0.769828	0.0733	0.1584	0.0001	0.6992	0.01765	0.0057	no	no	U	no	no	no	1	0.566401	0.820673	0.759289	1.29464
TraesCS1A03G0846100	TraesCS1A02G343000	TraesCS1A01G343000	TraesCS1A	ATP-binding cassette transporter subfamily A member	CLUSTER4	1.33023	-0.517923	1.47265	-1.84816	0.142416	1.99057	1	1	0.00055	1	0.6595	0.00025	no	no	U	no	no	U	2	0.257563	0.647623	0.179876	0.714815
TraesCS1A03G0846800LC	TraesCS1A02G498800LC	TraesCS1A01G498800LC	TraesCS1A	GMP synthase [glutamine-hydrolyzing]	CLUSTER3	0.808695	2.1259	0.124205	1.31721	-0.68449	-2.0017	0.0039	5e-05	0.6692	5e-05	0.01295	5e-05	no	U	no	U	no	D	3	34.5261	60.4769	150.698	37.6303
TraesCS1A03G0853400	TraesCS1A02G347800	TraesCS1A01G347800	TraesCS1A	Multiple RNA-binding domain-containing protein 1	CLUSTER9	-1.10962	0.105753	-0.361025	1.21538	0.748598	-0.466779	0.0238	0.7892	0.3935	1	1	1	D	no	no	no	no	no	1	0.772188	0.357843	0.830918	0.601234
TraesCS1A03G0854700LC	TraesCS1A02G501600LC	TraesCS1A01G501600LC	TraesCS1A	Gag polyprotein	CLUSTER1	-1.1864	3.1466	3.56776	4.33301	4.75416	0.421152	1	1	0.0444	1	0.0026	0.26845	no	no	U	no	U	no	2	0.0505632	0.0222173	0.447771	0.599564
TraesCS1A03G0859400LC	TraesCS1A02G504810LC	TraesCS1A01G504810LC	TraesCS1A	#N/A	CLUSTER6	0.334396	-2.21433	-1.40481	-2.54873	-1.7392	0.809524	0.3561	0.0042	0.0099	0.0021	0.0026	1	no	D	D	D	D	no	4	0.810654	1.02211	0.174685	0.306158
TraesCS1A03G0862600	TraesCS1A02G351600	TraesCS1A01G351600	TraesCS1A	Cytochrome P450 family protein, expressed	CLUSTER3	2.70463	2.4564	2.09325	-0.248237	-0.611385	-0.363149	5e-05	5e-05	1	0.43265	0.056	0.2773	U	U	no	no	no	no	2	0.128715	0.83908	0.706442	0.549235
TraesCS1A03G0866700LC	TraesCS1A02G508600LC	TraesCS1A01G508600LC	TraesCS1A	Transposon protein, putative, Mutator sub-class	CLUSTER4	0.102877	-0.405965	0.767417	-0.508842	0.66454	1.17338	0.7977	1	0.0545	0.23715	0.0769	0.008	no	no	no	no	no	U	1	0.646772	0.694577	0.488139	1.10095
TraesCS1A03G0869100	TraesCS1A02G354800	TraesCS1A01G354800	TraesCS1A	Isoleucine--tRNA ligase	CLUSTER3	0.656088	1.6614	1.02509	1.00532	0.369001	-0.636315	0.30755	0.0154	0.08755	0.05725	0.49075	0.17055	no	U	no	no	no	no	1	1.33018	2.09611	4.20769	2.70704
TraesCS1A03G0869900	TraesCS1A02G355300	TraesCS1A01G355300	TraesCS1A	Pathogenesis-related protein PR-4	CLUSTER3	2.6387	1.23591	1.38745	-1.40279	-1.25125	0.151537	0.00375	1	1	0.01485	0.0195	1	U	no	no	D	D	no	3	0.167961	1.04602	0.3956	0.439414
TraesCS1A03G0874400	TraesCS1A02G357700	TraesCS1A01G357700	TraesCS1A	Bifunctional inhibitor/lipid-transfer protein/seed storage 2S albumin superfamily protein	CLUSTER1	-0.850666	0.595464	0.516194	1.44613	1.36686	-0.0792694	0.00415	0.0276	0.05185	5e-05	5e-05	0.7057	no	no	no	U	U	no	2	11.5257	6.39132	17.4148	16.4838
TraesCS1A03G0876600	TraesCS1A02G359100	TraesCS1A01G359100	TraesCS1A	Kinase family protein	CLUSTER3	1.17354	1.30525	0.577476	0.131707	-0.596062	-0.727769	0.0016	0.0003	1	0.64125	0.0626	0.02335	U	U	no	no	no	no	2	0.517066	1.16632	1.2778	0.771584
TraesCS1A03G0881200	TraesCS1A02G361000	TraesCS1A01G361000	TraesCS1A	DUF1230 family protein	CLUSTER1	-0.303901	0.74122	0.515551	1.04512	0.819452	-0.22567	0.30875	0.00795	0.06175	0.00015	0.0043	0.381	no	no	no	U	no	no	1	1.30067	1.05362	2.17418	1.85935
TraesCS1A03G0882600LC	TraesCS1A02G516200LC	TraesCS1A01G516200LC	TraesCS1A	Retrovirus-related Pol polyprotein from transposon TNT 1-94	CLUSTER6	0.275472	-2.04159	-2.54649	-2.31706	-2.82197	-0.504907	0.4005	0.0005	0.01045	0.00025	0.00585	1	no	D	D	D	D	no	4	1.32106	1.599	0.320881	0.226127
TraesCS1A03G0886800LC	TraesCS1A02G518400LC	TraesCS1A01G518400LC	TraesCS1A	LINE-1 reverse transcriptase like	CLUSTER6	-1.86281	-5.81248	#NAME?	-3.94967	#NAME?	#NAME?	0.0035	0.1258	5e-05	1	1	1	D	no	D	no	no	no	2	0.885797	0.243542	0.0157618	0
TraesCS1A03G0892300LC	TraesCS1A02G520900LC	TraesCS1A01G520900LC	TraesCS1A	histone acetyltransferase of the CBP family 12	CLUSTER4	-0.403517	#NAME?	2.10922	#NAME?	2.51274	Inf	1	1	0.24305	1	0.2253	0.02395	no	no	no	no	no	U	1	0.198158	0.14981	0	0.85497
TraesCS1A03G0893300LC	TraesCS1A02G521400LC	TraesCS1A01G521400LC	TraesCS1A	Protein FAR1-RELATED SEQUENCE 5	CLUSTER6	0.00227389	-1.77732	#NAME?	-1.7796	#NAME?	#NAME?	0.9349	0.0431	5e-05	0.04205	5e-05	1	no	D	D	D	D	no	4	1.06029	1.06196	0.309312	0
TraesCS1A03G0893400	TraesCS1A02G367500	TraesCS1A01G367500	TraesCS1A	FIZZY-related 3	CLUSTER1	0.597327	1.98047	1.81875	1.38314	1.22142	-0.161722	0.2093	0.0003	0.0008	0.0015	0.00455	0.61225	no	U	U	U	U	no	4	0.535832	0.810667	2.11451	1.89028
TraesCS1A03G0893600LC	TraesCS1A02G521510LC	TraesCS1A01G521510LC	TraesCS1A	#N/A	CLUSTER1	Inf	Inf	Inf	7.26265	7.24129	-0.0213566	1	5e-05	5e-05	0.21665	0.21665	0.9407	no	U	U	no	no	no	2	0	0.0126576	1.94368	1.91512
TraesCS1A03G0896200LC	TraesCS1A02G522400LC	TraesCS1A01G522400LC	TraesCS1A	Chlorophyll a-b binding protein, chloroplastic	CLUSTER1	-0.427699	0.439768	1.12052	0.867467	1.54822	0.680748	0.30425	0.2612	0.0153	0.00905	5e-05	0.02015	no	no	U	no	U	no	2	0.959058	0.713008	1.30085	2.08523
TraesCS1A03G0896500LC	TraesCSU02G606800LC	TraesCSU01G606800LC	TraesCS1A	Chlorophyll a-b binding protein, chloroplastic	CLUSTER1	-0.436049	3.57073	3.11229	4.00678	3.54834	-0.458432	0.112	5e-05	5e-05	5e-05	5e-05	0.12405	no	U	U	U	U	no	4	54.8879	40.5707	652.188	474.647
TraesCS1A03G0901800LC	TraesCS1A02G525800LC	TraesCS1A01G525800LC	TraesCS1A	Dihydroflavonol-4-reductase	CLUSTER1	0	Inf	Inf	Inf	Inf	1.58583	1	1	0.02395	1	0.02395	0.42295	no	no	U	no	U	no	2	0	0	0.377408	1.13291
TraesCS1A03G0905700	TraesCS1A02G373100	TraesCS1A01G373100	TraesCS1A	Phospholipase D	CLUSTER9	-1.00369	-0.272824	-0.160216	0.730866	0.843474	0.112607	5e-05	0.20625	0.4561	0.0014	0.00015	0.59785	D	no	no	no	no	no	1	2.64626	1.31975	2.19031	2.36812
TraesCS1A03G0906000	TraesCS1A02G373200	TraesCS1A01G373200	TraesCS1A	RING/U-box superfamily protein	CLUSTER3	1.11186	0.678411	0.785651	-0.433447	-0.326207	0.107241	5e-05	0.015	0.0046	0.09595	0.2013	0.6839	U	no	no	no	no	no	1	1.27825	2.76261	2.04568	2.20354
TraesCS1A03G0906700LC	TraesCS1A02G528400LC	TraesCS1A01G528400LC	TraesCS1A	NBS-LRR disease resistance protein-like protein	CLUSTER7	-0.225892	-0.354977	-1.19603	-0.129085	-0.970142	-0.841057	0.41205	0.21885	0.00045	0.6629	0.0031	1	no	no	D	no	no	no	1	0.760698	0.650447	0.594776	0.332024
TraesCS1A03G0906800	TraesCS1A02G373700	TraesCS1A01G373700	TraesCS1A	Disease resistance protein (NBS-LRR class) family	CLUSTER7	-0.0355684	-0.367796	-1.32242	-0.332228	-1.28685	-0.954623	0.89855	0.20335	5e-05	0.2514	5e-05	1	no	no	D	no	D	no	2	0.844329	0.823768	0.654326	0.337617
TraesCS1A03G0909400	TraesCS1A02G375200	TraesCS1A01G375200	TraesCS1A	Transporter-like protein	CLUSTER1	-0.120585	1.93179	2.13875	2.05238	2.25933	0.206953	0.65645	5e-05	5e-05	5e-05	5e-05	0.32135	no	U	U	U	U	no	4	1.27727	1.17485	4.87317	5.62484
TraesCS1A03G0912000	TraesCS1A02G376500	TraesCS1A01G376500	TraesCS1A	F-box protein	CLUSTER6	0.265835	-2.12986	-2.25512	-2.39569	-2.52096	-0.125268	0.2544	5e-05	5e-05	5e-05	5e-05	0.70355	no	D	D	D	D	no	4	2.87218	3.45332	0.656239	0.601662
TraesCS1A03G0912300	TraesCS1A02G376800	TraesCS1A01G376800	TraesCS1A	NHL domain protein	CLUSTER6	-0.282942	-0.791931	-1.20531	-0.508989	-0.922366	-0.413377	0.44645	0.04495	0.0059	0.2092	0.03465	0.35605	no	no	D	no	no	no	1	6.62128	5.44211	3.82425	2.87149
TraesCS1A03G0913200	TraesCS1A02G377500	TraesCS1A01G377500	TraesCS1A	sucrose synthase 6	CLUSTER1	0	Inf	Inf	Inf	Inf	-0.702018	1	0.02395	1	0.02395	1	0.3377	no	U	no	U	no	no	2	0	0	0.877793	0.53959
TraesCS1A03G0913300	TraesCS1A02G377600	TraesCS1A01G377600	TraesCS1A	Cleavage and polyadenylation specificity factor subunit 2	CLUSTER1	0	Inf	Inf	Inf	Inf	-0.676233	1	5e-05	5e-05	5e-05	5e-05	0.2117	no	U	U	U	U	no	4	0	0	4.40051	2.75383
TraesCS1A03G0917700	TraesCS1A02G379700	TraesCS1A01G379700	TraesCS1A	Myb transcription factor	CLUSTER1	-0.580809	0.357647	0.901029	0.938456	1.48184	0.543382	1	1	0.00765	1	0.0003	0.0912	no	no	no	no	U	no	1	0.586179	0.391912	0.751091	1.09463
TraesCS1A03G0920600	TraesCS1A02G381300	TraesCS1A01G381300	TraesCS1A	F-box protein	CLUSTER3	0.746045	1.36544	0.403859	0.619391	-0.342185	-0.961576	1	0.0308	1	0.21715	1	0.0725	no	U	no	no	no	no	1	0.309394	0.518913	0.797168	0.409342
TraesCS1A03G0926000LC	TraesCS1A02G538000LC	TraesCS1A01G538000LC	TraesCS1A	Xylose isomerase	CLUSTER1	0	Inf	Inf	Inf	Inf	1.6751	1	1	0.00145	1	0.00145	0.2833	no	no	U	no	U	no	2	0	0	0.253301	0.808897
TraesCS1A03G0927400	TraesCS1A02G384000	TraesCS1A01G384000	TraesCS1A	2-oxoglutarate (2OG) and Fe(II)-dependent oxygenase superfamily protein	CLUSTER1	-0.161639	1.96727	1.95443	2.12891	2.11607	-0.0128403	0.6271	5e-05	5e-05	5e-05	5e-05	0.95835	no	U	U	U	U	no	4	1.41087	1.26133	5.5169	5.46801
TraesCS1A03G0928300	TraesCS1A02G384200	TraesCS1A01G384200	TraesCS1A	DNA replication complex GINS protein PSF2	CLUSTER6	-0.0627615	-0.971922	-1.67363	-0.909161	-1.61087	-0.701711	0.8313	0.00565	0.0001	0.00945	0.0003	0.0813	no	no	D	no	D	no	2	1.91655	1.83496	0.977108	0.600767
TraesCS1A03G0932600LC	TraesCS1A02G542300LC	TraesCS1A01G542300LC	TraesCS1A	Ribulose bisphosphate carboxylase large chain	CLUSTER2	-0.269367	0.676815	-0.389085	0.946182	-0.119718	-1.0659	0.21395	0.00295	0.08585	5e-05	0.59095	5e-05	no	no	no	no	no	D	1	116.079	96.3085	185.564	88.6392
TraesCS1A03G0933000LC	TraesCS1A02G542700LC	TraesCS1A01G542700LC	TraesCS1A	DNA-directed RNA polymerase subunit beta''	CLUSTER1	0.747378	1.53362	3.30251	0.786243	2.55513	1.76889	0.0022	5e-05	5e-05	0.00075	5e-05	5e-05	no	U	U	no	U	U	4	4.80647	8.0688	13.9153	47.422
TraesCS1A03G0934100LC	TraesCS1A02G543600LC	TraesCS1A01G543600LC	TraesCS1A	Photosystem I P700 chlorophyll a apoprotein A1	CLUSTER3	0.470904	1.15865	0.545266	0.687743	0.0743626	-0.61338	0.2431	0.0066	0.1775	0.07535	0.8496	0.1154	no	U	no	no	no	no	1	0.570811	0.791131	1.27432	0.832979
TraesCS1A03G0934200LC	TraesCS1A02G543700LC	TraesCS1A01G543700LC	TraesCS1A	Photosystem II protein D1	CLUSTER3	0.658884	1.63133	0.627362	0.972445	-0.031522	-1.00397	0.2209	0.00675	0.2411	0.05635	0.94525	0.04755	no	U	no	no	no	D	2	1.13882	1.79804	3.52804	1.75918
TraesCS1A03G0934900LC	TraesCS1A02G544100LC	TraesCS1A01G544100LC	TraesCS1A	sulfate transporter 91	CLUSTER7	-0.677873	-0.390473	-1.40881	0.2874	-0.730937	-1.01834	0.172	0.4174	0.0473	0.5708	0.2629	0.1265	no	no	D	no	no	no	1	3.74461	2.34071	2.85669	1.41031
TraesCS1A03G0938900LC	TraesCS1A02G547200LC	TraesCS1A01G547200LC	TraesCS1A	P-glycoprotein 11	CLUSTER6	0.0327519	-1.30001	-1.78658	-1.33276	-1.81933	-0.486572	0.88435	5e-05	5e-05	5e-05	5e-05	0.0827	no	D	D	D	D	no	4	9.21359	9.42515	3.74186	2.67063
TraesCS1A03G0939000LC	TraesCS1A02G547300LC	TraesCS1A01G547300LC	TraesCS1A	1,4-alpha-glucan branching enzyme GlgB	CLUSTER2	Inf	Inf	Inf	3.86753	2.48285	-1.38467	1	5e-05	1	0.1496	1	0.13225	no	U	no	no	no	no	1	0	0.0653887	0.954431	0.365524
TraesCS1A03G0948000	TraesCS1A02G388600	TraesCS1A01G388600	TraesCS1A	Histone H2B	CLUSTER1	-2.18671	3.58755	3.53507	5.77426	5.72178	-0.0524752	1	0.0017	0.002	0.24965	0.24965	0.87295	no	U	U	no	no	no	2	0.125693	0.0276087	1.51102	1.45705
TraesCS1A03G0948200	TraesCS1A02G388800	TraesCS1A01G388800	TraesCS1A	Oxidoreductase	CLUSTER1	-0.112398	1.02528	0.70782	1.13768	0.820218	-0.317461	0.6503	5e-05	0.0033	5e-05	0.0008	0.15365	no	U	no	U	no	no	2	2.6655	2.46572	5.42524	4.35365
TraesCS1A03G0951500	TraesCS1A02G390500	TraesCS1A01G390500	TraesCS1A	Protein PLANT CADMIUM RESISTANCE 2	CLUSTER4	1.31095	0.580895	1.77879	-0.730059	0.467836	1.1979	5e-05	0.01205	5e-05	0.00125	0.026	5e-05	U	no	U	no	no	U	3	6.07077	15.0619	9.08052	20.8311
TraesCS1A03G0954300LC	TraesCS1A02G556800LC	TraesCS1A01G556800LC	TraesCS1A	Protein FAR1-RELATED SEQUENCE 5	CLUSTER2	-0.312312	0.696203	-0.178337	1.00851	0.133975	-0.87454	0.53215	0.1233	0.7101	0.0377	0.7857	0.055	no	no	no	U	no	no	1	1.16371	0.937195	1.88548	1.0284
TraesCS1A03G0954900	TraesCS1A02G391900	TraesCS1A01G391900	TraesCS1A	Pirin-like protein	CLUSTER8	0.797662	0.0927425	-0.393284	-0.70492	-1.19095	-0.486027	0.0005	0.6912	0.0955	0.0014	5e-05	0.0348	no	no	no	no	D	no	1	4.29551	7.46681	4.58071	3.27058
TraesCS1A03G0957300LC	TraesCS1A02G558100LC	TraesCS1A01G558100LC	TraesCS1A	Fibronectin type III and SPRY domain-containing protein 2	CLUSTER6	0.413878	-2.59788	-1.26277	-3.01176	-1.67665	1.3351	0.2011	0.00095	0.003	0.0004	0.0002	0.02805	no	D	D	D	D	U	5	5.24573	6.98868	0.866496	2.18611
TraesCS1A03G0961800	TraesCS1A02G395100	TraesCS1A01G395100	TraesCS1A	Cytochrome P450 family protein, expressed	CLUSTER1	-0.591728	0.184458	0.522197	0.776186	1.11392	0.337738	1	1	0.0553	1	0.0005	0.2093	no	no	no	no	U	no	1	0.570796	0.37875	0.648647	0.819743
TraesCS1A03G0962500LC	TraesCS1A02G561000LC	TraesCS1A01G561000LC	TraesCS1A	Sodium/hydrogen exchanger 8	CLUSTER1	0	Inf	Inf	Inf	Inf	-0.67595	1	0.00145	1	0.00145	1	0.5793	no	U	no	U	no	no	2	0	0	1.81269	1.1346
TraesCS1A03G0964700LC	TraesCS1A02G562900LC	TraesCS1A01G562900LC	TraesCS1A	Rho guanine nucleotide exchange factor 7	CLUSTER8	0.906664	0.267273	-0.339595	-0.639391	-1.24626	-0.606868	0.06125	1	1	0.17415	0.019	1	no	no	no	no	D	no	1	0.663516	1.2439	0.798562	0.524352
TraesCS1A03G0967800	TraesCS1A02G396600	TraesCS1A01G396600	TraesCS1A	E3 SUMO-protein ligase MMS21	CLUSTER6	0.324636	-0.783957	-0.0193823	-1.10859	-0.344019	0.764575	0.3123	0.0422	0.95435	0.00595	0.2882	0.04835	no	no	no	D	no	no	1	1.06748	1.33686	0.619964	1.05324
TraesCS1A03G0967900	TraesCS1A02G396700	TraesCS1A01G396700	TraesCS1A	Fasciclin-like arabinogalactan protein	CLUSTER3	0.944021	1.20026	0.680897	0.256238	-0.263124	-0.519362	5e-05	5e-05	0.00335	0.2789	0.263	0.0202	no	U	no	no	no	no	1	13.8564	26.6581	31.8393	22.2137
TraesCS1A03G0972200	TraesCS1A02G398200	TraesCS1A01G398200	TraesCS1A	Beta purothionin	CLUSTER6	-0.303236	-1.34854	-2.65531	-1.04531	-2.35207	-1.30676	0.5753	0.05465	0.00925	0.1271	0.0123	1	no	no	D	no	D	no	2	1.03793	0.841172	0.407583	0.164756
TraesCS1A03G0972400	TraesCS1A02G398400	TraesCS1A01G398400	TraesCS1A	Ras-related protein, expressed	CLUSTER3	0.95352	1.09485	0.823795	0.141332	-0.129725	-0.271058	0.002	0.0004	0.0054	0.6045	0.63425	0.3116	no	U	no	no	no	no	1	1.11783	2.16478	2.38759	1.97862
TraesCS1A03G0973500LC	TraesCS1A02G568300LC	TraesCS1A01G568300LC	TraesCS1A	RNA-binding protein Nova	CLUSTER2	-0.827061	1.43008	-0.262164	2.25714	0.564897	-1.69224	0.30245	0.0128	0.6688	0.02605	0.4834	0.00565	no	U	no	U	no	D	3	0.820435	0.46246	2.21075	0.684109
TraesCS1A03G0977100	TraesCS1A02G400600	TraesCS1A01G400600	TraesCS1A	6-phosphogluconate dehydrogenase-like protein	CLUSTER1	1.03447	2.43746	2.16321	1.40299	1.12875	-0.274245	1	0.001	1	0.00215	1	0.41785	no	U	no	U	no	no	2	0.172177	0.352681	0.932662	0.771202
TraesCS1A03G0977200	TraesCS1A02G400700	TraesCS1A01G400700	TraesCS1A	transmembrane protein	CLUSTER4	0.517905	0.389836	1.12974	-0.128069	0.611837	0.739906	0.25035	0.4062	0.01455	0.76925	0.12825	0.08145	no	no	U	no	no	no	1	0.665518	0.952938	0.871991	1.45628
TraesCS1A03G0977400LC	TraesCS1A02G570600LC	TraesCS1A01G570600LC	TraesCS1A	Glutathione S-transferase T3	CLUSTER1	-0.57307	3.32664	2.86828	3.89971	3.44135	-0.458359	1	0.0112	0.01645	0.24965	0.24965	0.27755	no	U	U	no	no	no	2	0.120938	0.0812927	1.21334	0.883085
TraesCS1A03G0978600	TraesCS1A02G401200	TraesCS1A01G401200	TraesCS1A	Ubiquitin carboxyl-terminal hydrolase 2	CLUSTER1	Inf	Inf	Inf	6.44311	5.75382	-0.689293	1	5e-05	5e-05	0.25175	0.25175	0.0181	no	U	U	no	no	no	2	0	0.0217007	1.88818	1.17097
TraesCS1A03G0978700	TraesCS1A02G401300	TraesCS1A01G401300	TraesCS1A	Ubiquitin carboxyl-terminal hydrolase 2	CLUSTER1	-0.225836	3.40521	2.90251	3.63104	3.12834	-0.5027	1	5e-05	5e-05	5e-05	5e-05	0.03605	no	U	U	U	U	no	4	0.262561	0.224516	2.78163	1.96323
TraesCS1A03G0986400	TraesCS1A02G403000	TraesCS1A01G403000	TraesCS1A	Cold acclimation protein	CLUSTER2	0.314494	1.43423	0.510002	1.11973	0.195508	-0.924225	0.21855	5e-05	0.0407	5e-05	0.43135	0.0001	no	U	no	U	no	no	2	3.89143	4.83929	10.5161	5.5416
TraesCS1A03G0989400LC	TraesCS1A02G577800LC	TraesCS1A01G577800LC	TraesCS1A	transcription regulator NOT2/NOT3/NOT5 family protein	CLUSTER3	1.62468	0.70824	0.624822	-0.916436	-0.999853	-0.0834174	0.00015	1	1	0.0229	0.01715	1	U	no	no	no	no	no	1	0.420104	1.29549	0.68637	0.647809
TraesCS1A03G0991100	TraesCS1A02G404900	TraesCS1A01G404900	TraesCS1A	RADIALIS-like transcription factor	CLUSTER1	0.355973	-0.0283303	1.56905	-0.384304	1.21308	1.59738	1	1	0.0292	1	0.0335	0.02485	no	no	U	no	U	U	3	0.337496	0.431944	0.330934	1.00139
TraesCS1A03G0991300LC	TraesCS1A02G578900LC	TraesCS1A01G578900LC	TraesCS1A	RADIALIS-like transcription factor	CLUSTER6	-0.330864	#NAME?	-0.799727	#NAME?	-0.468863	Inf	0.75425	0.0031	0.46875	0.02285	0.7238	0.02395	no	D	no	D	no	U	3	2.61786	2.08135	0	1.50385
TraesCS1A03G0991800	TraesCS1A02G405400	TraesCS1A01G405400	TraesCS1A	RADIALIS-like transcription factor	CLUSTER6	-0.259879	-2.05673	-2.52763	-1.79685	-2.26775	-0.470894	0.72605	0.0246	0.1923	0.0505	0.1947	1	no	D	no	no	no	no	1	2.40626	2.0096	0.578368	0.417302
TraesCS1A03G0994500	TraesCS1A02G406400	TraesCS1A01G406400	TraesCS1A	Transducin family protein / WD-40 repeat family protein	CLUSTER1	-0.883126	0.224737	0.707073	1.10786	1.5902	0.482336	0.1559	0.6661	0.1378	0.09075	0.01765	0.3165	no	no	no	no	U	no	1	1.23031	0.667062	1.43769	2.00846
TraesCS1A03G1000400	TraesCS1A02G408900	TraesCS1A01G408900	TraesCS1A	Serine protease	CLUSTER6	-0.123128	-2.3329	-2.84814	-2.20977	-2.72501	-0.515239	0.55565	5e-05	5e-05	5e-05	5e-05	0.0805	no	D	D	D	D	no	4	8.4476	7.75654	1.67672	1.17316
TraesCS1A03G1001200	TraesCS1A02G409200	TraesCS1A01G409200	TraesCS1A	NBS-LRR-like resistance protein	CLUSTER1	0.115171	1.67552	1.43334	1.56035	1.31817	-0.242181	0.6815	5e-05	5e-05	5e-05	5e-05	0.2996	no	U	U	U	U	no	4	1.39225	1.50795	4.44734	3.76007
TraesCS1A03G1010000LC	TraesCS1A02G589100LC	TraesCS1A01G589100LC	TraesCS1A	zinc finger MYM-type-like protein	CLUSTER7	0.0779431	-0.324115	-0.935307	-0.402058	-1.01325	-0.611192	0.8134	0.39455	0.01675	0.2938	0.0105	0.1515	no	no	no	no	D	no	1	1.49658	1.57965	1.19545	0.782606
TraesCS1A03G1010100LC	TraesCS1A02G589200LC	TraesCS1A01G589200LC	TraesCS1A	zinc finger MYM-type-like protein	CLUSTER6	0.425523	-1.57423	#NAME?	-1.99975	#NAME?	#NAME?	0.57065	0.32585	0.0012	0.27675	0.0001	1	no	no	D	no	D	no	2	1.44407	1.93947	0.484951	0
TraesCS1A03G1010200	TraesCS1A02G413500	TraesCS1A01G413500	TraesCS1A	Zinc finger MYM-type protein 1	CLUSTER8	0.826902	-0.27522	-1.55607	-1.10212	-2.38297	-1.28085	0.3028	0.804	0.1369	0.28515	0.0127	1	no	no	no	no	D	no	1	0.681866	1.20954	0.563443	0.231887
TraesCS1A03G1013000LC	TraesCS1A02G590610LC	TraesCS1A01G590610LC	TraesCS1A	#N/A	CLUSTER1	-0.939389	1.09864	0.0448343	2.03803	0.984223	-1.05381	1	0.0684	1	0.0184	1	0.0652	no	no	no	U	no	no	1	0.545133	0.284262	1.16742	0.56234
TraesCS1A03G1014100	TraesCS1A02G415200	TraesCS1A01G415200	TraesCS1A	Protein CHUP1, chloroplastic	CLUSTER7	-0.445502	-0.494952	-1.3081	-0.0494495	-0.862596	-0.813147	0.06725	0.04765	5e-05	0.83285	0.0001	0.0005	no	no	D	no	no	no	1	29.6118	21.7448	21.0121	11.9588
TraesCS1A03G1015500	TraesCS1A02G415800	TraesCS1A01G415800	TraesCS1A	Protein MIZU-KUSSEI 1	CLUSTER7	0.386784	0.419426	-0.723293	0.0326415	-1.11008	-1.14272	0.22815	0.21145	0.04725	0.92075	0.00275	0.0027	no	no	no	no	D	D	2	0.808445	1.05702	1.08121	0.489686
TraesCS1A03G1016600LC	TraesCS1A02G592700LC	TraesCS1A01G592700LC	TraesCS1A	Reverse transcriptase	CLUSTER2	-0.634043	0.506124	-0.346031	1.14017	0.288012	-0.852155	0.10605	0.16345	0.3543	0.0047	0.47355	0.02615	no	no	no	U	no	no	1	1.21753	0.784538	1.72917	0.957887
TraesCS1A03G1017500	TraesCS1A02G416700	TraesCS1A01G416700	TraesCS1A	Programmed cell death protein 4	CLUSTER3	0.710409	1.09602	0.659337	0.385613	-0.0510724	-0.436685	0.16295	0.02755	0.17745	0.39385	0.9199	0.31795	no	U	no	no	no	no	1	0.782846	1.28095	1.67345	1.23639
TraesCS1A03G1018500LC	TraesCS1A02G593900LC	TraesCS1A01G593900LC	TraesCS1A	F-box family protein	CLUSTER9	-1.30806	-0.552239	-0.500433	0.755817	0.807623	0.0518062	0.0392	0.2768	0.30575	1	1	1	D	no	no	no	no	no	1	0.77883	0.314542	0.531132	0.550551
TraesCS1A03G1019500LC	TraesCS1A02G594300LC	TraesCS1A01G594300LC	TraesCS1A	zinc finger MYM-type-like protein	CLUSTER6	-0.334951	-3.46919	-4.57977	-3.13423	-4.24482	-1.11059	0.19505	5e-05	0.00015	5e-05	0.00015	1	no	D	D	D	D	no	4	1.78292	1.41352	0.160992	0.0745561
TraesCS1A03G1021400LC	TraesCS1A02G595300LC	TraesCS1A01G595300LC	TraesCS1A	Transducin/WD40 repeat-like superfamily protein	CLUSTER8	1.64453	#NAME?	#NAME?	#NAME?	#NAME?	0	0.0715	1	1	5e-05	5e-05	1	no	no	no	D	D	no	2	0.213851	0.668598	0	0
TraesCS1A03G1021500LC	TraesCS1A02G595400LC	TraesCS1A01G595400LC	TraesCS1A	Transposase	CLUSTER6	0.0342368	#NAME?	#NAME?	#NAME?	#NAME?	0	0.5778	1	1	0.00135	0.00135	1	no	no	no	D	D	no	2	0.640574	0.655957	0	0
TraesCS1A03G1021600LC	TraesCS1A02G595500LC	TraesCS1A01G595500LC	TraesCS1A	Transposon protein, putative, Mariner sub-class	CLUSTER6	-0.754279	#NAME?	#NAME?	#NAME?	#NAME?	0	0.2145	5e-05	5e-05	5e-05	5e-05	1	no	D	D	D	D	no	4	1.98689	1.17792	0	0
TraesCS1A03G1029000	TraesCS1A02G422100	TraesCS1A01G422100	TraesCS1A	Asparagine synthetase	CLUSTER1	-0.109	1.23801	0.961418	1.34701	1.07042	-0.276589	0.65475	5e-05	5e-05	5e-05	5e-05	0.20785	no	U	no	U	U	no	3	2.77721	2.57511	6.55066	5.40784
TraesCS1A03G1029700LC	TraesCS1A02G599600LC	TraesCS1A01G599600LC	TraesCS1A	Serine/threonine-protein kinase	CLUSTER1	0	Inf	Inf	Inf	Inf	-0.88762	1	5e-05	5e-05	5e-05	5e-05	0.0815	no	U	U	U	U	no	4	0	0	3.14416	1.69944
TraesCS1A03G1029900	TraesCS1A02G422700	TraesCS1A01G422700	TraesCS1A	Receptor-like protein kinase, putative,expressed	CLUSTER8	1.21512	-0.673201	-0.290778	-1.88832	-1.50589	0.382423	0.0005	1	1	0.0001	5e-05	1	U	no	no	D	D	no	3	0.461902	1.07235	0.289665	0.377587
TraesCS1A03G1030200	TraesCS1A02G422900	TraesCS1A01G422900	TraesCS1A	Glucan endo-1,3-beta-glucosidase 3	CLUSTER3	1.65052	1.23736	1.42939	-0.413166	-0.221133	0.192033	5e-05	5e-05	5e-05	0.07005	0.31305	0.39015	U	U	U	no	no	no	3	1.63505	5.1332	3.8549	4.40373
TraesCS1A03G1031600	TraesCS1A02G423800	TraesCS1A01G423800	TraesCS1A	Late embryogenesis abundant protein Lea14	CLUSTER4	1.45949	0.58335	1.57019	-0.876138	0.110706	0.986845	5e-05	0.0499	5e-05	0.00165	0.65805	0.0002	U	no	U	no	no	no	2	1.79636	4.94018	2.69153	5.33419
TraesCS1A03G1039600LC	TraesCS1A02G604800LC	TraesCS1A01G604800LC	TraesCS1A	Protein kinase	CLUSTER1	-0.261685	0.695571	1.4289	0.957256	1.69059	0.733331	0.62935	0.13785	0.0047	0.0535	0.0016	0.05835	no	no	U	no	U	no	2	3.38146	2.82052	5.47637	9.10431
TraesCS1A03G1054200	TraesCS1A02G434100	TraesCS1A01G434100	TraesCS1A	Connector enhancer of kinase suppressor of ras 3	CLUSTER1	0.311436	3.75958	3.54408	3.44814	3.23264	-0.215497	1	0.0424	0.04265	0.0011	0.00145	0.5649	no	U	U	U	U	no	4	0.113589	0.140957	1.53844	1.32498
TraesCS1A03G1054500	TraesCS1A02G434200	TraesCS1A01G434200	TraesCS1A	28S ribosomal protein S5, mitochondrial	CLUSTER1	0	Inf	Inf	Inf	Inf	0.0348836	1	5e-05	5e-05	5e-05	5e-05	0.93875	no	U	U	U	U	no	4	0	0	0.872725	0.894084
TraesCS1A03G1055600LC	TraesCS1A02G613500LC	TraesCS1A01G613500LC	TraesCS1A	Mitochondrial glycoprotein-like	CLUSTER1	Inf	Inf	Inf	5.22587	5.47737	0.251504	1	5e-05	5e-05	0.1538	0.1538	0.53555	no	U	U	no	no	no	2	0	0.0273615	1.02396	1.21897
TraesCS1A03G1057400	TraesCS1A02G435000	TraesCS1A01G435000	TraesCS1A	Sigma factor sigB regulation protein rsbQ	CLUSTER1	0.261368	2.43447	2.75211	2.1731	2.49075	0.317647	0.46905	5e-05	5e-05	5e-05	5e-05	0.18805	no	U	U	U	U	no	4	0.645908	0.774195	3.49155	4.3515
TraesCS1A03G1060000LC	TraesCS1A02G616300LC	TraesCS1A01G616300LC	TraesCS1A	B3 domain-containing transcription factor NGA4	CLUSTER4	Inf	Inf	Inf	-1.23176	1.30187	2.53363	1	1	0.02395	1	0.44985	0.2052	no	no	U	no	no	no	1	0	0.323318	0.137668	0.797134
TraesCS1A03G1061500	TraesCS1A02G437100	TraesCS1A01G437100	TraesCS1A	Leucine-rich repeat (LRR) family protein	CLUSTER8	1.1957	0.691816	-0.641759	-0.503882	-1.83746	-1.33357	0.0363	1	1	0.31065	0.0101	1	U	no	no	no	D	no	2	0.485312	1.11163	0.783932	0.311052
TraesCS1A03G1061800LC	TraesCS1A02G616800LC	TraesCS1A01G616800LC	TraesCS1A	S-adenosyl-L-methionine-dependent methyltransferases superfamily protein	CLUSTER1	-0.634856	0.509235	0.947496	1.14409	1.58235	0.438261	0.1295	0.18615	0.0116	0.007	0.00015	0.195	no	no	no	U	U	no	2	0.997997	0.642715	1.42045	1.92466
TraesCS1A03G1068300LC	TraesCS1A02G621200LC	TraesCS1A01G621200LC	TraesCS1A	Potassium transporter	CLUSTER2	-0.320508	0.476719	-0.710619	0.797228	-0.390111	-1.18734	0.43125	0.2118	0.09185	0.04125	0.35065	0.0034	no	no	no	no	no	D	1	2.546	2.03881	3.54295	1.55575
TraesCS1A03G1074100LC	TraesCS1A02G625200LC	TraesCS1A01G625200LC	TraesCS1A	F-box domain containing protein, expressed	CLUSTER1	-0.367806	0.70016	0.383542	1.06797	0.751349	-0.316618	0.41895	0.10095	0.3512	0.02825	0.1046	0.4412	no	no	no	U	no	no	1	1.12765	0.873884	1.83208	1.47107
TraesCS1A03G1077100	TraesCS1A02G441800	TraesCS1A01G441800	TraesCS1A	Mitochondrial outer membrane porin	CLUSTER1	-0.257383	4.04913	3.60985	4.30651	3.86723	-0.439279	1	5e-05	5e-05	5e-05	5e-05	0.04325	no	U	U	U	U	no	4	0.229026	0.191604	3.79133	2.79612
TraesCS1A03G1077700LC	TraesCS1A02G628000LC	TraesCS1A01G628000LC	TraesCS1A	Protein FAR1-RELATED SEQUENCE 5	CLUSTER2	0.45741	1.36115	-0.334885	0.903742	-0.792295	-1.69604	1	0.0133	1	0.0765	1	0.0048	no	U	no	no	no	D	2	0.567467	0.779174	1.45777	0.449914
TraesCS1A03G1078100LC	TraesCS1A02G628400LC	TraesCS1A01G628400LC	TraesCS1A	Oxidoreductase NAD-binding domain-containing protein 1	CLUSTER6	0.0214946	-1.15405	-0.536631	-1.17555	-0.558125	0.617421	0.96195	0.0316	0.2421	0.0288	0.2305	0.25985	no	D	no	D	no	no	2	5.76956	5.85616	2.59262	3.97741
TraesCS1A03G1084700	TraesCS1A02G445500	TraesCS1A01G445500	TraesCS1A	Argonaute	CLUSTER6	-0.345107	-0.460251	-1.03257	-0.115144	-0.687459	-0.572314	0.1046	0.0321	5e-05	0.5849	0.0016	0.00925	no	no	D	no	no	no	1	4.60588	3.62598	3.34783	2.25154
TraesCS1B03G0000800	TraesCS1B02G000300	TraesCS1B01G000300	TraesCS1B	Disease resistance protein (NBS-LRR class) family	CLUSTER7	0.765456	0.587189	-0.593542	-0.178268	-1.359	-1.18073	0.07105	0.1662	0.2339	0.6431	0.00905	0.01795	no	no	no	no	D	D	2	0.756548	1.28606	1.13657	0.501375
TraesCS1B03G0001200LC	TraesCS1B02G000900LC	TraesCS1B01G000900LC	TraesCS1B	Histone H2B	CLUSTER7	-0.825994	-0.458844	-2.22632	0.36715	-1.40033	-1.76748	0.24735	0.54845	0.01835	0.6563	0.1153	0.08155	no	no	D	no	no	no	1	1.23273	0.695376	0.896897	0.263439
TraesCS1B03G0002000	TraesCS1B02G000800	TraesCS1B01G000800	TraesCS1B	Peroxisomal membrane protein PEX14	CLUSTER6	0.0445358	-2.18901	-1.47027	-2.23354	-1.5148	0.718742	0.8381	5e-05	5e-05	5e-05	5e-05	0.00225	no	D	D	D	D	no	4	13.4015	13.8216	2.93897	4.8368
TraesCS1B03G0003200	TraesCS1B02G001700	TraesCS1B01G001700	TraesCS1B	Cytochrome P450	CLUSTER6	0.325268	-3.20378	-1.85253	-3.52904	-2.1778	1.35124	0.13175	5e-05	5e-05	5e-05	5e-05	0.0003	no	D	D	D	D	U	5	4.43439	5.55584	0.481284	1.22791
TraesCS1B03G0003400	TraesCS1B02G001900	TraesCS1B01G001900	TraesCS1B	Cytochrome P450	CLUSTER1	0.842657	5.55503	6.52117	4.71237	5.67851	0.966141	1	0.24525	0.24525	0.044	0.044	0.0007	no	no	no	U	U	no	2	0.0172765	0.0309827	0.812241	1.5868
TraesCS1B03G0005100	TraesCS1B02G002500	TraesCS1B01G002500	TraesCS1B	NBS-LRR-like resistance protein	CLUSTER1	0.204418	-0.338287	1.41826	-0.542705	1.21385	1.75655	1	1	0.0007	1	0.0027	0.0005	no	no	U	no	U	U	3	0.269474	0.310494	0.213149	0.720207
TraesCS1B03G0005800	TraesCS1B02G002900	TraesCS1B01G002900	TraesCS1B	NBS-LRR-like resistance protein	CLUSTER6	0.0304604	#NAME?	-1.04503	#NAME?	-1.07549	Inf	0.904	5e-05	0.17715	5e-05	0.1714	1	no	D	no	D	no	no	2	1.27211	1.29926	0	0.616509
TraesCS1B03G0008100LC	TraesCS1B02G004500LC	TraesCS1B01G004500LC	TraesCS1B	Glutamyl-tRNA reductase	CLUSTER1	-0.739806	0.810998	-0.0113488	1.5508	0.728457	-0.822347	0.1244	0.04955	0.95725	0.00335	0.1368	0.05205	no	no	no	U	no	no	1	4.49005	2.68873	7.87746	4.45487
TraesCS1B03G0009000LC	TraesCSU02G439500LC	TraesCSU01G439500LC	TraesCS1B	HXXXD-type acyl-transferase family protein	CLUSTER7	0.957244	0.268145	-1.60982	-0.689099	-2.56706	-1.87797	0.0087	0.4649	0.00195	0.1259	5e-05	0.00125	no	no	D	no	D	D	3	2.37059	4.60274	2.85481	0.776699
TraesCS1B03G0009300	TraesCS1B02G004400	TraesCS1B01G004400	TraesCS1B	Tryptophan aminotransferase	CLUSTER8	2.52189	0.935876	-4.0441	-1.58602	-6.56599	-4.97997	5e-05	1	1	0.0023	0.1911	1	U	no	no	D	no	no	2	0.185553	1.0657	0.354972	0.0112479
TraesCS1B03G0009400LC	TraesCS1B02G005100LC	TraesCS1B01G005100LC	TraesCS1B	HXXXD-type acyl-transferase family protein	CLUSTER8	0.864903	-0.51154	-1.22656	-1.37644	-2.09146	-0.715021	0.0199	0.16655	0.0171	0.0009	0.0003	1	no	no	D	D	D	no	3	0.964047	1.75574	0.676253	0.411971
TraesCS1B03G0022000LC	TraesCS1B02G009800LC	TraesCS1B01G009800LC	TraesCS1B	retinoblastoma-related 1	CLUSTER9	-1.1094	-0.216769	-0.738106	0.892635	0.371298	-0.521337	0.02505	0.60285	0.09635	0.0764	0.47175	0.26125	D	no	no	no	no	no	1	4.75825	2.20538	4.09443	2.8527
TraesCS1B03G0022400	TraesCS1B02G011500	TraesCS1B01G011500	TraesCS1B	transmembrane protein, putative (DUF 3339)	CLUSTER1	0.54558	0.330542	2.40199	-0.215038	1.85641	2.07145	0.0706	0.2814	5e-05	0.4598	5e-05	5e-05	no	no	U	no	U	U	3	3.67795	5.36836	4.62497	19.4392
TraesCS1B03G0028100LC	TraesCS1B02G013000LC	TraesCS1B01G013000LC	TraesCS1B	Powdery mildew resistance protein	CLUSTER1	0.822975	2.2316	2.52564	1.40863	1.70267	0.294039	1	0.0103	0.00615	0.02395	0.00895	0.47545	no	U	U	U	U	no	4	0.133165	0.235575	0.625416	0.766802
TraesCS1B03G0028800	TraesCS1B02G014200	TraesCS1B01G014200	TraesCS1B	Dirigent protein	CLUSTER2	0	Inf	Inf	Inf	Inf	-4.30745	1	5e-05	1	5e-05	1	0.00025	no	U	no	U	no	D	3	0	0	3.62804	0.183232
TraesCS1B03G0035300	TraesCS1B02G017000	TraesCS1B01G017000	TraesCS1B	Dirigent protein	CLUSTER7	0.694573	0.709578	-1.72541	0.0150051	-2.41998	-2.43498	0.28855	0.2922	0.0567	0.93465	0.0123	0.0126	no	no	no	no	D	D	2	0.657852	1.06467	1.0758	0.198943
TraesCS1B03G0037400LC	TraesCS1B02G018200LC	TraesCS1B01G018200LC	TraesCS1B	SLAC1 homologue 2	CLUSTER6	-0.40292	-0.674467	-1.49341	-0.271547	-1.09049	-0.818941	0.2953	0.09485	0.00325	0.49775	0.02075	0.08335	no	no	D	no	D	no	2	1.23033	0.93053	0.77088	0.436979
TraesCS1B03G0037500	TraesCS1B02G018200	TraesCS1B01G018200	TraesCS1B	Arginine decarboxylase	CLUSTER8	0.798458	-2.1499	-2.68558	-2.94835	-3.48404	-0.535687	0.00435	0.00025	5e-05	5e-05	5e-05	1	no	D	D	D	D	no	4	0.74271	1.29175	0.167354	0.115446
TraesCS1B03G0037800LC	TraesCS1B02G018310LC	TraesCS1B01G018310LC	TraesCS1B	#N/A	CLUSTER1	-0.0374817	1.25071	0.733	1.28819	0.770481	-0.517709	0.902	5e-05	0.0091	5e-05	0.00565	0.0378	no	U	no	U	no	no	2	0.845492	0.823808	2.01192	1.40528
TraesCS1B03G0038600	TraesCS1B02G018900	TraesCS1B01G018900	TraesCS1B	Ras-related protein, expressed	CLUSTER8	0.650921	-0.410002	0.0445644	-1.06092	-0.606357	0.454567	0.0384	0.2374	0.889	0.00265	0.0549	0.18925	no	no	no	D	no	no	1	1.08837	1.70892	0.819129	1.12251
TraesCS1B03G0041500	TraesCS1B02G020700	TraesCS1B01G020700	TraesCS1B	Receptor-like kinase protein	CLUSTER4	0.637169	0.459643	1.06607	-0.177526	0.428901	0.606427	0.22575	0.34465	0.03665	0.69875	0.3514	0.1555	no	no	U	no	no	no	1	0.71544	1.11271	0.983875	1.49793
TraesCS1B03G0043600LC	TraesCS1B02G020600LC	TraesCS1B01G020600LC	TraesCS1B	NAC domain containing protein 42	CLUSTER1	0	Inf	Inf	Inf	Inf	2.94173	1	1	5e-05	1	5e-05	0.2248	no	no	U	no	U	no	2	0	0	0.191845	1.47401
TraesCS1B03G0043800LC	TraesCS1B02G020700LC	TraesCS1B01G020700LC	TraesCS1B	Receptor-like kinase	CLUSTER1	0.154243	1.86805	2.46859	1.7138	2.31435	0.600546	1	0.03135	0.01285	0.01035	0.00215	0.14095	no	U	U	U	U	no	4	0.218398	0.243041	0.797235	1.20884
TraesCS1B03G0044200	TraesCS1B02G022300	TraesCS1B01G022300	TraesCS1B	Receptor-like kinase	CLUSTER6	0.179403	-1.76932	-1.06452	-1.94872	-1.24392	0.704798	0.6099	0.00065	0.0678	0.0002	0.0424	1	no	D	no	D	D	no	3	1.30331	1.47589	0.382323	0.623154
TraesCS1B03G0044300	TraesCS1B02G022400	TraesCS1B01G022400	TraesCS1B	Receptor-like kinase protein	CLUSTER6	0.440327	-1.99506	-1.593	-2.43539	-2.03333	0.402059	0.27075	0.01145	0.0423	0.00375	0.0141	1	no	D	D	D	D	no	4	0.957198	1.29883	0.24012	0.317293
TraesCS1B03G0045300LC	TraesCS1B02G021500LC	TraesCS1B01G021500LC	TraesCS1B	B3 domain-containing protein	CLUSTER1	Inf	Inf	Inf	0.460757	2.91935	2.45859	1	1	0.0001	1	0.17175	0.2415	no	no	U	no	no	no	1	0	0.12824	0.176492	0.970138
TraesCS1B03G0045400LC	TraesCS1B02G021600LC	TraesCS1B01G021600LC	TraesCS1B	CCT motif family protein	CLUSTER1	1.4096	1.25295	3.22979	-0.156652	1.82019	1.97684	1	1	0.0502	1	0.00615	0.0101	no	no	no	no	U	U	2	0.236516	0.628336	0.563683	2.21882
TraesCS1B03G0045500	TraesCS1B02G022900	TraesCS1B01G022900	TraesCS1B	Nuclear inhibitor of protein phosphatase 1	CLUSTER1	0.513741	0.805051	1.21519	0.29131	0.701451	0.410141	0.1845	0.04405	0.00255	0.43555	0.0432	0.2417	no	no	U	no	no	no	1	0.443859	0.633719	0.775514	1.03052
TraesCS1B03G0058400	TraesCS1B02G029400	TraesCS1B01G029400	TraesCS1B	Phloem protein 2-like protein	CLUSTER3	0.63231	1.44827	0.565713	0.815965	-0.0665975	-0.882562	1	0.00785	1	0.0543	1	0.0398	no	U	no	no	no	no	1	0.401506	0.622352	1.09563	0.594276
TraesCS1B03G0063500LC	TraesCS1B02G030600LC	TraesCS1B01G030600LC	TraesCS1B	Translation initiation factor IF-2	CLUSTER2	-0.190552	0.659096	-1.06061	0.849648	-0.870055	-1.7197	0.64935	0.0982	0.0317	0.0348	0.07355	0.0015	no	no	D	no	no	D	2	0.988425	0.866128	1.56082	0.473881
TraesCS1B03G0064800LC	TraesCS1B02G031300LC	TraesCS1B01G031300LC	TraesCS1B	BED zinc finger,hAT family dimerization domain	CLUSTER1	0	Inf	Inf	Inf	Inf	3.81127	1	1	5e-05	1	5e-05	0.12485	no	no	U	no	U	no	2	0	0	0.0836012	1.1736
TraesCS1B03G0064900LC	TraesCS1B02G031400LC	TraesCS1B01G031400LC	TraesCS1B	Receptor-like protein kinase THESEUS 1	CLUSTER1	Inf	Inf	Inf	2.17527	3.76266	1.58739	1	1	5e-05	1	0.1689	0.0685	no	no	U	no	no	no	1	0	0.177421	0.801359	2.40812
TraesCS1B03G0065400	TraesCS1B02G032500	TraesCS1B01G032500	TraesCS1B	Kinase family protein	CLUSTER6	-0.433822	-1.43436	-1.12676	-1.00054	-0.692933	0.307603	0.16125	0.00055	0.00265	0.00895	0.05565	1	no	D	D	D	no	no	3	0.85258	0.631163	0.315464	0.390434
TraesCS1B03G0066500	TraesCS1B02G033200	TraesCS1B01G033200	TraesCS1B	Cysteine proteinase	CLUSTER1	-1.04742	-0.0983797	0.173922	0.949036	1.22134	0.272301	5e-05	0.661	0.43215	5e-05	5e-05	0.20105	D	no	no	no	U	no	2	9.9772	4.82731	9.31952	11.2555
TraesCS1B03G0067900	TraesCS1B02G033900	TraesCS1B01G033900	TraesCS1B	Chymotrypsin inhibitor	CLUSTER8	4.6436	1.64241	1.61762	-3.00119	-3.02598	-0.0247924	0.1412	1	1	0.04825	0.00525	1	no	no	no	D	D	no	2	0.206679	5.16607	0.645226	0.634233
TraesCS1B03G0068000	TraesCS1B02G034000	TraesCS1B01G034000	TraesCS1B	Chymotrypsin inhibitor	CLUSTER8	2.22248	1.23085	-0.0997911	-0.991633	-2.32228	-1.33064	5e-05	5e-05	0.7018	5e-05	5e-05	5e-05	U	U	no	no	D	D	4	36.62	170.904	85.9492	34.1727
TraesCS1B03G0068100LC	TraesCS1B02G032700LC	TraesCS1B01G032700LC	TraesCS1B	lipid phosphate phosphatase 3	CLUSTER3	2.38545	1.06661	1.47399	-1.31884	-0.911457	0.407381	0.00195	0.1021	0.0279	0.0149	0.0467	0.45215	U	no	U	D	no	no	3	2.38781	12.4764	5.00128	6.63307
TraesCS1B03G0068200	TraesCS1B02G034100	TraesCS1B01G034100	TraesCS1B	Chymotrypsin inhibitor	CLUSTER8	4.66223	0.573811	-0.0241836	-4.08842	-4.68641	-0.597995	0.044	1	1	5e-05	0.00395	1	U	no	no	D	D	no	3	0.195871	4.95952	0.291544	0.192615
TraesCS1B03G0068600	TraesCS1B02G034500	TraesCS1B01G034500	TraesCS1B	Disease resistance protein (TIR-NBS-LRR class) family	CLUSTER6	0.580292	-3.71164	-1.84559	-4.29193	-2.42588	1.86605	0.02565	5e-05	5e-05	5e-05	5e-05	1	no	D	D	D	D	no	4	1.4549	2.17529	0.11105	0.404814
TraesCS1B03G0068700	TraesCS1B02G034600	TraesCS1B01G034600	TraesCS1B	Disease resistance protein (NBS-LRR class) family	CLUSTER6	-0.0693959	-1.52821	-1.29336	-1.45882	-1.22397	0.234852	0.83915	0.002	0.0036	0.0028	0.00515	0.61685	no	D	D	D	D	no	4	2.04927	1.95303	0.710495	0.836101
TraesCS1B03G0068800	TraesCS1B02G034700	TraesCS1B01G034700	TraesCS1B	Leucine-rich repeat (LRR) family protein	CLUSTER6	0.430149	-1.38722	-1.23148	-1.81737	-1.66163	0.155741	0.08815	5e-05	5e-05	5e-05	5e-05	0.63085	no	D	D	D	D	no	4	3.13881	4.22915	1.19997	1.33676
TraesCS1B03G0069700	TraesCS1B02G035100	TraesCS1B01G035100	TraesCS1B	Chymotrypsin inhibitor	CLUSTER8	3.07611	-0.326833	-1.68689	-3.40295	-4.763	-1.36006	5e-05	0.40235	0.00215	5e-05	5e-05	0.00885	U	no	D	D	D	D	5	2.04987	17.2874	1.63433	0.636682
TraesCS1B03G0070200LC	TraesCS1B02G033600LC	TraesCS1B01G033600LC	TraesCS1B	Transposon protein, putative, Mutator sub-class	CLUSTER1	0	Inf	Inf	Inf	Inf	3.23963	1	1	0.0001	1	0.0001	0.12595	no	no	U	no	U	no	2	0	0	0.46697	4.41076
TraesCS1B03G0071200	TraesCS1B02G035600	TraesCS1B01G035600	TraesCS1B	Disease resistance protein (NBS-LRR class) family	CLUSTER6	-0.604357	-3.42068	-1.64067	-2.81632	-1.03631	1.78001	0.0133	5e-05	5e-05	5e-05	0.00155	1	no	D	D	D	D	no	4	1.63251	1.07381	0.152451	0.523559
TraesCS1B03G0073000	TraesCS1B02G036500	TraesCS1B01G036500	TraesCS1B	ERD (Early-responsive to dehydration stress) family protein	CLUSTER6	-0.583942	-1.29345	-1.03205	-0.709512	-0.44811	0.261402	0.011	5e-05	0.0001	0.00495	0.06885	0.30625	no	D	D	no	no	no	2	3.15873	2.10731	1.28868	1.54466
TraesCS1B03G0073400	TraesCS1B02G036700	TraesCS1B01G036700	TraesCS1B	Receptor-like protein kinase	CLUSTER1	1.03247	5.70067	4.55213	4.6682	3.51966	-1.14854	1	0.121	1	0.044	1	0.0009	no	no	no	U	no	D	2	0.0245512	0.0502202	1.27687	0.575972
TraesCS1B03G0074200LC	TraesCS1B02G035300LC	TraesCS1B01G035300LC	TraesCS1B	Chaperone DnaJ	CLUSTER6	0.287326	-1.95407	-1.54863	-2.24139	-1.83595	0.405438	0.18605	5e-05	5e-05	5e-05	5e-05	0.075	no	D	D	D	D	no	4	109.468	133.592	28.2523	37.4199
TraesCS1B03G0074500	TraesCS1B02G037100	TraesCS1B01G037100	TraesCS1B	NAD(P)-binding rossmann-fold protein	CLUSTER6	0.138213	-1.48455	-1.15527	-1.62277	-1.29348	0.329285	0.52275	5e-05	5e-05	5e-05	5e-05	0.1521	no	D	D	D	D	no	4	64.2852	70.7486	22.9729	28.8629
TraesCS1B03G0075200	TraesCS1B02G037600	TraesCS1B01G037600	TraesCS1B	ATP-dependent RNA helicase	CLUSTER6	-0.201328	-1.52637	-1.00632	-1.32504	-0.804992	0.520049	0.4611	5e-05	0.00165	0.00055	0.01205	0.1524	no	D	D	D	no	no	3	1.41195	1.22804	0.490157	0.702887
TraesCS1B03G0075300	TraesCS1B02G037700	TraesCS1B01G037700	TraesCS1B	Rab5-interacting family protein	CLUSTER8	0.713752	-1.29898	-0.766425	-2.01273	-1.48018	0.532552	0.0124	0.00125	0.0189	5e-05	5e-05	0.16755	no	D	no	D	D	no	3	3.39573	5.56922	1.38007	1.99626
TraesCS1B03G0077900	TraesCS1B02G038700	TraesCS1B01G038700	TraesCS1B	Nitrate transporter 1.1	CLUSTER6	0.156568	-1.6084	-1.46098	-1.76496	-1.61755	0.147417	0.5872	0.0002	0.00025	5e-05	5e-05	1	no	D	D	D	D	no	4	0.861823	0.960616	0.282646	0.313054
TraesCS1B03G0084600	TraesCS1B02G041200	TraesCS1B01G041200	TraesCS1B	F-box protein-like	CLUSTER6	-0.00823528	-2.01175	-1.77507	-2.00352	-1.76684	0.23668	0.97	5e-05	5e-05	5e-05	5e-05	0.37845	no	D	D	D	D	no	4	7.48773	7.44511	1.85674	2.18776
TraesCS1B03G0084700	TraesCS1B02G041300	TraesCS1B01G041300	TraesCS1B	Transducin/WD40 repeat protein	CLUSTER6	0.186285	-1.39474	-0.700496	-1.58102	-0.886781	0.694241	0.43765	5e-05	0.00925	5e-05	0.0012	0.02915	no	D	no	D	no	no	2	3.64126	4.14314	1.38482	2.24069
TraesCS1B03G0086200	TraesCS1B02G041900	TraesCS1B01G041900	TraesCS1B	Mitochondrial import inner membrane translocase subunit Tim9	CLUSTER8	0.869004	-1.10807	-1.14212	-1.97708	-2.01112	-0.0340456	0.06355	1	1	0.0098	0.00205	1	no	no	no	D	D	no	2	0.576394	1.05273	0.267397	0.261161
TraesCS1B03G0086600	TraesCS1B02G042000	TraesCS1B01G042000	TraesCS1B	Pectin acetylesterase	CLUSTER6	0.0630006	-1.74216	-1.41307	-1.80516	-1.47607	0.329086	0.8484	0.0019	0.0018	0.00145	0.00115	1	no	D	D	D	D	no	4	1.04002	1.08644	0.310885	0.390539
TraesCS1B03G0086800	TraesCS1B02G042200	TraesCS1B01G042200	TraesCS1B	Metallothionein	CLUSTER6	0.527128	-2.59102	-2.13404	-3.11815	-2.66117	0.456986	0.0117	5e-05	5e-05	5e-05	5e-05	0.0868	no	D	D	D	D	no	4	40.9381	58.9942	6.79442	9.3265
TraesCS1B03G0086900	TraesCS1B02G042300	TraesCS1B01G042300	TraesCS1B	Outer envelope pore protein 16, chloroplastic	CLUSTER6	0.699218	-3.44312	-1.65637	-4.14234	-2.35559	1.78675	0.0035	5e-05	5e-05	5e-05	5e-05	0.0027	no	D	D	D	D	U	5	15.7116	25.5097	1.44457	4.98428
TraesCS1B03G0087000	TraesCS1B02G042400	TraesCS1B01G042400	TraesCS1B	F-box family protein	CLUSTER6	0.109263	-3.48672	-1.72121	-3.59598	-1.83047	1.76552	0.735	0.0078	0.00135	0.00725	0.0007	1	no	D	D	D	D	no	4	0.820529	0.885086	0.0731958	0.248862
TraesCS1B03G0089300	TraesCS1B02G043200	TraesCS1B01G043200	TraesCS1B	Glucan 1,3-beta-glucosidase	CLUSTER6	-0.540074	-3.25626	-2.10059	-2.71619	-1.56052	1.15567	0.02465	5e-05	5e-05	5e-05	5e-05	1	no	D	D	D	D	no	4	1.56251	1.07459	0.163528	0.364319
TraesCS1B03G0090800	TraesCS1B02G043600	TraesCS1B01G043600	TraesCS1B	Guanine nucleotide-binding protein G(k) subunit alpha	CLUSTER6	-0.0899346	-4.2985	-1.76185	-4.20857	-1.67191	2.53666	0.76845	0.0288	0.0003	0.0288	0.00065	1	no	D	D	D	D	no	4	1.46497	1.37643	0.0744474	0.431975
TraesCS1B03G0091600LC	TraesCS1B02G045600LC	TraesCS1B01G045600LC	TraesCS1B	Cysteine proteinase	CLUSTER10	-1.4583	-0.682287	-0.209648	0.776013	1.24865	0.472639	0.00965	0.15145	0.6124	1	1	1	D	no	no	no	no	no	1	0.827066	0.300987	0.515408	0.715203
TraesCS1B03G0093100	TraesCS1B02G044100	TraesCS1B01G044100	TraesCS1B	Disease resistance protein (NBS-LRR class) family	CLUSTER6	0.138044	-5.3607	-1.64497	-5.49875	-1.78302	3.71573	0.61095	0.00265	0.0001	0.00265	5e-05	1	no	D	D	D	D	no	4	1.19704	1.31724	0.0291325	0.382758
TraesCS1B03G0093200	TraesCS1B02G044200	TraesCS1B01G044200	TraesCS1B	NBS-LRR-like resistance protein	CLUSTER6	0.171953	-3.1739	-1.40205	-3.34586	-1.57401	1.77185	0.47415	5e-05	5e-05	5e-05	5e-05	1	no	D	D	D	D	no	4	1.78987	2.01644	0.198327	0.677269
TraesCS1B03G0093500	TraesCS1B02G044300	TraesCS1B01G044300	TraesCS1B	Mannonate dehydratase	CLUSTER6	0.288425	-3.28816	-1.64906	-3.57658	-1.93748	1.6391	0.3837	0.0089	0.00205	0.0078	0.00055	1	no	D	D	D	D	no	4	0.642368	0.784528	0.0657581	0.204818
TraesCS1B03G0093600	TraesCS1B02G044400	TraesCS1B01G044400	TraesCS1B	SKP1-like 20	CLUSTER6	-0.331481	#NAME?	-1.76279	#NAME?	-1.4313	Inf	0.28435	5e-05	0.1167	1	1	1	no	D	no	no	no	no	1	0.780461	0.620248	0	0.229985
TraesCS1B03G0094400	TraesCS1B02G050200	TraesCS1B01G050200	TraesCS1B	Ankyrin repeat family protein	CLUSTER6	0.21746	-1.87352	-1.44278	-2.09098	-1.66024	0.430744	0.2991	5e-05	5e-05	5e-05	5e-05	0.0571	no	D	D	D	D	no	4	9.25896	10.7653	2.52683	3.40599
TraesCS1B03G0094900LC	TraesCS1B02G058400LC	TraesCS1B01G058400LC	TraesCS1B	Cytochrome c biogenesis protein CcsA	CLUSTER7	-0.0980441	0.251497	-1.00012	0.349541	-0.902075	-1.25162	0.79285	0.50155	0.02365	0.3525	0.04395	0.00765	no	no	D	no	no	D	2	8.51396	7.95458	10.1354	4.25663
TraesCS1B03G0095700	TraesCS1B02G050600	TraesCS1B01G050600	TraesCS1B	Lecithin-cholesterol acyltransferase-like 1	CLUSTER7	-0.0815099	0.0228459	-1.03887	0.104356	-0.957363	-1.06172	0.76265	0.9352	0.0005	0.69965	0.0011	0.00035	no	no	D	no	no	D	2	2.1872	2.06705	2.22211	1.06453
TraesCS1B03G0098000	TraesCS1B02G045300	TraesCS1B01G045300	TraesCS1B	Cysteine-rich receptor-kinase-like protein	CLUSTER3	1.06704	0.929147	1.12099	-0.137895	0.0539443	0.191839	0.00065	0.0037	0.00045	0.64205	0.85035	0.50945	U	no	U	no	no	no	2	1.00018	2.09552	1.9045	2.17535
TraesCS1B03G0103100	TraesCS1B02G046800	TraesCS1B01G046800	TraesCS1B	F-box family protein	CLUSTER6	-0.385489	-1.91095	-1.48839	-1.52546	-1.1029	0.422563	0.23395	0.00055	0.00055	0.0039	0.00875	1	no	D	D	D	D	no	4	1.35307	1.0358	0.359804	0.482248
TraesCS1B03G0105600	TraesCS1B02G047400	TraesCS1B01G047400	TraesCS1B	Short-chain dehydrogenase/reductase family protein	CLUSTER3	0.630321	1.18192	0.32538	0.551597	-0.304941	-0.856537	0.07815	0.00065	0.3715	0.09805	0.39005	0.01175	no	U	no	no	no	no	1	0.696495	1.07811	1.58019	0.872704
TraesCS1B03G0114700LC	TraesCS1B02G061200LC	TraesCS1B01G061200LC	TraesCS1B	disease resistance protein (TIR-NBS class)	CLUSTER8	1.07981	-1.49451	#NAME?	-2.57433	#NAME?	#NAME?	0.20795	1	1	0.2393	0.0001	1	no	no	no	no	D	no	1	0.730517	1.54414	0.259261	0
TraesCS1B03G0118600LC	TraesCS1B02G063900LC	TraesCS1B01G063900LC	TraesCS1B	Protein phosphatase type 2A regulatory subunit RTS3	CLUSTER1	1.2664	3.94363	3.70964	2.67723	2.44324	-0.233988	0.23565	0.04405	0.04425	0.00095	0.0013	0.49195	no	U	U	U	U	no	4	0.60361	1.45205	9.2877	7.89715
TraesCS1B03G0119300	TraesCS1B02G052800	TraesCS1B01G052800	TraesCS1B	3-ketoacyl-CoA synthase	CLUSTER1	-0.566266	-0.242946	0.503565	0.32332	1.06983	0.746511	0.02555	0.30785	0.0312	0.2003	5e-05	0.0016	no	no	no	no	U	no	1	3.33735	2.25392	2.82012	4.7314
TraesCS1B03G0127600LC	TraesCS1B02G070100LC	TraesCS1B01G070100LC	TraesCS1B	Retrovirus-related Pol polyprotein from transposon TNT 1-94	CLUSTER6	0.123508	-1.47515	-0.911066	-1.59866	-1.03457	0.564081	0.76405	0.0093	0.0569	0.0054	0.03295	0.3042	no	D	no	D	D	no	3	1.52353	1.6597	0.548007	0.810198
TraesCS1B03G0128200	TraesCS1B02G055200	TraesCS1B01G055200	TraesCS1B	MYB transcription factor	CLUSTER1	-0.0293715	0.598514	1.45058	0.627885	1.47995	0.852066	0.89365	0.0097	5e-05	0.0055	5e-05	0.0001	no	no	U	no	U	no	2	5.37212	5.26386	8.13423	14.683
TraesCS1B03G0131900	TraesCS1B02G056400	TraesCS1B01G056400	TraesCS1B	Ankyrin repeat protein-like	CLUSTER6	-0.113145	#NAME?	#NAME?	#NAME?	#NAME?	0	0.76485	5e-05	5e-05	5e-05	5e-05	1	no	D	D	D	D	no	4	1.37596	1.27217	0	0
TraesCS1B03G0137000LC	TraesCS1B02G076200LC	TraesCS1B01G076200LC	TraesCS1B	Ribosomal RNA large subunit methyltransferase M	CLUSTER6	0.629632	-0.730915	-0.00337955	-1.36055	-0.633012	0.727536	0.22475	0.25605	0.93725	0.03695	0.23195	0.2663	no	no	no	D	no	no	1	0.796881	1.23291	0.480138	0.795016
TraesCS1B03G0137800LC	TraesCS1B02G077200LC	TraesCS1B01G077200LC	TraesCS1B	LINE-1 reverse transcriptase-like protein	CLUSTER1	0.886727	3.12995	2.75463	2.24322	1.8679	-0.375321	1	5e-05	0.0001	5e-05	0.00075	0.30685	no	U	U	U	U	no	4	0.158522	0.293103	1.38771	1.06983
TraesCS1B03G0138000LC	TraesCS1B02G077000LC	TraesCS1B01G077000LC	TraesCS1B	Transposon protein, putative, CACTA, En/Spm sub-class	CLUSTER1	-0.60174	4.08173	3.31755	4.68347	3.91929	-0.764179	1	0.011	0.01405	0.0874	0.08745	0.1229	no	U	U	no	no	no	2	0.0874524	0.0576275	1.48079	0.871874
TraesCS1B03G0139800LC	TraesCS1B02G078400LC	TraesCS1B01G078400LC	TraesCS1B	Serine/threonine-protein kinase SSN3	CLUSTER2	-0.960444	0.289821	-1.32351	1.25027	-0.363067	-1.61333	0.11115	0.5651	0.05175	0.04765	0.59915	0.02685	no	no	no	U	no	D	2	4.08723	2.10042	4.99659	1.6331
TraesCS1B03G0147100LC	TraesCS1B02G083600LC	TraesCS1B01G083600LC	TraesCS1B	Photosystem II reaction center protein J	CLUSTER1	#NAME?	-0.29124	1.89075	Inf	Inf	2.18199	1	1	0.26715	1	0.02395	0.3078	no	no	no	no	U	no	1	1.30055	0	1.06281	4.8228
TraesCS1B03G0152600	TraesCS1B02G062400	TraesCS1B01G062400	TraesCS1B	polyadenylate-binding protein 1-B-binding protein	CLUSTER4	1.04372	-0.397412	1.57764	-1.44113	0.533927	1.97505	0.0151	1	0.00045	0.00315	0.10565	5e-05	U	no	U	D	no	U	4	0.583504	1.20291	0.443007	1.74165
TraesCS1B03G0153700LC	TraesCS1B02G088100LC	TraesCS1B01G088100LC	TraesCS1B	histone acetyltransferase of the CBP family 12	CLUSTER7	1.19403	1.21749	#NAME?	0.0234639	#NAME?	#NAME?	1	0.2384	1	0.89045	1	0.001	no	no	no	no	no	D	1	0.361389	0.826824	0.840382	0
TraesCS1B03G0155900	TraesCS1B02G063800	TraesCS1B01G063800	TraesCS1B	Non-specific lipid-transfer protein-like protein	CLUSTER1	1.30254	1.91833	2.0064	0.61579	0.703863	0.088073	5e-05	5e-05	5e-05	0.03255	0.01795	0.7477	U	U	U	no	no	no	3	1.6717	4.12344	6.31875	6.71651
TraesCS1B03G0156400LC	TraesCS1B02G089600LC	TraesCS1B01G089600LC	TraesCS1B	copper ion binding protein	CLUSTER6	-1.45399	#NAME?	#NAME?	#NAME?	#NAME?	0	0.3128	0.00135	0.00135	1	1	1	no	D	D	no	no	no	2	1.03904	0.379261	0	0
TraesCS1B03G0159100LC	TraesCS1B02G091400LC	TraesCS1B01G091400LC	TraesCS1B	MSCS-like 3	CLUSTER6	0.49837	-1.2341	-1.97139	-1.73247	-2.46976	-0.737282	0.0186	5e-05	5e-05	5e-05	5e-05	0.0098	no	D	D	D	D	no	4	23.6725	33.4402	10.0633	6.03667
TraesCS1B03G0163900LC	TraesCS1B02G095400LC	TraesCS1B01G095400LC	TraesCS1B	Chalcone-flavanone isomerase family protein	CLUSTER1	0.939047	3.07943	2.86309	2.14038	1.92404	-0.21634	1	0.0003	0.00055	0.0002	0.0007	0.4918	no	U	U	U	U	no	4	0.117861	0.225971	0.996255	0.857523
TraesCS1B03G0164400	TraesCS1B02G066000	TraesCS1B01G066000	TraesCS1B	ABC transporter G family member	CLUSTER1	0.0439737	1.16954	1.06464	1.12557	1.02067	-0.104901	0.83	5e-05	5e-05	5e-05	5e-05	0.6122	no	U	U	U	U	no	4	4.70164	4.84716	10.5759	9.8342
TraesCS1B03G0164600	TraesCS1B02G066100	TraesCS1B01G066100	TraesCS1B	DNA ligase	CLUSTER1	1.01073	3.62989	2.85374	2.61916	1.84301	-0.776152	1	0.04415	0.05185	0.00575	0.02515	0.06755	no	U	no	U	U	no	3	0.107817	0.217243	1.33473	0.779376
TraesCS1B03G0164800LC	TraesCS1B02G095900LC	TraesCS1B01G095900LC	TraesCS1B	Isopentenyl-diphosphate delta-isomerase	CLUSTER6	-0.443703	-6.46988	#NAME?	-6.02617	#NAME?	#NAME?	0.19615	0.1258	5e-05	0.1258	5e-05	1	no	no	D	no	D	no	2	2.9583	2.17508	0.0333745	0
TraesCS1B03G0166000	TraesCS1B02G066700	TraesCS1B01G066700	TraesCS1B	Pentatricopeptide repeat-containing protein	CLUSTER1	0.348206	1.39379	1.87792	1.04558	1.52971	0.484128	0.3783	0.0009	5e-05	0.00545	5e-05	0.1191	no	U	U	U	U	no	4	0.635239	0.808645	1.6692	2.33478
TraesCS1B03G0166700	TraesCS1B02G066900	TraesCS1B01G066900	TraesCS1B	Bidirectional sugar transporter SWEET	CLUSTER1	-0.8368	0.304474	0.696483	1.14127	1.53328	0.392008	0.01425	0.3231	0.02025	0.00055	5e-05	0.1661	no	no	no	U	U	no	2	1.45379	0.813952	1.79538	2.35593
TraesCS1B03G0169200	TraesCS1B02G067300	TraesCS1B01G067300	TraesCS1B	Defensin	CLUSTER1	0.102931	3.12352	2.74262	3.02059	2.63969	-0.380904	1	0.0056	1	0.24025	1	0.4373	no	U	no	no	no	no	1	0.0852449	0.091549	0.742921	0.570531
TraesCS1B03G0169900LC	TraesCS1B02G099700LC	TraesCS1B01G099700LC	TraesCS1B	Transposon Ty3-G Gag-Pol polyprotein	CLUSTER6	0.577169	#NAME?	#NAME?	#NAME?	#NAME?	0	0.0903	5e-05	5e-05	5e-05	5e-05	1	no	D	D	D	D	no	4	1.20371	1.79584	0	0
TraesCS1B03G0170000LC	TraesCS1B02G099800LC	TraesCS1B01G099800LC	TraesCS1B	Transposon Ty3-G Gag-Pol polyprotein	CLUSTER6	0.768731	#NAME?	#NAME?	#NAME?	#NAME?	0	0.1015	5e-05	5e-05	5e-05	5e-05	1	no	D	D	D	D	no	4	2.44257	4.16158	0	0
TraesCS1B03G0170100LC	TraesCS1B02G099900LC	TraesCS1B01G099900LC	TraesCS1B	Pol polyprotein	CLUSTER6	0.244484	#NAME?	#NAME?	#NAME?	#NAME?	0	0.40855	5e-05	5e-05	5e-05	5e-05	1	no	D	D	D	D	no	4	1.9639	2.32658	0	0
TraesCS1B03G0170200LC	TraesCS1B02G100000LC	TraesCS1B01G100000LC	TraesCS1B	Transposon Ty3-G Gag-Pol polyprotein	CLUSTER6	-0.564117	#NAME?	#NAME?	#NAME?	#NAME?	0	0.1139	5e-05	5e-05	5e-05	5e-05	1	no	D	D	D	D	no	4	1.53319	1.03701	0	0
TraesCS1B03G0171500	TraesCS1B02G067800	TraesCS1B01G067800	TraesCS1B	F-box protein	CLUSTER1	#NAME?	7.50052	7.10143	Inf	Inf	-0.399086	1	0.18775	0.18775	5e-05	5e-05	0.12725	no	no	no	U	U	no	2	0.0148115	0	2.68214	2.03397
TraesCS1B03G0173800	TraesCS1B02G068600	TraesCS1B01G068600	TraesCS1B	Protein aluminum sensitive 3	CLUSTER1	-0.717472	1.37068	1.4488	2.08816	2.16627	0.0781164	0.06855	0.0001	5e-05	5e-05	5e-05	0.7692	no	U	U	U	U	no	4	1.12848	0.686298	2.91817	3.08054
TraesCS1B03G0179500LC	TraesCS1B02G106400LC	TraesCS1B01G106400LC	TraesCS1B	Elongation factor G, mitochondrial	CLUSTER6	0.3776	-2.78939	-2.19879	-3.16699	-2.57639	0.590599	0.16415	5e-05	5e-05	5e-05	5e-05	0.2425	no	D	D	D	D	no	4	5.08338	6.60421	0.735294	1.10726
TraesCS1B03G0182400	TraesCS1B02G071400	TraesCS1B01G071400	TraesCS1B	Nuclear factor related to kappa-B-binding protein	CLUSTER1	-0.156824	0.9208	0.671513	1.07762	0.828336	-0.249288	0.53295	5e-05	0.00565	5e-05	0.0008	0.26765	no	no	no	U	no	no	1	0.98426	0.882879	1.86337	1.56767
TraesCS1B03G0182500	TraesCS1B02G071500	TraesCS1B01G071500	TraesCS1B	Kinesin-like protein	CLUSTER9	-1.20522	0.599163	-0.0641379	1.80438	1.14108	-0.663301	1	0.0436	1	5e-05	1	0.0211	no	no	no	U	no	no	1	0.640125	0.277624	0.969685	0.61229
TraesCS1B03G0184000	TraesCS1B02G072000	TraesCS1B01G072000	TraesCS1B	Transmembrane protein, putative	CLUSTER6	0.157802	-2.32139	-1.34575	-2.4792	-1.50355	0.975646	0.7385	0.2454	0.04035	0.2361	0.0243	1	no	no	D	no	D	no	2	1.31536	1.4674	0.26317	0.517528
TraesCS1B03G0184900	TraesCS1B02G072200	TraesCS1B01G072200	TraesCS1B	DIS3-like exonuclease 2	CLUSTER1	-0.232014	1.2188	0.504532	1.45082	0.736546	-0.71427	0.3436	5e-05	0.0289	5e-05	0.0018	0.0014	no	U	no	U	no	no	2	2.85161	2.42799	6.63723	4.04548
TraesCS1B03G0185800LC	TraesCS1B02G110500LC	TraesCS1B01G110500LC	TraesCS1B	P-loop containing nucleoside triphosphate hydrolases superfamily protein	CLUSTER6	0.704837	#NAME?	#NAME?	#NAME?	#NAME?	0	0.211	5e-05	5e-05	5e-05	5e-05	1	no	D	D	D	D	no	4	0.90925	1.48204	0	0
TraesCS1B03G0186700	TraesCS1B02G073200	TraesCS1B01G073200	TraesCS1B	Pentatricopeptide repeat-containing protein	CLUSTER11	-1.0305	-0.84675	-1.29017	0.183754	-0.259667	-0.443422	0.10615	0.1582	0.04905	1	1	1	no	no	D	no	no	no	1	0.692761	0.339133	0.3852	0.283272
TraesCS1B03G0187100	TraesCS1B02G073400	TraesCS1B01G073400	TraesCS1B	S-locus lectin protein kinase family protein	CLUSTER1	0.952001	2.08223	2.32853	1.13023	1.37652	0.246298	0.39585	0.09775	0.0777	0.0746	0.03615	0.60965	no	no	no	no	U	no	1	0.497405	0.962257	2.10631	2.49842
TraesCS1B03G0187200LC	TraesCS1B02G111300LC	TraesCS1B01G111300LC	TraesCS1B	Armadillo repeat-containing kinesin-like protein 3	CLUSTER3	0.625651	1.93849	0.554407	1.31284	-0.0712443	-1.38409	0.16465	5e-05	0.21045	0.00135	0.85815	0.00065	no	U	no	U	no	D	3	4.38541	6.76628	16.8095	6.44026
TraesCS1B03G0188900LC	TraesCS1B02G111900LC	TraesCS1B01G111900LC	TraesCS1B	F-box protein	CLUSTER2	0.110467	1.08868	-0.079589	0.978214	-0.190056	-1.16827	0.8096	0.016	0.86135	0.0258	0.6739	0.0099	no	U	no	no	no	D	2	0.804394	0.868406	1.71078	0.76122
TraesCS1B03G0195100	TraesCS1B02G077500	TraesCS1B01G077500	TraesCS1B	Patatin	CLUSTER8	0.608801	-0.677631	-1.20059	-1.28643	-1.80939	-0.522955	0.0148	0.016	0.0005	5e-05	5e-05	0.0852	no	no	D	D	D	no	3	1.61299	2.45979	1.00842	0.701808
TraesCS1B03G0196900LC	TraesCS1B02G116300LC	TraesCS1B01G116300LC	TraesCS1B	extra-large GTP-binding protein 3	CLUSTER1	-0.425948	2.18545	1.58543	2.6114	2.01138	-0.600022	1	5e-05	5e-05	5e-05	5e-05	0.01125	no	U	U	U	U	no	4	0.581742	0.433019	2.64617	1.74579
TraesCS1B03G0201800LC	TraesCS1B02G118900LC	TraesCS1B01G118900LC	TraesCS1B	Helicase-like protein	CLUSTER1	0	Inf	Inf	Inf	Inf	-1.15932	1	5e-05	0.02395	5e-05	0.02395	0.2839	no	U	U	U	U	no	4	0	0	2.40963	1.07884
TraesCS1B03G0202400	TraesCS1B02G080300	TraesCS1B01G080300	TraesCS1B	Low temperature and salt responsive protein family	CLUSTER1	#NAME?	#NAME?	2.44689	0	Inf	Inf	1	1	0.2273	1	0.02395	0.02395	no	no	no	no	U	U	2	0.813149	0	0	4.4336
TraesCS1B03G0204900LC	TraesCS1B02G120500LC	TraesCS1B01G120500LC	TraesCS1B	BMP/retinoic acid-inducible neural-specific protein 3	CLUSTER1	0	Inf	Inf	Inf	Inf	2.25506	1	1	5e-05	1	5e-05	0.0612	no	no	U	no	U	no	2	0	0	0.179126	0.855066
TraesCS1B03G0206500LC	TraesCS1B02G121700LC	TraesCS1B01G121700LC	TraesCS1B	pfkB-like carbohydrate kinase family protein	CLUSTER1	0.236595	1.40449	1.75482	1.16789	1.51822	0.350329	0.35705	5e-05	5e-05	5e-05	5e-05	0.11115	no	U	U	U	U	no	4	3.26841	3.85087	8.65227	11.0304
TraesCS1B03G0216400	TraesCS1B02G084700	TraesCS1B01G084700	TraesCS1B	Dihydrolipoyl dehydrogenase	CLUSTER7	-0.59955	0.0530255	-1.09675	0.652575	-0.497199	-1.14977	0.01075	0.82055	5e-05	0.00555	0.0252	5e-05	no	no	D	no	no	D	2	18.8249	12.4237	19.5296	8.80192
TraesCS1B03G0220700LC	TraesCS1B02G131300LC	TraesCS1B01G131300LC	TraesCS1B	UDP-glucose 6-dehydrogenase 2	CLUSTER7	-0.0378452	0.492369	-1.455	0.530214	-1.41716	-1.94737	0.9561	0.2674	0.03	0.22665	0.02975	0.0069	no	no	D	no	D	D	3	2.78349	2.71142	3.91569	1.01529
TraesCS1B03G0220800LC	TraesCS1B02G131400LC	TraesCS1B01G131400LC	TraesCS1B	Calcium-dependent protein kinase	CLUSTER7	-0.245576	0.274859	-0.921095	0.520434	-0.675519	-1.19595	0.6072	0.53715	0.08475	0.2418	0.1914	0.0208	no	no	no	no	no	D	1	2.48689	2.09764	3.00882	1.31335
TraesCS1B03G0222000LC	TraesCS1B02G132600LC	TraesCS1B01G132600LC	TraesCS1B	Rhomboid-like protein	CLUSTER6	-0.0858274	-0.996984	-1.81211	-0.911157	-1.72628	-0.815125	0.8242	0.03755	0.00185	0.05185	0.0027	1	no	no	D	no	D	no	2	1.2853	1.21107	0.643995	0.366021
TraesCS1B03G0226000LC	TraesCS1B02G136100LC	TraesCS1B01G136100LC	TraesCS1B	Protein TAR1	CLUSTER3	1.19614	0.971386	0.826452	-0.224758	-0.369692	-0.144934	5e-05	0.0002	0.00065	0.3325	0.09745	0.5246	U	no	no	no	no	no	1	18.8363	43.1589	36.9327	33.4027
TraesCS1B03G0226200LC	TraesCS1B02G136300LC	TraesCS1B01G136300LC	TraesCS1B	RNA-binding (RRM/RBD/RNP motifs) family protein	CLUSTER1	0.354341	0.964736	1.04538	0.610395	0.691036	0.0806405	0.3944	0.01965	0.00625	0.15025	0.07585	0.8214	no	no	U	no	no	no	1	0.827919	1.05841	1.61585	1.70875
TraesCS1B03G0226300LC	TraesCS1B02G136400LC	TraesCS1B01G136400LC	TraesCS1B	myosin 2	CLUSTER8	1.06876	0.667757	0.0943778	-0.400998	-0.974377	-0.573379	0.00945	0.1495	0.8396	0.34395	0.0343	0.2621	U	no	no	no	no	no	1	7.93521	16.6451	12.6059	8.47167
TraesCS1B03G0227100	TraesCS1B02G087300	TraesCS1B01G087300	TraesCS1B	Methyl-CpG-binding domain protein 4	CLUSTER1	-0.375571	0.913176	0.203222	1.28875	0.578793	-0.709954	0.1248	5e-05	0.38545	5e-05	0.01825	0.00265	no	no	no	U	no	no	1	1.71728	1.32368	3.23395	1.97704
TraesCS1B03G0227200LC	TraesCS1B02G136900LC	TraesCS1B01G136900LC	TraesCS1B	CBS domain containing protein	CLUSTER5	-1.66554	#NAME?	-0.948922	#NAME?	0.716617	Inf	0.24425	0.00135	0.5053	1	1	1	no	D	no	no	no	no	1	0.641381	0.20218	0	0.332248
TraesCS1B03G0231000LC	TraesCS1B02G139900LC	TraesCS1B01G139900LC	TraesCS1B	tRNA-specific 2-thiouridylase MnmA	CLUSTER2	0.318819	1.31192	0.368841	0.993096	0.0500224	-0.943074	1	0.03585	1	0.0847	1	0.0878	no	U	no	no	no	no	1	0.405743	0.506087	1.00734	0.523942
TraesCS1B03G0235500	TraesCS1B02G088900	TraesCS1B01G088900	TraesCS1B	WRKY transcription factor	CLUSTER4	1.1158	0.166467	1.17792	-0.949329	0.0621266	1.01146	5e-05	0.55495	5e-05	0.0005	0.79015	0.0001	U	no	U	no	no	U	3	1.10477	2.39419	1.23989	2.49954
TraesCS1B03G0239200	TraesCS1B02G090000	TraesCS1B01G090000	TraesCS1B	Mitochondrial pyruvate carrier	CLUSTER1	-1.05419	1.491	0.824145	2.54519	1.87834	-0.666852	1	0.0811	1	0.04235	1	0.3119	no	no	no	U	no	no	1	0.298184	0.143595	0.838146	0.527931
TraesCS1B03G0241700LC	TraesCS1B02G147600LC	TraesCS1B01G147600LC	TraesCS1B	Early nodulin-like protein 1	CLUSTER1	#NAME?	1.55432	1.90882	Inf	Inf	0.354505	5e-05	0.02685	0.0096	5e-05	5e-05	0.4038	D	U	U	U	U	no	5	0.878395	0	2.5798	3.29839
TraesCS1B03G0241800LC	TraesCS1B02G147700LC	TraesCS1B01G147700LC	TraesCS1B	Calcium-dependent lipid-binding (CaLB domain) family protein	CLUSTER1	0.395154	0.607289	1.00154	0.212135	0.606382	0.394247	0.20065	0.0503	0.00115	0.47865	0.03255	0.1596	no	no	U	no	no	no	1	2.09156	2.75057	3.18627	4.18757
TraesCS1B03G0242600LC	TraesCS1B02G148300LC	TraesCS1B01G148300LC	TraesCS1B	Sporulation-specific cell division protein SsgB	CLUSTER1	0	Inf	Inf	Inf	Inf	-0.766954	1	5e-05	5e-05	5e-05	5e-05	0.11515	no	U	U	U	U	no	4	0	0	2.49612	1.46686
TraesCS1B03G0246100LC	TraesCS1B02G150500LC	TraesCS1B01G150500LC	TraesCS1B	ARM repeat superfamily protein	CLUSTER1	#NAME?	1.74539	-0.126952	Inf	Inf	-1.87234	1	0.3262	1	0.0065	1	0.31595	no	no	no	U	no	no	1	0.256757	0	0.860869	0.235129
TraesCS1B03G0251400LC	TraesCS1B02G154000LC	TraesCS1B01G154000LC	TraesCS1B	PPR superfamily protein	CLUSTER6	0.121519	#NAME?	#NAME?	#NAME?	#NAME?	0	0.875	0.02285	0.02285	0.00075	0.00075	1	no	D	D	D	D	no	4	0.871541	0.948132	0	0
TraesCS1B03G0258000	TraesCS1B02G096200	TraesCS1B01G096200	TraesCS1B	Peroxidase	CLUSTER1	0.825699	1.1188	1.18619	0.293105	0.360491	0.0673865	0.009	0.0003	0.00015	0.29845	0.20605	0.8021	no	U	U	no	no	no	2	0.864821	1.5328	1.87811	1.96791
TraesCS1B03G0259900	TraesCS1B02G096900	TraesCS1B01G096900	TraesCS1B	Peroxidase	CLUSTER6	0.295609	-0.567438	-1.13263	-0.863047	-1.42824	-0.56519	0.1566	0.00735	5e-05	0.00015	5e-05	0.01095	no	no	D	no	D	no	2	10.0961	12.392	6.813	4.60468
TraesCS1B03G0262200LC	TraesCS1B02G161500LC	TraesCS1B01G161500LC	TraesCS1B	Envelope glycoprotein gp63	CLUSTER4	0.426602	-0.383248	0.912469	-0.809849	0.485867	1.29572	0.25985	1	0.0144	0.05	0.1497	0.0033	no	no	no	no	no	U	1	0.493224	0.662924	0.37816	0.928377
TraesCS1B03G0263100	TraesCS1B02G098000	TraesCS1B01G098000	TraesCS1B	Germin-like protein 1	CLUSTER1	-0.805687	4.47521	4.6333	5.2809	5.43899	0.158089	1	0.0026	0.0026	0.044	0.044	0.55185	no	U	U	U	U	no	4	0.114443	0.0654717	2.54544	2.84022
TraesCS1B03G0274400	TraesCS1B02G101900	TraesCS1B01G101900	TraesCS1B	embryo defective 2423	CLUSTER1	Inf	Inf	Inf	0.500884	1.20516	0.704278	1	1	5e-05	1	0.2641	0.3532	no	no	U	no	no	no	1	0	0.292642	0.414112	0.674725
TraesCS1B03G0274700	TraesCS1B02G102100	TraesCS1B01G102100	TraesCS1B	autophagy 2	CLUSTER1	-0.751511	0.0507407	0.525275	0.802252	1.27679	0.474535	0.18225	0.92785	0.25565	0.12465	0.01805	0.26805	no	no	no	no	U	no	1	3.67133	2.1807	3.80275	5.28381
TraesCS1B03G0275800LC	TraesCS1B02G169800LC	TraesCS1B01G169800LC	TraesCS1B	Transposon protein, putative, Mutator sub-class	CLUSTER6	-0.125699	-1.00814	-2.19706	-0.882444	-2.07136	-1.18891	0.7315	0.0452	0.00025	0.0805	0.0004	0.05125	no	D	D	no	D	no	3	2.40422	2.20361	1.19535	0.524319
TraesCS1B03G0275900LC	TraesCS1B02G169900LC	TraesCS1B01G169900LC	TraesCS1B	Transposon protein, putative, Mutator sub-class	CLUSTER6	0.611923	-1.24228	-1.67864	-1.85421	-2.29056	-0.436353	0.32795	0.12865	0.1172	0.039	0.06835	1	no	no	no	D	no	no	1	1.34623	2.05743	0.569055	0.420532
TraesCS1B03G0276000LC	TraesCS1B02G170000LC	TraesCS1B01G170000LC	TraesCS1B	Genome polyprotein	CLUSTER6	-0.932845	-1.3334	-2.14253	-0.400558	-1.20968	-0.809126	0.09025	0.0318	0.0795	1	1	1	no	D	no	no	no	no	1	0.79453	0.416194	0.315294	0.179947
TraesCS1B03G0277200	TraesCS1B02G103400	TraesCS1B01G103400	TraesCS1B	F-box/FBD-like domains containing protein	CLUSTER1	0.135009	0.263372	1.06409	0.128363	0.929079	0.800716	0.7935	0.60885	0.0307	0.8048	0.04525	0.09355	no	no	U	no	no	no	1	0.95419	1.0478	1.1453	1.99507
TraesCS1B03G0278500	TraesCS1B02G104000	TraesCS1B01G104000	TraesCS1B	F-box family protein	CLUSTER6	0.20342	-2.01504	-1.10807	-2.21846	-1.31149	0.906964	0.6825	1	1	0.0365	0.0498	1	no	no	no	D	D	no	2	0.586502	0.675313	0.145105	0.272086
TraesCS1B03G0278600LC	TraesCS1B02G171300LC	TraesCS1B01G171300LC	TraesCS1B	Disease resistance protein (TIR-NBS-LRR class)	CLUSTER5	-0.652999	#NAME?	-0.229552	#NAME?	0.423446	Inf	0.4563	0.0004	0.7831	1	1	1	no	D	no	no	no	no	1	0.631614	0.40168	0	0.538704
TraesCS1B03G0278700LC	TraesCS1B02G171400LC	TraesCS1B01G171400LC	TraesCS1B	Integrin-linked protein kinase-like protein	CLUSTER6	-0.257041	-3.35877	-3.26019	-3.10173	-3.00315	0.0985809	0.40875	0.00045	0.0001	0.00075	0.00015	1	no	D	D	D	D	no	4	4.12991	3.45592	0.402578	0.431049
TraesCS1B03G0278800LC	TraesCS1B02G171500LC	TraesCS1B01G171500LC	TraesCS1B	AT hook motif-containing protein, putative	CLUSTER6	-0.314673	#NAME?	-4.12624	#NAME?	-3.81157	Inf	0.45165	5e-05	0.2504	5e-05	0.2504	1	no	D	no	D	no	no	2	2.11254	1.69855	0	0.120971
TraesCS1B03G0281400LC	TraesCS1B02G173300LC	TraesCS1B01G173300LC	TraesCS1B	COP1-interacting-like protein	CLUSTER6	0.143528	#NAME?	#NAME?	#NAME?	#NAME?	0	0.8744	0.0012	0.0012	0.0004	0.0004	1	no	D	D	D	D	no	4	1.43381	1.5838	0	0
TraesCS1B03G0282800LC	TraesCS1B02G174500LC	TraesCS1B01G174500LC	TraesCS1B	ethylene-dependent gravitropism-deficient and yellow-green-like 2	CLUSTER7	-0.297318	0.0236447	-1.57022	0.320962	-1.2729	-1.59387	0.63325	0.93195	0.05175	0.60425	0.09175	0.0369	no	no	no	no	no	D	1	1.94777	1.58503	1.97996	0.655925
TraesCS1B03G0285800LC	TraesCS1B02G176600LC	TraesCS1B01G176600LC	TraesCS1B	UDP-N-acetylglucosamine--N-acetylmuramyl-(pentapeptide) pyrophosphoryl-undecaprenol N-acetylglucosamine transferase	CLUSTER1	-2.0085	1.01529	0.240281	3.02378	2.24878	-0.775006	0.04805	0.1026	0.7392	0.04195	0.04435	0.2097	D	no	no	U	U	no	3	2.02849	0.504145	4.1002	2.3961
TraesCS1B03G0294900	TraesCS1B02G109700	TraesCS1B01G109700	TraesCS1B	Ulp1 protease family protein	CLUSTER6	0.284543	#NAME?	#NAME?	#NAME?	#NAME?	0	0.26665	5e-05	5e-05	5e-05	5e-05	1	no	D	D	D	D	no	4	9.0456	11.0178	0	0
TraesCS1B03G0295000	TraesCS1B02G109800	TraesCS1B01G109800	TraesCS1B	E3 ubiquitin-protein ligase SINA-like 10	CLUSTER6	-0.12879	#NAME?	-8.60084	#NAME?	-8.47205	Inf	0.55085	5e-05	0.2479	5e-05	0.2479	1	no	D	no	D	no	no	2	8.34828	7.63532	0	0.0215024
TraesCS1B03G0295100LC	TraesCS1B02G182000LC	TraesCS1B01G182000LC	TraesCS1B	AP2/B3-like transcriptional factor family protein	CLUSTER6	0.096212	-1.28846	-2.01864	-1.38467	-2.11485	-0.73018	0.7141	0.0002	5e-05	5e-05	5e-05	1	no	D	D	D	D	no	4	0.770294	0.823416	0.315349	0.190101
TraesCS1B03G0296200LC	TraesCS1B02G182800LC	TraesCS1B01G182800LC	TraesCS1B	Signal peptidase subunit-12	CLUSTER8	1.88028	#NAME?	#NAME?	#NAME?	#NAME?	0	0.30515	1	1	0.02285	0.02285	1	no	no	no	D	D	no	2	0.357857	1.31744	0	0
TraesCS1B03G0303000LC	TraesCS1B02G187800LC	TraesCS1B01G187800LC	TraesCS1B	Transcriptional activator of proteases prtT	CLUSTER6	0.469488	-3.85054	-3.61195	-4.32003	-4.08144	0.238588	0.02995	5e-05	5e-05	5e-05	5e-05	0.5479	no	D	D	D	D	no	4	61.348	84.9436	4.25278	5.01759
TraesCS1B03G0303100	TraesCS1B02G112000	TraesCS1B01G112000	TraesCS1B	Disease resistance protein (TIR-NBS-LRR class) family	CLUSTER6	-0.127055	-4.79845	-5.66666	-4.67139	-5.5396	-0.86821	0.5374	5e-05	5e-05	5e-05	5e-05	0.04225	no	D	D	D	D	no	4	19.8987	18.2212	0.715067	0.391732
TraesCS1B03G0303700LC	TraesCS1B02G188300LC	TraesCS1B01G188300LC	TraesCS1B	Class I glutamine amidotransferase-like superfamily protein	CLUSTER1	0.122489	1.34849	1.10957	1.226	0.987083	-0.238917	0.80095	0.0052	0.01755	0.0081	0.02865	0.5165	no	U	U	U	no	no	3	0.918231	0.999596	2.33823	1.98137
TraesCS1B03G0303800	TraesCS1B02G112200	TraesCS1B01G112200	TraesCS1B	Disease resistance protein (NBS-LRR class) family	CLUSTER1	-0.402524	1.91079	1.59775	2.31331	2.00028	-0.313038	1	5e-05	0.0001	5e-05	0.0001	0.25485	no	U	U	U	U	no	4	0.216184	0.16355	0.812883	0.654326
TraesCS1B03G0304000	TraesCS1B02G112300	TraesCS1B01G112300	TraesCS1B	Mitochondrial 37S ribosomal protein S27	CLUSTER1	0.932647	1.74462	2.00916	0.811969	1.07651	0.264539	0.03455	0.0003	0.0001	0.0289	0.00475	0.3904	no	U	U	no	U	no	3	0.746912	1.42569	2.50294	3.00667
TraesCS1B03G0305100LC	TraesCS1B02G189000LC	TraesCS1B01G189000LC	TraesCS1B	Ferritin	CLUSTER1	-0.655119	3.10173	2.58462	3.75685	3.23974	-0.517105	1	0.0421	0.0517	0.24025	0.24025	0.2162	no	U	no	no	no	no	1	0.144348	0.0916641	1.23915	0.865883
TraesCS1B03G0306800	TraesCS1B02G113700	TraesCS1B01G113700	TraesCS1B	Glutathione S-transferase	CLUSTER1	-0.0822086	1.29099	1.2458	1.37319	1.328	-0.0451902	0.81525	0.0004	0.00045	0.0002	0.0003	0.86515	no	U	U	U	U	no	4	0.763967	0.721651	1.86939	1.81174
TraesCS1B03G0308100LC	TraesCS1B02G190500LC	TraesCS1B01G190500LC	TraesCS1B	Gag-Pol polyprotein	CLUSTER1	0	Inf	Inf	Inf	Inf	-0.49636	1	0.02395	1	0.02395	1	0.68535	no	U	no	U	no	no	2	0	0	0.794411	0.563153
TraesCS1B03G0310600	TraesCS1B02G114700	TraesCS1B01G114700	TraesCS1B	F-box protein	CLUSTER1	-1.9007	2.26227	1.71407	4.16298	3.61478	-0.548201	1	0.00515	0.0214	0.0844	0.08455	0.18015	no	U	U	no	no	no	2	0.212105	0.0568045	1.01757	0.695886
TraesCS1B03G0315400LC	TraesCS1B02G196800LC	TraesCS1B01G196800LC	TraesCS1B	Transposon Ty3-G Gag-Pol polyprotein	CLUSTER1	Inf	Inf	Inf	7.04538	5.98663	-1.05876	1	5e-05	5e-05	0.1538	0.1538	0.00245	no	U	U	no	no	D	3	0	0.0107913	1.42543	0.684271
TraesCS1B03G0315800	TraesCS1B02G115300	TraesCS1B01G115300	TraesCS1B	Xyloglucan 6-xylosyltransferase 1	CLUSTER6	-0.186698	-1.16197	-1.29557	-0.975277	-1.10887	-0.133596	0.5629	0.0092	0.0028	0.025	0.00975	1	no	D	D	no	D	no	3	1.37883	1.21146	0.6162	0.561701
TraesCS1B03G0316200	TraesCS1B02G115500	TraesCS1B01G115500	TraesCS1B	WD-repeat protein	CLUSTER1	0.297566	3.3018	2.91658	3.00424	2.61901	-0.385226	1	0.0001	0.00015	5e-05	5e-05	0.1678	no	U	U	U	U	no	4	0.198103	0.243482	1.95358	1.49578
TraesCS1B03G0317600	TraesCS1B02G116100	TraesCS1B01G116100	TraesCS1B	Elongator complex protein 2	CLUSTER6	-0.279075	-1.10579	-1.0252	-0.826719	-0.746124	0.0805945	0.39635	0.0048	0.0046	1	1	1	no	D	D	no	no	no	2	0.730272	0.601831	0.339318	0.358814
TraesCS1B03G0317700LC	TraesCS1B02G198200LC	TraesCS1B01G198200LC	TraesCS1B	LINE-1 reverse transcriptase	CLUSTER6	0.663105	-1.83554	#NAME?	-2.49864	#NAME?	#NAME?	0.2921	0.03685	5e-05	0.0115	5e-05	1	no	D	D	D	D	no	4	1.17786	1.86513	0.330022	0
TraesCS1B03G0317800LC	TraesCS1B02G198300LC	TraesCS1B01G198300LC	TraesCS1B	Retrotransposon protein, putative, unclassified	CLUSTER6	-0.121285	-1.43103	#NAME?	-1.30974	#NAME?	#NAME?	0.8136	0.14655	5e-05	0.18205	5e-05	1	no	no	D	no	D	no	2	1.34613	1.23759	0.499235	0
TraesCS1B03G0319100	TraesCS1B02G117000	TraesCS1B01G117000	TraesCS1B	SKP1-like protein 4	CLUSTER1	-0.713573	1.18292	0.705865	1.89649	1.41944	-0.47705	0.1353	0.00645	0.0785	0.00035	0.00385	0.1845	no	U	no	U	U	no	3	1.38465	0.844372	3.14365	2.25854
TraesCS1B03G0320000	TraesCS1B02G117200	TraesCS1B01G117200	TraesCS1B	SKP1-like protein 4	CLUSTER1	0.546893	5.24172	5.02216	4.69482	4.47527	-0.219553	1	0.00035	0.00035	5e-05	5e-05	0.3578	no	U	U	U	U	no	4	0.15139	0.221171	5.7281	4.91947
TraesCS1B03G0320200	TraesCS1B02G117400	TraesCS1B01G117400	TraesCS1B	1-aminocyclopropane-1-carboxylate oxidase	CLUSTER1	1.30169	1.80536	2.20232	0.503666	0.900621	0.396955	5e-05	5e-05	5e-05	0.0186	5e-05	0.0542	U	U	U	no	no	no	3	3.89071	9.59131	13.5987	17.9057
TraesCS1B03G0320500	TraesCS1B02G117500	TraesCS1B01G117500	TraesCS1B	1-aminocyclopropane-1-carboxylate oxidase	CLUSTER1	1.00497	2.51077	3.44161	1.5058	2.43663	0.930838	0.00805	5e-05	5e-05	5e-05	5e-05	0.0001	U	U	U	U	U	no	5	0.66847	1.34156	3.80978	7.26289
TraesCS1B03G0320600LC	TraesCS1B02G199700LC	TraesCS1B01G199700LC	TraesCS1B	ATPase E1-E2 type family protein / haloacid dehalogenase-like hydrolase family protein	CLUSTER1	0	Inf	Inf	Inf	Inf	1.20685	1	5e-05	5e-05	5e-05	5e-05	0.00495	no	U	U	U	U	U	5	0	0	1.30706	3.01713
TraesCS1B03G0321100	TraesCS1B02G117800	TraesCS1B01G117800	TraesCS1B	O-glucosyltransferase rumi	CLUSTER1	0.519051	3.33509	3.24936	2.81604	2.73031	-0.0857248	1	5e-05	5e-05	5e-05	5e-05	0.7267	no	U	U	U	U	no	4	0.26585	0.380966	2.68286	2.52809
TraesCS1B03G0322600LC	TraesCS1B02G200900LC	TraesCS1B01G200900LC	TraesCS1B	Retrovirus-related Pol polyprotein from transposon TNT 1-94	CLUSTER1	Inf	Inf	Inf	2.93231	2.29006	-0.642251	1	5e-05	1	0.04765	1	0.2124	no	U	no	U	no	no	2	0	0.155409	1.18629	0.760071
TraesCS1B03G0322700	TraesCS1B02G118400	TraesCS1B01G118400	TraesCS1B	Proline synthase co-transcribed bacterial	CLUSTER6	0.020712	-3.78892	-3.8341	-3.80963	-3.85481	-0.0451766	0.92915	5e-05	5e-05	5e-05	5e-05	1	no	D	D	D	D	no	4	8.53148	8.65485	0.617227	0.598199
TraesCS1B03G0324500	TraesCS1B02G119300	TraesCS1B01G119300	TraesCS1B	Starch synthase family protein	CLUSTER2	-1.08289	0.988555	-0.285713	2.07145	0.797182	-1.27427	1	0.00055	1	5e-05	1	5e-05	no	no	no	U	no	D	2	0.59203	0.279486	1.17471	0.485664
TraesCS1B03G0325000	TraesCS1B02G119400	TraesCS1B01G119400	TraesCS1B	Heavy metal transport/detoxification superfamily protein	CLUSTER6	-0.0718638	-1.07896	-0.484595	-1.00709	-0.412731	0.594362	0.8236	0.00525	0.15525	0.00835	0.231	1	no	D	no	D	no	no	2	0.998447	0.94993	0.472635	0.713588
TraesCS1B03G0326500LC	TraesCS1B02G202800LC	TraesCS1B01G202800LC	TraesCS1B	Histidine--tRNA ligase	CLUSTER1	-0.510009	3.02489	2.46037	3.5349	2.97037	-0.564522	1	5e-05	5e-05	5e-05	5e-05	0.0157	no	U	U	U	U	no	4	0.334897	0.235171	2.7258	1.84313
TraesCS1B03G0327500LC	TraesCS1B02G203300LC	TraesCS1B01G203300LC	TraesCS1B	Imidazole glycerol phosphate synthase subunit HisH 1	CLUSTER1	0	Inf	Inf	Inf	Inf	0.13136	1	5e-05	5e-05	5e-05	5e-05	0.7505	no	U	U	U	U	no	4	0	0	2.6903	2.94676
TraesCS1B03G0328300	TraesCS1B02G121000	TraesCS1B01G121000	TraesCS1B	BTB/POZ domain containing protein, expressed	CLUSTER1	0.866799	1.72091	2.14663	0.854115	1.27983	0.425717	0.3391	0.1213	0.07465	0.14015	0.03195	0.4527	no	no	no	no	U	no	1	0.72463	1.32144	2.38871	3.20861
TraesCS1B03G0329700LC	TraesCS1B02G204900LC	TraesCS1B01G204900LC	TraesCS1B	D-arabinono-1,4-lactone oxidase family protein	CLUSTER1	0.0708933	2.17759	2.05998	2.10669	1.98909	-0.117605	1	5e-05	5e-05	5e-05	5e-05	0.64735	no	U	U	U	U	no	4	0.441921	0.464179	1.99923	1.84273
TraesCS1B03G0329800LC	TraesCS1B02G205000LC	TraesCS1B01G205000LC	TraesCS1B	DNA mismatch repair protein MutS, type 2	CLUSTER1	-1.77388	1.63276	0.745112	3.40663	2.51899	-0.887644	1	0.0094	1	0.04785	1	0.0478	no	U	no	U	no	no	2	0.201503	0.0589238	0.62487	0.33774
TraesCS1B03G0330400LC	TraesCS1B02G205500LC	TraesCS1B01G205500LC	TraesCS1B	Pre-rRNA-processing protein TSR2	CLUSTER1	Inf	Inf	Inf	3.16776	4.29408	1.12632	1	5e-05	5e-05	0.1701	0.1689	0.08755	no	U	U	no	no	no	2	0	0.0978943	0.879729	1.92046
TraesCS1B03G0330500LC	TraesCS1B02G205600LC	TraesCS1B01G205600LC	TraesCS1B	Pre-rRNA-processing protein TSR2	CLUSTER9	#NAME?	-0.594494	-1.88787	Inf	Inf	-1.29338	0.01765	0.4353	0.2743	0.0703	1	0.40035	D	no	no	no	no	no	1	2.67414	0	1.77102	0.722566
TraesCS1B03G0331400	TraesCS1B02G121600	TraesCS1B01G121600	TraesCS1B	Glucan 1,3-beta-glucosidase	CLUSTER1	0.192824	2.39029	2.26909	2.19746	2.07626	-0.121199	0.42025	5e-05	5e-05	5e-05	5e-05	0.55545	no	U	U	U	U	no	4	2.16711	2.47701	11.3613	10.4459
TraesCS1B03G0331500	TraesCS1B02G121700	TraesCS1B01G121700	TraesCS1B	BTB/POZ and MATH domain-containing protein 2	CLUSTER1	0	Inf	Inf	Inf	Inf	0.156501	1	5e-05	5e-05	5e-05	5e-05	0.63385	no	U	U	U	U	no	4	0	0	1.19896	1.33633
TraesCS1B03G0334900	TraesCS1B02G122800	TraesCS1B01G122800	TraesCS1B	Phenylalanine ammonia-lyase	CLUSTER8	2.68238	-0.274664	0.230116	-2.95705	-2.45227	0.504779	5e-05	1	1	5e-05	5e-05	1	U	no	no	D	D	no	3	0.0966085	0.620144	0.0798607	0.113315
TraesCS1B03G0335000LC	TraesCS1B02G208800LC	TraesCS1B01G208800LC	TraesCS1B	Mitochondrial transcription termination factor family protein	CLUSTER3	0.736281	1.76081	1.06113	1.02453	0.324851	-0.69968	1	0.0042	1	0.0409	1	0.1102	no	U	no	U	no	no	2	0.3137	0.522586	1.06309	0.654557
TraesCS1B03G0335800LC	TraesCS1B02G209200LC	TraesCS1B01G209200LC	TraesCS1B	5'-3' exoribonuclease 2	CLUSTER6	0.397368	#NAME?	-5.07341	#NAME?	-5.47078	Inf	0.38015	5e-05	0.15335	5e-05	0.15335	1	no	D	no	D	no	no	2	1.14549	1.50873	0	0.0340206
TraesCS1B03G0337400	TraesCS1B02G123900	TraesCS1B01G123900	TraesCS1B	NADH-quinone oxidoreductase subunit I	CLUSTER6	0.0383546	-3.06585	-2.84729	-3.1042	-2.88565	0.218553	0.87885	5e-05	5e-05	5e-05	5e-05	0.65365	no	D	D	D	D	no	4	6.3109	6.48093	0.753666	0.87694
TraesCS1B03G0338300LC	TraesCS1B02G210600LC	TraesCS1B01G210600LC	TraesCS1B	PsbP-like protein 2	CLUSTER1	1.10848	1.79247	2.24725	0.683989	1.13877	0.454782	0.0287	0.00145	0.0002	0.06215	0.0025	0.15075	U	U	U	no	U	no	4	0.650516	1.40263	2.25344	3.08851
TraesCS1B03G0342000	TraesCS1B02G125600	TraesCS1B01G125600	TraesCS1B	DNA-directed RNA polymerase subunit beta'	CLUSTER1	-1.41457	-0.217779	1.06474	1.19679	2.4793	1.28251	1	1	0.042	1	0.0039	0.0247	no	no	U	no	U	U	3	0.34107	0.127943	0.293282	0.713445
TraesCS1B03G0342600	TraesCS1B02G125800	TraesCS1B01G125800	TraesCS1B	Pre-mRNA-splicing factor cwc26	CLUSTER4	0.752684	-0.503585	0.853392	-1.25627	0.100708	1.35698	0.10975	1	1	0.02785	0.80255	1	no	no	no	D	no	no	1	0.394551	0.664789	0.278297	0.712853
TraesCS1B03G0345600	TraesCS1B02G127500	TraesCS1B01G127500	TraesCS1B	Fatty acid oxidation complex subunit alpha	CLUSTER1	-0.624002	0.9036	0.358948	1.5276	0.98295	-0.544652	0.0432	0.00315	0.19815	5e-05	0.0006	0.02245	no	no	no	U	no	no	1	1.52655	0.990532	2.85576	1.95779
TraesCS1B03G0346000	TraesCS1B02G127900	TraesCS1B01G127900	TraesCS1B	Leucine aminopeptidase, putative	CLUSTER1	0.254887	2.26042	2.639	2.00554	2.38411	0.378574	1	5e-05	5e-05	5e-05	5e-05	0.13285	no	U	U	U	U	no	4	0.347423	0.41456	1.66462	2.1641
TraesCS1B03G0346600LC	TraesCS1B02G214910LC	TraesCS1B01G214910LC	TraesCS1B	#N/A	CLUSTER9	-0.963136	0.360858	-0.0126981	1.32399	0.950438	-0.373556	0.0125	0.26885	0.97425	0.0009	0.01435	0.2546	no	no	no	U	no	no	1	0.880434	0.45161	1.13064	0.872719
TraesCS1B03G0347100	TraesCS1B02G128300	TraesCS1B01G128300	TraesCS1B	SKP1-like protein 4	CLUSTER1	-0.176767	0.837853	0.27066	1.01462	0.447427	-0.567192	0.6012	0.00985	0.37945	0.0012	0.1298	0.03315	no	no	no	U	no	no	1	2.34884	2.07798	4.19829	2.83355
TraesCS1B03G0347200LC	TraesCS1B02G215400LC	TraesCS1B01G215400LC	TraesCS1B	Retrotransposon protein, putative, Ty3-gypsy subclass	CLUSTER6	-0.38712	-1.01502	-1.71443	-0.6279	-1.32731	-0.699406	0.38505	0.0924	0.0276	1	1	1	no	no	D	no	no	no	1	0.729696	0.557966	0.361069	0.222356
TraesCS1B03G0352100	TraesCS1B02G130200	TraesCS1B01G130200	TraesCS1B	Arginine/serine-rich splicing factor, putative	CLUSTER1	-0.263229	0.709409	0.754502	0.972638	1.01773	0.0450932	0.37615	0.01105	0.00565	0.00065	0.00025	0.85735	no	no	no	no	U	no	1	3.98348	3.31912	6.51353	6.72033
TraesCS1B03G0352300LC	TraesCS1B02G218400LC	TraesCS1B01G218400LC	TraesCS1B	Calcium-dependent protein kinase 30	CLUSTER6	-0.440632	-0.834756	-1.61032	-0.394124	-1.16968	-0.775561	0.26755	0.05215	0.00525	0.38285	0.02855	0.1464	no	no	D	no	D	no	2	1.85471	1.36657	1.0399	0.607467
TraesCS1B03G0358600	TraesCS1B02G131700	TraesCS1B01G131700	TraesCS1B	DUF4228 domain protein	CLUSTER7	0.141902	-0.404775	-1.40958	-0.546678	-1.55149	-1.00481	0.73645	0.36345	0.0213	0.21665	0.01405	1	no	no	D	no	D	no	2	0.740255	0.816767	0.559155	0.278647
TraesCS1B03G0359700	TraesCS1B02G132200	TraesCS1B01G132200	TraesCS1B	F-box family protein	CLUSTER1	-0.0230817	1.87949	1.62003	1.90257	1.64312	-0.259458	0.9657	5e-05	5e-05	5e-05	0.0002	0.3335	no	U	U	U	U	no	4	0.710958	0.699674	2.61594	2.18536
TraesCS1B03G0359900	TraesCS1B02G132400	TraesCS1B01G132400	TraesCS1B	Nucleotide/sugar transporter family protein	CLUSTER6	-0.0221208	-2.01013	-1.98066	-1.98801	-1.95854	0.0294726	0.9368	5e-05	5e-05	5e-05	5e-05	0.9421	no	D	D	D	D	no	4	5.50258	5.41886	1.36602	1.39421
TraesCS1B03G0360100	TraesCS1B02G132500	TraesCS1B01G132500	TraesCS1B	Kinase interacting (KIP1-like) family protein	CLUSTER8	0.765395	-0.00892073	-0.690509	-0.774315	-1.4559	-0.681588	0.00665	0.9799	0.0322	0.0104	5e-05	0.04025	no	no	no	no	D	no	1	1.43049	2.4316	1.42168	0.886385
TraesCS1B03G0361800	TraesCS1B02G133200	TraesCS1B01G133200	TraesCS1B	Arabinogalactan peptide-like protein	CLUSTER1	-0.376843	1.58035	1.37972	1.9572	1.75657	-0.20063	0.3924	0.00045	0.001	0.0001	0.0001	0.53465	no	U	U	U	U	no	4	1.75055	1.34813	5.2349	4.55526
TraesCS1B03G0364000LC	TraesCS1B02G226300LC	TraesCS1B01G226300LC	TraesCS1B	Cellulose synthase family protein	CLUSTER8	0.643722	-0.325464	-0.385529	-0.969186	-1.02925	-0.0600644	0.0485	0.3743	0.26255	0.0089	0.0021	0.8755	no	no	no	no	D	no	1	2.23201	3.48719	1.78124	1.7086
TraesCS1B03G0364900	TraesCS1B02G134300	TraesCS1B01G134300	TraesCS1B	Core-2/I-branching beta-1,6-N-acetylglucosaminyltransferase family protein	CLUSTER6	-0.244867	-0.738038	-1.32779	-0.493171	-1.08292	-0.58975	0.39135	0.0199	5e-05	0.11665	0.00105	0.0871	no	no	D	no	D	no	2	1.52089	1.28347	0.911859	0.605892
TraesCS1B03G0365400	TraesCS1B02G134500	TraesCS1B01G134500	TraesCS1B	DNA-directed RNA polymerase subunit	CLUSTER1	-0.111532	2.59907	2.03634	2.7106	2.14787	-0.562732	1	5e-05	1	5e-05	1	0.05035	no	U	no	U	no	no	2	0.134031	0.12406	0.81209	0.5498
TraesCS1B03G0365600	TraesCS1B02G134600	TraesCS1B01G134600	TraesCS1B	Leucine-rich repeat receptor-like protein kinase family	CLUSTER3	0.621752	1.57751	0.792794	0.955755	0.171042	-0.784713	1	5e-05	1	0.00235	1	0.00775	no	U	no	no	no	no	1	0.345889	0.532233	1.03232	0.599226
TraesCS1B03G0367100	TraesCS1B02G135100	TraesCS1B01G135100	TraesCS1B	Triose phosphate/phosphate translocator, chloroplastic	CLUSTER1	-0.389274	0.770152	0.674249	1.15943	1.06352	-0.095903	1	0.06955	0.09875	0.0114	0.01685	0.80265	no	no	no	U	U	no	2	0.383642	0.292916	0.654282	0.612203
TraesCS1B03G0370600	TraesCS1B02G136800	TraesCS1B01G136800	TraesCS1B	ATP-dependent helicase family protein	CLUSTER8	1.02473	0.548111	0.110951	-0.47662	-0.913781	-0.43716	0.00125	0.09235	0.7331	0.10665	0.0038	0.1736	U	no	no	no	no	no	1	1.76187	3.58468	2.57616	1.90272
TraesCS1B03G0371800LC	TraesCS1B02G230600LC	TraesCS1B01G230600LC	TraesCS1B	NADH-quinone oxidoreductase subunit L	CLUSTER1	0.52832	2.26251	1.96998	1.73419	1.44166	-0.292532	1	0.0598	0.07855	0.0469	0.0752	0.60495	no	no	no	U	no	no	1	0.577998	0.833617	2.77339	2.26438
TraesCS1B03G0373500	TraesCS1B02G137900	TraesCS1B01G137900	TraesCS1B	Gamma-aminobutyric acid receptor subunit gamma-2	CLUSTER7	0.50253	0.146065	-1.25339	-0.356465	-1.75592	-1.39945	0.3522	0.80055	0.1231	0.4988	0.0478	0.09045	no	no	no	no	D	no	1	16.8334	23.8478	18.627	7.06098
TraesCS1B03G0376800	TraesCS1B02G138900	TraesCS1B01G138900	TraesCS1B	Copper ion binding protein	CLUSTER6	-0.11457	-7.16491	-6.03816	-7.05034	-5.92359	1.12675	0.6469	0.23165	0.02145	0.23165	0.02145	1	no	no	D	no	D	no	2	5.21333	4.81533	0.0363298	0.079332
TraesCS1B03G0378700LC	TraesCS1B02G236000LC	TraesCS1B01G236000LC	TraesCS1B	DNA repair/recombination protein	CLUSTER6	-0.0331603	-2.79354	#NAME?	-2.76038	#NAME?	#NAME?	0.90165	1	1	0.2361	5e-05	1	no	no	no	no	D	no	1	0.593189	0.57971	0.0855565	0
TraesCS1B03G0383100	TraesCS1B02G140300	TraesCS1B01G140300	TraesCS1B	Ubiquitin conjugating enzyme E2	CLUSTER6	0.0718593	-0.730562	-1.11071	-0.802421	-1.18257	-0.380145	0.7405	0.0045	5e-05	0.0019	5e-05	0.15285	no	no	D	no	D	no	2	14.4491	15.187	8.708	6.69088
TraesCS1B03G0387600LC	TraesCS1B02G242400LC	TraesCS1B01G242400LC	TraesCS1B	Auxin-responsive protein	CLUSTER4	0.445328	-0.6378	0.466365	-1.08313	0.0210369	1.10417	0.17495	0.09605	0.16075	0.0063	0.9426	0.007	no	no	no	D	no	U	2	1.16829	1.59077	0.750852	1.61414
TraesCS1B03G0393900	TraesCS1B02G143800	TraesCS1B01G143800	TraesCS1B	Calmodulin binding protein	CLUSTER6	-0.36774	-1.40824	-2.80894	-1.0405	-2.4412	-1.4007	0.23435	5e-05	5e-05	0.00375	5e-05	1	no	D	D	D	D	no	4	1.35248	1.04817	0.509575	0.192999
TraesCS1B03G0397100LC	TraesCS1B02G248600LC	TraesCS1B01G248600LC	TraesCS1B	spatacsin carboxy-terminus protein	CLUSTER4	0.806091	0.396345	1.19398	-0.409745	0.387888	0.797633	0.18105	0.51545	0.04305	0.47475	0.44045	0.143	no	no	U	no	no	no	1	0.680981	1.19067	0.896287	1.55797
TraesCS1B03G0397300LC	TraesCS1B02G248800LC	TraesCS1B01G248800LC	TraesCS1B	cyclic nucleotide-gated channel 12	CLUSTER2	-0.872062	0.832709	-0.659007	1.70477	0.213055	-1.49172	0.1989	0.13425	0.3153	0.019	0.76945	0.03135	no	no	no	U	no	D	2	1.36952	0.748258	2.43915	0.867336
TraesCS1B03G0401000LC	TraesCS1B02G251300LC	TraesCS1B01G251300LC	TraesCS1B	AT hook motif-containing protein, putative	CLUSTER2	-0.0389722	0.676559	-0.330056	0.715531	-0.291084	-1.00662	0.93225	0.0974	0.4544	0.0848	0.50895	0.0225	no	no	no	no	no	D	1	1.07021	1.04169	1.71054	0.851359
TraesCS1B03G0406600LC	TraesCS1B02G255800LC	TraesCS1B01G255800LC	TraesCS1B	Bifunctional uridylyltransferase/uridylyl-removing enzyme	CLUSTER1	1.03897	1.29023	1.89542	0.25126	0.856447	0.605187	1	1	0.0356	1	0.41295	0.3763	no	no	U	no	no	no	1	0.173693	0.356898	0.424797	0.64619
TraesCS1B03G0407600LC	TraesCS1B02G256700LC	TraesCS1B01G256700LC	TraesCS1B	Retrotransposon protein, putative, unclassified	CLUSTER6	-0.733569	-1.04282	-1.60404	-0.309255	-0.870476	-0.56122	0.02375	0.00395	0.00025	0.37295	0.0313	1	no	D	D	no	no	no	2	1.34645	0.809771	0.653533	0.442918
TraesCS1B03G0408700	TraesCS1B02G147500	TraesCS1B01G147500	TraesCS1B	Rhomboid family protein	CLUSTER8	1.07733	1.08097	-0.404445	0.00364124	-1.48178	-1.48542	0.0863	0.0996	1	0.9951	0.03725	0.0397	no	no	no	no	D	D	2	0.398359	0.840589	0.842714	0.300971
TraesCS1B03G0418000LC	TraesCS1B02G265300LC	TraesCS1B01G265300LC	TraesCS1B	NAD(P)-binding Rossmann-fold superfamily protein	CLUSTER6	-0.272535	-6.31365	#NAME?	-6.04112	#NAME?	#NAME?	0.4107	0.1258	5e-05	0.1258	5e-05	1	no	no	D	no	D	no	2	1.25469	1.03871	0.0157738	0
TraesCS1B03G0419500LC	TraesCS1B02G266400LC	TraesCS1B01G266400LC	TraesCS1B	Threonine--tRNA ligase	CLUSTER6	0.0506656	#NAME?	-8.54068	#NAME?	-8.59135	Inf	0.8495	5e-05	0.1258	5e-05	0.1258	1	no	D	no	D	no	no	2	5.20657	5.39266	0	0.0139814
TraesCS1B03G0420300LC	TraesCS1B02G267200LC	TraesCS1B01G267200LC	TraesCS1B	Transposon Ty3-I Gag-Pol polyprotein	CLUSTER6	-1.05106	#NAME?	-2.61878	#NAME?	-1.56771	Inf	0.2752	0.00025	0.19335	0.02285	0.3835	1	no	D	no	D	no	no	2	1.50907	0.728293	0	0.245685
TraesCS1B03G0423600LC	TraesCS1B02G270200LC	TraesCS1B01G270200LC	TraesCS1B	Elongation factor G	CLUSTER2	0.266787	0.644118	-0.447188	0.377331	-0.713975	-1.09131	0.48425	0.1232	0.24475	0.36275	0.06935	0.00925	no	no	no	no	no	D	1	2.36074	2.84026	3.68932	1.73153
TraesCS1B03G0427800LC	TraesCS1B02G273500LC	TraesCS1B01G273500LC	TraesCS1B	8-amino-7-oxononanoate synthase	CLUSTER3	1.08028	2.06382	0.927179	0.983542	-0.153101	-1.13664	0.13265	0.0102	0.18765	0.1012	0.7986	0.06015	no	U	no	no	no	no	1	0.535032	1.1313	2.23693	1.01739
TraesCS1B03G0427900LC	TraesCS1B02G273600LC	TraesCS1B01G273600LC	TraesCS1B	transmembrane protein, putative (DUF707)	CLUSTER2	0	Inf	Inf	Inf	Inf	-1.95856	1	5e-05	1	5e-05	1	0.05715	no	U	no	U	no	no	2	0	0	1.07534	0.276671
TraesCS1B03G0428000LC	TraesCS1B02G273700LC	TraesCS1B01G273700LC	TraesCS1B	tRNA pseudouridine synthase A	CLUSTER1	0	Inf	Inf	Inf	Inf	-0.929149	1	0.02395	1	0.02395	1	0.45885	no	U	no	U	no	no	2	0	0	0.780776	0.410039
TraesCS1B03G0428300LC	TraesCS1B02G274000LC	TraesCS1B01G274000LC	TraesCS1B	Potassium channel	CLUSTER6	0.684037	#NAME?	#NAME?	#NAME?	#NAME?	0	0.4196	0.0031	0.0031	5e-05	5e-05	1	no	D	D	D	D	no	4	0.931832	1.49711	0	0
TraesCS1B03G0430400	TraesCS1B02G151700	TraesCS1B01G151700	TraesCS1B	TATA-box-binding	CLUSTER1	-0.259054	0.894635	0.749862	1.15369	1.00892	-0.144772	0.3658	0.0011	0.00525	0.0001	0.00035	0.55525	no	no	no	U	U	no	2	4.13454	3.45497	7.68669	6.95278
TraesCS1B03G0431100LC	TraesCS1B02G275800LC	TraesCS1B01G275800LC	TraesCS1B	E3 ubiquitin-protein ligase SINA-like 10	CLUSTER2	-0.854217	0.49201	-0.519402	1.34623	0.334815	-1.01141	0.1199	0.32075	0.3324	0.0219	0.568	0.07085	no	no	no	U	no	no	1	2.19831	1.21603	3.09171	1.53367
TraesCS1B03G0433100LC	TraesCS1B02G278000LC	TraesCS1B01G278000LC	TraesCS1B	UDP-N-acetylglucosamine 1-carboxyvinyltransferase	CLUSTER1	#NAME?	0.231409	0.820171	Inf	Inf	0.588762	1	1	0.5648	1	0.02395	0.6474	no	no	no	no	U	no	1	0.563779	0	0.661866	0.995418
TraesCS1B03G0438500LC	TraesCS1B02G281500LC	TraesCS1B01G281500LC	TraesCS1B	Cysteine/histidine-rich C1 domain-containing protein	CLUSTER1	#NAME?	2.44431	3.3421	Inf	Inf	0.897784	1	0.0173	0.00555	5e-05	5e-05	0.0909	no	U	U	U	U	no	4	0.186827	0	1.01684	1.89457
TraesCS1B03G0445800LC	TraesCS1B02G287700LC	TraesCS1B01G287700LC	TraesCS1B	1-amino-cyclopropane-1-carboxylate synthase 12	CLUSTER1	0	Inf	Inf	Inf	Inf	-0.226483	1	5e-05	5e-05	5e-05	5e-05	0.6417	no	U	U	U	U	no	4	0	0	1.51554	1.29535
TraesCS1B03G0450100LC	TraesCS1B02G291000LC	TraesCS1B01G291000LC	TraesCS1B	triacylglycerol lipase-like 1	CLUSTER2	-0.956903	3.0551	0.884477	4.01201	1.84138	-2.17063	1	5e-05	1	0.1157	1	5e-05	no	U	no	no	no	D	2	0.253376	0.130529	2.10592	0.467756
TraesCS1B03G0454400LC	TraesCS1B02G293400LC	TraesCS1B01G293400LC	TraesCS1B	NADH-quinone oxidoreductase subunit N	CLUSTER10	-1.94472	-1.01646	0.000674083	0.928254	1.94539	1.01714	0.00845	0.0943	0.94615	0.18075	0.00845	0.08685	D	no	no	no	U	no	2	1.37309	0.356681	0.678754	1.37373
TraesCS1B03G0457500	TraesCS1B02G158600	TraesCS1B01G158600	TraesCS1B	Glutamine synthetase, putative, expressed	CLUSTER6	0.305083	-1.44571	-2.04019	-1.75079	-2.34527	-0.594486	0.3772	0.0075	0.00235	0.00175	0.0008	1	no	D	D	D	D	no	4	0.828639	1.02377	0.304204	0.201468
TraesCS1B03G0458500LC	TraesCS1B02G296100LC	TraesCS1B01G296100LC	TraesCS1B	PB1 domain-containing protein tyrosine kinase	CLUSTER2	0.136164	1.71061	0.662773	1.57445	0.526609	-1.04784	1	0.0346	0.46375	0.1999	0.67615	0.19895	no	U	no	no	no	no	1	0.413163	0.454058	1.35228	0.654088
TraesCS1B03G0458800LC	TraesCS1B02G296300LC	TraesCS1B01G296300LC	TraesCS1B	Glycine-rich cell wall structural protein 2	CLUSTER2	-0.111119	0.708665	-1.15668	0.819784	-1.04557	-1.86535	0.83335	0.1697	0.1013	0.1194	0.1313	0.01695	no	no	no	no	no	D	1	2.79944	2.59192	4.5751	1.25567
TraesCS1B03G0462000	TraesCS1B02G159400	TraesCS1B01G159400	TraesCS1B	Na(+)/H(+) antiporter NhaB	CLUSTER6	0.202733	-2.14331	-2.73179	-2.34604	-2.93452	-0.58848	0.33105	5e-05	5e-05	5e-05	5e-05	0.0238	no	D	D	D	D	no	4	6.01124	6.9182	1.3607	0.904927
TraesCS1B03G0465500	TraesCS1B02G160100	TraesCS1B01G160100	TraesCS1B	CsAtPR5	CLUSTER1	-0.104104	1.02894	0.66954	1.13304	0.773644	-0.359399	1	0.00165	0.0311	0.00065	0.0144	0.19715	no	U	no	U	no	no	2	0.576172	0.53606	1.17569	0.916439
TraesCS1B03G0473200	TraesCS1B02G162500	TraesCS1B01G162500	TraesCS1B	GDSL esterase/lipase	CLUSTER1	0.700839	2.51268	2.818	1.81184	2.11716	0.305317	1	1	5e-05	1	0.00115	0.37875	no	no	U	no	U	no	2	0.167259	0.271871	0.95451	1.17948
TraesCS1B03G0474800LC	TraesCS1B02G308700LC	TraesCS1B01G308700LC	TraesCS1B	Chromatin-remodeling complexes subunit NGG1	CLUSTER1	0.442314	2.3151	1.92105	1.87279	1.47874	-0.394052	1	0.03725	1	0.02325	1	0.4526	no	U	no	U	no	no	2	0.143565	0.195074	0.714438	0.54368
TraesCS1B03G0476200LC	TraesCS1B02G310100LC	TraesCS1B01G310100LC	TraesCS1B	Ribosomal protein L32	CLUSTER5	-0.0690004	-1.53726	-0.00741241	-1.46826	0.061588	1.52984	0.89165	0.0399	0.95015	0.0424	0.90555	0.03655	no	D	no	D	no	U	3	3.94744	3.76309	1.36005	3.92721
TraesCS1B03G0477800LC	TraesCS1B02G311600LC	TraesCS1B01G311600LC	TraesCS1B	NADH-quinone oxidoreductase subunit F	CLUSTER11	-1.50708	-1.25179	-1.98762	0.255291	-0.480543	-0.735834	0.0055	0.01815	0.00555	0.64555	0.4351	0.24765	D	D	D	no	no	no	3	7.59809	2.67318	3.19065	1.91589
TraesCS1B03G0478000	TraesCS1B02G162900	TraesCS1B01G162900	TraesCS1B	Transducin/WD40 repeat-like superfamily protein	CLUSTER6	-0.641226	-1.2103	-0.805	-0.569071	-0.163774	0.405298	0.1919	0.03125	0.1086	0.31775	0.75065	0.48055	no	D	no	no	no	no	1	3.26938	2.09622	1.41296	1.87127
TraesCS1B03G0478400LC	TraesCS1B02G311900LC	TraesCS1B01G311900LC	TraesCS1B	terpene synthase 03	CLUSTER1	0	Inf	Inf	Inf	Inf	-0.317098	1	5e-05	5e-05	5e-05	5e-05	0.46505	no	U	U	U	U	no	4	0	0	5.2877	4.24435
TraesCS1B03G0480000LC	TraesCS1B02G313200LC	TraesCS1B01G313200LC	TraesCS1B	Retrotransposon protein, putative, unclassified	CLUSTER11	-2.23149	-1.2627	#NAME?	0.968796	#NAME?	#NAME?	0.19335	0.29815	0.00015	1	1	1	no	no	D	no	no	no	1	0.675452	0.14383	0.281504	0
TraesCS1B03G0483800	TraesCS1B02G164900	TraesCS1B01G164900	TraesCS1B	Riboflavin kinase	CLUSTER6	0.0878554	-1.63561	-1.87974	-1.72347	-1.9676	-0.244127	0.6714	5e-05	5e-05	5e-05	5e-05	0.3329	no	D	D	D	D	no	4	13.2651	14.098	4.26914	3.60455
TraesCS1B03G0485000	TraesCS1B02G165500	TraesCS1B01G165500	TraesCS1B	PfkB-like carbohydrate kinase family protein	CLUSTER6	-0.262479	-0.665802	-1.16137	-0.403323	-0.898895	-0.495572	0.35495	0.02775	0.0004	0.19125	0.0054	0.1365	no	no	D	no	no	no	1	2.68515	2.23848	1.69255	1.20049
TraesCS1B03G0488800LC	TraesCS1B02G319000LC	TraesCS1B01G319000LC	TraesCS1B	Cysteine-rich receptor-like protein kinase 15	CLUSTER1	-0.335447	0.734337	0.0209037	1.06978	0.356351	-0.713433	0.5271	0.125	0.9445	0.03595	0.51475	0.14565	no	no	no	U	no	no	1	4.63253	3.67146	7.70683	4.70014
TraesCS1B03G0490200LC	TraesCS1B02G319900LC	TraesCS1B01G319900LC	TraesCS1B	G-type lectin S-receptor-like Serine/Threonine-kinase	CLUSTER1	-0.388555	0.122012	0.759781	0.510567	1.14834	0.637769	0.30915	0.742	0.02865	0.17815	0.0026	0.06555	no	no	no	no	U	no	1	2.19253	1.67486	2.38603	3.71247
TraesCS1B03G0494600	TraesCS1B02G168100	TraesCS1B01G168100	TraesCS1B	Peptide transporter	CLUSTER4	0.74239	0.336259	1.58294	-0.406131	0.840553	1.24668	0.0183	1	5e-05	0.16355	0.0022	0.0001	no	no	U	no	no	U	2	0.454732	0.760741	0.574089	1.36229
TraesCS1B03G0495600LC	TraesCS1B02G323700LC	TraesCS1B01G323700LC	TraesCS1B	26S proteasome regulatory complex, non-ATPase subcomplex, Rpn2/Psmd1 subunit	CLUSTER6	-0.0135417	-0.599289	-1.27203	-0.585747	-1.25849	-0.67274	0.9709	0.125	0.0055	0.12715	0.00635	0.12935	no	no	D	no	D	no	2	0.993015	0.983738	0.655469	0.411185
TraesCS1B03G0498700	TraesCS1B02G169200	TraesCS1B01G169200	TraesCS1B	PPPDE thiol peptidase family protein, putative	CLUSTER6	-0.760884	-2.12052	-2.43238	-1.35963	-1.6715	-0.311867	0.0107	5e-05	5e-05	0.0012	0.00045	1	no	D	D	D	D	no	4	1.58044	0.932673	0.363445	0.292791
TraesCS1B03G0498800	TraesCS1B02G169300	TraesCS1B01G169300	TraesCS1B	Embryo sac development arrest 6, putative	CLUSTER8	1.06146	-1.28924	-0.977798	-2.3507	-2.03926	0.311443	0.01445	0.04125	0.06965	0.0017	0.00155	0.618	U	D	no	D	D	no	4	2.02691	4.23024	0.829342	1.02917
TraesCS1B03G0501600	TraesCS1B02G170100	TraesCS1B01G170100	TraesCS1B	Ribonuclease	CLUSTER7	0.809368	1.2212	-1.22114	0.411827	-2.03051	-2.44234	0.00465	0.0001	5e-05	0.1291	5e-05	5e-05	no	U	D	no	D	D	4	13.5368	23.7225	31.5597	5.80651
TraesCS1B03G0501800	TraesCS1B02G170200	TraesCS1B01G170200	TraesCS1B	Ribonuclease	CLUSTER2	-0.520614	3.78493	1.19105	4.30554	1.71166	-2.59388	0.0678	5e-05	5e-05	5e-05	5e-05	5e-05	no	U	U	U	U	D	5	3.15904	2.20209	43.5443	7.21268
TraesCS1B03G0506800	TraesCS1B02G171800	TraesCS1B01G171800	TraesCS1B	Long-chain-alcohol oxidase	CLUSTER8	0.811638	0.297221	-0.30269	-0.514417	-1.11433	-0.599912	0.00045	0.1791	0.1805	0.02545	5e-05	0.00675	no	no	no	no	D	no	1	2.76541	4.85386	3.39807	2.24203
TraesCS1B03G0512900LC	TraesCS1B02G336000LC	TraesCS1B01G336000LC	TraesCS1B	RNA polymerase II transcription mediator	CLUSTER2	0	Inf	Inf	Inf	Inf	-3.54817	1	0.02395	1	0.02395	1	0.1709	no	U	no	U	no	no	2	0	0	2.18662	0.186925
TraesCS1B03G0516300	TraesCS1B02G174200	TraesCS1B01G174200	TraesCS1B	proline-rich receptor-like kinase	CLUSTER9	-2.38525	-0.111227	-0.213946	2.27402	2.17131	-0.102719	0.0003	0.7437	0.5193	0.0001	0.00025	0.75575	D	no	no	U	U	no	3	1.78147	0.340994	1.64929	1.53594
TraesCS1B03G0521800	TraesCS1B02G176200	TraesCS1B01G176200	TraesCS1B	Pentatricopeptide repeat-containing protein	CLUSTER6	0.0845778	-2.25999	-2.73577	-2.34457	-2.82035	-0.475786	0.77105	0.00015	5e-05	0.00015	5e-05	1	no	D	D	D	D	no	4	1.26324	1.33952	0.263732	0.189643
TraesCS1B03G0528900	TraesCS1B02G177700	TraesCS1B01G177700	TraesCS1B	MATH domain containing protein	CLUSTER6	-0.441628	-1.3096	-1.64435	-0.867973	-1.20272	-0.334746	0.333	0.02905	0.00945	1	1	1	no	D	D	no	no	no	2	0.76248	0.561417	0.307609	0.243911
TraesCS1B03G0529100	TraesCS1B02G177900	TraesCS1B01G177900	TraesCS1B	Cytochrome P450 family protein, expressed	CLUSTER1	0.912432	1.55515	1.56971	0.642715	0.657282	0.0145671	0.00625	5e-05	5e-05	0.03685	0.0343	0.9556	no	U	U	no	no	no	2	0.765644	1.44111	2.24995	2.27278
TraesCS1B03G0540000	TraesCS1B02G182000	TraesCS1B01G182000	TraesCS1B	Alpha-galactosidase	CLUSTER1	0.666518	1.76706	2.28362	1.10054	1.6171	0.516558	0.03985	5e-05	5e-05	5e-05	5e-05	0.0362	no	U	U	U	U	no	4	0.477944	0.758612	1.62673	2.3271
TraesCS1B03G0541100	TraesCS1B02G182400	TraesCS1B01G182400	TraesCS1B	Chloroplast inner envelope protein, putative, expressed	CLUSTER2	-0.56768	0.212794	-0.808027	0.780475	-0.240346	-1.02082	0.0391	0.445	0.0042	0.00195	0.3057	5e-05	no	no	no	no	no	D	1	55.0045	37.1115	63.7464	31.4165
TraesCS1B03G0545200	TraesCS1B02G184300	TraesCS1B01G184300	TraesCS1B	Ripening-related protein	CLUSTER8	1.67899	0.33969	-0.140036	-1.3393	-1.81902	-0.479726	5e-05	0.21125	0.62385	5e-05	5e-05	0.0866	U	no	no	D	D	no	3	4.92277	15.7629	6.22968	4.46739
TraesCS1B03G0550400	TraesCS1B02G186900	TraesCS1B01G186900	TraesCS1B	Major facilitator superfamily transporter	CLUSTER1	-0.155725	-0.0697525	1.03871	0.085972	1.19443	1.10846	1	1	0.0499	1	0.0312	0.04155	no	no	U	no	U	U	3	0.388411	0.348669	0.370078	0.797946
TraesCS1B03G0552100	TraesCS1B02G187700	TraesCS1B01G187700	TraesCS1B	N-acetyltransferase	CLUSTER10	-1.29616	-0.636057	-0.0721912	0.660104	1.22397	0.563866	0.01055	0.14655	0.85105	1	1	1	D	no	no	no	no	no	1	0.971268	0.395508	0.624981	0.923862
TraesCS1B03G0559400LC	TraesCS1B02G366600LC	TraesCS1B01G366600LC	TraesCS1B	Pre-mRNA-splicing factor 3	CLUSTER6	-1.05744	-1.30408	-1.81416	-0.246631	-0.756719	-0.510088	0.15895	0.20065	0.0404	1	1	1	no	no	D	no	no	no	1	0.904499	0.434596	0.366304	0.257211
TraesCS1B03G0559600	TraesCS1B02G189500	TraesCS1B01G189500	TraesCS1B	Phenylalanine--tRNA ligase beta subunit	CLUSTER7	-0.366937	-0.126551	-1.11268	0.240386	-0.745745	-0.98613	0.3707	0.74795	0.0279	0.56255	1	0.05055	no	no	D	no	no	no	1	0.703536	0.545541	0.644452	0.325339
TraesCS1B03G0561600	TraesCS1B02G190300	TraesCS1B01G190300	TraesCS1B	F-box family protein, putative	CLUSTER4	0.311026	-0.762604	0.782169	-1.07363	0.471143	1.54477	1	1	0.0593	1	0.2324	0.00645	no	no	no	no	no	U	1	0.474849	0.589092	0.279891	0.816604
TraesCS1B03G0562000	TraesCS1B02G190600	TraesCS1B01G190600	TraesCS1B	Benzyl alcohol O-benzoyltransferase	CLUSTER8	0.815759	-0.337197	-0.188763	-1.15296	-1.00452	0.148434	0.00015	0.12575	0.38215	5e-05	5e-05	0.4878	no	no	no	D	D	no	2	5.29609	9.32231	4.19227	4.64657
TraesCS1B03G0572300LC	TraesCS1B02G375400LC	TraesCS1B01G375400LC	TraesCS1B	Cysteine protease	CLUSTER1	0.492107	0.646783	1.05254	0.154676	0.560435	0.405759	0.09495	0.02935	0.00045	0.5783	0.0392	0.12665	no	no	U	no	no	no	1	2.21779	3.11931	3.47233	4.6001
TraesCS1B03G0574000	TraesCS1B02G194100	TraesCS1B01G194100	TraesCS1B	Glutathione S-transferase	CLUSTER4	1.02624	0.369339	1.16918	-0.656903	0.142936	0.799839	0.01625	0.4028	0.0069	0.10295	0.6844	0.04255	U	no	U	no	no	no	2	0.502807	1.02407	0.649506	1.13073
TraesCS1B03G0574600	TraesCS1B02G194700	TraesCS1B01G194700	TraesCS1B	Glutathione S-transferase	CLUSTER4	2.12452	0.752032	1.74148	-1.37248	-0.383033	0.989451	5e-05	0.01495	5e-05	5e-05	0.1109	0.00035	U	no	U	D	no	no	3	1.33417	5.81774	2.24696	4.46118
TraesCS1B03G0576900	TraesCS1B02G196100	TraesCS1B01G196100	TraesCS1B	F-box and associated interaction domains-containing protein	CLUSTER8	2.1808	0.941597	#NAME?	-1.2392	#NAME?	#NAME?	0.2228	1	1	0.44905	0.02285	1	no	no	no	no	D	no	1	0.405371	1.83797	0.778577	0
TraesCS1B03G0578100	TraesCS1B02G196600	TraesCS1B01G196600	TraesCS1B	Rhomboid-like protein	CLUSTER1	0.579315	1.19952	0.983187	0.620206	0.403872	-0.216334	0.21025	0.0171	0.03605	0.141	0.274	0.5803	no	U	no	no	no	no	1	1.32959	1.9866	3.05359	2.62838
TraesCS1B03G0584400	TraesCS1B02G199500	TraesCS1B01G199500	TraesCS1B	DUF538 family protein (Protein of unknown function, DUF538)	CLUSTER3	1.03775	1.18974	0.967463	0.151996	-0.0702822	-0.222278	5e-05	5e-05	5e-05	0.5209	0.77255	0.3238	U	U	no	no	no	no	2	13.796	28.3234	31.4703	26.9767
TraesCS1B03G0587700	TraesCS1B02G201100	TraesCS1B01G201100	TraesCS1B	Response to low sulfur protein, putative	CLUSTER1	0.355322	0.979607	1.10328	0.624285	0.747962	0.123676	0.2422	0.0016	0.0004	0.02915	0.00885	0.64155	no	no	U	no	no	no	1	2.95237	3.77688	5.82185	6.34295
TraesCS1B03G0592600LC	TraesCS1B02G386000LC	TraesCS1B01G386000LC	TraesCS1B	Cytochrome P450 family protein, expressed	CLUSTER1	0.427787	3.72499	3.59902	3.2972	3.17123	-0.125964	1	0.0456	0.04565	0.0003	0.0003	0.6867	no	U	U	U	U	no	4	0.152282	0.204845	2.01364	1.84528
TraesCS1B03G0593000	TraesCS1B02G203300	TraesCS1B01G203300	TraesCS1B	Trihelix transcription factor GT-2	CLUSTER6	0.0564189	-0.606252	-1.04902	-0.662671	-1.10544	-0.442767	0.78895	0.00415	5e-05	0.00185	5e-05	0.0409	no	no	D	no	D	no	2	5.75015	5.97947	3.77728	2.77903
TraesCS1B03G0596900LC	TraesCS1B02G388700LC	TraesCS1B01G388700LC	TraesCS1B	Maturase K	CLUSTER6	-0.0231807	-6.10286	-2.42849	-6.07968	-2.40531	3.67437	0.9617	0.12805	0.00685	0.12805	0.00705	1	no	no	D	no	D	no	2	1.74153	1.71377	0.0253389	0.323506
TraesCS1B03G0598600LC	TraesCS1B02G389700LC	TraesCS1B01G389700LC	TraesCS1B	RNA binding protein	CLUSTER2	0.144092	0.929089	-0.204659	0.784997	-0.348751	-1.13375	0.78555	0.0593	0.70685	0.09605	0.5057	0.02775	no	no	no	no	no	D	1	1.29013	1.42564	2.4565	1.1195
TraesCS1B03G0601100LC	TraesCS1B02G391600LC	TraesCS1B01G391600LC	TraesCS1B	Undecaprenyl-phosphate 4-deoxy-4-formamido-L-arabinose transferase	CLUSTER2	#NAME?	1.78151	#NAME?	Inf	0	#NAME?	1	0.31865	1	0.04555	1	0.04455	no	no	no	U	no	D	2	4.15079	0	14.2698	0
TraesCS1B03G0601500LC	TraesCS1B02G391900LC	TraesCS1B01G391900LC	TraesCS1B	O-fucosyltransferase family protein	CLUSTER1	#NAME?	7.12571	6.68294	Inf	Inf	-0.442777	1	0.13955	0.13955	5e-05	5e-05	0.12375	no	no	no	U	U	no	2	0.0520582	0	7.27013	5.34876
TraesCS1B03G0601800LC	TraesCS1B02G392200LC	TraesCS1B01G392200LC	TraesCS1B	Histone chaperone	CLUSTER6	0.00967932	-1.00106	-0.187742	-1.01074	-0.197421	0.813323	0.9761	0.0103	0.56175	0.0105	0.5471	0.03805	no	D	no	D	no	no	2	2.88558	2.90501	1.44173	2.53348
TraesCS1B03G0604800	TraesCS1B02G207100	TraesCS1B01G207100	TraesCS1B	60S ribosomal export protein NMD3	CLUSTER6	-0.0938763	-1.88667	-2.50912	-1.79279	-2.41524	-0.622452	0.67255	5e-05	5e-05	5e-05	5e-05	0.0521	no	D	D	D	D	no	4	4.21795	3.95222	1.14066	0.740937
TraesCS1B03G0605000LC	TraesCS1B02G394200LC	TraesCS1B01G394200LC	TraesCS1B	Disease resistance protein RPS5	CLUSTER6	-0.456206	#NAME?	#NAME?	#NAME?	#NAME?	0	0.2076	5e-05	5e-05	5e-05	5e-05	1	no	D	D	D	D	no	4	0.872592	0.636033	0	0
TraesCS1B03G0605100	TraesCS1B02G207300	TraesCS1B01G207300	TraesCS1B	Nuclear control of ATPase protein 2	CLUSTER6	-0.0811723	-0.970636	-1.39501	-0.889464	-1.31384	-0.424373	0.7536	0.0016	5e-05	0.0037	5e-05	0.18185	no	no	D	no	D	no	2	2.18997	2.07016	1.1175	0.832721
TraesCS1B03G0609900	TraesCS1B02G208600	TraesCS1B01G208600	TraesCS1B	TELO2-interacting protein 1	CLUSTER2	0.0577139	1.14546	0.361958	1.08775	0.304244	-0.783505	1	0.00235	1	0.00415	1	0.02215	no	U	no	U	no	no	2	0.373382	0.388621	0.825984	0.479859
TraesCS1B03G0610900LC	TraesCS1B02G398100LC	TraesCS1B01G398100LC	TraesCS1B	ABC-2 type transporter family protein	CLUSTER1	0.0615048	0.876101	1.62582	0.814596	1.56431	0.749716	0.9285	0.1365	0.01185	0.17005	0.01655	0.0996	no	no	U	no	U	no	2	1.87525	1.95692	3.44184	5.78733
TraesCS1B03G0612800LC	TraesCS1B02G399500LC	TraesCS1B01G399500LC	TraesCS1B	Purple acid phosphatase	CLUSTER6	-0.718533	#NAME?	#NAME?	#NAME?	#NAME?	0	0.1092	5e-05	5e-05	1	1	1	no	D	D	no	no	no	2	0.868372	0.527723	0	0
TraesCS1B03G0612900LC	TraesCS1B02G399600LC	TraesCS1B01G399600LC	TraesCS1B	Elongation factor Tu	CLUSTER1	-0.349371	0.852696	0.694835	1.20207	1.04421	-0.157861	1	0.06105	0.121	0.0177	0.03695	0.7027	no	no	no	U	U	no	2	0.489331	0.384089	0.883669	0.79208
TraesCS1B03G0613200LC	TraesCS1B02G399900LC	TraesCS1B01G399900LC	TraesCS1B	3-hydroxy-3-methylglutaryl-coenzyme A reductase	CLUSTER2	0.477912	2.12902	0.193902	1.65111	-0.28401	-1.93512	0.6159	0.1085	0.84805	0.0225	0.71145	0.02395	no	no	no	U	no	D	2	1.13179	1.57628	4.95069	1.2946
TraesCS1B03G0614900LC	TraesCS1B02G401000LC	TraesCS1B01G401000LC	TraesCS1B	Shikimate kinase	CLUSTER1	-0.169328	4.67182	4.36468	4.84115	4.53401	-0.307143	0.82935	5e-05	5e-05	5e-05	5e-05	0.29485	no	U	U	U	U	no	4	0.885902	0.787794	22.5811	18.2509
TraesCS1B03G0615400LC	TraesCS1B02G401400LC	TraesCS1B01G401400LC	TraesCS1B	Glycerol-3-phosphate acyltransferase, chloroplastic	CLUSTER6	-0.589358	#NAME?	#NAME?	#NAME?	#NAME?	0	0.43305	5e-05	5e-05	1	1	1	no	D	D	no	no	no	2	0.689017	0.457947	0	0
TraesCS1B03G0615700LC	TraesCS1B02G401700LC	TraesCS1B01G401700LC	TraesCS1B	UDP-glucuronate 4-epimerase 4	CLUSTER6	-0.677525	#NAME?	#NAME?	#NAME?	#NAME?	0	0.3717	5e-05	5e-05	0.00045	0.00045	1	no	D	D	D	D	no	4	1.47604	0.922875	0	0
TraesCS1B03G0615800	TraesCS1B02G210500	TraesCS1B01G210500	TraesCS1B	Xyloglucan endotransglucosylase/hydrolase	CLUSTER1	-0.38323	0.463415	0.645992	0.846645	1.02922	0.182577	0.14635	0.06385	0.00945	0.0015	0.00015	0.44465	no	no	no	no	U	no	1	2.16851	1.66264	2.98995	3.39332
TraesCS1B03G0618300	TraesCS1B02G211600	TraesCS1B01G211600	TraesCS1B	Protein kinase family protein	CLUSTER6	0.25958	#NAME?	-6.73288	#NAME?	-6.99246	Inf	0.4617	5e-05	0.2064	5e-05	0.2064	1	no	D	no	D	no	no	2	0.812303	0.972433	0	0.00763696
TraesCS1B03G0619500LC	TraesCS1B02G403500LC	TraesCS1B01G403500LC	TraesCS1B	Glucocorticoid receptor	CLUSTER6	0.408723	#NAME?	#NAME?	#NAME?	#NAME?	0	0.2643	5e-05	5e-05	5e-05	5e-05	1	no	D	D	D	D	no	4	3.14404	4.17375	0	0
TraesCS1B03G0619700	TraesCS1B02G212600	TraesCS1B01G212600	TraesCS1B	RmlC-like cupins superfamily protein	CLUSTER1	0.120787	1.57522	1.63204	1.45443	1.51126	0.0568227	0.65035	5e-05	5e-05	5e-05	5e-05	0.79945	no	U	U	U	U	no	4	3.76185	4.09037	11.2096	11.6599
TraesCS1B03G0620200LC	TraesCS1B02G403700LC	TraesCS1B01G403700LC	TraesCS1B	Envelope glycoprotein gp160	CLUSTER6	-0.42195	-3.37675	#NAME?	-2.9548	#NAME?	#NAME?	0.457	0.1721	5e-05	0.17815	5e-05	1	no	no	D	no	D	no	2	1.12079	0.836576	0.1079	0
TraesCS1B03G0620500LC	TraesCS1B02G403900LC	TraesCS1B01G403900LC	TraesCS1B	Dynein heavy chain, cytoplasmic	CLUSTER6	-1.65532	#NAME?	#NAME?	#NAME?	#NAME?	0	0.1127	5e-05	5e-05	1	1	1	no	D	D	no	no	no	2	0.959028	0.30446	0	0
TraesCS1B03G0620600LC	TraesCS1B02G404000LC	TraesCS1B01G404000LC	TraesCS1B	Glutamate--tRNA ligase	CLUSTER6	0.205006	-4.10153	-3.85334	-4.30654	-4.05835	0.248195	0.4494	0.0027	5e-05	0.00265	5e-05	1	no	D	D	D	D	no	4	1.97463	2.27614	0.115027	0.13662
TraesCS1B03G0620800LC	TraesCS1B02G404200LC	TraesCS1B01G404200LC	TraesCS1B	P-loop containing nucleoside triphosphate hydrolases superfamily protein	CLUSTER6	-1.005	-5.84358	#NAME?	-4.83858	#NAME?	#NAME?	0.0503	0.12805	5e-05	0.12805	5e-05	1	no	no	D	no	D	no	2	1.47266	0.733783	0.0256455	0
TraesCS1B03G0622600LC	TraesCS1B02G405100LC	TraesCS1B01G405100LC	TraesCS1B	guanyl-nucleotide exchange factors;GTPase binding;GTP binding protein	CLUSTER1	Inf	Inf	Inf	4.3789	4.43162	0.0527233	1	5e-05	5e-05	0.1538	0.1538	0.9255	no	U	U	no	no	no	2	0	0.141884	2.95197	3.06184
TraesCS1B03G0624900LC	TraesCS1B02G406700LC	TraesCS1B01G406700LC	TraesCS1B	Cyclophilin-like peptidyl-prolyl cis-trans isomerase family protein	CLUSTER1	0.119211	0.603129	1.35887	0.483918	1.23966	0.755737	1	0.32555	0.03115	0.4231	0.0301	0.1384	no	no	U	no	U	no	2	0.421986	0.458336	0.640999	1.08232
TraesCS1B03G0626100LC	TraesCS1B02G407500LC	TraesCS1B01G407500LC	TraesCS1B	Transposon Ty3-G Gag-Pol polyprotein	CLUSTER7	0.121022	-0.49122	-1.47871	-0.612242	-1.59973	-0.987486	0.78875	0.3332	0.03125	0.2342	0.02035	0.14855	no	no	D	no	D	no	2	1.24177	1.35044	0.883427	0.445562
TraesCS1B03G0626400LC	TraesCS1B02G407800LC	TraesCS1B01G407800LC	TraesCS1B	Transposon Ty3-I Gag-Pol polyprotein	CLUSTER11	-0.928691	-0.228806	-1.02825	0.699885	-0.0995639	-0.799449	0.0527	0.5779	0.0333	0.1551	1	0.1029	no	no	D	no	no	no	1	0.833666	0.437954	0.711401	0.408749
TraesCS1B03G0631300	TraesCS1B02G217200	TraesCS1B01G217200	TraesCS1B	Expansin-like protein	CLUSTER1	0.383577	1.65064	1.70469	1.26707	1.32112	0.0540505	0.1926	5e-05	5e-05	5e-05	5e-05	0.8256	no	U	U	U	U	no	4	0.922094	1.20294	2.89513	3.00566
TraesCS1B03G0631600LC	TraesCS1B02G410800LC	TraesCS1B01G410800LC	TraesCS1B	ERD (early-responsive to dehydration stress) family protein	CLUSTER11	-1.42222	-0.896811	-2.71191	0.525406	-1.28969	-1.8151	0.0329	0.11865	0.06495	1	1	1	D	no	no	no	no	no	1	0.714023	0.26643	0.383482	0.10898
TraesCS1B03G0631900	TraesCS1B02G217300	TraesCS1B01G217300	TraesCS1B	DUF241 domain protein (DUF241)	CLUSTER3	1.27317	1.53881	1.29453	0.265637	0.0213552	-0.244282	1	0.00135	1	0.4411	1	0.4755	no	U	no	no	no	no	1	0.345488	0.83502	1.00383	0.847472
TraesCS1B03G0632700	TraesCS1B02G217600	TraesCS1B01G217600	TraesCS1B	Adipocyte plasma membrane-associated protein	CLUSTER4	0.530975	0.0782343	1.52435	-0.45274	0.993379	1.44612	0.12715	1	5e-05	0.1806	0.001	0.00015	no	no	U	no	no	U	2	0.57137	0.825575	0.60321	1.64359
TraesCS1B03G0632800	TraesCS1B02G217700	TraesCS1B01G217700	TraesCS1B	Glutathione S-transferase	CLUSTER1	-0.434319	0.126771	0.57328	0.56109	1.0076	0.44651	0.08955	0.6092	0.0201	0.0287	0.0001	0.07055	no	no	no	no	U	no	1	2.96871	2.19698	3.24138	4.41716
TraesCS1B03G0635000	TraesCS1B02G218600	TraesCS1B01G218600	TraesCS1B	F-box family protein	CLUSTER6	-0.426295	-1.21626	-1.3937	-0.789965	-0.967408	-0.177443	0.26725	0.01415	0.0037	1	1	1	no	D	D	no	no	no	2	0.750517	0.558512	0.32302	0.285637
TraesCS1B03G0636400	TraesCS1B02G219600	TraesCS1B01G219600	TraesCS1B	tRNA-2-methylthio-N(6)-dimethylallyladenosine synthase	CLUSTER1	-0.145245	3.23993	2.89376	3.38517	3.039	-0.346166	1	0.00715	0.01185	0.0034	0.0043	0.31255	no	U	U	U	U	no	4	0.468152	0.423315	4.42284	3.47932
TraesCS1B03G0637700	TraesCS1B02G220600	TraesCS1B01G220600	TraesCS1B	Metallo-beta-lactamase-like	CLUSTER8	0.644083	-0.885908	-0.47356	-1.52999	-1.11764	0.412348	0.0365	0.01725	0.157	0.0001	0.0007	0.26795	no	no	no	D	D	no	2	1.03004	1.60969	0.557401	0.741818
TraesCS1B03G0639300	TraesCS1B02G221200	TraesCS1B01G221200	TraesCS1B	Short-chain dehydrogenase/reductase family protein	CLUSTER6	0.0949787	-1.1303	-1.25619	-1.22528	-1.35117	-0.125892	0.68965	5e-05	5e-05	5e-05	5e-05	0.65405	no	D	D	D	D	no	4	4.83622	5.16533	2.20929	2.02467
TraesCS1B03G0639500	TraesCS1B02G221400	TraesCS1B01G221400	TraesCS1B	Tetratricopeptide repeat-containing protein	CLUSTER6	-0.196036	-0.817343	-1.13799	-0.621307	-0.941955	-0.320647	0.4127	0.0018	5e-05	0.0157	0.00035	0.2325	no	no	D	no	no	no	1	2.11317	1.84469	1.1992	0.96021
TraesCS1B03G0640300LC	TraesCS1B02G415000LC	TraesCS1B01G415000LC	TraesCS1B	tRNA uridine 5-carboxymethylaminomethyl modification enzyme MnmG	CLUSTER6	-1.35056	#NAME?	#NAME?	#NAME?	#NAME?	0	0.1678	5e-05	5e-05	1	1	1	no	D	D	no	no	no	2	1.18728	0.465577	0	0
TraesCS1B03G0640400LC	TraesCS1B02G415100LC	TraesCS1B01G415100LC	TraesCS1B	Hemagglutinin	CLUSTER11	#NAME?	-2.06833	#NAME?	Inf	0	#NAME?	0.00135	0.1707	0.00135	1	1	1	D	no	D	no	no	no	2	0.648202	0	0.154554	0
TraesCS1B03G0640500	TraesCS1B02G221600	TraesCS1B01G221600	TraesCS1B	Histone H4	CLUSTER3	1.05049	1.10311	0.691801	0.0526264	-0.358687	-0.411313	0.01435	0.0097	0.1141	0.8946	0.38305	0.30755	U	U	no	no	no	no	2	0.737069	1.52664	1.58336	1.19059
TraesCS1B03G0641900	TraesCS1B02G222100	TraesCS1B01G222100	TraesCS1B	Pyruvate formate-lyase 1-activating enzyme	CLUSTER6	-0.28791	#NAME?	-3.90931	#NAME?	-3.6214	Inf	0.67285	5e-05	0.15335	5e-05	0.15365	1	no	D	no	D	no	no	2	0.906262	0.742307	0	0.0603161
TraesCS1B03G0644100	TraesCS1B02G223300	TraesCS1B01G223300	TraesCS1B	Proline dehydrogenase	CLUSTER1	-0.148968	0.491731	0.880434	0.640699	1.0294	0.388702	0.4763	0.01765	5e-05	0.00225	5e-05	0.06235	no	no	no	no	U	no	1	9.47912	8.54918	13.3289	17.4504
TraesCS1B03G0649200	TraesCS1B02G224800	TraesCS1B01G224800	TraesCS1B	Oxysterol-binding protein, expressed	CLUSTER6	-0.233132	-0.627279	-1.00732	-0.394147	-0.774193	-0.380046	0.3462	0.014	0.00025	0.11945	0.0029	0.1504	no	no	D	no	no	no	1	2.02264	1.72083	1.30945	1.0062
TraesCS1B03G0650800	TraesCS1B02G225600	TraesCS1B01G225600	TraesCS1B	AP-3 complex subunit delta	CLUSTER6	-0.43878	-0.945272	-1.20457	-0.506491	-0.765791	-0.2593	0.1188	0.00335	0.00025	0.1057	0.01505	0.4272	no	no	D	no	no	no	1	1.25012	0.922287	0.649228	0.542426
TraesCS1B03G0651300	TraesCS1B02G225700	TraesCS1B01G225700	TraesCS1B	Expansin protein	CLUSTER3	0.998287	1.07494	0.76066	0.0766513	-0.237627	-0.314278	5e-05	5e-05	0.0009	0.7185	0.28545	0.1653	no	U	no	no	no	no	1	10.8953	21.7647	22.9524	18.4595
TraesCS1B03G0651800	TraesCS1B02G226000	TraesCS1B01G226000	TraesCS1B	Expansin protein	CLUSTER3	1.27913	1.68054	1.08024	0.401414	-0.198887	-0.600301	5e-05	5e-05	5e-05	0.06875	0.4001	0.0116	U	U	U	no	no	no	3	4.05552	9.84243	12.9999	8.57494
TraesCS1B03G0652500	TraesCS1B02G226100	TraesCS1B01G226100	TraesCS1B	Expansin protein	CLUSTER3	0.761371	1.06785	0.763546	0.306479	0.00217588	-0.304303	0.0092	0.00025	0.00835	0.2748	0.9916	0.2672	no	U	no	no	no	no	1	2.1636	3.66753	4.53558	3.67306
TraesCS1B03G0657400	TraesCS1B02G228000	TraesCS1B01G228000	TraesCS1B	Signal transducer and activator of transcription A	CLUSTER6	-0.209441	-1.49752	-2.1109	-1.28808	-1.90146	-0.613375	0.4156	5e-05	5e-05	5e-05	5e-05	0.08755	no	D	D	D	D	no	4	2.00973	1.73816	0.711767	0.465258
TraesCS1B03G0661000	TraesCS1B02G229700	TraesCS1B01G229700	TraesCS1B	Phospho-2-dehydro-3-deoxyheptonate aldolase	CLUSTER1	-0.164038	1.03367	1.22262	1.19771	1.38666	0.188956	0.59025	0.0004	5e-05	0.0002	0.0001	0.45315	no	U	U	U	U	no	4	0.936138	0.835524	1.91648	2.18467
TraesCS1B03G0663700	TraesCS1B02G231100	TraesCS1B01G231100	TraesCS1B	Protein kinase superfamily protein	CLUSTER1	0.167771	1.0155	0.628415	0.847728	0.460644	-0.387084	1	0.00165	0.042	0.00635	0.13035	0.1656	no	U	no	no	no	no	1	0.524508	0.589191	1.06035	0.810819
TraesCS1B03G0665600	TraesCS1B02G231500	TraesCS1B01G231500	TraesCS1B	Ethylene-responsive transcription factor, putative	CLUSTER5	0.0264304	-1.29237	0.36453	-1.3188	0.338099	1.6569	0.964	1	1	0.03	0.39595	1	no	no	no	D	no	no	1	0.681861	0.694468	0.27839	0.877871
TraesCS1B03G0666000LC	TraesCS1B02G430400LC	TraesCS1B01G430400LC	TraesCS1B	Genome polyprotein	CLUSTER6	-0.00805692	-1.29669	-1.65299	-1.28863	-1.64493	-0.356299	0.97685	5e-05	5e-05	5e-05	5e-05	0.24125	no	D	D	D	D	no	4	3.6628	3.6424	1.49097	1.1647
TraesCS1B03G0667400LC	TraesCS1B02G431200LC	TraesCS1B01G431200LC	TraesCS1B	Imidazole glycerol phosphate synthase subunit HisF	CLUSTER1	0.320741	0.796028	1.20739	0.475287	0.886651	0.411364	0.52365	0.1053	0.0146	0.30605	0.0442	0.3159	no	no	U	no	no	no	1	4.70033	5.87057	8.16124	10.854
TraesCS1B03G0668700	TraesCS1B02G232900	TraesCS1B01G232900	TraesCS1B	Sugar transporter, putative	CLUSTER1	0.337783	1.19063	1.80718	0.852847	1.46939	0.616546	1	1	0.0009	1	0.00185	0.0925	no	no	U	no	U	no	2	0.203679	0.257412	0.464901	0.712787
TraesCS1B03G0671000LC	TraesCS1B02G432800LC	TraesCS1B01G432800LC	TraesCS1B	Protein kinase superfamily protein	CLUSTER7	-0.461562	-0.298996	-1.67348	0.162566	-1.21192	-1.37448	0.2382	0.4351	0.0027	0.68755	0.01905	0.00915	no	no	D	no	D	D	3	6.77687	4.92136	5.50836	2.12453
TraesCS1B03G0671200	TraesCS1B02G234300	TraesCS1B01G234300	TraesCS1B	D-3-phosphoglycerate dehydrogenase	CLUSTER6	-0.232868	-8.35634	-8.63531	-8.12348	-8.40244	-0.278968	0.29305	5e-05	5e-05	5e-05	5e-05	1	no	D	D	D	D	no	4	28.4935	24.2463	0.0869434	0.071657
TraesCS1B03G0671700	TraesCS1B02G234500	TraesCS1B01G234500	TraesCS1B	2-oxoglutarate (2OG) and Fe(II)-dependent oxygenase superfamily protein	CLUSTER1	-0.394648	0.301606	1.36255	0.696255	1.7572	1.06095	1	1	0.00405	1	0.0009	0.01605	no	no	U	no	U	U	3	0.523229	0.398007	0.644888	1.34543
TraesCS1B03G0672500	TraesCS1B02G234800	TraesCS1B01G234800	TraesCS1B	GATA transcription factor	CLUSTER7	0.0463501	-0.2257	-0.975114	-0.27205	-1.02146	-0.749414	0.8717	0.45105	0.00495	0.3769	0.00365	0.0277	no	no	no	no	D	no	1	1.37657	1.42152	1.17722	0.700263
TraesCS1B03G0672800	TraesCS1B02G235100	TraesCS1B01G235100	TraesCS1B	Dehydration responsive element-binding factor protein	CLUSTER1	-0.0778458	0.953871	0.92518	1.03172	1.00303	-0.0286911	0.74925	0.0001	0.0001	5e-05	5e-05	0.89585	no	no	no	U	U	no	2	3.6129	3.42312	6.99842	6.86061
TraesCS1B03G0673300LC	TraesCS7D02G189200LC	TraesCS7D01G189200LC	TraesCS1B	carboxyl-terminal proteinase, putative (DUF239)	CLUSTER1	-0.5232	0.930775	0.659895	1.45398	1.18309	-0.270881	0.31175	0.04625	0.14125	0.00975	0.02455	0.5203	no	no	no	U	U	no	2	13.8873	9.66314	26.4733	21.9414
TraesCS1B03G0674200	TraesCS1B02G235600	TraesCS1B01G235600	TraesCS1B	Cytosolic endo-beta-N-acetylglucosaminidase	CLUSTER1	-0.237095	1.15772	1.15282	1.39481	1.38992	-0.00489759	1	0.0013	0.0012	0.0004	0.0004	0.9826	no	U	U	U	U	no	4	0.375102	0.318256	0.836868	0.834032
TraesCS1B03G0674500LC	TraesCS1B02G434500LC	TraesCS1B01G434500LC	TraesCS1B	Phosphatidylinositol N-acetyglucosaminlytransferase subunit P-like protein	CLUSTER1	0	Inf	Inf	Inf	Inf	-0.580436	1	0.02395	0.02395	0.02395	0.02395	0.7192	no	U	U	U	U	no	4	0	0	5.98611	4.00328
TraesCS1B03G0675500LC	TraesCS1B02G435400LC	TraesCS1B01G435400LC	TraesCS1B	LEM3 (Ligand-effect modulator 3)-like	CLUSTER1	#NAME?	6.19138	5.60293	Inf	Inf	-0.588447	1	0.08085	0.08085	5e-05	5e-05	0.07715	no	no	no	U	U	no	2	0.106672	0	7.79547	5.18444
TraesCS1B03G0675700LC	TraesCS1B02G435500LC	TraesCS1B01G435500LC	TraesCS1B	Yellow stripe-like transporter 12	CLUSTER1	-0.571178	6.80501	6.64026	7.37619	7.21143	-0.164758	1	0.0026	0.0026	0.2519	0.2519	0.48255	no	U	U	no	no	no	2	0.525872	0.353947	58.8021	52.4561
TraesCS1B03G0675800	TraesCS1B02G235800	TraesCS1B01G235800	TraesCS1B	LIGHT-DEPENDENT SHORT HYPOCOTYLS-like protein (DUF640)	CLUSTER1	-0.0982499	0.345662	0.921467	0.443912	1.01972	0.575805	1	1	0.04505	1	0.03345	0.19165	no	no	no	no	U	no	1	0.449693	0.420087	0.57144	0.851736
TraesCS1B03G0679300	TraesCS1B02G237700	TraesCS1B01G237700	TraesCS1B	Chlorophyll synthase	CLUSTER1	-0.0359509	1.57038	1.26765	1.60633	1.3036	-0.302725	0.8627	5e-05	5e-05	5e-05	5e-05	0.14845	no	U	U	U	U	no	4	16.774	16.3612	49.8159	40.3867
TraesCS1B03G0680000LC	TraesCS1B02G437600LC	TraesCS1B01G437600LC	TraesCS1B	Ankyrin repeat and SOCS box protein 13	CLUSTER1	0	Inf	Inf	Inf	Inf	0.465783	1	5e-05	5e-05	5e-05	5e-05	0.44795	no	U	U	U	U	no	4	0	0	1.01603	1.40321
TraesCS1B03G0680100	TraesCS1B02G238000	TraesCS1B01G238000	TraesCS1B	Ran-binding protein 1 domain-containing	CLUSTER1	-0.0649762	1.34872	1.05863	1.41369	1.12361	-0.290086	0.85615	0.0001	0.00205	0.00015	0.00155	0.3241	no	U	U	U	U	no	4	1.89461	1.81117	4.8253	3.94638
TraesCS1B03G0682400	TraesCS1B02G239000	TraesCS1B01G239000	TraesCS1B	Pentatricopeptide repeat-containing protein	CLUSTER6	-0.117219	-0.668464	-1.03503	-0.551246	-0.917808	-0.366562	0.6592	0.0227	0.00095	0.06345	0.0025	0.2408	no	no	D	no	no	no	1	1.34377	1.23891	0.845471	0.655771
TraesCS1B03G0684700	TraesCS1B02G240100	TraesCS1B01G240100	TraesCS1B	Flavin containing amine oxidoreductase family	CLUSTER1	0.578375	1.09894	0.958203	0.520568	0.379829	-0.140739	0.119	0.0032	0.01015	0.1315	0.2802	0.6662	no	U	no	no	no	no	1	0.690938	1.03169	1.47997	1.34242
TraesCS1B03G0684800	TraesCS1B02G240200	TraesCS1B01G240200	TraesCS1B	Pentatricopeptide repeat-containing protein	CLUSTER1	-0.669153	0.408744	0.142934	1.0779	0.812087	-0.26581	0.1036	0.2736	0.6985	0.0124	0.0521	0.46755	no	no	no	U	no	no	1	0.631112	0.396891	0.837819	0.696841
TraesCS1B03G0685000	TraesCS1B02G240400	TraesCS1B01G240400	TraesCS1B	Mitochondrial carrier protein, putative	CLUSTER1	-0.196236	1.25631	1.10568	1.45255	1.30192	-0.150625	0.554	5e-05	0.0003	5e-05	0.00015	0.5639	no	U	U	U	U	no	4	0.855972	0.747113	2.04478	1.84206
TraesCS1B03G0686300	TraesCS1B02G240900	TraesCS1B01G240900	TraesCS1B	CAAX prenyl protease 2	CLUSTER6	-0.64864	-0.814719	-1.04807	-0.166079	-0.399425	-0.233346	0.07585	0.03335	0.0074	0.67095	0.3104	0.5648	no	no	D	no	no	no	1	1.08818	0.694127	0.618649	0.526259
TraesCS1B03G0687200	TraesCS1B02G241500	TraesCS1B01G241500	TraesCS1B	Flagellar biosynthesis protein flhA	CLUSTER3	0.803899	1.40984	0.839296	0.605937	0.0353971	-0.57054	0.02815	0.00015	0.02125	0.06445	0.92135	0.0739	no	U	no	no	no	no	1	0.958355	1.67311	2.54642	1.71467
TraesCS1B03G0687800	TraesCS1B02G241900	TraesCS1B01G241900	TraesCS1B	Serine/threonine-protein kinase	CLUSTER1	-0.134051	1.27394	0.886911	1.40799	1.02096	-0.387025	0.56375	5e-05	5e-05	5e-05	5e-05	0.06515	no	U	no	U	U	no	3	1.20489	1.09798	2.91367	2.2281
TraesCS1B03G0688100LC	TraesCS1B02G441510LC	TraesCS1B01G441510LC	TraesCS1B	#N/A	CLUSTER1	0.0201554	2.51223	2.1764	2.49208	2.15624	-0.335833	0.9652	5e-05	5e-05	5e-05	5e-05	0.23455	no	U	U	U	U	no	4	1.57808	1.60028	9.003	7.13331
TraesCS1B03G0688300	TraesCS1B02G242300	TraesCS1B01G242300	TraesCS1B	Phosphatase 2C family protein	CLUSTER6	0.385431	-1.31943	-0.907557	-1.70486	-1.29299	0.411873	0.10215	5e-05	0.00055	5e-05	5e-05	0.13825	no	D	no	D	D	no	3	1.85904	2.42838	0.744907	0.991032
TraesCS1B03G0690800	TraesCS1B02G243200	TraesCS1B01G243200	TraesCS1B	Ethylene-responsive transcription factor	CLUSTER1	0	Inf	Inf	Inf	Inf	0.199082	1	5e-05	5e-05	5e-05	5e-05	0.57775	no	U	U	U	U	no	4	0	0	1.10684	1.27061
TraesCS1B03G0691400	TraesCS1B02G243300	TraesCS1B01G243300	TraesCS1B	Fatty acid oxidation complex subunit alpha	CLUSTER6	-0.354601	#NAME?	-6.22992	#NAME?	-5.87532	Inf	0.1462	5e-05	0.1911	5e-05	0.1911	1	no	D	no	D	no	no	2	4.77617	3.73537	0	0.0636335
TraesCS1B03G0693600	TraesCS1B02G244600	TraesCS1B01G244600	TraesCS1B	Receptor-like kinase	CLUSTER8	2.05906	0.230854	0.303273	-1.82821	-1.75579	0.0724187	0.18365	1	1	0.14925	0.0462	1	no	no	no	no	D	no	1	0.185124	0.77144	0.217248	0.228432
TraesCS1B03G0694500	TraesCS1B02G245100	TraesCS1B01G245100	TraesCS1B	Nucleolar 16	CLUSTER1	0.720715	1.06255	1.31501	0.341837	0.59429	0.252453	0.02105	0.00105	0.00025	0.2243	0.032	0.3541	no	U	U	no	no	no	2	1.43413	2.36344	2.99535	3.56815
TraesCS1B03G0695100	TraesCS1B02G245500	TraesCS1B01G245500	TraesCS1B	Late embryogenesis abundant (LEA) hydroxyproline-rich glycoprotein family	CLUSTER1	0.152117	-0.159465	2.37069	-0.311581	2.21858	2.53016	1	1	0.00045	1	0.0003	0.0008	no	no	U	no	U	U	3	0.241127	0.26794	0.215895	1.24708
TraesCS1B03G0695700	TraesCS1B02G245700	TraesCS1B01G245700	TraesCS1B	NRR repressor homolog 1	CLUSTER4	3.58095	1.13214	1.54613	-2.44881	-2.03482	0.413988	0.04475	1	1	0.002	0.00415	1	U	no	no	D	D	no	3	0.168616	2.01777	0.369579	0.492414
TraesCS1B03G0695800	TraesCS1B02G245800	TraesCS1B01G245800	TraesCS1B	NRR repressor homolog 1	CLUSTER8	3.07656	0.794038	-0.0091735	-2.28252	-3.08573	-0.803211	5e-05	1	1	5e-05	0.0001	1	U	no	no	D	D	no	3	0.165998	1.40036	0.287827	0.164946
TraesCS1B03G0697300	TraesCS1B02G246300	TraesCS1B01G246300	TraesCS1B	Transmembrane protein, putative	CLUSTER1	Inf	Inf	Inf	6.78032	6.45877	-0.321543	1	5e-05	5e-05	0.1538	0.1538	0.3001	no	U	U	no	no	no	2	0	0.0141562	1.55606	1.24518
TraesCS1B03G0698100	TraesCS1B02G246800	TraesCS1B01G246800	TraesCS1B	Zinc metalloproteinase aureolysin	CLUSTER3	0.883128	1.16252	0.543809	0.27939	-0.339319	-0.618709	0.0333	0.00605	0.1951	0.4426	0.36835	0.10565	no	U	no	no	no	no	1	1.22316	2.25595	2.73801	1.78314
TraesCS1B03G0702600LC	TraesCS1B02G449800LC	TraesCS1B01G449800LC	TraesCS1B	magnesium-protoporphyrin IX methyltransferase	CLUSTER2	-0.646235	0.00228468	-1.04144	0.648519	-0.395205	-1.04372	0.0442	0.9823	0.0032	0.0476	0.2678	0.00345	no	no	D	no	no	D	2	1.48683	0.950006	1.48919	0.722367
TraesCS1B03G0704700LC	TraesCS1B02G451400LC	TraesCS1B01G451400LC	TraesCS1B	Carbamoyl-phosphate synthase large chain, chloroplastic	CLUSTER6	0.158897	-1.54725	-2.05123	-1.70615	-2.21013	-0.503981	0.73965	0.057	0.0954	0.0422	0.09015	1	no	no	no	D	no	no	1	1.20351	1.34363	0.411793	0.290379
TraesCS1B03G0704800LC	TraesCS1B02G451500LC	TraesCS1B01G451500LC	TraesCS1B	Transposable element protein, putative, Retrotrans_gag	CLUSTER6	-0.0907374	-2.86428	#NAME?	-2.77354	#NAME?	#NAME?	0.88675	0.15875	5e-05	0.16075	5e-05	1	no	no	D	no	D	no	2	0.976668	0.917133	0.134126	0
TraesCS1B03G0706400	TraesCS1B02G249400	TraesCS1B01G249400	TraesCS1B	PAX-interacting protein 1	CLUSTER1	-0.281697	6.42738	6.09436	6.70908	6.37605	-0.333026	1	5e-05	5e-05	5e-05	5e-05	0.1072	no	U	U	U	U	no	4	0.157698	0.129726	13.5726	10.7748
TraesCS1B03G0711800	TraesCS1B02G251800	TraesCS1B01G251800	TraesCS1B	Annexin	CLUSTER3	1.00922	0.612748	0.177116	-0.396473	-0.832105	-0.435632	5e-05	0.0066	0.4383	0.0655	0.0001	0.04315	U	no	no	no	no	no	1	8.72385	17.5596	13.3402	9.86337
TraesCS1B03G0713100	TraesCS1B02G252400	TraesCS1B01G252400	TraesCS1B	Receptor-like kinase	CLUSTER8	0.692113	0.117403	-0.649651	-0.574709	-1.34176	-0.767055	0.0244	1	1	0.0657	5e-05	1	no	no	no	no	D	no	1	0.590901	0.954688	0.640998	0.376661
TraesCS1B03G0722000LC	TraesCS1B02G461800LC	TraesCS1B01G461800LC	TraesCS1B	SET domain group 26	CLUSTER1	0	Inf	Inf	Inf	Inf	-0.930105	1	5e-05	5e-05	5e-05	5e-05	0.1298	no	U	U	U	U	no	4	0	0	2.78647	1.46239
TraesCS1B03G0722700LC	TraesCS1B02G462200LC	TraesCS1B01G462200LC	TraesCS1B	Inositol monophosphatase family protein	CLUSTER6	0.17689	-3.72968	-5.54597	-3.90657	-5.72286	-1.81629	0.489	5e-05	0.04575	5e-05	0.04575	0.0938	no	D	D	D	D	no	4	9.97056	11.2712	0.751579	0.213411
TraesCS1B03G0722800LC	TraesCS1B02G462300LC	TraesCS1B01G462300LC	TraesCS1B	mRNA, clone: RTFL01-11-J17	CLUSTER6	0.0777909	-3.72519	-4.43688	-3.80298	-4.51467	-0.711692	0.7726	5e-05	0.00115	5e-05	0.00115	0.35935	no	D	D	D	D	no	4	13.7859	14.5496	1.04241	0.636502
TraesCS1B03G0729000	TraesCS1B02G258600	TraesCS1B01G258600	TraesCS1B	Cytochrome P450 family protein, putative	CLUSTER6	-0.0122242	-0.623923	-1.17269	-0.611699	-1.16046	-0.548766	0.9576	0.0091	5e-05	0.01015	5e-05	0.02965	no	no	D	no	D	no	2	2.9951	2.96983	1.94353	1.32861
TraesCS1B03G0729100LC	TraesCS1B02G466000LC	TraesCS1B01G466000LC	TraesCS1B	26S protease regulatory subunit	CLUSTER6	0.133146	-6.18102	#NAME?	-6.31416	#NAME?	#NAME?	0.68845	0.1258	5e-05	0.1258	5e-05	1	no	no	D	no	D	no	2	0.830082	0.910337	0.0114406	0
TraesCS1B03G0729200	TraesCS1B02G258700	TraesCS1B01G258700	TraesCS1B	Rhomboid family protein	CLUSTER6	0.410411	-0.832903	-0.997497	-1.24331	-1.40791	-0.164593	0.1682	0.021	0.00605	0.00095	0.00025	0.65745	no	no	no	D	D	no	2	1.38994	1.84732	0.780308	0.696175
TraesCS1B03G0729500	TraesCS1B02G258800	TraesCS1B01G258800	TraesCS1B	NAD(P)-binding Rossmann-fold superfamily protein	CLUSTER1	-0.14672	0.999597	1.14107	1.14632	1.28779	0.141475	0.60025	0.0003	5e-05	5e-05	5e-05	0.55485	no	no	U	U	U	no	3	2.64018	2.38488	5.27888	5.82278
TraesCS1B03G0730300	TraesCS1B02G259500	TraesCS1B01G259500	TraesCS1B	Protein WEAK CHLOROPLAST MOVEMENT UNDER BLUE LIGHT 1	CLUSTER1	0.00772289	1.24943	1.25786	1.24171	1.25014	0.00843635	1	0.00015	0.00015	0.00015	0.00015	0.9667	no	U	U	U	U	no	4	0.588516	0.591675	1.39918	1.40739
TraesCS1B03G0730400	TraesCS1B02G259600	TraesCS1B01G259600	TraesCS1B	Chaperone protein DnaJ	CLUSTER6	0.268954	-2.14477	-2.41883	-2.41372	-2.68778	-0.274059	0.2619	5e-05	5e-05	5e-05	5e-05	1	no	D	D	D	D	no	4	1.27188	1.53253	0.287611	0.237851
TraesCS1B03G0730500LC	TraesCS1B02G466400LC	TraesCS1B01G466400LC	TraesCS1B	Pectate lyase	CLUSTER6	-0.207666	#NAME?	#NAME?	#NAME?	#NAME?	0	0.7331	5e-05	5e-05	5e-05	5e-05	1	no	D	D	D	D	no	4	1.55652	1.34784	0	0
TraesCS1B03G0730800LC	TraesCS1B02G466600LC	TraesCS1B01G466600LC	TraesCS1B	BTB and TAZ domain protein 1	CLUSTER6	0.0756558	-3.17016	-4.2744	-3.24581	-4.35006	-1.10425	0.8072	0.0073	0.04575	0.0073	0.04575	1	no	D	D	D	D	no	4	0.678094	0.714603	0.0753317	0.0350402
TraesCS1B03G0737600	TraesCS1B02G263100	TraesCS1B01G263100	TraesCS1B	Basic 7S globulin	CLUSTER3	1.35929	0.934492	0.863745	-0.424798	-0.495545	-0.0707468	5e-05	0.00215	0.0036	0.127	0.0643	0.80465	U	no	no	no	no	no	1	0.797353	2.04568	1.52391	1.45099
TraesCS1B03G0742900LC	TraesCS1B02G472600LC	TraesCS1B01G472600LC	TraesCS1B	Acyl-CoA N-acyltransferase with RING/FYVE/PHD-type zinc finger protein	CLUSTER3	1.43203	1.14225	1.23652	-0.289778	-0.19551	0.0942681	0.00245	0.0106	0.0066	0.446	0.59995	0.79785	U	U	U	no	no	no	3	1.59855	4.31331	3.52841	3.76666
TraesCS1B03G0744600	TraesCS1B02G266300	TraesCS1B01G266300	TraesCS1B	RING/U-box superfamily protein, putative	CLUSTER8	1.07621	-0.739039	-0.494184	-1.81525	-1.57039	0.244855	0.0283	1	1	0.0031	0.0137	1	U	no	no	D	D	no	3	0.374671	0.78999	0.22448	0.266003
TraesCS1B03G0745700	TraesCS1B02G266800	TraesCS1B01G266800	TraesCS1B	Pyrimidine-specific ribonucleoside hydrolase	CLUSTER8	2.6927	0.292091	-0.138068	-2.40061	-2.83077	-0.430159	5e-05	1	1	5e-05	5e-05	1	U	no	no	D	D	no	3	0.148475	0.959921	0.181794	0.134924
TraesCS1B03G0747200LC	TraesCS1B02G475300LC	TraesCS1B01G475300LC	TraesCS1B	Starch synthase, chloroplastic/amyloplastic	CLUSTER8	0.827844	-1.96354	-1.11611	-2.79139	-1.94395	0.847438	0.1313	0.033	0.1332	0.0107	0.0182	1	no	D	no	D	D	no	3	0.899253	1.5962	0.230567	0.414859
TraesCS1B03G0747300LC	TraesCS1B02G475400LC	TraesCS1B01G475400LC	TraesCS1B	Respiratory burst oxidase homolog protein D	CLUSTER8	1.19373	#NAME?	#NAME?	#NAME?	#NAME?	0	0.0744	5e-05	5e-05	5e-05	5e-05	1	no	D	D	D	D	no	4	0.681882	1.55976	0	0
TraesCS1B03G0749200LC	TraesCS1B02G476900LC	TraesCS1B01G476900LC	TraesCS1B	Kinase family protein	CLUSTER6	-0.324016	-4.44653	#NAME?	-4.12251	#NAME?	#NAME?	0.38555	0.15735	5e-05	1	1	1	no	no	D	no	no	no	1	0.694367	0.55469	0.0318457	0
TraesCS1B03G0749300	TraesCS1B02G267900	TraesCS1B01G267900	TraesCS1B	Protein NRT1/ PTR FAMILY 1.1	CLUSTER6	0.298739	-0.359308	-0.840324	-0.658048	-1.13906	-0.481016	0.2011	0.14255	0.0016	0.0076	5e-05	0.0622	no	no	no	no	D	no	1	2.00227	2.46294	1.56085	1.11831
TraesCS1B03G0749400	TraesCS1B02G268000	TraesCS1B01G268000	TraesCS1B	Alpha/beta-Hydrolases superfamily protein	CLUSTER8	0.906645	-1.25568	-0.941652	-2.16233	-1.8483	0.314032	0.00095	0.0003	0.011	5e-05	5e-05	1	no	D	no	D	D	no	3	1.38165	2.59015	0.578628	0.719336
TraesCS1B03G0752600LC	TraesCS1B02G479000LC	TraesCS1B01G479000LC	TraesCS1B	GTP-binding nuclear protein	CLUSTER6	-0.4139	-0.884767	-1.90225	-0.470867	-1.48835	-1.01748	0.3576	0.08105	0.0056	0.3574	0.02075	0.108	no	no	D	no	D	no	2	1.13477	0.851747	0.614561	0.30358
TraesCS1B03G0753600LC	TraesCS1B02G479700LC	TraesCS1B01G479700LC	TraesCS1B	UPF0669 protein C6orf120 homolog	CLUSTER1	0	Inf	Inf	Inf	Inf	0.0805066	1	5e-05	5e-05	5e-05	5e-05	0.84185	no	U	U	U	U	no	4	0	0	1.73465	1.8342
TraesCS1B03G0753700	TraesCS1B02G269500	TraesCS1B01G269500	TraesCS1B	Isopentenyl-diphosphate delta-isomerase	CLUSTER6	0.379183	-1.45937	-1.68289	-1.83855	-2.06207	-0.22352	0.0951	5e-05	5e-05	5e-05	5e-05	0.4519	no	D	D	D	D	no	4	6.1912	8.05231	2.25144	1.9283
TraesCS1B03G0755700	TraesCS1B02G270400	TraesCS1B01G270400	TraesCS1B	LOB domain-containing protein 2	CLUSTER1	-0.196093	0.930849	0.50075	1.12694	0.696843	-0.430099	1	0.01835	1	0.01095	1	0.2259	no	no	no	U	no	no	1	0.394838	0.344658	0.752717	0.558675
TraesCS1B03G0759600	TraesCS1B02G272200	TraesCS1B01G272200	TraesCS1B	MLO-like protein	CLUSTER5	-0.173746	-0.976642	0.0977709	-0.802896	0.271517	1.07441	0.5759	0.00295	0.74235	0.0132	0.3622	0.00135	no	no	no	no	no	U	1	1.39591	1.23753	0.709348	1.49379
TraesCS1B03G0760800LC	TraesCS1B02G483400LC	TraesCS1B01G483400LC	TraesCS1B	Lectin-domain containing receptor kinase VI.3	CLUSTER6	0.260717	-0.365174	-0.779811	-0.625891	-1.04053	-0.414637	0.3681	0.24715	0.02235	0.0528	0.0033	0.24035	no	no	no	no	D	no	1	1.22192	1.46396	0.948672	0.711701
TraesCS1B03G0763300LC	TraesCS1B02G484900LC	TraesCS1B01G484900LC	TraesCS1B	Retrovirus-related Pol polyprotein from transposon TNT 1-94	CLUSTER8	1.48905	#NAME?	#NAME?	#NAME?	#NAME?	0	0.0078	5e-05	5e-05	5e-05	5e-05	1	U	D	D	D	D	no	5	1.32919	3.7311	0	0
TraesCS1B03G0766200	TraesCS1B02G275200	TraesCS1B01G275200	TraesCS1B	Amino acid permease	CLUSTER1	-0.819243	0.83143	0.825047	1.65067	1.64429	-0.00638327	0.0013	0.00035	0.0003	5e-05	5e-05	0.9743	no	no	no	U	U	no	2	3.09821	1.75588	5.5131	5.48877
TraesCS1B03G0766500	TraesCS1B02G275400	TraesCS1B01G275400	TraesCS1B	magnesium transporter, putative (DUF803)	CLUSTER3	0.423906	1.0504	0.65446	0.626498	0.230554	-0.395944	0.19425	0.0017	0.03945	0.0324	0.4345	0.15365	no	U	no	no	no	no	1	1.00735	1.35141	2.08632	1.58559
TraesCS1B03G0767900	TraesCS1B02G276500	TraesCS1B01G276500	TraesCS1B	Wound-induced protease inhibitor	CLUSTER1	1.32538	1.66387	2.76364	0.338485	1.43826	1.09977	5e-05	5e-05	5e-05	0.18155	5e-05	5e-05	U	U	U	no	U	U	5	2.24372	5.62276	7.10958	15.2373
TraesCS1B03G0768600	TraesCS1B02G276800	TraesCS1B01G276800	TraesCS1B	Wound-induced protease inhibitor	CLUSTER4	0.847715	0.610638	1.37879	-0.237076	0.531073	0.768149	0.00375	0.0348	5e-05	0.3742	0.036	0.0033	no	no	U	no	no	no	1	2.98935	5.37977	4.56454	7.77379
TraesCS1B03G0768700	TraesCS1B02G276900	TraesCS1B01G276900	TraesCS1B	Wound-induced protease inhibitor	CLUSTER1	1.41851	1.59208	2.82636	0.173572	1.40785	1.23428	0.0033	0.0013	5e-05	0.6173	0.0001	0.00015	U	U	U	no	U	U	5	0.752146	2.01056	2.2676	5.33483
TraesCS1B03G0769100	TraesCS1B02G277000	TraesCS1B01G277000	TraesCS1B	Phospholipase A1	CLUSTER8	2.88335	1.74643	-0.962927	-1.13693	-3.84628	-2.70935	5e-05	5e-05	0.00355	5e-05	5e-05	5e-05	U	U	no	D	D	D	5	1.0111	7.46055	3.39252	0.518712
TraesCS1B03G0771000	TraesCS1B02G277800	TraesCS1B01G277800	TraesCS1B	Octicosapeptide/Phox/Bem1p domain-containing family protein	CLUSTER1	0.407283	1.35829	1.0849	0.951005	0.67762	-0.273386	0.12235	5e-05	5e-05	0.0001	0.0056	0.2382	no	U	U	no	no	no	2	1.42878	1.89483	3.66312	3.03078
TraesCS1B03G0774200	TraesCS1B02G278800	TraesCS1B01G278800	TraesCS1B	Nucleoside diphosphate kinase	CLUSTER8	1.0586	-1.18807	-0.921942	-2.24667	-1.98054	0.266128	0.03815	0.06695	0.12255	0.00315	0.0041	1	U	no	no	D	D	no	3	0.914099	1.90399	0.401189	0.48246
TraesCS1B03G0776300LC	TraesCS1B02G492100LC	TraesCS1B01G492100LC	TraesCS1B	Alpha/beta-Hydrolases superfamily protein	CLUSTER6	-0.125676	-2.62445	-2.28488	-2.49877	-2.1592	0.33957	0.60105	5e-05	5e-05	5e-05	5e-05	1	no	D	D	D	D	no	4	3.94687	3.6176	0.640053	0.809909
TraesCS1B03G0778900	TraesCS1B02G280500	TraesCS1B01G280500	TraesCS1B	S-adenosyl-L-methionine-dependent methyltransferases superfamily protein	CLUSTER1	0.323241	0.797281	1.08248	0.47404	0.759241	0.285201	0.3408	0.0181	0.00135	0.13585	0.0146	0.3328	no	no	U	no	no	no	1	2.62579	3.28522	4.56315	5.56057
TraesCS1B03G0779400	TraesCS1B02G280800	TraesCS1B01G280800	TraesCS1B	Transmembrane protein 18	CLUSTER3	1.08231	1.01042	1.10523	-0.0718874	0.0229132	0.0948006	0.0073	0.0114	0.00585	0.8285	0.9349	0.76845	U	U	U	no	no	no	3	0.954397	2.02087	1.92264	2.05322
TraesCS1B03G0779700	TraesCS1B02G281000	TraesCS1B01G281000	TraesCS1B	Subtilisin-like protease	CLUSTER1	-0.00566448	1.40671	1.36506	1.41238	1.37073	-0.0416486	0.9821	5e-05	5e-05	5e-05	5e-05	0.8494	no	U	U	U	U	no	4	8.06169	8.0301	21.3741	20.7659
TraesCS1B03G0780000	TraesCS1B02G281200	TraesCS1B01G281200	TraesCS1B	transmembrane protein, putative (DUF1218)	CLUSTER4	2.72575	-0.148589	2.76318	-2.87434	0.0374317	2.91177	5e-05	1	5e-05	5e-05	0.8913	5e-05	U	no	U	D	no	U	4	0.335201	2.21737	0.302396	2.27565
TraesCS1B03G0782900	TraesCS1B02G282100	TraesCS1B01G282100	TraesCS1B	Receptor-like protein kinase	CLUSTER3	0.701761	1.2003	0.687372	0.498541	-0.0143884	-0.512929	0.0102	5e-05	0.01165	0.0484	0.95705	0.0411	no	U	no	no	no	no	1	0.89878	1.46186	2.06529	1.44735
TraesCS1B03G0783600LC	TraesCS1B02G496200LC	TraesCS1B01G496200LC	TraesCS1B	Protein YIPF	CLUSTER1	0.251935	1.12487	1.26825	0.872931	1.01632	0.143388	0.5195	0.0036	0.0013	0.02	0.00595	0.6631	no	U	U	no	U	no	3	0.959793	1.14292	2.09313	2.31185
TraesCS1B03G0784400	TraesCS1B02G282700	TraesCS1B01G282700	TraesCS1B	rRNA N-glycosidase	CLUSTER1	-0.156044	0.850895	0.729026	1.00694	0.885069	-0.121869	0.5249	0.0005	0.00245	5e-05	0.00015	0.58935	no	no	no	U	no	no	1	2.95019	2.64775	5.32103	4.89
TraesCS1B03G0788100	TraesCS1B02G283300	TraesCS1B01G283300	TraesCS1B	Inorganic pyrophosphatase family protein	CLUSTER1	-0.191567	0.519519	1.54054	0.711086	1.7321	1.02102	1	1	0.00095	1	0.00055	0.00815	no	no	U	no	U	U	3	0.453087	0.396747	0.64949	1.31804
TraesCS1B03G0789900LC	TraesCS1B02G501200LC	TraesCS1B01G501200LC	TraesCS1B	HAT family dimerisation domain containing protein	CLUSTER6	-0.0202422	#NAME?	-4.28728	#NAME?	-4.26704	Inf	0.9387	5e-05	0.15335	5e-05	0.15335	1	no	D	no	D	no	no	2	2.20825	2.17748	0	0.113096
TraesCS1B03G0790000LC	TraesCS1B02G501300LC	TraesCS1B01G501300LC	TraesCS1B	Gamma-aminobutyric acid receptor subunit alpha-6	CLUSTER6	-1.08949	#NAME?	#NAME?	#NAME?	#NAME?	0	0.06675	5e-05	5e-05	5e-05	5e-05	1	no	D	D	D	D	no	4	3.43037	1.61203	0	0
TraesCS1B03G0790100LC	TraesCS1B02G501400LC	TraesCS1B01G501400LC	TraesCS1B	HAT transposon superfamily	CLUSTER6	-0.858822	#NAME?	#NAME?	#NAME?	#NAME?	0	0.16125	5e-05	5e-05	5e-05	5e-05	1	no	D	D	D	D	no	4	1.78902	0.986471	0	0
TraesCS1B03G0792000	TraesCS1B02G284600	TraesCS1B01G284600	TraesCS1B	Protein kinase	CLUSTER1	-0.0182143	1.15532	0.821232	1.17354	0.839447	-0.334092	0.93405	5e-05	0.00035	5e-05	0.00025	0.11295	no	U	no	U	no	no	2	2.80157	2.76642	6.24005	4.95013
TraesCS1B03G0793300LC	TraesCS1B02G503500LC	TraesCS1B01G503500LC	TraesCS1B	carbonic anhydrase 2	CLUSTER1	Inf	Inf	Inf	0.919756	2.54276	1.623	1	1	0.00145	1	0.16815	0.2989	no	no	U	no	no	no	1	0	0.140502	0.265802	0.818711
TraesCS1B03G0796000	TraesCS1B02G286000	TraesCS1B01G286000	TraesCS1B	Solute carrier family 35 protein	CLUSTER6	0.369626	-1.40716	-0.954202	-1.77678	-1.32383	0.452954	0.44055	1	1	0.01755	0.02615	1	no	no	no	D	D	no	2	0.518367	0.66974	0.195452	0.267543
TraesCS1B03G0800900	TraesCS1B02G287500	TraesCS1B01G287500	TraesCS1B	Tetratricopeptide repeat (TPR)-like superfamily protein	CLUSTER1	-0.0385746	0.328931	1.02327	0.367505	1.06184	0.694338	0.86925	0.15	5e-05	0.1076	5e-05	0.0018	no	no	U	no	U	no	2	2.56134	2.49377	3.21726	5.20598
TraesCS1B03G0802400	TraesCS1B02G287800	TraesCS1B01G287800	TraesCS1B	HXXXD-type acyl-transferase family protein	CLUSTER8	1.29725	-0.0745306	-0.306358	-1.37178	-1.60361	-0.231827	5e-05	0.73325	0.1583	5e-05	5e-05	0.29835	U	no	no	D	D	no	3	5.60381	13.7719	5.32166	4.53169
TraesCS1B03G0807700	TraesCS1B02G288900	TraesCS1B01G288900	TraesCS1B	Immediate early response 3-interacting 1	CLUSTER1	#NAME?	5.26474	5.37667	Inf	Inf	0.111931	1	0.18775	0.18775	5e-05	5e-05	0.77235	no	no	no	U	U	no	2	0.0423711	0	1.62897	1.76039
TraesCS1B03G0807800	TraesCS1B02G289000	TraesCS1B01G289000	TraesCS1B	Ankyrin repeat protein-like	CLUSTER1	1.80139	3.07782	2.5675	1.27643	0.76611	-0.510325	0.12255	0.04835	0.06525	0.01025	0.10865	0.2162	no	U	no	U	no	no	2	0.197431	0.688156	1.66699	1.17033
TraesCS1B03G0808200	TraesCS1B02G289100	TraesCS1B01G289100	TraesCS1B	Ankyrin repeat protein-like	CLUSTER1	0.501588	2.56065	1.92457	2.05907	1.42298	-0.636082	0.2537	5e-05	0.0001	5e-05	0.0006	0.0434	no	U	U	U	U	no	4	0.622056	0.880689	3.66998	2.36148
TraesCS1B03G0809400	TraesCS1B02G289600	TraesCS1B01G289600	TraesCS1B	Guanylyl cyclase	CLUSTER1	0.338139	1.68625	1.43055	1.34811	1.09241	-0.255693	0.279	5e-05	5e-05	5e-05	0.0003	0.3029	no	U	U	U	U	no	4	1.20447	1.5226	3.87621	3.24665
TraesCS1B03G0809600	TraesCS1B02G289700	TraesCS1B01G289700	TraesCS1B	Adenine nucleotide alpha hydrolases-like superfamily protein	CLUSTER8	1.05641	0.336886	0.0183189	-0.719526	-1.03809	-0.318567	5e-05	0.17025	0.9418	0.0032	0.0001	0.19485	U	no	no	no	D	no	2	4.53166	9.42473	5.72361	4.58957
TraesCS1B03G0809800LC	TraesCS1B02G515300LC	TraesCS1B01G515300LC	TraesCS1B	zinc finger (Ran-binding) family protein	CLUSTER6	0.00757071	#NAME?	#NAME?	#NAME?	#NAME?	0	0.96725	5e-05	5e-05	5e-05	5e-05	1	no	D	D	D	D	no	4	0.988155	0.993354	0	0
TraesCS1B03G0815700	TraesCS1B02G292400	TraesCS1B01G292400	TraesCS1B	Peptidylprolyl isomerase	CLUSTER1	0.432123	3.02794	2.87292	2.59581	2.4408	-0.155014	0.3457	5e-05	5e-05	5e-05	5e-05	0.5552	no	U	U	U	U	no	4	1.26548	1.70741	10.3218	9.27027
TraesCS1B03G0815900	TraesCS1B02G292600	TraesCS1B01G292600	TraesCS1B	Laccase	CLUSTER1	-0.204166	0.579884	1.14698	0.78405	1.35115	0.567098	1	1	0.00035	1	5e-05	0.0456	no	no	U	no	U	no	2	0.609428	0.529008	0.91093	1.34958
TraesCS1B03G0817000	TraesCS1B02G293100	TraesCS1B01G293100	TraesCS1B	Laccase	CLUSTER1	-0.23633	0.886702	0.742454	1.12303	0.978784	-0.144248	0.29025	0.00025	0.0009	5e-05	5e-05	0.5095	no	no	no	U	no	no	1	12.7974	10.8638	23.6618	21.4104
TraesCS1B03G0819300	TraesCS1B02G294300	TraesCS1B01G294300	TraesCS1B	70 kDa heat shock protein	CLUSTER8	0.930516	-0.652566	-0.797019	-1.58308	-1.72753	-0.144453	0.0001	0.01835	0.0034	5e-05	5e-05	1	no	no	no	D	D	no	2	1.0782	2.05501	0.685897	0.620547
TraesCS1B03G0820600	TraesCS1B02G294600	TraesCS1B01G294600	TraesCS1B	GTP cyclohydrolase II/3,4-dihydroxy-2-butanone 4-phosphate synthase	CLUSTER1	-0.331693	2.27372	1.85855	2.60541	2.19024	-0.415167	0.32755	5e-05	5e-05	5e-05	5e-05	0.06425	no	U	U	U	U	no	4	1.80447	1.43384	8.72583	6.54378
TraesCS1B03G0820700	TraesCS1B02G294700	TraesCS1B01G294700	TraesCS1B	50S ribosomal protein L17	CLUSTER8	1.1696	-0.628919	-0.193387	-1.79851	-1.36298	0.435531	0.08155	1	1	0.01325	0.03575	1	no	no	no	D	D	no	2	0.432099	0.972001	0.279422	0.377892
TraesCS1B03G0824100	TraesCS1B02G296600	TraesCS1B01G296600	TraesCS1B	Plant protein 1589 of Uncharacterized protein function	CLUSTER1	0.722797	1.22219	1.0427	0.499398	0.319902	-0.179496	1	0.03795	0.06665	0.30505	0.5219	0.69095	no	U	no	no	no	no	1	0.334341	0.551789	0.780022	0.688768
TraesCS1B03G0824900LC	TraesCS1B02G523300LC	TraesCS1B01G523300LC	TraesCS1B	Maturase K	CLUSTER1	0.455039	0.796742	1.09727	0.341704	0.642227	0.300524	0.1678	0.0192	0.00105	0.2854	0.03605	0.3169	no	no	U	no	no	no	1	6.54258	8.9687	11.3656	13.9978
TraesCS1B03G0828200LC	TraesCS1B02G525300LC	TraesCS1B01G525300LC	TraesCS1B	arginine/serine-rich 45	CLUSTER6	-0.017844	-1.32677	-1.17021	-1.30892	-1.15236	0.156558	0.94175	5e-05	0.0001	5e-05	0.00015	0.6262	no	D	D	D	D	no	4	2.93759	2.90148	1.1711	1.30534
TraesCS1B03G0828400	TraesCS1B02G298300	TraesCS1B01G298300	TraesCS1B	GPN-loop GTPase-like protein	CLUSTER1	-0.283638	2.76272	2.443	3.04636	2.72664	-0.319718	0.47335	5e-05	5e-05	5e-05	5e-05	0.18605	no	U	U	U	U	no	4	0.803561	0.660139	5.45357	4.36955
TraesCS1B03G0828700LC	TraesCS1B02G525600LC	TraesCS1B01G525600LC	TraesCS1B	ATP-dependent 6-phosphofructokinase	CLUSTER1	0	Inf	Inf	Inf	Inf	0.710664	1	0.00135	5e-05	0.00135	5e-05	0.33805	no	U	U	U	U	no	4	0	0	0.950429	1.55543
TraesCS1B03G0829200LC	TraesCS1B02G526100LC	TraesCS1B01G526100LC	TraesCS1B	Polyribonucleotide nucleotidyltransferase	CLUSTER1	0	Inf	Inf	Inf	Inf	3.5111	1	1	5e-05	1	5e-05	0.12495	no	no	U	no	U	no	2	0	0	0.10403	1.18606
TraesCS1B03G0829600	TraesCS1B02G298400	TraesCS1B01G298400	TraesCS1B	PAB-dependent poly(A)-specific ribonuclease subunit pan3	CLUSTER6	-1.11534	-2.26972	-2.12229	-1.15438	-1.00695	0.147437	0.019	0.00505	0.0017	1	1	1	D	D	D	no	no	no	3	0.994679	0.459125	0.206266	0.22846
TraesCS1B03G0829800	TraesCS1B02G298500	TraesCS1B01G298500	TraesCS1B	Serine/threonine-protein kinase ATR	CLUSTER1	-0.823108	5.01311	4.3445	5.83622	5.16761	-0.668616	1	0.00115	1	0.2516	1	0.042	no	U	no	no	no	no	1	0.0255094	0.0144185	0.823756	0.518233
TraesCS1B03G0830500	TraesCS1B02G298900	TraesCS1B01G298900	TraesCS1B	fanconi anemia group I-like protein	CLUSTER6	-2.14579	#NAME?	#NAME?	#NAME?	#NAME?	0	0.2137	0.0054	0.0054	1	1	1	no	D	D	no	no	no	2	1.2501	0.282488	0	0
TraesCS1B03G0831000	TraesCS1B02G299300	TraesCS1B01G299300	TraesCS1B	QWRF motif protein (DUF566)	CLUSTER4	0.351708	0.243083	1.05821	-0.108625	0.706502	0.815127	0.14755	0.31485	5e-05	0.65635	0.00355	0.0004	no	no	U	no	no	no	1	21.287	27.1637	25.1935	44.3268
TraesCS1B03G0833600LC	TraesCS1B02G528000LC	TraesCS1B01G528000LC	TraesCS1B	BED zinc finger,hAT family dimerization domain, putative	CLUSTER1	0	Inf	Inf	Inf	Inf	-1.50484	1	0.02395	1	0.02395	1	0.24215	no	U	no	U	no	no	2	0	0	1.33387	0.470014
TraesCS1B03G0833700	TraesCS1B02G300900	TraesCS1B01G300900	TraesCS1B	Histone H4	CLUSTER1	-0.278287	0.201968	0.965753	0.480255	1.24404	0.763785	1	1	0.03375	1	0.0139	0.0966	no	no	no	no	U	no	1	0.593672	0.489524	0.68288	1.15949
TraesCS1B03G0841100LC	TraesCS1B02G531600LC	TraesCS1B01G531600LC	TraesCS1B	Ammonium transporter	CLUSTER1	0.874635	1.9141	2.51985	1.03947	1.64521	0.605743	0.01415	5e-05	5e-05	0.00105	5e-05	0.0184	no	U	U	U	U	no	4	0.479785	0.879706	1.80821	2.75166
TraesCS1B03G0844300	TraesCS1B02G305800	TraesCS1B01G305800	TraesCS1B	LIGHT-DEPENDENT SHORT HYPOCOTYLS-like protein (DUF640)	CLUSTER1	1.14746	1.01635	1.49058	-0.131108	0.343118	0.474226	0.01265	1	0.002	0.7379	0.3551	0.21515	U	no	U	no	no	no	2	0.394809	0.874595	0.798619	1.10942
TraesCS1B03G0845700LC	TraesCS1B02G534100LC	TraesCS1B01G534100LC	TraesCS1B	tRNA/rRNA methyltransferase (SpoU) family protein	CLUSTER8	0.889786	-1.02718	-0.954687	-1.91697	-1.84447	0.0724963	0.15325	1	1	0.10195	0.01165	1	no	no	no	no	D	no	1	0.512843	0.950248	0.251635	0.264603
TraesCS1B03G0851200	TraesCS1B02G309400	TraesCS1B01G309400	TraesCS1B	Non-specific serine/threonine protein kinase	CLUSTER2	-0.0384828	0.49453	-0.584455	0.533013	-0.545972	-1.07898	0.91155	0.1343	0.11615	0.1045	0.13515	0.00395	no	no	no	no	no	D	1	0.792012	0.771165	1.11583	0.528194
TraesCS1B03G0851700	TraesCS1B02G309700	TraesCS1B01G309700	TraesCS1B	zinc ion binding protein	CLUSTER1	1.08272	2.6861	2.99909	1.60338	1.91637	0.312996	0.2232	0.0133	0.0098	0.03715	0.0202	0.54005	no	U	U	U	U	no	4	0.532063	1.12692	3.4242	4.25383
TraesCS1B03G0853100	TraesCS1B02G310300	TraesCS1B01G310300	TraesCS1B	Expansin	CLUSTER7	0.717459	0.371175	-0.59113	-0.346284	-1.30859	-0.962306	0.001	0.0877	0.01155	0.1033	5e-05	5e-05	no	no	no	no	D	no	1	5.85121	9.62105	7.56799	3.88417
TraesCS1B03G0853300	TraesCS1B02G310400	TraesCS1B01G310400	TraesCS1B	Non-specific lipid-transfer protein	CLUSTER8	1.10412	0.400533	-0.0698104	-0.70359	-1.17393	-0.470344	0.0331	0.45055	0.91595	0.12595	0.0184	0.36675	U	no	no	no	D	no	2	1.21717	2.61652	1.60665	1.15967
TraesCS1B03G0854900LC	TraesCS1B02G539000LC	TraesCS1B01G539000LC	TraesCS1B	WRKY family transcription factor	CLUSTER4	3.36847	1.09234	1.62536	-2.27613	-1.74311	0.533023	0.0002	1	1	5e-05	0.001	1	U	no	no	D	D	no	3	0.108022	1.11564	0.230325	0.33327
TraesCS1B03G0859000	TraesCS1B02G312400	TraesCS1B01G312400	TraesCS1B	Glycosyltransferase	CLUSTER6	-0.550328	-2.85423	-2.54598	-2.3039	-1.99566	0.308247	0.0378	5e-05	5e-05	5e-05	5e-05	1	no	D	D	D	D	no	4	1.74529	1.1918	0.241356	0.298848
TraesCS1B03G0866700LC	TraesCS1B02G546000LC	TraesCS1B01G546000LC	TraesCS1B	ADP,ATP carrier protein	CLUSTER1	0.699178	1.496	1.42147	0.796818	0.722296	-0.0745215	0.1359	0.00305	0.0044	0.0498	0.06885	0.84035	no	U	U	no	no	no	2	0.501398	0.814059	1.41424	1.34304
TraesCS1B03G0867200LC	TraesCS1B02G546300LC	TraesCS1B01G546300LC	TraesCS1B	plant/protein	CLUSTER6	0.426151	-0.8332	-1.42333	-1.25935	-1.84949	-0.590134	0.25185	0.0596	0.00315	0.00695	0.0001	1	no	no	D	D	D	no	3	0.875705	1.17664	0.491518	0.326506
TraesCS1B03G0868900LC	TraesCS1B02G547400LC	TraesCS1B01G547400LC	TraesCS1B	GDSL-like lipase/acylhydrolase superfamily protein	CLUSTER1	1.08852	2.05026	2.61948	0.961745	1.53097	0.56922	0.2259	0.027	0.01255	0.2098	0.05295	0.31155	no	U	U	no	no	no	2	0.385327	0.819418	1.59595	2.36795
TraesCS1B03G0872200LC	TraesCS1B02G549200LC	TraesCS1B01G549200LC	TraesCS1B	Phosphatidylinositol 3,4,5-trisphosphate 5-phosphatase 1	CLUSTER1	-0.959807	1.06745	0.674042	2.02725	1.63385	-0.393406	0.17145	0.0431	0.19315	0.01045	0.02865	0.335	no	U	no	U	U	no	3	0.726672	0.373601	1.5229	1.15943
TraesCS1B03G0873800	TraesCS1B02G318600	TraesCS1B01G318600	TraesCS1B	dentin sialophosphoprotein	CLUSTER6	0.173347	-0.621267	-1.65155	-0.794615	-1.8249	-1.03028	0.58445	0.09135	0.00035	0.034	0.0002	1	no	no	D	no	D	no	2	0.86737	0.978108	0.563877	0.276082
TraesCS1B03G0874000	TraesCS1B02G318800	TraesCS1B01G318800	TraesCS1B	MYB transcription factor	CLUSTER6	-0.0777843	-2.35313	-1.67069	-2.27535	-1.5929	0.682446	0.83155	0.0017	0.00045	0.00205	0.0008	1	no	D	D	D	D	no	4	0.727566	0.689377	0.1424	0.228531
TraesCS1B03G0874400	TraesCS1B02G319100	TraesCS1B01G319100	TraesCS1B	Proteasome subunit alpha type	CLUSTER1	-0.135578	2.07111	1.82463	2.20668	1.9602	-0.246481	0.74705	5e-05	5e-05	5e-05	5e-05	0.3736	no	U	U	U	U	no	4	0.779221	0.709328	3.27435	2.76012
TraesCS1B03G0874500	TraesCS1B02G319200	TraesCS1B01G319200	TraesCS1B	Photosystem I assembly protein Ycf4	CLUSTER1	-0.172567	0.889118	0.65329	1.06169	0.825857	-0.235828	0.45685	0.00015	0.0035	5e-05	0.00035	0.2641	no	no	no	U	no	no	1	15.1421	13.4351	28.0439	23.8148
TraesCS1B03G0875000LC	TraesCS1B02G550400LC	TraesCS1B01G550400LC	TraesCS1B	SNF1-related protein kinase regulatory subunit beta-1	CLUSTER3	0.914428	1.49837	0.471488	0.583946	-0.44294	-1.02689	0.113	0.0284	0.4333	0.3023	0.3996	0.09265	no	U	no	no	no	no	1	1.13143	2.13255	3.19657	1.56877
TraesCS1B03G0876200	TraesCS1B02G320000	TraesCS1B01G320000	TraesCS1B	MYB transcription factor	CLUSTER1	-0.0703304	1.40462	1.08718	1.47495	1.15751	-0.317442	0.79085	5e-05	5e-05	5e-05	5e-05	0.17105	no	U	U	U	U	no	4	4.18025	3.98135	11.0671	8.88126
TraesCS1B03G0876600LC	TraesCS1B02G551300LC	TraesCS1B01G551300LC	TraesCS1B	RNA-binding (RRM/RBD/RNP motifs) family protein	CLUSTER1	0.228739	0.795692	1.23499	0.566953	1.00625	0.439296	0.51855	0.02515	0.00065	0.0849	0.00225	0.1529	no	no	U	no	U	no	2	0.865813	1.01457	1.50297	2.03794
TraesCS1B03G0876700LC	TraesCS1B02G551400LC	TraesCS1B01G551400LC	TraesCS1B	DNA-directed RNA polymerase subunit	CLUSTER1	0.258134	0.296855	1.49848	0.0387212	1.24035	1.20163	1	1	0.0064	1	0.0071	0.00755	no	no	U	no	U	U	3	0.355914	0.425649	0.437228	1.00562
TraesCS1B03G0877200LC	TraesCS1B02G552100LC	TraesCS1B01G552100LC	TraesCS1B	lectin protein kinase family protein	CLUSTER3	0.958325	1.05915	0.991029	0.100824	0.0327034	-0.0681207	0.00035	5e-05	0.0001	0.6999	0.90225	0.797	no	U	no	no	no	no	1	72.2185	140.324	150.482	143.542
TraesCS1B03G0883200LC	TraesCS1B02G555600LC	TraesCS1B01G555600LC	TraesCS1B	MADS-box transcription factor family protein	CLUSTER1	0	0	Inf	0	Inf	Inf	1	1	0.00145	1	0.00145	0.00145	no	no	U	no	U	U	3	0	0	0	1.03593
TraesCS1B03G0886000	TraesCS1B02G323100	TraesCS1B01G323100	TraesCS1B	Serine/threonine-protein kinase	CLUSTER4	0.488289	-0.0506575	1.18074	-0.538947	0.692448	1.23139	0.17255	1	0.00115	0.1457	0.0314	0.00085	no	no	U	no	no	U	2	0.472118	0.662278	0.455828	1.07026
TraesCS1B03G0887700LC	TraesCS1B02G558600LC	TraesCS1B01G558600LC	TraesCS1B	Retrovirus-related Pol polyprotein LINE-1	CLUSTER11	-1.54687	-0.125515	-2.38732	1.42136	-0.840443	-2.2618	0.0487	0.8258	0.0564	0.062	1	0.0633	D	no	no	no	no	no	1	0.905489	0.309905	0.830041	0.173073
TraesCS1B03G0892500	TraesCS1B02G325200	TraesCS1B01G325200	TraesCS1B	Mitochondrial transcription termination factor family protein	CLUSTER6	-0.0722507	-1.21959	-1.27816	-1.14734	-1.20591	-0.0585788	0.76225	5e-05	5e-05	0.0001	5e-05	0.8392	no	D	D	D	D	no	4	2.56802	2.44258	1.10272	1.05885
TraesCS1B03G0899800LC	TraesCS1B02G566600LC	TraesCS1B01G566600LC	TraesCS1B	Zinc finger and BTB domain-containing protein 22	CLUSTER6	0.215389	-0.690994	-0.873424	-0.906383	-1.08881	-0.18243	0.47615	0.04835	0.01265	0.01135	0.00215	0.6173	no	no	no	no	D	no	1	2.10478	2.44368	1.30376	1.14889
TraesCS1B03G0899900LC	TraesCS1B02G566700LC	TraesCS1B01G566700LC	TraesCS1B	RING/U-box superfamily protein	CLUSTER8	1.75547	0.758768	0.406732	-0.996702	-1.34874	-0.352036	0.0003	0.0781	0.35155	0.00515	0.0006	0.367	U	no	no	no	D	no	2	0.688289	2.32392	1.16462	0.912451
TraesCS1B03G0900800LC	TraesCS1B02G567400LC	TraesCS1B01G567400LC	TraesCS1B	Retrotransposon protein, putative, Ty3-gypsy subclass	CLUSTER1	-0.217055	1.32837	1.09569	1.54543	1.31274	-0.232686	0.49295	5e-05	0.00025	5e-05	5e-05	0.36085	no	U	U	U	U	no	4	0.827634	0.71203	2.07835	1.76878
TraesCS1B03G0902100LC	TraesCS1B02G568400LC	TraesCS1B01G568400LC	TraesCS1B	Ubiquinone biosynthesis O-methyltransferase	CLUSTER3	1.64307	1.86993	1.53186	0.226858	-0.111206	-0.338064	0.027	0.01375	0.0323	0.6701	0.8367	0.5127	U	U	U	no	no	no	3	0.557438	1.74104	2.03751	1.61188
TraesCS1B03G0906500LC	TraesCS1B02G570900LC	TraesCS1B01G570900LC	TraesCS1B	RING/U-box superfamily protein	CLUSTER8	1.37441	#NAME?	-1.34356	#NAME?	-2.71797	Inf	0.18385	1	1	0.00135	0.2029	1	no	no	no	D	no	no	1	0.498842	1.2933	0	0.196567
TraesCS1B03G0906800	TraesCS1B02G330400	TraesCS1B01G330400	TraesCS1B	Peroxidase	CLUSTER1	-0.267799	3.06291	3.23421	3.33071	3.50201	0.171302	0.28955	5e-05	5e-05	5e-05	5e-05	0.4523	no	U	U	U	U	no	4	2.2037	1.83037	18.4154	20.7371
TraesCS1B03G0911000LC	TraesCS1B02G573200LC	TraesCS1B01G573200LC	TraesCS1B	DNA-directed RNA polymerase subunit H	CLUSTER1	#NAME?	1.54562	1.30141	Inf	Inf	-0.244206	1	0.2414	0.37145	0.00095	0.02395	0.80795	no	no	no	U	U	no	2	0.40482	0	1.18179	0.997762
TraesCS1B03G0918200	TraesCS1B02G335100	TraesCS1B01G335100	TraesCS1B	CRT-binding factor	CLUSTER6	-0.168763	-3.32065	-0.963239	-3.15188	-0.794476	2.35741	0.5149	5e-05	0.0006	5e-05	0.00475	0.0001	no	D	no	D	no	U	3	3.82136	3.3995	0.382475	1.95999
TraesCS1B03G0918600	TraesCS1B02G335200	TraesCS1B01G335200	TraesCS1B	NBS-LRR-like resistance protein	CLUSTER1	1.05139	3.70551	2.7395	2.65412	1.68811	-0.966013	1	0.00635	1	0.00105	1	0.01475	no	U	no	U	no	no	2	0.0817852	0.169502	1.06695	0.546193
TraesCS1B03G0918800	TraesCS1B02G335400	TraesCS1B01G335400	TraesCS1B	NB-ARC domain-containing disease resistance protein	CLUSTER6	-0.0674392	-1.89638	-1.33601	-1.82894	-1.26857	0.560372	0.8097	5e-05	0.0001	5e-05	0.0003	0.15155	no	D	D	D	D	no	4	1.97784	1.88751	0.53128	0.783452
TraesCS1B03G0919400LC	TraesCS1B02G578200LC	TraesCS1B01G578200LC	TraesCS1B	Retrovirus-related Pol polyprotein from transposon TNT 1-94	CLUSTER6	-0.197217	-1.68233	-0.700713	-1.48512	-0.503497	0.98162	0.47415	5e-05	0.01555	5e-05	0.0772	0.0068	no	D	no	D	no	no	2	3.69892	3.22631	1.1525	2.27583
TraesCS1B03G0921800LC	TraesCS1B02G579810LC	TraesCS1B01G579810LC	TraesCS1B	#N/A	CLUSTER8	1.1786	-7.15445	-5.80513	-8.33305	-6.98373	1.34933	0.0001	1	1	0.12805	0.09885	1	U	no	no	no	no	no	1	0.50261	1.13769	0.00352798	0.00898904
TraesCS1B03G0921900LC	TraesCS1B02G579900LC	TraesCS1B01G579900LC	TraesCS1B	Arabinogalactan peptide 14	CLUSTER1	0	Inf	Inf	Inf	Inf	1.59965	1	0.10605	0.0003	0.10605	0.0003	0.2381	no	no	U	no	U	no	2	0	0	1.62043	4.91101
TraesCS1B03G0923100LC	TraesCS1B02G580800LC	TraesCS1B01G580800LC	TraesCS1B	AKT-interacting protein	CLUSTER8	1.77896	#NAME?	#NAME?	#NAME?	#NAME?	0	0.421	1	1	0.02285	0.02285	1	no	no	no	D	D	no	2	0.360213	1.23617	0	0
TraesCS1B03G0923200LC	TraesCS1B02G580900LC	TraesCS1B01G580900LC	TraesCS1B	Retrotransposon protein, putative, Ty1-copia subclass	CLUSTER6	-0.315778	-5.36237	-1.67353	-5.04659	-1.35775	3.68884	0.3349	0.2191	0.0013	0.2191	0.0059	1	no	no	D	no	D	no	2	1.53219	1.23099	0.037246	0.480319
TraesCS1B03G0925400	TraesCS1B02G337400	TraesCS1B01G337400	TraesCS1B	Tetratricopeptide repeat (TPR)-like superfamily protein	CLUSTER6	-0.00653756	-1.15035	-1.11196	-1.14381	-1.10542	0.0383903	0.977	5e-05	5e-05	0.0001	0.0001	0.89315	no	D	D	D	D	no	4	3.69644	3.67973	1.66531	1.71021
TraesCS1B03G0925500	TraesCS1B02G337500	TraesCS1B01G337500	TraesCS1B	Actin cross-linking protein, putative	CLUSTER6	0.118727	#NAME?	-7.38121	#NAME?	-7.49994	Inf	0.6897	5e-05	0.1258	5e-05	0.1258	1	no	D	no	D	no	no	2	1.142	1.23996	0	0.00685017
TraesCS1B03G0925600LC	TraesCS1B02G582600LC	TraesCS1B01G582600LC	TraesCS1B	indole-3-butyric acid response 1	CLUSTER8	1.17894	#NAME?	#NAME?	#NAME?	#NAME?	0	0.19825	1	1	0.00135	0.00135	1	no	no	no	D	D	no	2	0.404525	0.915884	0	0
TraesCS1B03G0929900LC	TraesCS1B02G585500LC	TraesCS1B01G585500LC	TraesCS1B	tRNA-2-methylthio-N(6)-dimethylallyladenosine synthase	CLUSTER1	-0.501698	0.861788	0.113778	1.36349	0.615475	-0.74801	0.40715	0.10725	0.8326	0.02615	0.29925	0.14185	no	no	no	U	no	no	1	2.51316	1.77499	4.56714	2.71939
TraesCS1B03G0930100LC	TraesCS1B02G585700LC	TraesCS1B01G585700LC	TraesCS1B	Arogenate dehydratase	CLUSTER6	-0.269571	#NAME?	#NAME?	#NAME?	#NAME?	0	0.3562	5e-05	5e-05	5e-05	5e-05	1	no	D	D	D	D	no	4	1.45783	1.20936	0	0
TraesCS1B03G0930200LC	TraesCS1B02G585800LC	TraesCS1B01G585800LC	TraesCS1B	5'-3' exoribonuclease 2	CLUSTER6	-1.05984	#NAME?	-4.42868	#NAME?	-3.36884	Inf	0.0554	0.1155	0.02715	1	1	1	no	no	D	no	no	no	1	0.991125	0.475427	0	0.0460217
TraesCS1B03G0931500	TraesCS1B02G339500	TraesCS1B01G339500	TraesCS1B	Photosystem II reaction center W protein	CLUSTER3	0.492029	1.11353	0.684401	0.621505	0.192371	-0.429133	0.025	5e-05	0.001	0.00375	0.3709	0.0404	no	U	no	no	no	no	1	18.5813	26.1331	40.2052	29.8607
TraesCS1B03G0931700LC	TraesCS1B02G586700LC	TraesCS1B01G586700LC	TraesCS1B	Protein FAR1-RELATED SEQUENCE 5	CLUSTER6	0.347168	#NAME?	#NAME?	#NAME?	#NAME?	0	0.5787	5e-05	5e-05	5e-05	5e-05	1	no	D	D	D	D	no	4	1.04083	1.324	0	0
TraesCS1B03G0931900	TraesCS1B02G339600	TraesCS1B01G339600	TraesCS1B	S-adenosyl-L-methionine-dependent methyltransferases superfamily protein isoform 1	CLUSTER1	-0.411603	1.32472	1.21065	1.73632	1.62226	-0.114064	1	0.0085	0.01395	0.00115	0.0019	0.7688	no	U	U	U	U	no	4	0.560139	0.421106	1.40306	1.2964
TraesCS1B03G0933800	TraesCS1B02G339900	TraesCS1B01G339900	TraesCS1B	Ribosomal protein L11 methyltransferase	CLUSTER6	0.596794	#NAME?	#NAME?	#NAME?	#NAME?	0	0.1669	1	1	5e-05	5e-05	1	no	no	no	D	D	no	2	0.457941	0.692568	0	0
TraesCS1B03G0934100LC	TraesCS1B02G588700LC	TraesCS1B01G588700LC	TraesCS1B	Transposon TX1 uncharacterized	CLUSTER6	0.637962	#NAME?	#NAME?	#NAME?	#NAME?	0	0.2083	5e-05	5e-05	5e-05	5e-05	1	no	D	D	D	D	no	4	1.22103	1.90008	0	0
TraesCS1B03G0934200LC	TraesCS1B02G588800LC	TraesCS1B01G588800LC	TraesCS1B	Peptidylprolyl isomerase	CLUSTER8	1.09463	#NAME?	#NAME?	#NAME?	#NAME?	0	0.127	0.00025	0.00025	5e-05	5e-05	1	no	D	D	D	D	no	4	1.23363	2.63452	0	0
TraesCS1B03G0935300	TraesCS1B02G341000	TraesCS1B01G341000	TraesCS1B	Single-stranded DNA-binding protein	CLUSTER6	0.141877	-1.30452	-1.80766	-1.4464	-1.94954	-0.503138	0.63265	0.00115	5e-05	0.0004	5e-05	0.2329	no	D	D	D	D	no	4	2.62	2.89074	1.06072	0.748413
TraesCS1B03G0937200LC	TraesCS1B02G590100LC	TraesCS1B01G590100LC	TraesCS1B	Phosphoribosylformylglycinamidine cyclo-ligase	CLUSTER1	0	0	Inf	0	Inf	Inf	1	1	5e-05	1	5e-05	5e-05	no	no	U	no	U	U	3	0	0	0	0.844132
TraesCS1B03G0939200LC	TraesCS1B02G591500LC	TraesCS1B01G591500LC	TraesCS1B	BAG family molecular chaperone regulator 7	CLUSTER6	-0.214158	-3.6933	-3.92391	-3.47914	-3.70975	-0.23061	0.40725	5e-05	5e-05	5e-05	5e-05	1	no	D	D	D	D	no	4	2.80067	2.41431	0.216505	0.184522
TraesCS1B03G0939500LC	TraesCS1B02G591710LC	TraesCS1B01G591710LC	TraesCS1B	#N/A	CLUSTER1	0.805755	2.35674	2.7184	1.55099	1.91265	0.361663	1	0.08515	0.0693	0.0394	0.01675	0.4461	no	no	no	U	U	no	2	0.185185	0.323714	0.94854	1.21878
TraesCS1B03G0940600LC	TraesCS1B02G592600LC	TraesCS1B01G592600LC	TraesCS1B	RNA-directed DNA polymerase (Reverse transcriptase)-related family protein	CLUSTER1	0	Inf	Inf	Inf	Inf	-0.470988	1	5e-05	5e-05	5e-05	5e-05	0.34965	no	U	U	U	U	no	4	0	0	1.27501	0.919883
TraesCS1B03G0940700LC	TraesCS1B02G592700LC	TraesCS1B01G592700LC	TraesCS1B	Protein FAR1-RELATED SEQUENCE 3	CLUSTER6	-0.567466	-1.25014	-0.737726	-0.682671	-0.170259	0.512412	0.0239	5e-05	0.0046	0.0189	0.50635	0.0756	no	D	no	no	no	no	1	1.84067	1.24208	0.773832	1.10382
TraesCS1B03G0941100	TraesCS1B02G342700	TraesCS1B01G342700	TraesCS1B	F-box protein	CLUSTER1	-0.559236	1.96092	1.37303	2.52016	1.93227	-0.587888	1	0.022	0.06755	0.0004	0.0038	0.0527	no	U	no	U	U	no	3	0.468923	0.31824	1.82556	1.21458
TraesCS1B03G0947800	TraesCS1B02G345400	TraesCS1B01G345400	TraesCS1B	Cellulose synthase	CLUSTER7	-0.244404	-0.130891	-1.1344	0.113512	-0.889999	-1.00351	0.28895	0.56725	5e-05	0.6263	0.00055	0.0001	no	no	D	no	no	D	2	2.47981	2.09336	2.26472	1.12961
TraesCS1B03G0948300	TraesCS1B02G345900	TraesCS1B01G345900	TraesCS1B	Clavata3/ESR (CLE) gene family member	CLUSTER3	1.0538	0.706066	0.571732	-0.347732	-0.482065	-0.134334	0.0066	0.07465	1	0.3191	0.1721	0.7111	U	no	no	no	no	no	1	0.70064	1.45452	1.14299	1.04137
TraesCS1B03G0949900LC	TraesCS1B02G598100LC	TraesCS1B01G598100LC	TraesCS1B	Thioredoxin domain-containing protein 15	CLUSTER6	0.8365	#NAME?	-0.617893	#NAME?	-1.45439	Inf	0.4513	1	1	0.02285	0.47365	1	no	no	no	D	no	no	1	0.668387	1.19355	0	0.435536
TraesCS1B03G0950500	TraesCS1B02G346700	TraesCS1B01G346700	TraesCS1B	magnesium transporter NIPA (DUF803)	CLUSTER6	0.150926	-0.925061	-1.33795	-1.07599	-1.48888	-0.412892	0.5022	0.0003	5e-05	5e-05	5e-05	0.1167	no	no	D	D	D	no	3	4.75688	5.28148	2.50525	1.88173
TraesCS1B03G0954900LC	TraesCS1B02G600600LC	TraesCS1B01G600600LC	TraesCS1B	Succinate dehydrogenase assembly factor 2	CLUSTER4	2.01524	-0.377843	1.83442	-2.39308	-0.180822	2.21226	0.02755	0.7104	0.04615	0.23895	0.79985	0.25155	U	no	U	no	no	no	2	1.13396	4.584	0.872681	4.04401
TraesCS1B03G0955600LC	TraesCS1B02G601300LC	TraesCS1B01G601300LC	TraesCS1B	Serine protease HTRA3	CLUSTER8	1.07849	-0.731403	-0.291733	-1.80989	-1.37022	0.43967	0.09995	0.37885	0.6777	0.03225	0.05285	0.57645	no	no	no	D	no	no	1	1.28146	2.70622	0.771847	1.04685
TraesCS1B03G0956400	TraesCS1B02G349100	TraesCS1B01G349100	TraesCS1B	O-methyltransferase-like protein	CLUSTER7	-0.319874	-0.399353	-1.47295	-0.0794787	-1.15307	-1.07359	0.2021	0.1199	5e-05	0.7654	5e-05	5e-05	no	no	D	no	D	D	3	7.69808	6.16724	5.83667	2.7732
TraesCS1B03G0957000	TraesCS1B02G349500	TraesCS1B01G349500	TraesCS1B	28 kDa heat-and acid-stable phosphoprotein, putative	CLUSTER1	-2.5391	2.66781	1.22049	5.20691	3.7596	-1.44732	1	0.05995	1	0.1496	1	0.0189	no	no	no	no	no	D	1	0.200776	0.0345434	1.27585	0.46786
TraesCS1B03G0957200LC	TraesCS1B02G602200LC	TraesCS1B01G602200LC	TraesCS1B	ternary complex factor MIP1 leucine-zipper protein (Protein of unknown function, DUF547)	CLUSTER3	0.569442	1.33495	0.811407	0.765507	0.241965	-0.523542	1	0.01315	0.1121	0.0833	0.59315	0.2204	no	U	no	no	no	no	1	0.378108	0.561093	0.95384	0.66355
TraesCS1B03G0959800	TraesCS1B02G350700	TraesCS1B01G350700	TraesCS1B	Gamma-glutamyl hydrolase	CLUSTER6	0.127734	-5.97339	-1.94397	-6.10113	-2.0717	4.02943	0.54495	0.0001	5e-05	0.0001	5e-05	0.00035	no	D	D	D	D	U	5	7.82903	8.55382	0.124606	2.03477
TraesCS1B03G0960200	TraesCS1B02G351000	TraesCS1B01G351000	TraesCS1B	RNA ligase/cyclic nucleotide phosphodiesterase family protein	CLUSTER6	0.454687	-3.05025	-1.45247	-3.50493	-1.90715	1.59778	0.0448	5e-05	5e-05	5e-05	5e-05	0.0003	no	D	D	D	D	U	5	7.9467	10.8908	0.959336	2.90369
TraesCS1B03G0960600	TraesCS1B02G351200	TraesCS1B01G351200	TraesCS1B	VQ motif-containing protein	CLUSTER6	0.183616	-5.61657	-2.12625	-5.80019	-2.30987	3.49032	0.51135	0.11655	5e-05	0.11655	5e-05	0.11585	no	no	D	no	D	no	2	3.80317	4.31936	0.0775156	0.871122
TraesCS1B03G0962400	TraesCS1B02G352000	TraesCS1B01G352000	TraesCS1B	DUF506 family protein	CLUSTER3	1.07661	0.47647	0.497608	-0.600141	-0.579002	0.0211384	0.0043	0.20475	1	0.0768	0.0872	0.9671	U	no	no	no	no	no	1	0.513331	1.08265	0.714216	0.724757
TraesCS1B03G0967500LC	TraesCS1B02G608200LC	TraesCS1B01G608200LC	TraesCS1B	DUF1677 family protein	CLUSTER1	-0.285359	0.201895	0.92427	0.487253	1.20963	0.722376	0.61595	0.6951	0.0727	0.36305	0.0284	0.129	no	no	no	no	U	no	1	1.10708	0.9084	1.27337	2.10093
TraesCS1B03G0967900	TraesCS1B02G354000	TraesCS1B01G354000	TraesCS1B	HXXXD-type acyl-transferase family protein	CLUSTER1	0.225319	4.21416	3.9789	3.98885	3.75358	-0.235263	1	5e-05	5e-05	5e-05	5e-05	0.2973	no	U	U	U	U	no	4	0.450113	0.526198	8.35432	7.09725
TraesCS1B03G0968000LC	TraesCS1B02G608400LC	TraesCS1B01G608400LC	TraesCS1B	50S ribosomal protein L18	CLUSTER6	-1.98439	#NAME?	#NAME?	#NAME?	#NAME?	0	0.08845	5e-05	5e-05	1	1	1	no	D	D	no	no	no	2	1.52827	0.386224	0	0
TraesCS1B03G0968100LC	TraesCS1B02G608500LC	TraesCS1B01G608500LC	TraesCS1B	Ubiquinone/menaquinone biosynthesis C-methyltransferase UbiE	CLUSTER6	-1.50347	#NAME?	#NAME?	#NAME?	#NAME?	0	0.3102	0.00135	0.00135	1	1	1	no	D	D	no	no	no	2	1.07056	0.377593	0	0
TraesCS1B03G0968700	TraesCS1B02G354400	TraesCS1B01G354400	TraesCS1B	Lon protease	CLUSTER6	-0.00907809	-1.21639	-0.729208	-1.20731	-0.72013	0.487182	0.97455	0.00045	0.0131	0.0005	0.0151	0.14435	no	D	no	D	no	no	2	2.12877	2.11541	0.916133	1.28415
TraesCS1B03G0973900	TraesCS1B02G356800	TraesCS1B01G356800	TraesCS1B	Glutamate--tRNA ligase	CLUSTER1	-0.393183	1.33093	0.988351	1.72412	1.38153	-0.342583	1	0.00145	1	0.00065	1	0.30675	no	U	no	U	no	no	2	0.260625	0.198452	0.655642	0.517057
TraesCS1B03G0974900LC	TraesCS1B02G612300LC	TraesCS1B01G612300LC	TraesCS1B	Guanine nucleotide-binding protein subunit beta-like protein	CLUSTER1	0	Inf	Inf	Inf	Inf	-0.505903	1	5e-05	1	5e-05	1	0.31985	no	U	no	U	no	no	2	0	0	0.798085	0.562027
TraesCS1B03G0976000	TraesCS1B02G357400	TraesCS1B01G357400	TraesCS1B	Histone H2A	CLUSTER1	-0.397406	0.489279	1.06026	0.886685	1.45767	0.570986	0.3615	0.2089	0.00605	0.0466	0.00255	0.1002	no	no	U	no	U	no	2	0.925143	0.702389	1.29866	1.92921
TraesCS1B03G0983000	TraesCS1B02G361000	TraesCS1B01G361000	TraesCS1B	Ring finger protein, putative	CLUSTER1	0.114323	0.931732	1.29352	0.817409	1.1792	0.361791	1	1	0.0119	1	0.01045	0.38225	no	no	U	no	U	no	2	0.423893	0.45885	0.808603	1.03907
TraesCS1B03G0984100	TraesCS1B02G361500	TraesCS1B01G361500	TraesCS1B	Glycosyltransferase	CLUSTER4	1.31333	-0.379016	0.851194	-1.69234	-0.462135	1.23021	5e-05	1	0.0042	5e-05	0.0805	0.0003	U	no	no	D	no	U	3	0.729649	1.81328	0.561072	1.31628
TraesCS1B03G0990600	TraesCS1B02G363800	TraesCS1B01G363800	TraesCS1B	ER lumen protein-retaining receptor	CLUSTER6	0.0715362	-0.964828	-0.870543	-1.03636	-0.942079	0.0942854	0.76885	0.00045	0.00185	0.0003	0.0011	0.7435	no	no	no	D	no	no	1	4.05234	4.25834	2.07617	2.21639
TraesCS1B03G0997000LC	TraesCS1B02G626300LC	TraesCS1B01G626300LC	TraesCS1B	Photosystem II CP43 reaction center protein	CLUSTER2	-0.743935	1.05371	-0.136544	1.79764	0.607391	-1.19025	0.1373	0.01745	0.7577	0.00235	0.246	0.0117	no	U	no	U	no	D	3	2.99542	1.78859	6.21807	2.72492
TraesCS1B03G1001200LC	TraesCS1B02G629400LC	TraesCS1B01G629400LC	TraesCS1B	nucleotide-sensitive chloride conductance regulator (ICln) family protein	CLUSTER6	0.529081	-6.38653	-4.8877	-6.91561	-5.41678	1.49884	0.03055	0.2314	5e-05	0.2314	5e-05	1	no	no	D	no	D	no	2	3.20992	4.63195	0.0383669	0.108431
TraesCS1B03G1001700	TraesCS1B02G366500	TraesCS1B01G366500	TraesCS1B	Disease resistance protein RPM1	CLUSTER1	0.0199699	0.550461	1.17009	0.530491	1.15012	0.619629	1	1	0.00285	1	0.00405	0.0824	no	no	U	no	U	no	2	0.29276	0.296841	0.428763	0.658785
TraesCS1B03G1002000	TraesCS1B02G366800	TraesCS1B01G366800	TraesCS1B	Nuclear transcription factor Y protein	CLUSTER9	-3.35683	-0.776797	-1.59017	2.58003	1.76665	-0.813376	0.16815	0.30125	0.02785	1	1	1	no	no	D	no	no	no	1	0.809557	0.0790208	0.472507	0.268879
TraesCS1B03G1003000	TraesCS1B02G367500	TraesCS1B01G367500	TraesCS1B	Phospholipase A1	CLUSTER8	1.07112	0.374232	0.0525742	-0.69689	-1.01855	-0.321658	0.1818	0.4956	0.9098	0.02045	0.0009	0.32215	no	no	no	no	D	no	1	0.793684	1.66758	1.02873	0.82314
TraesCS1B03G1003500LC	TraesCS1B02G629900LC	TraesCS1B01G629900LC	TraesCS1B	p-loop containing nucleoside triphosphate hydrolases superfamily protein	CLUSTER11	-0.895715	-0.22645	-1.00328	0.669265	-0.10757	-0.776835	0.0021	0.4028	0.00045	0.0212	0.7219	0.00925	no	no	D	no	no	no	1	5.7959	3.11519	4.95397	2.89136
TraesCS1B03G1013100	TraesCS1B02G371900	TraesCS1B01G371900	TraesCS1B	Cytochrome P450 family protein, expressed	CLUSTER8	1.3487	0.265735	-0.44029	-1.08297	-1.78899	-0.706025	0.00015	0.4349	1	0.0011	5e-05	0.04515	U	no	no	D	D	no	3	0.523098	1.33224	0.628893	0.385516
TraesCS1B03G1013700LC	TraesCS1B02G634900LC	TraesCS1B01G634900LC	TraesCS1B	Type III pantothenate kinase	CLUSTER3	1.14002	0.842253	1.23896	-0.297771	0.0989328	0.396704	0.01485	0.06685	0.00805	0.41535	0.7826	0.27985	U	no	U	no	no	no	2	5.04835	11.1258	9.05093	11.9155
TraesCS1B03G1014600	TraesCS1B02G372400	TraesCS1B01G372400	TraesCS1B	Serine/threonine-protein kinase	CLUSTER1	0.612355	2.16491	1.88094	1.55256	1.26858	-0.283979	1	5e-05	1	5e-05	1	0.27195	no	U	no	U	no	no	2	0.231892	0.354506	1.0399	0.85409
TraesCS1B03G1015900	TraesCS1B02G373100	TraesCS1B01G373100	TraesCS1B	Choline kinase	CLUSTER1	Inf	Inf	Inf	8.10404	8.37687	0.272837	1	5e-05	5e-05	0.24965	0.24965	0.21645	no	U	U	no	no	no	2	0	0.0198086	5.4502	6.58483
TraesCS1B03G1017200	TraesCS1B02G373400	TraesCS1B01G373400	TraesCS1B	Microtubule associated protein 65	CLUSTER6	-0.161919	-2.92682	-2.61447	-2.7649	-2.45255	0.312354	0.4818	5e-05	5e-05	5e-05	5e-05	0.3776	no	D	D	D	D	no	4	5.81433	5.19706	0.764608	0.949439
TraesCS1B03G1021800	TraesCS1B02G374900	TraesCS1B01G374900	TraesCS1B	WRKY transcription factor	CLUSTER4	1.41262	0.681274	2.29559	-0.73135	0.882965	1.61431	1	1	5e-05	1	0.013	0.0006	no	no	U	no	no	U	2	0.199592	0.531355	0.320056	0.979904
TraesCS1B03G1024400	TraesCS1B02G375900	TraesCS1B01G375900	TraesCS1B	Histone H3	CLUSTER1	-0.155825	-0.199532	0.81528	-0.0437077	0.971105	1.01481	0.7392	0.6589	0.0617	0.94735	0.03875	0.02615	no	no	no	no	no	U	1	0.901214	0.808947	0.784807	1.58581
TraesCS1B03G1032500	TraesCS1B02G379200	TraesCS1B01G379200	TraesCS1B	Nucleolar protein	CLUSTER1	0.299635	0.850968	1.00194	0.551334	0.702305	0.150971	0.16415	0.00025	5e-05	0.012	0.0008	0.49665	no	no	U	no	no	no	1	6.14413	7.56239	11.0822	12.3048
TraesCS1B03G1036700LC	TraesCS1B02G650400LC	TraesCS1B01G650400LC	TraesCS1B	B-box type zinc finger protein ncl-1	CLUSTER8	0.77501	-0.653531	-0.586703	-1.42854	-1.36171	0.0668276	0.11355	0.2545	0.30795	0.01795	0.02365	0.9165	no	no	no	D	D	no	2	2.28607	3.91193	1.45331	1.52221
TraesCS1B03G1039100	TraesCS1B02G382200	TraesCS1B01G382200	TraesCS1B	Pectin lyase-like superfamily protein	CLUSTER6	0.245419	-0.743845	-0.805257	-0.989264	-1.05068	-0.0614121	0.2793	0.0038	0.0022	5e-05	0.0001	0.8158	no	no	no	no	D	no	1	2.86218	3.39293	1.70914	1.63791
TraesCS1B03G1040000	TraesCS1B02G382800	TraesCS1B01G382800	TraesCS1B	Pectin lyase-like superfamily protein	CLUSTER1	-0.878115	3.66897	3.39762	4.54709	4.27573	-0.271357	1	5e-05	5e-05	5e-05	5e-05	0.22255	no	U	U	U	U	no	4	0.366208	0.199246	4.658	3.85934
TraesCS1B03G1040100	TraesCS1B02G382900	TraesCS1B01G382900	TraesCS1B	Glucuronoxylan 4-O-methyltransferase	CLUSTER6	0.144073	-5.01441	-4.14966	-5.15849	-4.29373	0.864751	0.64685	0.00265	0.00435	0.00265	0.00435	1	no	D	D	D	D	no	4	1.19007	1.31505	0.03682	0.0670501
TraesCS1B03G1040600	TraesCS1B02G383300	TraesCS1B01G383300	TraesCS1B	WD repeat protein-like	CLUSTER1	-0.307709	0.828112	0.499829	1.13582	0.807538	-0.328282	0.354	0.0075	0.1016	0.0008	0.0112	0.23375	no	no	no	U	no	no	1	1.15965	0.936909	2.0588	1.6398
TraesCS1B03G1049800	TraesCS1B02G386200	TraesCS1B01G386200	TraesCS1B	Histone H2B	CLUSTER1	0.661544	1.17401	1.68968	0.512462	1.02813	0.51567	1	0.0216	0.0019	0.27395	0.0254	0.20195	no	U	U	no	U	no	3	0.361625	0.57201	0.815962	1.16655
TraesCS1B03G1050300	TraesCS1B02G386400	TraesCS1B01G386400	TraesCS1B	Histone H2B	CLUSTER1	0.694106	1.82767	1.47597	1.13357	0.781867	-0.351701	0.0329	5e-05	5e-05	0.00015	0.00655	0.17425	no	U	U	U	no	no	3	1.48974	2.41023	5.28806	4.14404
TraesCS1B03G1051900	TraesCS1B02G387300	TraesCS1B01G387300	TraesCS1B	Sentrin-specific protease	CLUSTER8	1.33904	#NAME?	#NAME?	#NAME?	#NAME?	0	0.0176	1	1	5e-05	5e-05	1	U	no	no	D	D	no	3	0.384654	0.973108	0	0
TraesCS1B03G1052000LC	TraesCS1B02G659300LC	TraesCS1B01G659300LC	TraesCS1B	50S ribosomal protein L5	CLUSTER6	-0.170307	#NAME?	#NAME?	#NAME?	#NAME?	0	0.7674	5e-05	5e-05	1	1	1	no	D	D	no	no	no	2	0.65897	0.585596	0	0
TraesCS1B03G1053300	TraesCS1B02G388300	TraesCS1B01G388300	TraesCS1B	Chlorophyll a-b binding protein, chloroplastic	CLUSTER2	0.0305097	0.858269	-0.349969	0.827759	-0.380479	-1.20824	0.95665	0.1469	0.5212	0.1678	0.50055	0.0332	no	no	no	no	no	D	1	18.5513	18.9478	33.631	14.5554
TraesCS1B03G1053400	TraesCS1B02G388400	TraesCS1B01G388400	TraesCS1B	Pectate lyase	CLUSTER2	0.0932877	0.93947	-0.140576	0.846182	-0.233864	-1.08005	0.7546	0.0021	0.6163	0.00705	0.4148	5e-05	no	no	no	no	no	D	1	87.3803	93.2171	167.58	79.2676
TraesCS1B03G1053700	TraesCS1B02G388700	TraesCS1B01G388700	TraesCS1B	Methyltransferase	CLUSTER7	-0.139104	0.125422	-0.889581	0.264526	-0.750477	-1.015	0.5567	0.61615	0.00015	0.2636	0.00075	5e-05	no	no	no	no	no	D	1	41.1801	37.395	44.9204	22.2278
TraesCS1B03G1056900	TraesCS1B02G390000	TraesCS1B01G390000	TraesCS1B	Hexosyltransferase	CLUSTER1	-0.152637	2.48462	1.54174	2.63726	1.69438	-0.942879	0.5997	5e-05	5e-05	5e-05	5e-05	5e-05	no	U	U	U	U	no	4	1.16403	1.04717	6.51492	3.38902
TraesCS1B03G1058900	TraesCS1B02G390900	TraesCS1B01G390900	TraesCS1B	F-box domain containing protein, expressed	CLUSTER1	0	Inf	Inf	Inf	Inf	-0.502937	1	5e-05	1	5e-05	1	0.1044	no	U	no	U	no	no	2	0	0	0.949438	0.669989
TraesCS1B03G1064100	TraesCS1B02G393300	TraesCS1B01G393300	TraesCS1B	Phospholipase D	CLUSTER9	-1.1509	-0.0314628	0.0215705	1.11944	1.17247	0.0530333	5e-05	0.8808	0.91945	5e-05	5e-05	0.8034	D	no	no	U	U	no	3	2.85011	1.28353	2.78863	2.89305
TraesCS1B03G1065800	TraesCS1B02G393900	TraesCS1B01G393900	TraesCS1B	Myosin heavy chain-like protein, putative	CLUSTER8	0.737603	-0.651507	-0.645917	-1.38911	-1.38352	0.00558965	0.00485	0.02535	0.02275	5e-05	5e-05	0.98315	no	no	no	D	D	no	2	1.54167	2.57058	0.98145	0.98526
TraesCS1B03G1066400	TraesCS1B02G394300	TraesCS1B01G394300	TraesCS1B	Laccase	CLUSTER8	2.20006	0.0792792	-1.48409	-2.12078	-3.68415	-1.56337	0.0001	1	1	0.0001	0.0019	1	U	no	no	D	D	no	3	0.234895	1.07933	0.248164	0.0839687
TraesCS1B03G1066500LC	TraesCS1B02G666900LC	TraesCS1B01G666900LC	TraesCS1B	Laccase	CLUSTER8	Inf	Inf	Inf	-1.89045	-3.87408	-1.98363	5e-05	1	1	0.09675	0.1258	1	U	no	no	no	no	no	1	0	1.67147	0.450832	0.113994
TraesCS1B03G1069800	TraesCS1B02G395800	TraesCS1B01G395800	TraesCS1B	50S ribosomal protein L2, putative	CLUSTER1	#NAME?	5.99819	5.91493	Inf	Inf	-0.0832685	1	0.13955	0.13955	5e-05	5e-05	0.83685	no	no	no	U	U	no	2	0.0406806	0	2.6003	2.45447
TraesCS1B03G1070700	TraesCS1B02G396300	TraesCS1B01G396300	TraesCS1B	Thymidine kinase	CLUSTER1	0.545403	0.59207	1.16124	0.0466671	0.615839	0.569171	0.06555	0.0456	0.0001	0.86805	0.0213	0.0324	no	no	U	no	no	no	1	1.11546	1.62793	1.68145	2.49472
TraesCS1B03G1071800	TraesCS1B02G396900	TraesCS1B01G396900	TraesCS1B	F-box protein	CLUSTER8	0.711261	-1.61532	-1.97149	-2.32658	-2.68275	-0.356174	0.0534	1	1	0.00035	0.00035	1	no	no	no	D	D	no	2	0.473397	0.775062	0.154513	0.120711
TraesCS1B03G1072400LC	TraesCS1B02G670100LC	TraesCS1B01G670100LC	TraesCS1B	AT hook motif-containing protein, putative	CLUSTER8	0.905763	-0.0565738	-0.72246	-0.962337	-1.62822	-0.665886	0.08715	0.92325	0.23295	0.11385	0.01445	0.3329	no	no	no	no	D	no	1	0.904813	1.6952	0.870019	0.548374
TraesCS1B03G1072800	TraesCS1B02G397300	TraesCS1B01G397300	TraesCS1B	Cyclopropane-fatty-acyl-phospholipid synthase	CLUSTER8	0.628974	-0.374524	-0.67621	-1.0035	-1.30518	-0.301686	0.21685	0.50105	0.27785	0.06145	0.0389	0.6321	no	no	no	no	D	no	1	3.79038	5.86169	2.92375	2.37205
TraesCS1B03G1073400LC	TraesCS1B02G670600LC	TraesCS1B01G670600LC	TraesCS1B	Genetic interactor of prohibitins 3, mitochondrial	CLUSTER3	0.427011	1.22424	0.647523	0.797226	0.220512	-0.576714	0.16655	0.0001	0.02975	0.0054	0.43695	0.02635	no	U	no	no	no	no	1	1.05046	1.41229	2.45421	1.64552
TraesCS1B03G1073700	TraesCS1B02G397900	TraesCS1B01G397900	TraesCS1B	Peptidyl-tRNA hydrolase	CLUSTER3	1.80958	1.67219	1.04092	-0.137392	-0.768663	-0.63127	0.0382	0.0541	0.2164	0.85465	0.3122	0.4035	U	no	no	no	no	no	1	0.650659	2.28083	2.07364	1.33876
TraesCS1B03G1073800	TraesCS1B02G398000	TraesCS1B01G398000	TraesCS1B	Diacylglycerol kinase beta	CLUSTER6	0.363632	#NAME?	#NAME?	#NAME?	#NAME?	0	0.61965	0.00035	0.00035	5e-05	5e-05	1	no	D	D	D	D	no	4	1.86243	2.39632	0	0
TraesCS1B03G1075600	TraesCS1B02G398600	TraesCS1B01G398600	TraesCS1B	Dirigent protein	CLUSTER7	0.587132	0.773314	-0.775755	0.186182	-1.36289	-1.54907	0.06115	0.01135	0.02475	0.50545	0.0001	5e-05	no	no	no	no	D	D	2	2.82089	4.2377	4.82144	1.64763
TraesCS1B03G1077600LC	TraesCS1B02G673300LC	TraesCS1B01G673300LC	TraesCS1B	Exodeoxyribonuclease 7 large subunit	CLUSTER6	0.485991	-3.1417	-3.25859	-3.6277	-3.74458	-0.116888	0.1644	1	1	0.04665	0.0461	1	no	no	no	D	D	no	2	0.501701	0.702657	0.0568458	0.0524217
TraesCS1B03G1081600	TraesCS1B02G401400	TraesCS1B01G401400	TraesCS1B	Short-chain dehydrogenase/reductase	CLUSTER1	0.968528	4.03694	3.70425	3.06841	2.73573	-0.332684	1	5e-05	5e-05	5e-05	5e-05	0.15605	no	U	U	U	U	no	4	0.408811	0.79998	6.71062	5.32862
TraesCS1B03G1081800	TraesCS1B02G401600	TraesCS1B01G401600	TraesCS1B	Oligopeptide transporter	CLUSTER1	-0.232932	1.81485	2.28222	2.04778	2.51516	0.467377	1	0.00055	5e-05	0.0017	0.0001	0.1478	no	U	U	U	U	no	4	0.21819	0.185658	0.76764	1.06133
TraesCS1B03G1083000	TraesCS1B02G401800	TraesCS1B01G401800	TraesCS1B	Syntaxin, putative	CLUSTER1	-0.103857	2.1327	1.78911	2.23655	1.89297	-0.343587	0.713	5e-05	5e-05	5e-05	5e-05	0.1255	no	U	U	U	U	no	4	1.46018	1.35876	6.40344	5.04642
TraesCS1B03G1083100	TraesCS1B02G401900	TraesCS1B01G401900	TraesCS1B	Thioredoxin family protein	CLUSTER1	0.397615	2.52347	2.20002	2.12586	1.8024	-0.323457	1	0.02745	0.0431	0.0355	0.0611	0.69365	no	U	U	U	no	no	3	0.333062	0.438752	1.91499	1.53037
TraesCS1B03G1083200	TraesCS1B02G402000	TraesCS1B01G402000	TraesCS1B	Fasciclin-like arabinogalactan-protein-like	CLUSTER1	0	Inf	Inf	Inf	Inf	-0.388748	1	5e-05	5e-05	5e-05	5e-05	0.2025	no	U	U	U	U	no	4	0	0	1.93496	1.47791
TraesCS1B03G1094200LC	TraesCS1B02G681900LC	TraesCS1B01G681900LC	TraesCS1B	GTP cyclohydrolase 1	CLUSTER6	0.257506	-0.673692	-1.06931	-0.931198	-1.32681	-0.395617	0.4843	0.1132	0.01935	0.0323	0.005	0.41665	no	no	D	no	D	no	2	1.41232	1.68831	0.885386	0.673039
TraesCS1B03G1098800LC	TraesCS1B02G685400LC	TraesCS1B01G685400LC	TraesCS1B	Asparagine synthetase	CLUSTER1	0	Inf	Inf	Inf	Inf	0.0125362	1	5e-05	5e-05	5e-05	5e-05	0.9568	no	U	U	U	U	no	4	0	0	1.1133	1.12301
TraesCS1B03G1102100	TraesCS1B02G409300	TraesCS1B01G409300	TraesCS1B	Photosynthetic NDH subcomplex B 3	CLUSTER6	-0.0485323	-1.85219	-1.20012	-1.80365	-1.15158	0.65207	0.82785	5e-05	5e-05	5e-05	5e-05	0.01755	no	D	D	D	D	no	4	9.59787	9.28037	2.65835	4.17738
TraesCS1B03G1103200LC	TraesCS1B02G687900LC	TraesCS1B01G687900LC	TraesCS1B	phospholipase-like protein (PEARLI 4) family protein	CLUSTER3	Inf	Inf	Inf	-0.116067	-0.605958	-0.489891	0.02395	1	1	0.891	0.60655	1	U	no	no	no	no	no	1	0	0.833543	0.76911	0.547667
TraesCS1B03G1103500LC	TraesCS1B02G688100LC	TraesCS1B01G688100LC	TraesCS1B	Kinase family protein	CLUSTER2	0.544773	1.77726	0.634188	1.23248	0.0894149	-1.14307	1	0.00015	1	0.00085	1	0.0015	no	U	no	U	no	D	3	0.287946	0.420053	0.987002	0.44691
TraesCS1B03G1103800	TraesCS1B02G410300	TraesCS1B01G410300	TraesCS1B	Tropinone reductase-like protein	CLUSTER8	2.3352	-2.49313	0.204592	-4.82832	-2.1306	2.69772	5e-05	1	1	0.01365	0.0003	1	U	no	no	D	D	no	3	0.343315	1.73243	0.0609799	0.395622
TraesCS1B03G1103900	TraesCS1B02G410400	TraesCS1B01G410400	TraesCS1B	CASP-like protein	CLUSTER8	3.49611	#NAME?	-2.75128	#NAME?	-6.24739	Inf	0.13105	1	1	5e-05	0.18765	1	no	no	no	D	no	no	1	0.0741029	0.836122	0	0.0110057
TraesCS1B03G1104400	TraesCS1B02G410800	TraesCS1B01G410800	TraesCS1B	2-oxoglutarate (2OG) and Fe(II)-dependent oxygenase superfamily protein	CLUSTER1	-0.398304	1.11499	1.08674	1.5133	1.48504	-0.0282568	0.2755	0.00085	0.00085	5e-05	0.0001	0.92105	no	U	U	U	U	no	4	0.660097	0.500848	1.42973	1.402
TraesCS1B03G1106900	TraesCS1B02G411700	TraesCS1B01G411700	TraesCS1B	Dynamin-related protein	CLUSTER1	-0.0587602	3.04735	2.5763	3.10611	2.63506	-0.471051	0.84515	5e-05	5e-05	5e-05	5e-05	0.04965	no	U	U	U	U	no	4	1.57944	1.5164	13.0571	9.41991
TraesCS1B03G1117200LC	TraesCS1B02G697100LC	TraesCS1B01G697100LC	TraesCS1B	Serine/threonine-protein kinase 36	CLUSTER3	Inf	Inf	Inf	-0.994437	-2.88042	-1.88598	0.02395	1	1	0.4746	0.175	1	U	no	no	no	no	no	1	0	2.16695	1.08766	0.294277
TraesCS1B03G1119000	TraesCS1B02G415200	TraesCS1B01G415200	TraesCS1B	ARM repeat superfamily protein	CLUSTER6	0.0477252	-1.00677	-0.913107	-1.05449	-0.960833	0.0936622	0.8459	0.00075	0.00145	0.0004	0.0012	0.7634	no	D	no	D	no	no	2	2.76488	2.85787	1.37597	1.46826
TraesCS1B03G1119600	TraesCS1B02G415500	TraesCS1B01G415500	TraesCS1B	Ubiquitin-conjugating enzyme E2	CLUSTER6	-0.103266	-0.817626	-1.25817	-0.71436	-1.1549	-0.440543	0.67465	0.00155	5e-05	0.00535	5e-05	0.1091	no	no	D	no	D	no	2	3.59888	3.35028	2.04191	1.5046
TraesCS1B03G1119700	TraesCS1B02G415600	TraesCS1B01G415600	TraesCS1B	Disease resistance protein (NBS-LRR class) family	CLUSTER1	1.58942	8.17251	7.76102	6.58309	6.1716	-0.411492	1	0.13955	0.13955	0.01095	0.01095	0.1027	no	no	no	U	U	no	2	0.00740275	0.0222769	2.13582	1.6058
TraesCS1B03G1120700	TraesCS1B02G415800	TraesCS1B01G415800	TraesCS1B	Ubiquitin-conjugating enzyme E2	CLUSTER1	-0.608423	1.96827	1.97405	2.57669	2.58248	0.00578071	0.0138	5e-05	5e-05	5e-05	5e-05	0.97765	no	U	U	U	U	no	4	2.57118	1.68647	10.061	10.1014
TraesCS1B03G1121200	TraesCS1B02G416000	TraesCS1B01G416000	TraesCS1B	Cysteine/Histidine-rich C1 domain family protein	CLUSTER1	0	Inf	Inf	Inf	Inf	1.20264	1	5e-05	5e-05	5e-05	5e-05	0.0055	no	U	U	U	U	U	5	0	0	0.580436	1.33593
TraesCS1B03G1122000	TraesCS1B02G416400	TraesCS1B01G416400	TraesCS1B	Pre-mRNA-processing-splicing factor 8	CLUSTER1	0.283421	2.31553	1.86998	2.03211	1.58656	-0.445548	1	0.18515	0.2128	0.0053	0.01605	0.37445	no	no	no	U	U	no	2	0.337187	0.410382	1.67847	1.23251
TraesCS1B03G1123200	TraesCS1B02G416700	TraesCS1B01G416700	TraesCS1B	Serine carboxypeptidase family protein, expressed	CLUSTER6	0.231266	-0.462955	-1.13347	-0.694222	-1.36474	-0.670519	0.39585	0.1224	0.00065	0.0191	0.0001	0.0405	no	no	D	no	D	no	2	1.77313	2.08142	1.2864	0.808223
TraesCS1B03G1123500	TraesCS1B02G417000	TraesCS1B01G417000	TraesCS1B	Oxidoreductase	CLUSTER6	0.181837	-1.11135	-1.80017	-1.29318	-1.98201	-0.688822	0.37885	5e-05	5e-05	5e-05	5e-05	0.0068	no	D	D	D	D	no	4	6.27744	7.12068	2.90559	1.80251
TraesCS1B03G1127300	TraesCS1B02G418800	TraesCS1B01G418800	TraesCS1B	Protein PLANT CADMIUM RESISTANCE 2	CLUSTER4	1.95698	1.34361	3.46624	-0.613378	1.50926	2.12264	5e-05	0.0042	5e-05	0.0725	5e-05	5e-05	U	U	U	no	U	U	5	0.413458	1.60525	1.04929	4.56956
TraesCS1B03G1131700	TraesCS1B02G419800	TraesCS1B01G419800	TraesCS1B	Golgin candidate 5	CLUSTER6	-0.453048	-1.19805	-1.47053	-0.745002	-1.01749	-0.272484	0.033	5e-05	5e-05	0.00075	5e-05	0.22615	no	D	D	no	D	no	3	3.50603	2.56115	1.52815	1.26515
TraesCS1B03G1132600LC	TraesCS1B02G706700LC	TraesCS1B01G706700LC	TraesCS1B	alanine aminotransferase 2	CLUSTER6	0.468687	-2.07306	0.0783196	-2.54175	-0.390368	2.15138	0.19605	0.00525	0.837	0.002	0.29	0.00465	no	D	no	D	no	U	3	3.35134	4.63775	0.796463	3.5383
TraesCS1B03G1135300LC	TraesCS1B02G708700LC	TraesCS1B01G708700LC	TraesCS1B	ATP-dependent RNA helicase, putative	CLUSTER3	Inf	Inf	0	1.92989	#NAME?	#NAME?	1	5e-05	1	0.25565	1	0.0001	no	U	no	no	no	D	2	0	0.231989	0.883939	0
TraesCS1B03G1137300	TraesCS1B02G422400	TraesCS1B01G422400	TraesCS1B	Structural constituent of cell wall	CLUSTER8	0.917347	0.632223	-0.309853	-0.285124	-1.2272	-0.942077	0.01405	0.099	1	0.41685	0.00275	0.0215	no	no	no	no	D	no	1	0.380953	0.719484	0.590459	0.307324
TraesCS1B03G1137400	TraesCS1B02G422500	TraesCS1B01G422500	TraesCS1B	transmembrane protein	CLUSTER6	-0.245403	-1.87649	-2.47294	-1.63109	-2.22754	-0.59645	0.56775	0.01095	0.00905	0.0199	0.0133	1	no	D	D	D	D	no	4	1.5917	1.34273	0.433493	0.286703
TraesCS1B03G1137800	TraesCS1B02G422800	TraesCS1B01G422800	TraesCS1B	L-lactate dehydrogenase 2	CLUSTER1	0	Inf	Inf	Inf	Inf	0.0922934	1	5e-05	5e-05	5e-05	5e-05	0.7671	no	U	U	U	U	no	4	0	0	15.3328	16.3458
TraesCS1B03G1137900	TraesCS1B02G422900	TraesCS1B01G422900	TraesCS1B	Phosphoethanolamine transferase EptC	CLUSTER1	-0.113069	3.84934	3.67649	3.9624	3.78956	-0.172848	0.7578	5e-05	5e-05	5e-05	5e-05	0.40495	no	U	U	U	U	no	4	2.20423	2.03807	31.7703	28.1831
TraesCS1B03G1138000	TraesCS1B02G423000	TraesCS1B01G423000	TraesCS1B	F-box family protein	CLUSTER1	0.105595	3.24551	3.06285	3.13991	2.95726	-0.182658	1	5e-05	5e-05	0.0001	0.0001	0.50025	no	U	U	U	U	no	4	0.188032	0.202311	1.78332	1.57124
TraesCS1B03G1138500LC	TraesCS1B02G709800LC	TraesCS1B01G709800LC	TraesCS1B	Transposon protein, putative, CACTA, En/Spm sub-class	CLUSTER1	0.409697	1.36568	1.0265	0.955987	0.616806	-0.33918	1	0.0101	1	0.0376	1	0.40145	no	U	no	no	no	no	1	0.266532	0.354063	0.686848	0.542947
TraesCS1B03G1139300LC	TraesCS1B02G710300LC	TraesCS1B01G710300LC	TraesCS1B	Cytochrome P450, putative	CLUSTER1	1.4368	2.34478	3.13581	0.90798	1.69901	0.791032	1	1	0.00585	1	0.01305	0.07595	no	no	U	no	U	no	2	0.0852184	0.230703	0.432895	0.749044
TraesCS1B03G1144900LC	TraesCS1B02G715100LC	TraesCS1B01G715100LC	TraesCS1B	Glycerol-3-phosphate acyltransferase 1, mitochondrial	CLUSTER8	0.735732	#NAME?	#NAME?	#NAME?	#NAME?	0	0.49015	1	1	0.0004	0.0004	1	no	no	no	D	D	no	2	0.524172	0.872874	0	0
TraesCS1B03G1148100	TraesCS1B02G424400	TraesCS1B01G424400	TraesCS1B	Guanylate-binding protein	CLUSTER1	-0.487115	2.4278	1.97788	2.91492	2.465	-0.449919	1	5e-05	5e-05	5e-05	5e-05	0.0448	no	U	U	U	U	no	4	0.45531	0.324841	2.4499	1.79353
TraesCS1B03G1151300	TraesCS1B02G425200	TraesCS1B01G425200	TraesCS1B	Glutaredoxin, putative	CLUSTER6	0.620392	-7.52186	-7.29526	-8.14226	-7.91566	0.226602	0.0031	0.0005	0.00015	0.0005	0.00015	1	no	D	D	D	D	no	4	17.9528	27.5986	0.0976842	0.114298
TraesCS1B03G1151600LC	TraesCS1B02G720600LC	TraesCS1B01G720600LC	TraesCS1B	E3 ubiquitin-protein ligase MARCH6	CLUSTER6	-0.00711034	#NAME?	-5.86261	#NAME?	-5.8555	Inf	0.98035	5e-05	0.18765	5e-05	0.18765	1	no	D	no	D	no	no	2	19.2499	19.1553	0	0.330832
TraesCS1B03G1151700LC	TraesCS1B02G720700LC	TraesCS1B01G720700LC	TraesCS1B	CheY-like two-component responsive regulator family protein	CLUSTER6	0.504469	#NAME?	-6.94137	#NAME?	-7.44584	Inf	0.0855	5e-05	0.1258	5e-05	0.1258	1	no	D	no	D	no	no	2	12.379	17.5609	0	0.100722
TraesCS1B03G1151800LC	TraesCS1B02G720800LC	TraesCS1B01G720800LC	TraesCS1B	Protein kinase family protein	CLUSTER6	0.616323	#NAME?	#NAME?	#NAME?	#NAME?	0	0.3711	1	1	5e-05	5e-05	1	no	no	no	D	D	no	2	0.495929	0.76024	0	0
TraesCS1B03G1152100LC	TraesCS1B02G721100LC	TraesCS1B01G721100LC	TraesCS1B	Possible lysine-specific histone demethylase 1	CLUSTER6	-0.137619	#NAME?	#NAME?	#NAME?	#NAME?	0	0.70085	5e-05	5e-05	5e-05	5e-05	1	no	D	D	D	D	no	4	1.58058	1.43678	0	0
TraesCS1B03G1152500	TraesCS1B02G425400	TraesCS1B01G425400	TraesCS1B	Protein-lysine methyltransferase METTL21D	CLUSTER1	0.0449299	2.40538	1.94563	2.36045	1.9007	-0.459757	1	5e-05	5e-05	5e-05	5e-05	0.09795	no	U	U	U	U	no	4	0.416445	0.429618	2.20623	1.60417
TraesCS1B03G1154000LC	TraesCS1B02G722500LC	TraesCS1B01G722500LC	TraesCS1B	THO complex subunit 4	CLUSTER1	0	Inf	Inf	Inf	Inf	0.637905	1	5e-05	5e-05	5e-05	5e-05	0.23585	no	U	U	U	U	no	4	0	0	0.993824	1.54646
TraesCS1B03G1158000	TraesCS1B02G428000	TraesCS1B01G428000	TraesCS1B	Cytochrome b561 domain-containing protein	CLUSTER6	-0.17685	-0.997472	-1.11703	-0.820622	-0.940176	-0.119554	0.51185	0.00225	0.0003	0.0088	0.00215	0.70605	no	no	D	no	no	no	1	2.40036	2.12343	1.20228	1.10667
TraesCS1B03G1160300	TraesCS1B02G428800	TraesCS1B01G428800	TraesCS1B	Urease accessory protein ureG	CLUSTER6	0.196768	-3.32268	-3.71297	-3.51945	-3.90974	-0.390286	0.37385	5e-05	5e-05	5e-05	5e-05	1	no	D	D	D	D	no	4	6.37321	7.30451	0.636988	0.486008
TraesCS1B03G1160800	TraesCS1B02G429200	TraesCS1B01G429200	TraesCS1B	Dehydrin 3 protein	CLUSTER6	0.305771	-2.32073	-2.67191	-2.6265	-2.97768	-0.351176	0.1692	5e-05	5e-05	5e-05	5e-05	0.09125	no	D	D	D	D	no	4	71.6404	88.5532	14.34	11.2417
TraesCS1B03G1161000	TraesCS1B02G429400	TraesCS1B01G429400	TraesCS1B	transmembrane protein	CLUSTER2	-0.621638	0.400204	-0.864107	1.02184	-0.242469	-1.26431	0.16265	0.3315	0.0558	0.02545	0.60825	0.00675	no	no	no	U	no	D	2	1.49602	0.972309	1.97428	0.821891
TraesCS1B03G1161900	TraesCS1B02G429600	TraesCS1B01G429600	TraesCS1B	F-box protein	CLUSTER7	0.233091	0.234058	-0.905815	0.000966914	-1.13891	-1.13987	0.48085	0.4897	0.0225	0.9771	0.00565	0.00595	no	no	no	no	D	D	2	1.93087	2.26945	2.27097	1.03057
TraesCS1B03G1162700LC	TraesCS1B02G727100LC	TraesCS1B01G727100LC	TraesCS1B	Retrovirus-related Pol polyprotein from transposon TNT 1-94	CLUSTER1	0.141201	1.90736	1.34606	1.76616	1.20486	-0.561303	1	0.02255	0.07945	0.0133	0.0758	0.32275	no	U	no	U	no	no	2	0.294665	0.324963	1.10536	0.749089
TraesCS1B03G1163300	TraesCS1B02G429900	TraesCS1B01G429900	TraesCS1B	Phytoene synthase	CLUSTER2	0.00541459	0.461797	-0.70901	0.456382	-0.714425	-1.17081	0.98805	0.23375	0.13295	0.2324	0.12495	0.01565	no	no	no	no	no	D	1	1.05524	1.05921	1.45334	0.645533
TraesCS1B03G1166200	TraesCS1B02G431300	TraesCS1B01G431300	TraesCS1B	General transcription factor 3C polypeptide 2	CLUSTER6	0.0748379	-0.758001	-1.16484	-0.832839	-1.23968	-0.406842	0.8183	1	1	0.0255	0.00275	1	no	no	no	no	D	no	1	0.601037	0.633038	0.355402	0.26807
TraesCS1B03G1167700LC	TraesCS1B02G729900LC	TraesCS1B01G729900LC	TraesCS1B	Cyclin-D3-1	CLUSTER1	-0.441619	0.669114	-0.00243378	1.11073	0.439186	-0.671548	0.34495	0.1216	0.9555	0.0186	0.3445	0.1144	no	no	no	U	no	no	1	1.61879	1.19193	2.57404	1.61607
TraesCS1B03G1171300	TraesCS1B02G433700	TraesCS1B01G433700	TraesCS1B	B12D protein	CLUSTER1	0.448168	0.716027	1.08611	0.267859	0.637945	0.370086	0.11005	0.01185	0.0001	0.3216	0.01685	0.17095	no	no	U	no	no	no	1	3.00641	4.10167	4.93849	6.38265
TraesCS1B03G1173000	TraesCS1B02G434700	TraesCS1B01G434700	TraesCS1B	RADIALIS-like transcription factor	CLUSTER5	-1.21599	-1.58728	0.443321	-0.371288	1.65931	2.0306	1	1	0.4424	1	0.0325	0.0096	no	no	no	no	U	U	2	0.762808	0.328372	0.253862	1.03721
TraesCS1B03G1173800	TraesCS1B02G435100	TraesCS1B01G435100	TraesCS1B	RADIALIS-like transcription factor	CLUSTER4	-0.684444	-2.54226	1.12203	-1.85781	1.80648	3.66429	1	1	0.12125	1	0.0339	0.24235	no	no	no	no	U	no	1	0.331855	0.206495	0.0569708	0.722295
TraesCS1B03G1174500	TraesCS1B02G435600	TraesCS1B01G435600	TraesCS1B	DNA-3-methyladenine glycosylase 1	CLUSTER1	-0.690744	0.547235	0.00170421	1.23798	0.692449	-0.545531	1	0.1928	1	0.0063	1	0.16075	no	no	no	U	no	no	1	0.575104	0.356297	0.84039	0.575784
TraesCS1B03G1175500	TraesCS1B02G435900	TraesCS1B01G435900	TraesCS1B	Sugar transporter protein	CLUSTER1	0.0647227	1.25743	1.11843	1.1927	1.0537	-0.139	0.7807	5e-05	5e-05	5e-05	5e-05	0.5067	no	U	U	U	U	no	4	3.42825	3.58556	8.19589	7.44309
TraesCS1B03G1176600	TraesCS1B02G436300	TraesCS1B01G436300	TraesCS1B	3-ketoacyl-CoA synthase	CLUSTER1	-0.0170024	1.39758	1.09964	1.41458	1.11664	-0.297945	0.9527	5e-05	0.0001	5e-05	5e-05	0.21575	no	U	U	U	U	no	4	0.848666	0.838723	2.23589	1.8187
TraesCS1B03G1177400	TraesCS1B02G436600	TraesCS1B01G436600	TraesCS1B	ATP synthase subunit alpha, mitochondrial	CLUSTER1	-0.683014	0.0167222	0.750794	0.699737	1.43381	0.734072	0.0881	0.9704	0.0307	0.07785	0.0006	0.03575	no	no	no	no	U	no	1	1.52156	0.947722	1.5393	2.56036
TraesCS1B03G1177900LC	TraesCS1B02G734900LC	TraesCS1B01G734900LC	TraesCS1B	Glycine N-acyltransferase	CLUSTER1	-1.78978	2.33057	2.87902	4.12035	4.66879	0.548443	1	1	0.00135	1	0.2489	0.1755	no	no	U	no	no	no	1	0.178409	0.0515988	0.897405	1.31246
TraesCS1B03G1178000	TraesCS1B02G437100	TraesCS1B01G437100	TraesCS1B	Calcium-transporting ATPase	CLUSTER1	0.836647	2.34826	2.94234	1.51161	2.10569	0.594083	1	5e-05	5e-05	0.0004	5e-05	0.0474	no	U	U	U	U	no	4	0.303829	0.542607	1.54712	2.3354
TraesCS1B03G1178100	TraesCS1B02G437200	TraesCS1B01G437200	TraesCS1B	F-box protein	CLUSTER1	-0.53053	1.67447	0.844171	2.205	1.3747	-0.830301	1	0.0001	0.01925	5e-05	0.00155	0.00675	no	U	no	U	U	no	3	0.480985	0.332986	1.53531	0.863479
TraesCS1B03G1178900	TraesCS1B02G437500	TraesCS1B01G437500	TraesCS1B	Short chain dehydrogenase/reductase	CLUSTER6	0.634073	-1.68531	-0.25513	-2.31938	-0.889203	1.43018	0.03215	0.0003	0.4213	5e-05	0.0054	0.00135	no	D	no	D	no	U	3	1.06601	1.65439	0.331463	0.893226
TraesCS1B03G1179100LC	TraesCS1B02G735500LC	TraesCS1B01G735500LC	TraesCS1B	Heat shock 70 kDa protein	CLUSTER6	0.136862	#NAME?	#NAME?	#NAME?	#NAME?	0	0.7634	5e-05	5e-05	5e-05	5e-05	1	no	D	D	D	D	no	4	1.45994	1.60522	0	0
TraesCS1B03G1180100LC	TraesCS1B02G735800LC	TraesCS1B01G735800LC	TraesCS1B	RNA-directed DNA polymerase (reverse transcriptase)-related family protein	CLUSTER1	-0.606165	-0.00791745	0.421604	0.598248	1.02777	0.429522	0.1697	0.9643	0.2796	0.16955	0.0185	0.27055	no	no	no	no	U	no	1	0.784541	0.515397	0.780247	1.05083
TraesCS1B03G1181900	TraesCS1B02G439100	TraesCS1B01G439100	TraesCS1B	Disease resistance protein (TIR-NBS-LRR class) family	CLUSTER11	-0.875876	-0.193356	-1.44058	0.682519	-0.564705	-1.24722	0.0161	0.5602	0.00115	0.0613	0.185	0.00465	no	no	D	no	no	D	2	1.17608	0.640875	1.02857	0.433292
TraesCS1B03G1190400	TraesCS1B02G443200	TraesCS1B01G443200	TraesCS1B	Malate dehydrogenase	CLUSTER6	0.121131	-0.696852	-0.920365	-0.817983	-1.0415	-0.223512	0.60715	0.00195	0.0001	0.00045	5e-05	0.30365	no	no	no	no	D	no	1	73.9682	80.4469	45.6322	39.083
TraesCS1B03G1190800LC	TraesCS1B02G741400LC	TraesCS1B01G741400LC	TraesCS1B	hAT transposon superfamily	CLUSTER1	-0.377067	1.06985	0.727833	1.44692	1.1049	-0.34202	0.1671	5e-05	0.0046	5e-05	5e-05	0.15665	no	U	no	U	U	no	3	3.73913	2.87914	7.84926	6.19256
TraesCS1B03G1190900LC	TraesCS1B02G741500LC	TraesCS1B01G741500LC	TraesCS1B	U3 small nucleolar RNA-associated protein 25	CLUSTER1	-0.153521	0.846967	0.936021	1.00049	1.08954	0.0890538	0.74185	0.05105	0.0301	0.022	0.0141	0.80555	no	no	no	U	U	no	2	4.44681	3.99792	7.99855	8.50783
TraesCS1B03G1191600LC	TraesCS1B02G742000LC	TraesCS1B01G742000LC	TraesCS1B	3-ketoacyl-CoA synthase	CLUSTER1	0.453626	1.35689	1.68039	0.903267	1.22676	0.323493	1	0.0017	5e-05	0.01795	0.002	0.3333	no	U	U	no	U	no	3	0.402174	0.550768	1.0301	1.28902
TraesCS1B03G1192500LC	TraesCS1B02G742500LC	TraesCS1B01G742500LC	TraesCS1B	ARM repeat superfamily protein	CLUSTER1	0.486954	0.519527	1.05261	0.0325725	0.565653	0.533081	0.27285	0.255	0.01925	0.95615	0.14025	0.1731	no	no	U	no	no	no	1	0.697146	0.977037	0.999347	1.44607
TraesCS1B03G1192600	TraesCS1B02G444000	TraesCS1B01G444000	TraesCS1B	histone deacetylase-like protein	CLUSTER9	-1.30164	0.147741	0.0487722	1.44939	1.35042	-0.0989687	0.0073	0.7063	0.90255	0.00375	0.00605	0.79625	D	no	no	U	U	no	3	0.994568	0.40346	1.10182	1.02877
TraesCS1B03G1195400	TraesCS1B02G445200	TraesCS1B01G445200	TraesCS1B	Protein CHUP1, chloroplastic	CLUSTER1	-0.298986	1.62431	1.05275	1.9233	1.35174	-0.571559	0.1606	5e-05	5e-05	5e-05	5e-05	0.01785	no	U	U	U	U	no	4	9.05035	7.35634	27.9018	18.7748
TraesCS1B03G1195500	TraesCS1B02G445300	TraesCS1B01G445300	TraesCS1B	Mitogen-activated protein kinase	CLUSTER1	-0.946715	1.4129	0.727387	2.35961	1.6741	-0.685509	1	0.0016	0.0986	0.00015	0.002	0.07075	no	U	no	U	U	no	3	0.387708	0.201148	1.03235	0.641903
TraesCS1B03G1195900	TraesCS1B02G445600	TraesCS1B01G445600	TraesCS1B	Galactoside 2-alpha-L-fucosyltransferase	CLUSTER1	0.369633	1.38323	2.17281	1.01359	1.80317	0.789579	1	1	5e-05	1	5e-05	0.01095	no	no	U	no	U	no	2	0.229822	0.296936	0.599495	1.03627
TraesCS1B03G1197500	TraesCS1B02G446300	TraesCS1B01G446300	TraesCS1B	Delta(14)-sterol reductase	CLUSTER1	0.460498	2.49353	2.30913	2.03304	1.84863	-0.184401	0.2163	5e-05	5e-05	5e-05	5e-05	0.45815	no	U	U	U	U	no	4	0.689061	0.94816	3.88049	3.41488
TraesCS1B03G1197900	TraesCS1B02G446500	TraesCS1B01G446500	TraesCS1B	Kinase family protein	CLUSTER1	0.622137	2.32248	2.26051	1.70034	1.63837	-0.0619678	1	5e-05	5e-05	0.00055	0.0006	0.8341	no	U	U	U	U	no	4	0.208769	0.321327	1.04424	1.00034
TraesCS1B03G1205700	TraesCS1B02G449400	TraesCS1B01G449400	TraesCS1B	RADIALIS-like transcription factor	CLUSTER1	-0.568159	-0.485851	0.460527	0.0823077	1.02869	0.946378	0.02785	0.0552	0.0556	0.75	5e-05	0.00015	no	no	no	no	U	no	1	27.4082	18.4862	19.5715	37.7149
TraesCS1B03G1216700	TraesCS1B02G454200	TraesCS1B01G454200	TraesCS1B	Glucan endo-1,3-beta-glucosidase 3	CLUSTER8	1.9843	0.124134	0.606102	-1.86016	-1.37819	0.481969	5e-05	1	1	5e-05	0.00015	1	U	no	no	D	D	no	3	0.264734	1.04747	0.288521	0.402962
TraesCS1B03G1216900LC	TraesCS1B02G756200LC	TraesCS1B01G756200LC	TraesCS1B	Sister chromatid cohesion protein PDS5 homolog A-A	CLUSTER6	-0.350677	#NAME?	#NAME?	#NAME?	#NAME?	0	0.5077	5e-05	5e-05	5e-05	5e-05	1	no	D	D	D	D	no	4	3.5216	2.76169	0	0
TraesCS1B03G1220300LC	TraesCS1B02G758600LC	TraesCS1B01G758600LC	TraesCS1B	Retrotransposon protein, putative, unclassified	CLUSTER2	0	Inf	Inf	Inf	Inf	-2.24601	1	5e-05	1	5e-05	1	0.20615	no	U	no	U	no	no	2	0	0	0.740235	0.156046
TraesCS1B03G1234800	TraesCS1B02G459600	TraesCS1B01G459600	TraesCS1B	Extra-large guanine nucleotide binding protein, putative, expressed	CLUSTER1	0.204807	1.35769	0.999664	1.15289	0.794856	-0.358031	0.44885	5e-05	5e-05	5e-05	0.00185	0.12895	no	U	no	U	no	no	2	0.737164	0.849605	1.88917	1.47398
TraesCS1B03G1237100	TraesCS1B02G461200	TraesCS1B01G461200	TraesCS1B	light harvesting complex photosystem II	CLUSTER1	0.153041	0.588687	1.2918	0.435647	1.13876	0.703109	0.70325	0.1391	0.0018	0.2569	0.00245	0.045	no	no	U	no	U	no	2	0.824126	0.916354	1.23938	2.01773
TraesCS1B03G1238400LC	TraesCS1B02G769500LC	TraesCS1B01G769500LC	TraesCS1B	Potassium-transporting ATPase KdpC subunit	CLUSTER6	0.143068	-6.26152	#NAME?	-6.40458	#NAME?	#NAME?	0.70495	0.12805	5e-05	0.12805	5e-05	1	no	no	D	no	D	no	2	4.39072	4.84845	0.057231	0
TraesCS1B03G1238500	TraesCS1B02G462100	TraesCS1B01G462100	TraesCS1B	Nuclear transport factor 2 (NTF2) family protein	CLUSTER6	-0.824392	#NAME?	#NAME?	#NAME?	#NAME?	0	0.22855	5e-05	5e-05	0.00015	0.00015	1	no	D	D	D	D	no	4	4.43912	2.50686	0	0
TraesCS1B03G1239100	TraesCS1B02G462500	TraesCS1B01G462500	TraesCS1B	muscle M-line assembly protein	CLUSTER6	0.0840891	-1.6127	-1.61871	-1.69679	-1.7028	-0.00600287	0.70595	5e-05	5e-05	5e-05	5e-05	0.98515	no	D	D	D	D	no	4	5.61006	5.94676	1.8344	1.82679
TraesCS1B03G1242900LC	TraesCS1B02G772100LC	TraesCS1B01G772100LC	TraesCS1B	Multifunctional CCA protein	CLUSTER8	1.67645	#NAME?	#NAME?	#NAME?	#NAME?	0	0.1182	1	1	5e-05	5e-05	1	no	no	no	D	D	no	2	1.0749	3.43582	0	0
TraesCS1B03G1244400LC	TraesCS1B02G772600LC	TraesCS1B01G772600LC	TraesCS1B	Glutamate 5-kinase	CLUSTER1	0.499702	1.96928	1.82715	1.46958	1.32745	-0.142132	0.3736	0.0017	0.0028	0.004	0.0081	0.7266	no	U	U	U	U	no	4	0.855938	1.21023	3.35162	3.03717
TraesCS1B03G1244500	TraesCS1B02G465000	TraesCS1B01G465000	TraesCS1B	ATP-dependent zinc metalloprotease FtsH	CLUSTER1	0.707057	2.20077	1.69498	1.49371	0.987927	-0.505785	1	0.00075	1	0.00115	1	0.1968	no	U	no	U	no	no	2	0.182779	0.298382	0.840281	0.59179
TraesCS1B03G1246800	TraesCS1B02G466200	TraesCS1B01G466200	TraesCS1B	Pathogen-related protein	CLUSTER1	-0.208488	1.243	2.01098	1.45149	2.21947	0.767974	1	0.00875	0.00025	0.0063	0.00045	0.0277	no	U	U	U	U	no	4	0.475815	0.411791	1.12621	1.9178
TraesCS1B03G1247100	TraesCS1B02G466300	TraesCS1B01G466300	TraesCS1B	Phosphoglucan phosphatase LSF1	CLUSTER1	0.0594664	2.65039	2.23391	2.59092	2.17445	-0.416474	0.8102	5e-05	5e-05	5e-05	5e-05	0.044	no	U	U	U	U	no	4	1.98141	2.06479	12.44	9.32071
TraesCS1B03G1248500	TraesCS1B02G467100	TraesCS1B01G467100	TraesCS1B	RNA polymerase sigma factor	CLUSTER1	-0.142356	2.89549	2.76485	3.03785	2.9072	-0.130645	0.6301	5e-05	5e-05	5e-05	5e-05	0.52645	no	U	U	U	U	no	4	1.01747	0.921869	7.57099	6.91552
TraesCS1B03G1248900	TraesCS1B02G467400	TraesCS1B01G467400	TraesCS1B	F-box protein	CLUSTER1	-0.144212	4.526	4.07305	4.67021	4.21726	-0.452953	1	5e-05	5e-05	5e-05	0.0001	0.09035	no	U	U	U	U	no	4	0.118805	0.107503	2.73713	1.9996
TraesCS1B03G1251000	TraesCS1B02G468600	TraesCS1B01G468600	TraesCS1B	Metacaspase-1	CLUSTER1	-0.0398716	1.62013	1.71441	1.66	1.75428	0.0942861	0.8878	5e-05	5e-05	5e-05	5e-05	0.6764	no	U	U	U	U	no	4	1.22482	1.19143	3.76512	4.0194
TraesCS1B03G1251400	TraesCS1B02G468700	TraesCS1B01G468700	TraesCS1B	RNA binding protein	CLUSTER1	0.266855	2.32747	2.34232	2.06062	2.07547	0.0148495	0.26525	5e-05	5e-05	5e-05	5e-05	0.9404	no	U	U	U	U	no	4	2.32124	2.79288	11.6509	11.7714
TraesCS1B03G1254800	TraesCS1B02G470800	TraesCS1B01G470800	TraesCS1B	Sigma factor sigB regulation protein rsbQ	CLUSTER1	-1.18153	0.358429	0.739402	1.53996	1.92093	0.380974	1	0.33665	0.0434	0.00175	0.0002	0.2628	no	no	no	U	U	no	2	0.662304	0.292	0.849093	1.10571
TraesCS1B03G1255700	TraesCS1B02G471200	TraesCS1B01G471200	TraesCS1B	Flap endonuclease Xni	CLUSTER1	0.583376	1.29779	1.06969	0.714411	0.48631	-0.228101	0.09825	0.0002	0.00245	0.02345	0.11355	0.43305	no	U	U	no	no	no	2	1.10668	1.6582	2.72079	2.32289
TraesCS1B03G1256500LC	TraesCS1B02G778200LC	TraesCS1B01G778200LC	TraesCS1B	F-box domain containing protein, expressed	CLUSTER1	2.08446	5.37881	5.877	3.29435	3.79254	0.498193	1	1	0.13955	1	0.02	0.21435	no	no	no	no	U	no	1	0.0150238	0.0637183	0.625118	0.882943
TraesCS1B03G1257200LC	TraesCS1B02G778700LC	TraesCS1B01G778700LC	TraesCS1B	Acetyltransferase component of pyruvate dehydrogenase complex	CLUSTER2	0	Inf	Inf	Inf	Inf	-1.5938	1	5e-05	1	5e-05	1	0.23195	no	U	no	U	no	no	2	0	0	0.871821	0.288833
TraesCS1B03G1257500	TraesCS1B02G471800	TraesCS1B01G471800	TraesCS1B	Heat shock family protein	CLUSTER1	0.0199583	1.98466	2.47251	1.9647	2.45255	0.487848	1	0.0001	5e-05	0.0001	5e-05	0.09215	no	U	U	U	U	no	4	0.247241	0.250686	0.978508	1.37221
TraesCS1B03G1260600LC	TraesCS1B02G781800LC	TraesCS1B01G781800LC	TraesCS1B	transmembrane protein	CLUSTER6	0.0887687	-1.07003	-1.75634	-1.1588	-1.84511	-0.686306	0.848	0.09015	0.04285	0.06345	0.0374	0.37385	no	no	D	no	D	no	2	2.71504	2.88735	1.2932	0.803648
TraesCS1B03G1261100LC	TraesCS1B02G781500LC	TraesCS1B01G781500LC	TraesCS1B	Rhomboid-like protein	CLUSTER1	0.24452	3.40452	2.70007	3.16	2.45555	-0.704451	1	0.0002	0.00065	5e-05	0.00075	0.0345	no	U	U	U	U	no	4	0.173418	0.205448	1.83636	1.12693
TraesCS1B03G1261400LC	TraesCS1B02G781300LC	TraesCS1B01G781300LC	TraesCS1B	cleavage and polyadenylation specificity factor 73 kDa subunit-II	CLUSTER7	0.148768	0.399259	-0.889085	0.250491	-1.03785	-1.28834	0.70415	0.2874	0.04275	0.4896	0.0165	0.00355	no	no	no	no	D	D	2	1.1087	1.22913	1.46219	0.59865
TraesCS1B03G1269000LC	TraesCS1B02G786710LC	TraesCS1B01G786710LC	TraesCS1B	#N/A	CLUSTER6	-0.685417	#NAME?	#NAME?	#NAME?	#NAME?	0	0.01675	5e-05	5e-05	5e-05	5e-05	1	no	D	D	D	D	no	4	1.85671	1.15455	0	0
TraesCS1B03G1271100	TraesCS1B02G475700	TraesCS1B01G475700	TraesCS1B	Protein phosphatase 2C	CLUSTER6	0.426065	-0.878977	-0.633303	-1.30504	-1.05937	0.245674	0.21935	1	1	0.0076	0.0104	1	no	no	no	D	D	no	2	0.60526	0.813205	0.329112	0.39021
TraesCS1B03G1273800	TraesCS1B02G476400	TraesCS1B01G476400	TraesCS1B	Flavonoid 3'-hydroxylase	CLUSTER11	-1.10483	-0.109561	-1.34696	0.995273	-0.242125	-1.2374	5e-05	0.6136	5e-05	5e-05	0.25555	5e-05	D	no	D	no	no	D	3	12.8438	5.9718	11.9045	5.04915
TraesCS1B03G1274400	TraesCS1B02G481000	TraesCS1B01G481000	TraesCS1B	D111/G-patch domain-containing protein	CLUSTER6	0.285399	-1.05033	-0.425492	-1.33573	-0.710891	0.624842	0.51145	0.0656	0.36945	0.02355	0.1259	1	no	no	no	D	no	no	1	0.753627	0.91848	0.363893	0.561139
TraesCS1B03G1278100	TraesCS1B02G477900	TraesCS1B01G477900	TraesCS1B	Pectinesterase	CLUSTER7	0.696498	0.24418	-1.56744	-0.452318	-2.26394	-1.81162	0.02105	0.3697	5e-05	0.1228	5e-05	5e-05	no	no	D	no	D	D	3	1.35819	2.20103	1.60866	0.458261
TraesCS1B03G1284700	TraesCS1B02G481600	TraesCS1B01G481600	TraesCS1B	UDP-glycosyltransferase	CLUSTER8	1.02174	0.473141	-0.0770792	-0.548603	-1.09882	-0.55022	0.00075	0.1061	0.79725	0.0408	0.00015	0.0577	U	no	no	no	D	no	2	18.2332	37.0202	25.31	17.2846
TraesCS1D03G0002900	TraesCS1D02G005400	TraesCS1D01G005400	TraesCS1D	disease resistance protein (TIR-NBS-LRR class)	CLUSTER4	0.224338	-0.366218	0.791672	-0.590556	0.567334	1.15789	0.4453	0.24145	0.00635	0.0611	0.04385	0.0004	no	no	no	no	no	U	1	0.637183	0.744384	0.494335	1.10301
TraesCS1D03G0016500LC	TraesCS1D02G008200LC	TraesCS1D01G008200LC	TraesCS1D	Lactoylglutathione lyase	CLUSTER1	-1.33159	0.80938	0.15595	2.14097	1.48754	-0.65343	1	0.27465	1	0.02355	1	0.33855	no	no	no	U	no	no	1	0.433649	0.172302	0.759952	0.483152
TraesCS1D03G0026000	TraesCS1D02G012500	TraesCS1D01G012500	TraesCS1D	C2 calcium/lipid-binding and GRAM domain protein	CLUSTER1	-0.443975	1.22529	0.64382	1.66926	1.0878	-0.581468	0.0406	5e-05	0.00235	5e-05	5e-05	0.00475	no	U	no	U	U	no	3	5.53139	4.06616	12.9325	8.64258
TraesCS1D03G0026200	TraesCS1D02G012600	TraesCS1D01G012600	TraesCS1D	Defensin	CLUSTER1	#NAME?	5.81211	5.22279	Inf	Inf	-0.589316	1	0.24605	0.24605	5e-05	5e-05	0.04355	no	no	no	U	U	no	2	0.0829647	0	4.66136	3.09821
TraesCS1D03G0030900	TraesCS1D02G015300	TraesCS1D01G015300	TraesCS1D	Receptor-like kinase protein	CLUSTER6	0.266506	-0.829378	-0.724342	-1.09588	-0.990848	0.105036	0.3848	0.02175	0.03485	0.0035	0.00445	0.7721	no	no	no	D	no	no	1	1.03064	1.23974	0.580012	0.623816
TraesCS1D03G0035600	TraesCS1D02G017900	TraesCS1D01G017900	TraesCS1D	Receptor-like kinase	CLUSTER1	0.537413	0.65928	1.04175	0.121866	0.504336	0.38247	0.02265	0.0043	5e-05	0.5837	0.02215	0.08095	no	no	U	no	no	no	1	3.30563	4.79769	5.22056	6.80538
TraesCS1D03G0038400	TraesCS1D02G019700	TraesCS1D01G019700	TraesCS1D	Disease resistance protein RPM1	CLUSTER2	-0.0672856	0.300565	-0.708058	0.367851	-0.640773	-1.00862	1	0.31755	1	0.2282	1	0.00605	no	no	no	no	no	D	1	0.595364	0.568234	0.733266	0.364448
TraesCS1D03G0038600	TraesCS1D02G019900	TraesCS1D01G019900	TraesCS1D	Regulator of chromosome condensation (RCC1) family with FYVE zinc finger domain	CLUSTER7	-0.476542	-0.35443	-1.29671	0.122112	-0.820166	-0.942278	0.07375	0.1838	5e-05	0.6548	0.00685	0.00265	no	no	D	no	no	no	1	1.05853	0.760767	0.827963	0.430881
TraesCS1D03G0041600	TraesCS1D02G021800	TraesCS1D01G021800	TraesCS1D	Fatty acyl-CoA reductase	CLUSTER7	-0.108319	-0.0884335	-1.06415	0.0198859	-0.95583	-0.975716	0.7535	0.79895	0.00515	0.95935	0.0124	0.0119	no	no	D	no	no	no	1	1.10007	1.0205	1.03466	0.526113
TraesCS1D03G0044100	TraesCS1D02G023300	TraesCS1D01G023300	TraesCS1D	Phloem protein 2-like protein	CLUSTER1	0.528894	1.43186	1.6353	0.902969	1.10641	0.203439	0.24315	0.00295	0.0011	0.02295	0.007	0.5486	no	U	U	no	U	no	3	0.547981	0.790639	1.47842	1.70232
TraesCS1D03G0046900	TraesCS1D02G025100	TraesCS1D01G025100	TraesCS1D	50S ribosomal protein L22	CLUSTER6	0.0320631	-1.53975	-1.75332	-1.57181	-1.78538	-0.213575	0.8841	5e-05	5e-05	5e-05	5e-05	0.4186	no	D	D	D	D	no	4	8.08356	8.26523	2.78031	2.39773
TraesCS1D03G0047300	TraesCS1D02G025300	TraesCS1D01G025300	TraesCS1D	Cytochrome P450, putative	CLUSTER11	-0.955817	-0.557829	-1.08544	0.397987	-0.129619	-0.527606	0.0068	0.0818	0.0024	0.2528	0.72145	0.1384	no	no	D	no	no	no	1	1.12205	0.578474	0.762237	0.528768
TraesCS1D03G0051000	TraesCS1D02G027300	TraesCS1D01G027300	TraesCS1D	Chymotrypsin inhibitor	CLUSTER7	1.5769	1.35478	-1.06924	-0.222126	-2.64614	-2.42402	5e-05	0.0001	0.0039	0.40985	5e-05	5e-05	U	U	D	no	D	D	5	13.1189	39.1375	33.5526	6.25208
TraesCS1D03G0051100	TraesCS1D02G027400	TraesCS1D01G027400	TraesCS1D	Chymotrypsin inhibitor	CLUSTER3	2.9632	3.75215	2.40589	0.788949	-0.557308	-1.34626	5e-05	5e-05	5e-05	0.00165	0.0386	5e-05	U	U	U	no	no	D	4	6.00451	46.8262	80.907	31.8216
TraesCS1D03G0054500	TraesCS1D02G028800	TraesCS1D01G028800	TraesCS1D	NBS-LRR-like resistance protein	CLUSTER7	-0.0528973	-0.102815	-1.80634	-0.0499176	-1.75344	-1.70352	0.84795	0.70955	5e-05	0.8521	5e-05	5e-05	no	no	D	no	D	D	3	0.819354	0.789856	0.762994	0.234266
TraesCS1D03G0054600	TraesCS1D02G029000	TraesCS1D01G029000	TraesCS1D	Exocyst complex component, putative	CLUSTER7	-0.318008	-0.346063	-1.03339	-0.0280546	-0.715385	-0.68733	0.17185	0.14635	0.0001	0.911	0.00485	0.00795	no	no	D	no	no	no	1	1.42466	1.14283	1.12082	0.696033
TraesCS1D03G0055100	TraesCS1D02G029300	TraesCS1D01G029300	TraesCS1D	O-acyltransferase WSD1	CLUSTER7	0.346426	-0.0441207	-0.784459	-0.390547	-1.13089	-0.740339	0.2364	0.886	0.02325	0.18835	0.0013	0.03245	no	no	no	no	D	no	1	0.940646	1.19594	0.912315	0.546111
TraesCS1D03G0056300	TraesCS1D02G029900	TraesCS1D01G029900	TraesCS1D	NBS-LRR disease resistance protein-like protein	CLUSTER7	-0.234355	-0.261971	-1.27512	-0.0276152	-1.04076	-1.01315	0.2702	0.2326	5e-05	0.8953	5e-05	5e-05	no	no	D	no	D	D	3	3.99212	3.39356	3.32922	1.64951
TraesCS1D03G0056400	TraesCS1D02G030000	TraesCS1D01G030000	TraesCS1D	Receptor protein kinase-like	CLUSTER6	-0.227765	-0.623414	-1.15328	-0.395649	-0.925515	-0.529867	0.37655	0.01635	5e-05	0.1311	0.00185	0.0701	no	no	D	no	no	no	1	6.37921	5.44757	4.14095	2.8681
TraesCS1D03G0060500	TraesCS1D02G031900	TraesCS1D01G031900	TraesCS1D	Laccase	CLUSTER7	0.245229	-0.425098	-1.35559	-0.670327	-1.60081	-0.930487	0.34115	0.12545	5e-05	0.0142	5e-05	0.0034	no	no	D	no	D	no	2	1.46721	1.73906	1.09276	0.573351
TraesCS1D03G0062100	TraesCS1D02G032800	TraesCS1D01G032800	TraesCS1D	Myb/SANT-like DNA-binding domain protein	CLUSTER1	0.681736	1.92821	3.60925	1.24647	2.92752	1.68105	1	1	0.01565	1	0.0011	0.0087	no	no	U	no	U	U	3	0.0680815	0.109207	0.259106	0.830851
TraesCS1D03G0064400	TraesCS1D02G034300	TraesCS1D01G034300	TraesCS1D	Protein DETOXIFICATION	CLUSTER8	0.966816	-0.794794	-2.06838	-1.76161	-3.03519	-1.27358	0.00115	0.02255	5e-05	5e-05	5e-05	0.00385	no	no	D	D	D	D	4	1.21271	2.37026	0.699035	0.289143
TraesCS1D03G0064900LC	TraesCS1D02G030400LC	TraesCS1D01G030400LC	TraesCS1D	Ribonuclease 3	CLUSTER1	-0.572523	0.754801	0.403059	1.32732	0.975583	-0.351741	0.29055	0.10605	0.40115	0.01795	0.07915	0.4294	no	no	no	U	no	no	1	1.26312	0.849375	2.13139	1.67024
TraesCS1D03G0065700	TraesCS1D02G035000	TraesCS1D01G035000	TraesCS1D	Mitochondrial import inner membrane translocase subunit Tim9	CLUSTER1	0.654634	1.23623	1.62286	0.5816	0.968222	0.386622	0.20245	0.01455	0.00165	0.20005	0.03775	0.34785	no	U	U	no	no	no	2	0.600626	0.945516	1.41497	1.84983
TraesCS1D03G0065900	TraesCS1D02G034900	TraesCS1D01G034900	TraesCS1D	Pectin acetylesterase	CLUSTER1	0.50871	1.14755	0.856542	0.638844	0.347832	-0.291012	0.18735	0.00315	0.0228	0.0683	0.32055	0.37975	no	U	no	no	no	no	1	0.593113	0.843867	1.31397	1.07394
TraesCS1D03G0066300	TraesCS1D02G034700	TraesCS1D01G034700	TraesCS1D	Mitochondrial import inner membrane translocase subunit Tim22	CLUSTER3	0.385316	1.14361	0.51843	0.758295	0.133113	-0.625182	0.07535	5e-05	0.019	0.0007	0.54975	0.00545	no	U	no	no	no	no	1	122.852	160.463	271.421	175.973
TraesCS1D03G0071700	TraesCS1D02G037000	TraesCS1D01G037000	TraesCS1D	Cysteine-rich receptor-kinase-like protein	CLUSTER1	0.726092	1.06583	0.869697	0.339742	0.143605	-0.196137	0.03505	0.0012	0.0093	0.30085	0.6646	0.5306	no	U	no	no	no	no	1	0.655144	1.08371	1.37146	1.19713
TraesCS1D03G0075500LC	TraesCS1D02G037000LC	TraesCS1D01G037000LC	TraesCS1D	Retrovirus-related Pol polyprotein from transposon TNT 1-94	CLUSTER4	0.401592	#NAME?	2.1065	#NAME?	1.7049	Inf	1	1	0.18385	1	0.0543	5e-05	no	no	no	no	no	U	1	0.364373	0.481324	0	1.56915
TraesCS1D03G0077500LC	TraesCS1D02G038400LC	TraesCS1D01G038400LC	TraesCS1D	ELMO domain containing protein	CLUSTER6	0.351682	-1.14609	-1.19256	-1.49777	-1.54424	-0.0464696	0.1389	0.0001	5e-05	5e-05	5e-05	0.87085	no	D	D	D	D	no	4	3.9538	5.04524	1.78652	1.72989
TraesCS1D03G0078600	TraesCS1D02G039200	TraesCS1D01G039200	TraesCS1D	3-ketoacyl-CoA synthase	CLUSTER2	-1.05138	0.660896	-0.494991	1.71228	0.55639	-1.15589	0.0092	0.0451	0.16935	0.0001	1	0.0014	D	no	no	U	no	D	3	0.799648	0.385835	1.26429	0.567403
TraesCS1D03G0078800	TraesCS1D02G039300	TraesCS1D01G039300	TraesCS1D	Phenylalanine ammonia-lyase	CLUSTER8	5.86593	1.12651	2.44779	-4.73942	-3.41813	1.32128	0.2348	1	1	0.12795	5e-05	1	no	no	no	no	D	no	1	0.0219836	1.28209	0.0479968	0.119938
TraesCS1D03G0080000	TraesCS1D02G039600	TraesCS1D01G039600	TraesCS1D	BRI1-KD interacting protein	CLUSTER6	0.161461	-1.33474	-1.28569	-1.4962	-1.44715	0.0490509	0.43645	5e-05	5e-05	5e-05	5e-05	0.80965	no	D	D	D	D	no	4	26.9321	30.1214	10.6776	11.0469
TraesCS1D03G0081200	TraesCS1D02G040400	TraesCS1D01G040400	TraesCS1D	NBS-LRR-like resistance protein	CLUSTER1	0.303191	1.41062	1.2131	1.10743	0.909909	-0.197524	0.3145	5e-05	0.0001	5e-05	0.0014	0.42805	no	U	U	U	no	no	3	0.613844	0.757404	1.63192	1.42311
TraesCS1D03G0082000	TraesCS1D02G040500	TraesCS1D01G040500	TraesCS1D	BURP domain protein RD22	CLUSTER6	0.292259	-8.12165	-7.81843	-8.41391	-8.11069	0.303225	0.1809	0.0001	0.00035	0.0001	0.00035	1	no	D	D	D	D	no	4	19.8801	24.3443	0.0713769	0.0880719
TraesCS1D03G0082800	TraesCS1D02G040700	TraesCS1D01G040700	TraesCS1D	B3 domain-containing protein	CLUSTER6	-0.0683382	-0.894611	-1.29442	-0.826273	-1.22609	-0.399813	0.7753	0.0004	5e-05	0.00125	5e-05	0.1457	no	no	D	no	D	no	2	1.84901	1.76346	0.994566	0.753837
TraesCS1D03G0085000	TraesCS1D02G042100	TraesCS1D01G042100	TraesCS1D	3-ketoacyl-CoA synthase	CLUSTER6	-0.263606	-1.39399	-1.35639	-1.13038	-1.09278	0.0375985	0.2492	5e-05	5e-05	5e-05	5e-05	0.85695	no	D	D	D	D	no	4	25.1876	20.9814	9.58419	9.83725
TraesCS1D03G0087500LC	TraesCS1D02G043900LC	TraesCS1D01G043900LC	TraesCS1D	receptor kinase 1	CLUSTER1	1.78652	9.42516	8.80028	7.63863	7.01375	-0.62488	1	0.13955	0.13955	0.044	0.044	0.00405	no	no	no	U	U	no	2	0.00949985	0.0327728	6.53088	4.2351
TraesCS1D03G0088800	TraesCS1D02G043000	TraesCS1D01G043000	TraesCS1D	cDNA clone:J013058P10, full insert sequence	CLUSTER6	0.119324	-2.51492	-3.22396	-2.63424	-3.34329	-0.709046	0.71775	0.0007	0.0022	0.00055	0.0019	1	no	D	D	D	D	no	4	0.871712	0.946876	0.152513	0.0932962
TraesCS1D03G0089700	TraesCS1D02G043200	TraesCS1D01G043200	TraesCS1D	TOX high mobility group box protein, putative (DUF1635)	CLUSTER1	-0.62199	0.40103	0.677184	1.02302	1.29917	0.276155	0.12335	0.28485	0.075	0.0115	0.00145	0.4536	no	no	no	U	U	no	2	0.897619	0.58325	1.18526	1.43531
TraesCS1D03G0089900	TraesCS1D02G043300	TraesCS1D01G043300	TraesCS1D	MYB transcription factor	CLUSTER1	-0.215234	0.357842	1.03219	0.573076	1.24743	0.674351	0.32575	0.0973	5e-05	0.00825	5e-05	0.0013	no	no	U	no	U	no	2	8.88068	7.64987	11.3807	18.1621
TraesCS1D03G0092000LC	TraesCS1D02G046800LC	TraesCS1D01G046800LC	TraesCS1D	Ankyrin repeat family protein	CLUSTER6	-0.288196	-0.762285	-1.40273	-0.474088	-1.11454	-0.640449	0.2794	0.01075	5e-05	0.10825	0.0007	0.05525	no	no	D	no	D	no	2	1.87985	1.53946	1.10829	0.710981
TraesCS1D03G0092200LC	TraesCS1D02G047000LC	TraesCS1D01G047000LC	TraesCS1D	Protein transport SEC13-like protein	CLUSTER6	0.513427	#NAME?	#NAME?	#NAME?	#NAME?	0	0.215	1	1	5e-05	5e-05	1	no	no	no	D	D	no	2	0.473991	0.676592	0	0
TraesCS1D03G0102500	TraesCS1D02G048700	TraesCS1D01G048700	TraesCS1D	CsAtPR5	CLUSTER6	-0.235804	-0.803122	-1.97031	-0.567318	-1.7345	-1.16719	0.39955	0.00995	5e-05	0.0695	5e-05	0.00235	no	no	D	no	D	D	3	1.27106	1.0794	0.728455	0.324373
TraesCS1D03G0103400	TraesCS1D02G049100	TraesCS1D01G049100	TraesCS1D	transmembrane protein	CLUSTER4	1.24665	-0.301893	1.78116	-1.54854	0.534519	2.08306	0.0276	1	0.00385	0.0108	0.1709	0.00195	U	no	U	D	no	U	4	0.238189	0.565197	0.193216	0.818664
TraesCS1D03G0105000LC	TraesCS1D02G054400LC	TraesCS1D01G054400LC	TraesCS1D	Ribulokinase	CLUSTER9	-1.1438	0.220997	-0.406258	1.36479	0.73754	-0.627255	0.0412	0.6179	0.38715	0.0204	0.18925	0.1872	D	no	no	U	no	no	2	2.08303	0.942709	2.42785	1.57181
TraesCS1D03G0105400	TraesCS1D02G050000	TraesCS1D01G050000	TraesCS1D	Non-specific lipid-transfer protein-like protein	CLUSTER1	0.919604	1.82278	1.90276	0.903179	0.98316	0.0799809	0.00245	5e-05	5e-05	0.001	0.00055	0.75515	no	U	U	no	no	no	2	3.17681	6.00924	11.2384	11.879
TraesCS1D03G0108900	TraesCS1D02G051000	TraesCS1D01G051000	TraesCS1D	Receptor protein kinase, putative	CLUSTER7	0.236608	-0.224628	-0.94978	-0.461236	-1.18639	-0.725152	0.46585	0.5304	0.01385	0.18745	0.00255	0.07025	no	no	no	no	D	no	1	1.12479	1.32524	0.962609	0.582314
TraesCS1D03G0110000LC	TraesCS1D02G058100LC	TraesCS1D01G058100LC	TraesCS1D	Chitobiosyldiphosphodolichol beta-mannosyltransferase	CLUSTER1	0.169554	1.9635	1.6838	1.79394	1.51425	-0.279696	0.8543	0.11075	0.12345	0.0468	0.06785	0.5835	no	no	no	U	no	no	1	0.665849	0.748888	2.59685	2.13919
TraesCS1D03G0116400	TraesCS1D02G052700	TraesCS1D01G052700	TraesCS1D	Bidirectional sugar transporter SWEET	CLUSTER1	-0.361611	0.323079	0.971248	0.68469	1.33286	0.64817	0.09355	0.1381	5e-05	0.00155	5e-05	0.00265	no	no	no	no	U	no	1	10.9774	8.54364	13.7327	21.5216
TraesCS1D03G0116900LC	TraesCS1D02G063000LC	TraesCS1D01G063000LC	TraesCS1D	Transposon protein, putative, CACTA, En/Spm sub-class	CLUSTER11	-1.0365	-0.932675	-1.1789	0.103822	-0.142402	-0.246225	0.02455	0.0633	0.0153	0.8337	0.76905	0.6514	D	no	D	no	no	no	2	2.40056	1.1703	1.25762	1.0603
TraesCS1D03G0117100LC	TraesCS1D02G063200LC	TraesCS1D01G063200LC	TraesCS1D	Transposon protein, putative, CACTA, En/Spm sub-class	CLUSTER8	0.462651	-0.398589	-0.650063	-0.86124	-1.11271	-0.251474	0.21365	0.34165	0.1185	0.0401	0.0088	0.57065	no	no	no	no	D	no	1	2.64719	3.64801	2.00816	1.68693
TraesCS1D03G0117700LC	TraesCS1D02G063700LC	TraesCS1D01G063700LC	TraesCS1D	Translation initiation factor IF-2	CLUSTER1	0	Inf	Inf	Inf	Inf	-0.0240499	1	1	0.00145	1	0.00145	0.59135	no	no	U	no	U	no	2	0	0	0.823533	0.809918
TraesCS1D03G0121400	TraesCS1D02G054700	TraesCS1D01G054700	TraesCS1D	Ubiquitin activating enzyme E1	CLUSTER1	0.129638	1.17632	0.840493	1.04669	0.710855	-0.335831	1	0.0118	0.06285	0.01965	0.1046	0.39715	no	U	no	U	no	no	2	0.54154	0.592455	1.22388	0.969715
TraesCS1D03G0121800	TraesCS1D02G054900	TraesCS1D01G054900	TraesCS1D	Protein SENSITIVITY TO RED LIGHT REDUCED 1	CLUSTER1	0.315845	1.21356	0.703611	0.897716	0.387766	-0.50995	0.29705	0.0001	0.0172	0.0031	0.1878	0.05835	no	U	no	no	no	no	1	1.25557	1.56285	2.91177	2.04478
TraesCS1D03G0125000LC	TraesCS1D02G067100LC	TraesCS1D01G067100LC	TraesCS1D	NF-X-like 1	CLUSTER3	0.708739	1.31325	0.862635	0.604509	0.153896	-0.450613	0.12905	0.00405	0.0508	0.1291	0.70495	0.21715	no	U	no	no	no	no	1	4.0189	6.56839	9.98698	7.30779
TraesCS1D03G0125200LC	TraesCS1D02G067210LC	TraesCS1D01G067210LC	TraesCS1D	#N/A	CLUSTER3	3.38423	2.21876	2.0923	-1.16547	-1.29194	-0.126466	0.13505	1	1	0.0676	0.0453	1	no	no	no	no	D	no	1	0.0990331	1.03404	0.460993	0.422303
TraesCS1D03G0126500	TraesCS1D02G057900	TraesCS1D01G057900	TraesCS1D	F-box protein	CLUSTER2	0.153735	0.655206	-0.957804	0.501471	-1.11154	-1.61301	1	0.2835	1	0.41125	1	0.0413	no	no	no	no	no	D	1	0.442889	0.49269	0.69748	0.228017
TraesCS1D03G0128500LC	TraesCS1D02G068800LC	TraesCS1D01G068800LC	TraesCS1D	Thioesterase family protein	CLUSTER9	-2.54843	0.0364782	-0.353619	2.58491	2.19481	-0.390097	0.0115	0.92905	0.56765	0.01245	0.019	0.51815	D	no	no	U	U	no	3	1.23599	0.211281	1.26764	0.96731
TraesCS1D03G0128800	TraesCS1D02G059100	TraesCS1D01G059100	TraesCS1D	50S ribosomal protein L10	CLUSTER1	0.345173	1.03814	1.1126	0.692968	0.767424	0.0744558	0.4713	0.03235	0.0196	0.1254	0.0782	0.85805	no	U	U	no	no	no	2	0.626484	0.795824	1.28653	1.35467
TraesCS1D03G0131800	TraesCS1D02G060500	TraesCS1D01G060500	TraesCS1D	Patatin	CLUSTER6	0.419892	-0.872703	-1.72989	-1.2926	-2.14978	-0.857188	0.0635	0.00095	5e-05	5e-05	5e-05	0.00545	no	no	D	D	D	no	3	2.51256	3.36137	1.37217	0.757473
TraesCS1D03G0133100LC	TraesCS1D02G071100LC	TraesCS1D01G071100LC	TraesCS1D	Phenylalanine--tRNA ligase alpha subunit	CLUSTER1	-0.48171	1.38867	1.36686	1.87038	1.84857	-0.0218176	1	5e-05	0.0001	5e-05	5e-05	0.9358	no	U	U	U	U	no	4	0.606937	0.434645	1.58919	1.56534
TraesCS1D03G0133400LC	TraesCS1D02G071300LC	TraesCS1D01G071300LC	TraesCS1D	Transposon protein, putative, CACTA, En/Spm sub-class, expressed	CLUSTER1	-0.291149	1.95669	1.56771	2.24784	1.85886	-0.38898	1	0.0002	0.002	0.00015	0.00085	0.24825	no	U	U	U	U	no	4	0.388915	0.317841	1.50965	1.15287
TraesCS1D03G0133700	TraesCS1D02G061600	TraesCS1D01G061600	TraesCS1D	Ribosome biogenesis regulatory protein-like protein	CLUSTER1	-0.0581224	1.33875	1.34203	1.39687	1.40015	0.00328248	0.8671	0.0003	0.0003	0.0001	0.0001	0.9882	no	U	U	U	U	no	4	0.814325	0.78217	2.05968	2.06437
TraesCS1D03G0135100LC	TraesCS1D02G072000LC	TraesCS1D01G072000LC	TraesCS1D	Transposon protein, putative, CACTA, En/Spm sub-class, expressed	CLUSTER1	0.439489	3.70453	3.84384	3.26504	3.40436	0.139312	0.3403	5e-05	5e-05	5e-05	5e-05	0.5798	no	U	U	U	U	no	4	0.577517	0.783185	7.52906	8.29235
TraesCS1D03G0135200LC	TraesCS1D02G072100LC	TraesCS1D01G072100LC	TraesCS1D	Transposon protein, putative, CACTA, En/Spm sub-class	CLUSTER1	0	Inf	Inf	Inf	Inf	-0.951196	1	5e-05	5e-05	5e-05	5e-05	0.0084	no	U	U	U	U	no	4	0	0	6.52714	3.37586
TraesCS1D03G0135300LC	TraesCS1D02G072200LC	TraesCS1D01G072200LC	TraesCS1D	Transposon protein, putative, CACTA, En/Spm sub-class	CLUSTER1	-0.0165482	2.65457	2.05797	2.67112	2.07452	-0.596605	0.96505	5e-05	5e-05	5e-05	5e-05	0.01825	no	U	U	U	U	no	4	0.719421	0.711216	4.5299	2.99566
TraesCS1D03G0137400	TraesCS1D02G062800	TraesCS1D01G062800	TraesCS1D	Glycosyltransferase	CLUSTER7	0.282299	-0.23716	-0.785713	-0.519459	-1.06801	-0.548552	0.23835	0.3402	0.0022	0.0363	5e-05	0.03855	no	no	no	no	D	no	1	3.54879	4.3158	3.01084	2.05853
TraesCS1D03G0138400	TraesCS1D02G063000	TraesCS1D01G063000	TraesCS1D	Tetraspanin	CLUSTER1	-0.103883	1.10285	1.10212	1.20673	1.206	-0.000727278	0.6273	5e-05	5e-05	5e-05	5e-05	0.9979	no	U	U	U	U	no	4	7.57459	7.04835	16.2686	16.2604
TraesCS1D03G0140500LC	TraesCS1D02G076200LC	TraesCS1D01G076200LC	TraesCS1D	15-cis-zeta-carotene isomerase	CLUSTER6	0.410768	#NAME?	#NAME?	#NAME?	#NAME?	0	0.5375	5e-05	5e-05	5e-05	5e-05	1	no	D	D	D	D	no	4	1.38378	1.83958	0	0
TraesCS1D03G0141800	TraesCS1D02G064000	TraesCS1D01G064000	TraesCS1D	DNL-type zinc finger protein	CLUSTER1	0.34678	1.69213	1.66653	1.34535	1.31975	-0.0256066	0.3619	5e-05	5e-05	0.0002	0.00025	0.9266	no	U	U	U	U	no	4	1.20233	1.52902	3.88512	3.81677
TraesCS1D03G0142100LC	TraesCS1D02G077000LC	TraesCS1D01G077000LC	TraesCS1D	Formate hydrogenlyase transcriptional activator	CLUSTER1	1.25106	3.10193	2.18613	1.85086	0.93507	-0.915794	1	5e-05	1	0.0001	1	0.00885	no	U	no	U	no	no	2	0.159724	0.380169	1.37133	0.726877
TraesCS1D03G0142200LC	TraesCS1D02G077100LC	TraesCS1D01G077100LC	TraesCS1D	Very-long-chain (3R)-3-hydroxyacyl-CoA dehydratase	CLUSTER1	-2.47065	2.69682	4.58108	5.16747	7.05173	1.88426	1	0.0465	0.0372	0.1496	0.1496	0.00045	no	U	U	no	no	U	3	0.342383	0.0617695	2.21992	8.19514
TraesCS1D03G0144800LC	TraesCS1D02G079100LC	TraesCS1D01G079100LC	TraesCS1D	Potassium voltage-gated channel subfamily KQT member 1	CLUSTER8	0.84994	-0.798491	-1.70169	-1.64843	-2.55163	-0.903195	0.14135	0.2847	0.16695	0.03415	0.0862	1	no	no	no	D	no	no	1	0.868104	1.56469	0.499117	0.266878
TraesCS1D03G0145900	TraesCS1D02G065300	TraesCS1D01G065300	TraesCS1D	Trehalose-6-phosphate synthase	CLUSTER1	Inf	Inf	Inf	5.87641	5.49701	-0.379407	1	5e-05	5e-05	0.22125	0.22125	0.2496	no	U	U	no	no	no	2	0	0.0307535	1.80664	1.38886
TraesCS1D03G0147600LC	TraesCS1D02G080910LC	TraesCS1D01G080910LC	TraesCS1D	#N/A	CLUSTER2	-0.437479	0.514021	-0.840007	0.951499	-0.402529	-1.35403	0.2733	0.1717	0.0477	0.0158	0.35315	0.0024	no	no	no	no	no	D	1	1.02435	0.756407	1.4628	0.572245
TraesCS1D03G0157200LC	TraesCS1D02G085910LC	TraesCS1D01G085910LC	TraesCS1D	#N/A	CLUSTER2	-0.694294	0.184665	-1.09344	0.87896	-0.399149	-1.27811	0.01955	0.49745	0.0011	0.0045	0.2331	0.0001	no	no	D	no	no	D	2	3.29766	2.03799	3.74797	1.54542
TraesCS1D03G0161000LC	TraesCS1D02G088900LC	TraesCS1D01G088900LC	TraesCS1D	Triacylglycerol lipase SDP1	CLUSTER1	0.156887	-0.100982	1.5365	-0.257869	1.37961	1.63748	0.763	0.841	0.0035	0.6388	0.00535	0.00465	no	no	U	no	U	U	3	7.03781	7.8463	6.56204	20.4159
TraesCS1D03G0166900	TraesCS1D02G072900	TraesCS1D01G072900	TraesCS1D	WRKY transcription factor	CLUSTER4	0.682157	-0.210408	1.42863	-0.892566	0.74647	1.63904	0.0082	0.43995	5e-05	0.00085	0.0019	5e-05	no	no	U	no	no	U	2	1.4519	2.32963	1.25487	3.90838
TraesCS1D03G0170200LC	TraesCS1D02G095000LC	TraesCS1D01G095000LC	TraesCS1D	OTU domain-containing protein	CLUSTER1	-1.27676	0.906047	0.525498	2.1828	1.80226	-0.380549	0.1586	0.26285	0.50295	0.02245	0.0552	0.60355	no	no	no	U	no	no	1	1.4447	0.596261	2.70724	2.07955
TraesCS1D03G0171800LC	TraesCS1D02G095600LC	TraesCS1D01G095600LC	TraesCS1D	Structural maintenance of chromosomes protein 2	CLUSTER6	-0.431127	-1.02924	-0.925352	-0.598113	-0.494226	0.103887	0.11415	0.0013	0.00145	0.04755	0.08695	0.73765	no	D	no	no	no	no	1	3.12458	2.31745	1.53095	1.64525
TraesCS1D03G0173200LC	TraesCS1D02G096300LC	TraesCS1D01G096300LC	TraesCS1D	Alpha/beta hydrolase related protein	CLUSTER1	0	Inf	Inf	Inf	Inf	0.0396919	1	5e-05	5e-05	5e-05	5e-05	0.8982	no	U	U	U	U	no	4	0	0	3.16848	3.25686
TraesCS1D03G0173900	TraesCS1D02G076000	TraesCS1D01G076000	TraesCS1D	transmembrane protein, putative (DUF247)	CLUSTER1	-0.862825	0.326686	0.492875	1.18951	1.3557	0.166189	1	0.3015	1	0.00115	1	0.57395	no	no	no	U	no	no	1	0.62903	0.345888	0.788885	0.885201
TraesCS1D03G0175000LC	TraesCS1D02G097500LC	TraesCS1D01G097500LC	TraesCS1D	Ran-binding protein in the microtubule-organising centre protein	CLUSTER6	-0.293651	-1.08689	-1.72362	-0.793243	-1.42997	-0.636727	0.4223	0.01165	0.001	0.0605	0.0052	0.202	no	D	D	no	D	no	3	1.54386	1.25954	0.72681	0.467462
TraesCS1D03G0180400	TraesCS1D02G078700	TraesCS1D01G078700	TraesCS1D	DNA mismatch repair protein MutL	CLUSTER4	1.32829	0.728406	1.13754	-0.599888	-0.190758	0.409129	0.0481	0.29485	0.0913	0.29425	0.72605	0.5017	U	no	no	no	no	no	1	0.650476	1.63338	1.07771	1.43108
TraesCS1D03G0182500	TraesCS1D02G079100	TraesCS1D01G079100	TraesCS1D	Dentin sialophosphoprotein-related, putative isoform 1	CLUSTER2	0.225005	1.06207	0.401315	0.83707	0.17631	-0.66076	1	0.0283	1	0.05175	1	0.11405	no	U	no	no	no	no	1	0.332309	0.388397	0.693839	0.438884
TraesCS1D03G0182900	TraesCS1D02G079400	TraesCS1D01G079400	TraesCS1D	Ankyrin repeat-containing protein	CLUSTER1	-0.780987	0.425077	0.120014	1.20606	0.901002	-0.305062	0.0148	0.12305	0.65555	5e-05	0.00445	0.2575	no	no	no	U	no	no	1	0.937182	0.54541	1.2583	1.01848
TraesCS1D03G0184800	TraesCS1D02G080300	TraesCS1D01G080300	TraesCS1D	Peroxidase	CLUSTER3	0.682153	1.05256	0.727921	0.370412	0.0457687	-0.324643	1	0.01615	1	0.43405	1	0.5414	no	U	no	no	no	no	1	0.481014	0.771802	0.997725	0.79668
TraesCS1D03G0184900LC	TraesCS1D02G103500LC	TraesCS1D01G103500LC	TraesCS1D	kinesin like protein for actin based chloroplast movement 2	CLUSTER3	0.567394	1.01871	0.484704	0.451319	-0.0826901	-0.534009	0.22225	0.0175	0.34335	0.2949	0.8796	0.27035	no	U	no	no	no	no	1	1.02858	1.5242	2.08402	1.43929
TraesCS1D03G0186800	TraesCS1D02G081700	TraesCS1D01G081700	TraesCS1D	Germin-like protein 1	CLUSTER9	-0.864909	0.203701	0.134512	1.06861	0.999421	-0.0691889	0.0023	0.43875	0.6021	0.00015	0.00045	0.7828	no	no	no	U	no	no	1	3.39811	1.86584	3.91343	3.73018
TraesCS1D03G0186900LC	TraesCS1D02G104100LC	TraesCS1D01G104100LC	TraesCS1D	Unknown protein	CLUSTER2	-0.0395046	0.716169	-0.701459	0.755673	-0.661954	-1.41763	0.95215	0.2168	0.27665	0.1565	0.26605	0.0255	no	no	no	no	no	D	1	1.40353	1.36562	2.30573	0.863098
TraesCS1D03G0188300	TraesCS1D02G082500	TraesCS1D01G082500	TraesCS1D	Non-specific serine/threonine protein kinase	CLUSTER8	1.01132	-0.146407	-0.650432	-1.15773	-1.66175	-0.504025	0.0083	1	1	0.0055	0.00035	1	U	no	no	D	D	no	3	0.341986	0.689361	0.308984	0.217876
TraesCS1D03G0191700	TraesCS1D02G083800	TraesCS1D01G083800	TraesCS1D	ATP synthase subunit beta	CLUSTER8	1.12504	0.0127696	-0.60917	-1.11227	-1.73421	-0.62194	0.0143	1	1	0.02135	0.0021	1	U	no	no	D	D	no	3	0.474046	1.03393	0.47826	0.310772
TraesCS1D03G0192100LC	TraesCS1D02G107200LC	TraesCS1D01G107200LC	TraesCS1D	Thymidine kinase, cytosolic	CLUSTER1	0	Inf	Inf	Inf	Inf	-0.255171	1	5e-05	5e-05	5e-05	5e-05	0.605	no	U	U	U	U	no	4	0	0	4.17285	3.49638
TraesCS1D03G0192600LC	TraesCS1D02G107300LC	TraesCS1D01G107300LC	TraesCS1D	Kinesin-1 heavy chain	CLUSTER9	-1.53977	-0.162004	-1.00712	1.37777	0.532658	-0.845113	0.03185	0.78565	0.19265	0.05645	1	0.30335	D	no	no	no	no	no	1	0.963887	0.331519	0.861505	0.479572
TraesCS1D03G0194800LC	TraesCS1D02G109300LC	TraesCS1D01G109300LC	TraesCS1D	Transposon Ty3-I Gag-Pol polyprotein	CLUSTER6	-1.11998	-1.51608	-1.0024	-0.396104	0.117574	0.513677	0.04155	0.01415	0.0377	1	1	1	D	D	D	no	no	no	3	1.07731	0.495672	0.376665	0.537759
TraesCS1D03G0195900LC	TraesCS1D02G109900LC	TraesCS1D01G109900LC	TraesCS1D	F-box domain containing protein	CLUSTER1	0.0147568	1.1084	0.648671	1.09364	0.633915	-0.459728	1	0.00725	1	0.00995	1	0.20515	no	U	no	U	no	no	2	0.355762	0.35942	0.767045	0.557736
TraesCS1D03G0196000LC	TraesCS1D02G110000LC	TraesCS1D01G110000LC	TraesCS1D	WEB family protein	CLUSTER6	0.778964	-3.44645	-1.4145	-4.22541	-2.19346	2.03195	0.38095	0.1421	0.15365	0.14125	0.02995	0.196	no	no	no	no	D	no	1	3.85875	6.62123	0.353967	1.44757
TraesCS1D03G0196100	TraesCS1D02G085000	TraesCS1D01G085000	TraesCS1D	Benzyl alcohol O-benzoyltransferase	CLUSTER6	0.499159	-3.4707	-2.47341	-3.96986	-2.97256	0.997292	0.04655	5e-05	5e-05	5e-05	5e-05	1	no	D	D	D	D	no	4	2.73745	3.86908	0.246923	0.49292
TraesCS1D03G0196400LC	TraesCS1D02G110300LC	TraesCS1D01G110300LC	TraesCS1D	Transposon protein, putative, CACTA, En/Spm sub-class, expressed	CLUSTER7	0.09815	-0.213554	-0.922812	-0.311704	-1.02096	-0.709257	0.79115	0.57105	0.02815	0.40525	0.01475	0.09125	no	no	no	no	D	no	1	1.20432	1.28911	1.03862	0.635257
TraesCS1D03G0197400	TraesCS1D02G085500	TraesCS1D01G085500	TraesCS1D	Tetratricopeptide repeat (TPR)-like superfamily protein	CLUSTER6	-0.0859297	-0.915437	-1.87714	-0.829508	-1.79121	-0.9617	0.85245	0.11195	0.0444	0.14955	0.05435	0.25285	no	no	D	no	no	no	1	4.08422	3.84806	2.16538	1.11182
TraesCS1D03G0197700LC	TraesCS1D02G111000LC	TraesCS1D01G111000LC	TraesCS1D	Tetratricopeptide repeat (TPR)-like superfamily protein	CLUSTER11	-0.851546	-1.04611	-1.01188	-0.194563	-0.160331	0.034232	0.05705	0.04025	0.02635	0.70065	0.7368	0.9427	no	D	D	no	no	no	2	6.39286	3.54286	3.09589	3.17022
TraesCS1D03G0198000	TraesCS1D02G085800	TraesCS1D01G085800	TraesCS1D	S-adenosyl-L-methionine-dependent methyltransferases superfamily protein	CLUSTER1	-1.00608	1.00036	0.252053	2.00644	1.25813	-0.748309	0.0715	0.021	0.5748	0.0024	0.03505	0.0708	no	U	no	U	U	no	3	4.51238	2.2467	9.02702	5.3738
TraesCS1D03G0198200LC	TraesCS1D02G111300LC	TraesCS1D01G111300LC	TraesCS1D	Tetratricopeptide repeat (TPR)-like superfamily protein	CLUSTER1	-0.127373	1.15719	1.15108	1.28456	1.27845	-0.00611045	0.7796	0.00635	0.0064	0.00505	0.0052	0.97485	no	U	U	U	U	no	4	4.13522	3.78578	9.22249	9.18351
TraesCS1D03G0199100	TraesCS1D02G086000	TraesCS1D01G086000	TraesCS1D	Abnormal spindle-like microcephaly-associated protein homolog	CLUSTER1	0.409919	1.44711	2.48618	1.03719	2.07626	1.03907	0.59175	0.0428	0.00345	0.09325	0.00535	0.0275	no	U	U	no	U	U	4	0.635184	0.843913	1.7319	3.5589
TraesCS1D03G0200000LC	TraesCS1D02G112400LC	TraesCS1D01G112400LC	TraesCS1D	4-hydroxy-2-oxovalerate aldolase	CLUSTER1	0.653498	1.17069	1.12125	0.517194	0.467748	-0.0494459	0.1754	0.01815	0.02285	0.21865	0.2598	0.8929	no	U	U	no	no	no	2	1.43538	2.25782	3.23133	3.12246
TraesCS1D03G0202200	TraesCS1D02G087300	TraesCS1D01G087300	TraesCS1D	2-oxoglutarate (2OG) and Fe(II)-dependent oxygenase superfamily protein, putative	CLUSTER6	-0.282912	-0.969035	-1.39023	-0.686124	-1.10731	-0.421191	0.3237	0.0041	0.0004	0.03505	0.00265	0.2514	no	no	D	no	D	no	2	1.82361	1.49888	0.931585	0.695715
TraesCS1D03G0209500LC	TraesCS1D02G118600LC	TraesCS1D01G118600LC	TraesCS1D	Polyprotein, putative	CLUSTER6	0.727615	-5.17657	#NAME?	-5.90419	#NAME?	#NAME?	0.10765	0.1258	5e-05	0.1258	5e-05	1	no	no	D	no	D	no	2	1.15102	1.90597	0.0318258	0
TraesCS1D03G0210600	TraesCS1D02G090400	TraesCS1D01G090400	TraesCS1D	Protein VERNALIZATION INSENSITIVE 3	CLUSTER7	0.160186	-0.0194724	-0.860287	-0.179659	-1.02047	-0.840815	0.5881	0.941	0.01145	0.553	0.0028	0.01445	no	no	no	no	D	no	1	1.45634	1.62736	1.43681	0.802214
TraesCS1D03G0212300	TraesCS1D02G091000	TraesCS1D01G091000	TraesCS1D	Pentatricopeptide repeat superfamily protein	CLUSTER1	-0.0530962	0.666507	0.997933	0.719604	1.05103	0.331426	0.8767	0.0431	0.0031	0.0283	0.00135	0.2557	no	no	no	no	U	no	1	0.820226	0.790587	1.30188	1.6381
TraesCS1D03G0217100LC	TraesCS1D02G123200LC	TraesCS1D01G123200LC	TraesCS1D	ROP uanine nucleotide exchange factor 10	CLUSTER1	0.16625	3.57438	2.65157	3.40813	2.48532	-0.922813	1	5e-05	0.00015	0.0703	0.1006	0.00195	no	U	U	no	no	no	2	0.388542	0.435998	4.62844	2.44141
TraesCS1D03G0218000LC	TraesCS1D02G123600LC	TraesCS1D01G123600LC	TraesCS1D	Eukaryotic translation initiation factor 3 subunit C	CLUSTER6	0.195956	-2.1981	-2.27328	-2.39406	-2.46923	-0.0751751	0.6242	0.00545	0.0107	0.00335	0.0066	0.90625	no	D	D	D	D	no	4	3.06575	3.51176	0.6681	0.634179
TraesCS1D03G0220500LC	TraesCS1D02G125100LC	TraesCS1D01G125100LC	TraesCS1D	Transposon protein, putative, Mutator sub-class	CLUSTER2	-0.301105	1.93899	0.732283	2.2401	1.03339	-1.20671	1	0.023	1	0.1085	1	0.05265	no	U	no	no	no	no	1	0.252512	0.204947	0.968228	0.41949
TraesCS1D03G0221600	TraesCS1D02G095000	TraesCS1D01G095000	TraesCS1D	Glutathione S-transferase	CLUSTER4	0.785661	-0.617559	0.225967	-1.40322	-0.559694	0.843526	0.0388	1	1	0.0028	0.1267	1	no	no	no	D	no	no	1	0.712433	1.22815	0.464345	0.833234
TraesCS1D03G0221800LC	TraesCS1D02G125700LC	TraesCS1D01G125700LC	TraesCS1D	Histone deacetylase complex subunit SAP30/SAP30-like protein	CLUSTER2	-0.0645068	0.621095	-0.543595	0.685601	-0.479088	-1.16469	0.9313	0.2506	0.3574	0.196	0.4136	0.04035	no	no	no	no	no	D	1	1.23039	1.17658	1.89239	0.844118
TraesCS1D03G0222800	TraesCS1D02G095400	TraesCS1D01G095400	TraesCS1D	Glutathione S-transferase	CLUSTER4	0.641004	-0.456101	0.412988	-1.09711	-0.228016	0.869089	0.0916	1	0.28395	0.01535	0.521	0.0483	no	no	no	D	no	no	1	0.656781	1.02419	0.478763	0.874465
TraesCS1D03G0224900	TraesCS1D02G096400	TraesCS1D01G096400	TraesCS1D	Peroxidase	CLUSTER1	0.30147	0.479337	1.01904	0.177867	0.717569	0.539702	0.1939	0.04525	5e-05	0.4458	0.00305	0.0264	no	no	U	no	no	no	1	38.4889	47.4337	53.6575	78.0004
TraesCS1D03G0230600	TraesCS1D02G098000	TraesCS1D01G098000	TraesCS1D	1-aminocyclopropane-1-carboxylate oxidase	CLUSTER4	1.08302	0.426984	0.966003	-0.656031	-0.117013	0.539019	5e-05	0.0409	5e-05	0.0018	0.5718	0.0097	U	no	no	no	no	no	1	8.87247	18.796	11.9283	17.3317
TraesCS1D03G0230700LC	TraesCS1D02G131800LC	TraesCS1D01G131800LC	TraesCS1D	Citrate lyase acyl carrier protein	CLUSTER4	1.27141	0.404584	1.14408	-0.866825	-0.127327	0.739499	5e-05	0.0769	5e-05	5e-05	0.5619	0.0008	U	no	U	no	no	no	2	5.65333	13.647	7.48335	12.4942
TraesCS1D03G0232600	TraesCS1D02G099000	TraesCS1D01G099000	TraesCS1D	NBS-LRR disease resistance protein-like protein	CLUSTER7	-0.479326	-0.276055	-1.50356	0.20327	-1.02424	-1.22751	0.09545	0.31225	0.0001	0.4792	0.0029	0.0004	no	no	D	no	D	D	3	1.0625	0.762143	0.877459	0.374723
TraesCS1D03G0238400LC	TraesCS1D02G135900LC	TraesCS1D01G135900LC	TraesCS1D	tRNA N6-adenosine threonylcarbamoyltransferase	CLUSTER6	0.475577	#NAME?	0.282572	#NAME?	-0.193005	Inf	0.6397	0.00135	0.7318	0.02285	0.8445	1	no	D	no	D	no	no	2	0.6663	0.926474	0	0.810462
TraesCS1D03G0240000LC	TraesCS1D02G137300LC	TraesCS1D01G137300LC	TraesCS1D	Transposon protein, putative, CACTA, En/Spm sub-class, expressed	CLUSTER1	Inf	Inf	Inf	7.43992	6.65263	-0.787287	1	5e-05	5e-05	0.1689	0.1689	0.00405	no	U	U	no	no	no	2	0	0.0298499	5.18301	3.00321
TraesCS1D03G0244200	TraesCS1D02G103200	TraesCS1D01G103200	TraesCS1D	Lipase	CLUSTER1	0.105744	0.249066	1.17659	0.143322	1.07085	0.927525	0.60465	0.23885	5e-05	0.50255	5e-05	5e-05	no	no	U	no	U	no	2	6.86124	7.38303	8.15415	15.5093
TraesCS1D03G0250700LC	TraesCS1D02G144200LC	TraesCS1D01G144200LC	TraesCS1D	Endothelin-converting enzyme 2	CLUSTER10	-2.15175	-0.758814	-0.486277	1.39294	1.66547	0.272537	0.02205	0.25835	0.45465	0.09925	0.05635	0.69295	D	no	no	no	no	no	1	3.41523	0.768561	2.01834	2.43801
TraesCS1D03G0250900	TraesCS1D02G105900	TraesCS1D01G105900	TraesCS1D	DNA-directed RNA polymerase III subunit RPC4	CLUSTER3	1.33676	1.11084	1.28984	-0.225916	-0.0469215	0.178995	0.01935	0.0485	0.02195	0.6006	0.8957	0.67575	U	U	U	no	no	no	3	0.315549	0.797025	0.681497	0.77152
TraesCS1D03G0251900	TraesCS1D02G106700	TraesCS1D01G106700	TraesCS1D	glucan synthase-like 4	CLUSTER4	1.53173	0.171076	0.852824	-1.36065	-0.678904	0.681747	0.0008	1	1	0.00175	0.05295	1	U	no	no	D	no	no	2	0.380393	1.09984	0.428284	0.687003
TraesCS1D03G0263600	TraesCS1D02G111000	TraesCS1D01G111000	TraesCS1D	Arginine/serine-rich splicing factor, putative	CLUSTER1	-0.0182858	0.74988	1.00046	0.768166	1.01874	0.250579	0.9476	0.0033	0.0003	0.0034	5e-05	0.29895	no	no	U	no	U	no	2	3.29565	3.25414	5.54214	6.5934
TraesCS1D03G0263900	TraesCS1D02G111200	TraesCS1D01G111200	TraesCS1D	Cytochrome P450	CLUSTER4	1.14544	0.289301	1.68564	-0.856143	0.540192	1.39634	1	1	5e-05	1	0.0878	0.0005	no	no	U	no	no	U	2	0.255268	0.564689	0.31195	0.821152
TraesCS1D03G0267900	TraesCS1D02G112900	TraesCS1D01G112900	TraesCS1D	DUF4228 domain protein	CLUSTER8	0.838182	-0.0969625	-1.02967	-0.935144	-1.86785	-0.932709	0.00685	0.7639	0.00795	0.0034	5e-05	0.0144	no	no	D	no	D	no	2	1.6914	3.02388	1.58146	0.828486
TraesCS1D03G0269300	TraesCS1D02G113500	TraesCS1D01G113500	TraesCS1D	F-box family protein	CLUSTER6	-0.580346	-2.06342	-1.84312	-1.48308	-1.26277	0.220308	0.18585	0.03575	0.0071	1	1	1	no	D	D	no	no	no	2	0.701654	0.469268	0.167869	0.195564
TraesCS1D03G0269500	TraesCS1D02G113700	TraesCS1D01G113700	TraesCS1D	Nucleotide/sugar transporter family protein	CLUSTER6	-0.288045	-0.948752	-1.1568	-0.660707	-0.868759	-0.208052	0.36865	0.0075	0.0013	0.04505	0.0091	0.557	no	no	D	no	no	no	1	5.08407	4.16391	2.63396	2.28023
TraesCS1D03G0271100	TraesCS1D02G114500	TraesCS1D01G114500	TraesCS1D	Arabinogalactan peptide-like protein	CLUSTER1	0.235246	1.18877	1.84536	0.95352	1.61011	0.656592	0.56315	0.0023	5e-05	0.01495	0.0001	0.04205	no	U	U	no	U	no	3	2.3585	2.77621	5.37638	8.47508
TraesCS1D03G0271200LC	TraesCS1D02G155900LC	TraesCS1D01G155900LC	TraesCS1D	Heat shock transcription factor	CLUSTER1	0	Inf	Inf	Inf	Inf	-0.110191	1	5e-05	5e-05	5e-05	5e-05	0.8131	no	U	U	U	U	no	4	0	0	3.07436	2.84829
TraesCS1D03G0271600	TraesCS1D02G114700	TraesCS1D01G114700	TraesCS1D	Glycerophosphodiester phosphodiesterase	CLUSTER8	0.433673	-0.635324	-0.31146	-1.069	-0.745133	0.323864	0.17075	0.06205	0.3236	0.00195	0.0137	0.32225	no	no	no	D	no	no	1	1.61986	2.18789	1.04286	1.30532
TraesCS1D03G0276600	TraesCS1D02G116600	TraesCS1D01G116600	TraesCS1D	Phosphate translocator	CLUSTER1	-0.237215	1.31789	1.51767	1.55511	1.75489	0.199784	1	1	0.00485	1	0.0038	0.6076	no	no	U	no	U	no	2	0.21781	0.184786	0.543004	0.623655
TraesCS1D03G0276900	TraesCS1D02G116800	TraesCS1D01G116800	TraesCS1D	Embryo-specific 3	CLUSTER3	1.08977	0.773423	0.732096	-0.316349	-0.357676	-0.0413271	0.0002	0.0034	0.00535	0.22755	0.16375	0.86985	U	no	no	no	no	no	1	2.67585	5.69528	4.57388	4.44471
TraesCS1D03G0278200LC	TraesCS1D02G160100LC	TraesCS1D01G160100LC	TraesCS1D	galacturonosyltransferase-like 3	CLUSTER1	-0.371832	7.51441	5.9934	7.88624	6.36523	-1.52101	1	0.13955	1	0.1496	1	5e-05	no	no	no	no	no	D	1	0.00867508	0.0067041	1.58612	0.552669
TraesCS1D03G0280000	TraesCS1D02G118000	TraesCS1D01G118000	TraesCS1D	Plant/MSJ11-3 protein, putative	CLUSTER3	1.10269	0.33225	0.580435	-0.77044	-0.522255	0.248185	5e-05	0.20045	0.026	0.00245	0.0393	0.3341	U	no	no	no	no	no	1	3.95039	8.48366	4.97345	5.90702
TraesCS1D03G0280100	TraesCS1D02G118100	TraesCS1D01G118100	TraesCS1D	Plant/MSJ11-3 protein, putative	CLUSTER4	1.44925	0.549024	1.0023	-0.90023	-0.446954	0.453275	5e-05	0.08665	0.0009	0.00445	0.10745	0.1294	U	no	U	no	no	no	2	1.8862	5.15058	2.75969	3.77841
TraesCS1D03G0282600LC	TraesCS1D02G162900LC	TraesCS1D01G162900LC	TraesCS1D	Retrotransposon protein, putative, unclassified	CLUSTER1	-1.39186	2.40218	1.73567	3.79404	3.12753	-0.666515	1	0.00045	0.0051	0.1599	0.1618	0.0785	no	U	U	no	no	no	2	0.246924	0.094096	1.30524	0.822339
TraesCS1D03G0282800LC	TraesCS1D02G163000LC	TraesCS1D01G163000LC	TraesCS1D	Retrotransposon protein, putative, unclassified	CLUSTER1	#NAME?	6.48719	5.83823	Inf	Inf	-0.648955	1	0.13955	0.13955	5e-05	5e-05	0.0626	no	no	no	U	U	no	2	0.0159472	0	1.43061	0.912363
TraesCS1D03G0282900LC	TraesCS1D02G163100LC	TraesCS1D01G163100LC	TraesCS1D	Retrotransposon protein, putative, unclassified	CLUSTER1	Inf	Inf	Inf	6.26198	5.92462	-0.337363	1	5e-05	5e-05	0.1689	0.1689	0.26765	no	U	U	no	no	no	2	0	0.0199727	1.53279	1.21318
TraesCS1D03G0283000LC	TraesCS1D02G163200LC	TraesCS1D01G163200LC	TraesCS1D	Telomere repeat-binding factor like-protein	CLUSTER1	0	Inf	Inf	Inf	Inf	0.435431	1	5e-05	5e-05	5e-05	5e-05	0.17745	no	U	U	U	U	no	4	0	0	2.01111	2.71965
TraesCS1D03G0284900	TraesCS1D02G119900	TraesCS1D01G119900	TraesCS1D	Rotundifolia-like protein	CLUSTER3	1.93189	1.34967	1.78145	-0.582227	-0.150441	0.431786	0.01205	0.05245	0.01805	0.22755	0.74745	0.3891	U	no	U	no	no	no	2	0.31183	1.1898	0.794708	1.07198
TraesCS1D03G0288900LC	TraesCS1D02G166300LC	TraesCS1D01G166300LC	TraesCS1D	Anaerobic nitric oxide reductase flavorubredoxin	CLUSTER8	0.618764	-0.585017	-1.66255	-1.20378	-2.28131	-1.07753	0.239	0.3391	0.0494	0.0776	0.0165	1	no	no	D	no	D	no	2	0.804033	1.23464	0.536002	0.253978
TraesCS1D03G0289000LC	TraesCS1D02G166400LC	TraesCS1D01G166400LC	TraesCS1D	Phenylalanine--tRNA ligase alpha subunit	CLUSTER1	0.8881	2.00351	3.10516	1.11541	2.21706	1.10165	1	0.02595	0.0056	0.29625	0.1085	0.0826	no	U	U	no	no	no	2	0.332226	0.614862	1.33214	2.85877
TraesCS1D03G0299400LC	TraesCS1D02G173200LC	TraesCS1D01G173200LC	TraesCS1D	Transposon protein, putative, CACTA, En/Spm sub-class	CLUSTER6	0.556261	#NAME?	#NAME?	#NAME?	#NAME?	0	0.2726	5e-05	5e-05	5e-05	5e-05	1	no	D	D	D	D	no	4	2.28595	3.36138	0	0
TraesCS1D03G0305300LC	TraesCS1D02G176700LC	TraesCS1D01G176700LC	TraesCS1D	Regulator of chromosome condensation (RCC1) family protein	CLUSTER1	-0.334773	1.04652	0.680838	1.3813	1.01561	-0.365686	0.67175	0.183	0.36185	0.0444	0.11815	0.5353	no	no	no	U	no	no	1	1.26628	1.00404	2.61555	2.02993
TraesCS1D03G0310000LC	TraesCS1D02G179500LC	TraesCS1D01G179500LC	TraesCS1D	Protein with RNI-like/FBD-like domain	CLUSTER7	0.364113	-0.281732	-1.03243	-0.645845	-1.39654	-0.750694	0.34815	0.4966	0.03365	0.1105	0.0055	0.11735	no	no	D	no	D	no	2	3.62048	4.65988	2.97822	1.77001
TraesCS1D03G0310800	TraesCS1D02G130200	TraesCS1D01G130200	TraesCS1D	Peroxidase	CLUSTER6	0.63	-3.01975	-3.31128	-3.64975	-3.94128	-0.291525	0.00515	5e-05	5e-05	5e-05	5e-05	1	no	D	D	D	D	no	4	4.01295	6.2103	0.494797	0.404268
TraesCS1D03G0311000	TraesCS1D02G130300	TraesCS1D01G130300	TraesCS1D	PRA1 family protein	CLUSTER4	0.575367	0.347309	1.30115	-0.228058	0.725782	0.95384	0.1869	1	0.00465	0.59585	0.05375	0.0284	no	no	U	no	no	no	1	0.569364	0.848385	0.724337	1.40306
TraesCS1D03G0312900LC	TraesCSU02G647000LC	TraesCSU01G647000LC	TraesCS1D	FBD, F-box and Leucine Rich Repeat domains containing protein	CLUSTER1	0.551986	0.538113	3.3577	-0.0138721	2.80571	2.81958	0.2744	0.299	5e-05	0.9579	5e-05	5e-05	no	no	U	no	U	U	3	3.31429	4.85909	4.8126	33.975
TraesCS1D03G0325000LC	TraesCS1D02G190400LC	TraesCS1D01G190400LC	TraesCS1D	Glutamate 5-kinase	CLUSTER2	0.687959	0.977717	-0.417027	0.289758	-1.10499	-1.39474	0.105	0.0218	0.3757	0.4493	0.02365	0.00485	no	no	no	no	D	D	2	3.69699	5.95586	7.28065	2.76892
TraesCS1D03G0327900LC	TraesCS1D02G192800LC	TraesCS1D01G192800LC	TraesCS1D	AGC (cAMP-dependent, cGMP-dependent and protein kinase C) kinase family protein	CLUSTER1	0	Inf	Inf	Inf	Inf	-0.705212	1	5e-05	5e-05	5e-05	5e-05	0.2585	no	U	U	U	U	no	4	0	0	1.23108	0.755087
TraesCS1D03G0333200LC	TraesCS1D02G197400LC	TraesCS1D01G197400LC	TraesCS1D	AAR2 protein family	CLUSTER1	0.922747	4.22685	4.64737	3.3041	3.72463	0.420524	1	0.14285	0.14285	0.04975	0.0443	0.2308	no	no	no	U	U	no	2	0.0460213	0.0872435	0.861721	1.15334
TraesCS1D03G0333300LC	TraesCS1D02G197500LC	TraesCS1D01G197500LC	TraesCS1D	Poly(A) polymerase, putative	CLUSTER1	#NAME?	2.70677	0.974758	Inf	Inf	-1.73202	1	0.1928	1	0.00025	1	0.2699	no	no	no	U	no	no	1	0.317726	0	2.07431	0.624432
TraesCS1D03G0333400LC	TraesCS1D02G197600LC	TraesCS1D01G197600LC	TraesCS1D	rRNA 2'-O-methyltransferase fibrillarin 2	CLUSTER1	-1.96128	4.54674	4.4225	6.50802	6.38378	-0.12424	1	0.0015	0.0015	0.2519	0.2519	0.66595	no	U	U	no	no	no	2	0.120208	0.0308694	2.80956	2.57774
TraesCS1D03G0340500LC	TraesCS1D02G202900LC	TraesCS1D01G202900LC	TraesCS1D	NAD(P)H-quinone oxidoreductase subunit J, chloroplastic	CLUSTER2	-0.694054	1.20963	-0.471958	1.90368	0.222095	-1.68159	0.0381	0.0002	0.15915	5e-05	0.54125	5e-05	no	U	no	U	no	D	3	8.91493	5.51045	20.6183	6.42753
TraesCS1D03G0341800LC	TraesCS1D02G204200LC	TraesCS1D01G204200LC	TraesCS1D	SPFH domain/band 7 family protein	CLUSTER7	0.533123	-0.0195441	-0.614487	-0.552667	-1.14761	-0.594943	0.1421	0.96795	0.12555	0.13645	0.00565	0.14665	no	no	no	no	D	no	1	1.85821	2.68894	1.8332	1.21371
TraesCS1D03G0343800LC	TraesCS1D02G205700LC	TraesCS1D01G205700LC	TraesCS1D	Vitamin K-dependent gamma-carboxylase	CLUSTER1	Inf	Inf	Inf	3.43587	2.97933	-0.456536	1	5e-05	1	0.2512	1	0.37075	no	U	no	no	no	no	1	0	0.0820436	0.887858	0.647012
TraesCS1D03G0347800	TraesCS1D02G137900	TraesCS1D01G137900	TraesCS1D	Cationic amino acid transporter, putative	CLUSTER6	-0.0396912	-0.603024	-1.26315	-0.563333	-1.22346	-0.660125	0.8965	0.0867	0.00175	0.10495	0.0023	0.0996	no	no	D	no	D	no	2	1.3248	1.28885	0.872211	0.551956
TraesCS1D03G0349000	TraesCS1D02G138200	TraesCS1D01G138200	TraesCS1D	Protein restricted tev movement 2	CLUSTER1	-0.681914	0.311757	0.376967	0.99367	1.05888	0.0652099	0.01365	0.23375	0.1508	0.00055	0.00025	0.8012	no	no	no	no	U	no	1	3.54806	2.21164	4.40391	4.60754
TraesCS1D03G0349200	TraesCS1D02G138300	TraesCS1D01G138300	TraesCS1D	Heat shock family protein	CLUSTER1	#NAME?	6.67182	6.40949	Inf	Inf	-0.262332	1	0.1412	0.1412	5e-05	5e-05	0.37345	no	no	no	U	U	no	2	0.0181619	0	1.85174	1.54387
TraesCS1D03G0364500	TraesCS1D02G144200	TraesCS1D01G144200	TraesCS1D	GDSL esterase/lipase	CLUSTER4	1.07053	0.381654	1.34734	-0.688881	0.276801	0.965681	0.00245	0.2662	0.00015	0.04155	0.3963	0.0044	U	no	U	no	no	no	2	0.764378	1.60535	0.995858	1.9449
TraesCS1D03G0364800	TraesCS1D02G144400	TraesCS1D01G144400	TraesCS1D	Plant/T7N9-9 protein	CLUSTER1	-0.372788	0.815748	1.11847	1.18854	1.49126	0.302725	0.32245	0.0194	0.0014	0.0023	0.00025	0.3163	no	no	U	U	U	no	3	0.972265	0.750869	1.71139	2.11095
TraesCS1D03G0364900	TraesCS1D02G144500	TraesCS1D01G144500	TraesCS1D	Heat shock 70 kDa protein cognate 1	CLUSTER8	0.747641	0.303975	-0.297863	-0.443666	-1.0455	-0.601838	0.10755	0.5334	0.559	0.34065	0.04165	0.24645	no	no	no	no	D	no	1	1.51805	2.54887	1.87409	1.23487
TraesCS1D03G0367500	TraesCS1D02G145400	TraesCS1D01G145400	TraesCS1D	PfkB-like carbohydrate kinase family protein	CLUSTER7	0.280704	0.34416	-0.825132	0.0634561	-1.10584	-1.16929	0.38455	0.2899	0.0252	0.8425	0.0022	0.0014	no	no	no	no	D	D	2	0.950973	1.15523	1.20718	0.536758
TraesCS1D03G0370700	TraesCS1D02G146300	TraesCS1D01G146300	TraesCS1D	RING/U-box superfamily protein with ARM repeat domain-containing protein	CLUSTER4	0.811412	0.346733	1.54769	-0.46468	0.736276	1.20096	0.26535	0.70095	0.04205	0.56875	0.21925	0.14115	no	no	U	no	no	no	1	1.1798	2.07047	1.50033	3.44913
TraesCS1D03G0371300LC	TraesCS1D02G223000LC	TraesCS1D01G223000LC	TraesCS1D	INO80 complex subunit D-like protein	CLUSTER1	0	Inf	Inf	Inf	Inf	-0.24266	1	5e-05	5e-05	5e-05	5e-05	0.71235	no	U	U	U	U	no	4	0	0	0.986735	0.833974
TraesCS1D03G0373400	TraesCS1D02G147400	TraesCS1D01G147400	TraesCS1D	Peptide transporter	CLUSTER1	-0.486699	-0.0160851	1.20282	0.470614	1.68952	1.21891	0.04315	0.94545	5e-05	0.0495	5e-05	5e-05	no	no	U	no	U	U	3	2.24503	1.60218	2.22014	5.16783
TraesCS1D03G0376700	TraesCS1D02G148900	TraesCS1D01G148900	TraesCS1D	3-ketoacyl-CoA synthase	CLUSTER2	0.219784	0.635267	-0.370449	0.415483	-0.590233	-1.00572	0.3869	0.00765	0.14235	0.09455	0.02565	5e-05	no	no	no	no	no	D	1	2.24936	2.61952	3.49377	1.73998
TraesCS1D03G0379700LC	TraesCS1D02G228500LC	TraesCS1D01G228500LC	TraesCS1D	Cytochrome b6	CLUSTER2	-0.897362	0.200224	-1.09273	1.09759	-0.195372	-1.29296	0.07875	0.68375	0.04265	0.0455	0.71985	0.0266	no	no	D	U	no	D	3	2.04953	1.10032	2.35465	0.960966
TraesCS1D03G0380000	TraesCS1D02G149700	TraesCS1D01G149700	TraesCS1D	Ribonuclease	CLUSTER2	-0.35394	1.46064	-2.80687	1.81458	-2.45293	-4.26751	0.23245	5e-05	5e-05	5e-05	5e-05	5e-05	no	U	D	U	D	D	5	15.9417	12.4735	43.8763	2.27814
TraesCS1D03G0380200	TraesCS1D02G149800	TraesCS1D01G149800	TraesCS1D	Ribonuclease	CLUSTER2	-1.14274	1.89381	-0.190266	3.03655	0.952477	-2.08407	0.0346	0.0031	0.6689	5e-05	0.0425	0.001	D	U	no	U	no	D	4	7.45987	3.37856	27.722	6.53816
TraesCS1D03G0380300LC	TraesCS1D02G228800LC	TraesCS1D01G228800LC	TraesCS1D	Carboxy-S-adenosyl-L-methionine synthase	CLUSTER1	-1.16437	2.25512	-0.0198961	3.41949	1.14448	-2.27501	0.02325	5e-05	0.9595	5e-05	0.00575	5e-05	D	U	no	U	U	D	5	24.5548	10.9553	117.218	24.2185
TraesCS1D03G0381000LC	TraesCS1D02G229300LC	TraesCS1D01G229300LC	TraesCS1D	Leucine-rich repeat protein kinase family protein	CLUSTER8	0.653059	-0.391224	-0.365165	-1.04428	-1.01822	0.0260591	0.0685	0.3128	0.34725	0.0063	0.00705	0.96185	no	no	no	D	D	no	2	4.90513	7.71332	3.74008	3.80825
TraesCS1D03G0381100LC	TraesCS1D02G229400LC	TraesCS1D01G229400LC	TraesCS1D	NAC (No Apical Meristem) domain transcriptional regulator superfamily protein	CLUSTER3	1.36689	0.679355	0.500509	-0.687537	-0.866382	-0.178846	0.031	0.28365	0.4341	0.19025	0.10685	0.7687	U	no	no	no	no	no	1	1.07315	2.7678	1.71857	1.5182
TraesCS1D03G0383900LC	TraesCS1D02G231900LC	TraesCS1D01G231900LC	TraesCS1D	3-ketoacyl-CoA synthase 9	CLUSTER6	-1.8924	#NAME?	-3.0394	#NAME?	-1.147	Inf	0.3899	0.02285	0.20845	1	1	1	no	D	no	no	no	no	1	1.93682	0.521699	0	0.23558
TraesCS1D03G0385800LC	TraesCS1D02G233300LC	TraesCS1D01G233300LC	TraesCS1D	Chorion class B protein B.L1	CLUSTER1	0	Inf	Inf	Inf	Inf	-0.0191575	1	0.02395	0.00085	0.02395	0.00085	0.89385	no	U	U	U	U	no	4	0	0	2.25138	2.22168
TraesCS1D03G0388900LC	TraesCS1D02G235800LC	TraesCS1D01G235800LC	TraesCS1D	30S ribosomal protein S14, chloroplastic	CLUSTER2	-1.02836	0.785548	-0.679209	1.8139	0.349147	-1.46476	0.1532	0.179	0.2543	0.0423	0.6458	0.0328	no	no	no	U	no	D	2	5.57446	2.73298	9.60895	3.48129
TraesCS1D03G0389600LC	TraesCS1D02G236400LC	TraesCS1D01G236400LC	TraesCS1D	NH(3)-dependent NAD(+) synthetase	CLUSTER7	-0.534068	-0.158247	-1.13747	0.375821	-0.603402	-0.979223	0.25615	0.7232	0.0381	0.44355	0.27015	0.0783	no	no	D	no	no	no	1	3.7798	2.61035	3.38713	1.71813
TraesCS1D03G0391700LC	TraesCS1D02G237700LC	TraesCS1D01G237700LC	TraesCS1D	Succinate--CoA ligase [ADP-forming] subunit beta	CLUSTER6	-0.270253	#NAME?	#NAME?	#NAME?	#NAME?	0	0.35355	5e-05	5e-05	5e-05	5e-05	1	no	D	D	D	D	no	4	22.2391	18.4401	0	0
TraesCS1D03G0398500LC	TraesCS1D02G243000LC	TraesCS1D01G243000LC	TraesCS1D	ARM repeat superfamily protein	CLUSTER6	-0.449337	-0.72642	-1.38675	-0.277083	-0.937417	-0.660334	0.1169	0.01775	0.00015	0.3689	0.0056	0.05255	no	no	D	no	no	no	1	2.51841	1.84443	1.52213	0.9631
TraesCS1D03G0399800	TraesCS1D02G154300	TraesCS1D01G154300	TraesCS1D	transmembrane protein	CLUSTER8	1.3415	1.32162	-0.00288095	-0.0198744	-1.34438	-1.3245	0.03665	0.04595	0.9135	0.94275	0.04065	0.04315	U	U	no	no	D	D	4	1.66642	4.22296	4.16518	1.6631
TraesCS1D03G0402900	TraesCS1D02G155500	TraesCS1D01G155500	TraesCS1D	Transmembrane protein, putative	CLUSTER2	-0.493652	0.59065	-0.48058	1.0843	0.0130725	-1.07123	1	0.2071	1	0.03825	1	0.0384	no	no	no	U	no	D	2	0.576067	0.409137	0.867514	0.412861
TraesCS1D03G0405900	TraesCS1D02G157000	TraesCS1D01G157000	TraesCS1D	Cytokinin oxidase/dehydrogenase	CLUSTER8	0.927195	0.360194	-0.640875	-0.567001	-1.56807	-1.00107	0.01405	1	1	0.1076	0.0008	1	no	no	no	no	D	no	1	0.430846	0.819285	0.553033	0.276312
TraesCS1D03G0406300LC	TraesCS1D02G247400LC	TraesCS1D01G247400LC	TraesCS1D	Enolase	CLUSTER2	0.170071	1.0829	0.525568	0.912832	0.355497	-0.557335	0.6164	0.00195	0.10575	0.00485	0.26245	0.06215	no	U	no	no	no	no	1	0.599374	0.674364	1.26965	0.8628
TraesCS1D03G0412600	TraesCS1D02G159500	TraesCS1D01G159500	TraesCS1D	Cotton fiber expressed protein-like protein	CLUSTER4	0.744941	-0.341267	1.35302	-1.08621	0.608081	1.69429	0.0062	0.24455	5e-05	0.0004	0.01285	5e-05	no	no	U	D	no	U	3	1.50538	2.52288	1.18827	3.84545
TraesCS1D03G0414600LC	TraesCS1D02G252400LC	TraesCS1D01G252400LC	TraesCS1D	Protein FLX-like 1	CLUSTER1	-1.14358	0.791419	0.157476	1.935	1.30105	-0.633943	1	0.1284	0.7691	0.0155	0.0663	0.1975	no	no	no	U	no	no	1	0.618306	0.279867	1.07015	0.689617
TraesCS1D03G0416300	TraesCS1D02G161300	TraesCS1D01G161300	TraesCS1D	Katanin p80 WD40 repeat-containing subunit B1 homolog	CLUSTER2	0.0953025	1.07159	0.0538865	0.976283	-0.041416	-1.0177	1	0.00675	1	0.0125	1	0.0079	no	U	no	no	no	D	2	0.461888	0.49343	0.970768	0.479466
TraesCS1D03G0418200LC	TraesCS1D02G254400LC	TraesCS1D01G254400LC	TraesCS1D	Protein FAR-RED ELONGATED HYPOCOTYL 3	CLUSTER1	#NAME?	6.94356	6.51878	Inf	Inf	-0.424785	1	0.1412	0.1412	5e-05	5e-05	0.1512	no	no	no	U	U	no	2	0.0272605	0	3.35548	2.49966
TraesCS1D03G0425100	TraesCS1D02G165000	TraesCS1D01G165000	TraesCS1D	Benzyl alcohol O-benzoyltransferase	CLUSTER8	1.3356	-0.461729	-0.41354	-1.79733	-1.74914	0.0481889	5e-05	0.05125	0.07665	5e-05	5e-05	0.8433	U	no	no	D	D	no	3	3.28806	8.29844	2.38751	2.46861
TraesCS1D03G0427000LC	TraesCS1D02G259700LC	TraesCS1D01G259700LC	TraesCS1D	Transcription elongation factor (TFIIS) family protein	CLUSTER2	-0.577408	0.206738	-0.935325	0.784147	-0.357917	-1.14206	0.0727	0.4868	0.00705	0.0162	0.30505	0.00105	no	no	no	no	no	D	1	8.40997	5.63608	9.70575	4.39778
TraesCS1D03G0438200	TraesCS1D02G169900	TraesCS1D01G169900	TraesCS1D	Ribulose bisphosphate carboxylase large chain	CLUSTER1	0.0612228	1.04431	0.864614	0.983084	0.803392	-0.179692	0.82025	0.00015	0.0014	0.0004	0.0035	0.5045	no	U	no	no	no	no	1	9.28253	9.68493	19.1441	16.9021
TraesCS1D03G0438300	TraesCS1D02G170000	TraesCS1D01G170000	TraesCS1D	Ribulose bisphosphate carboxylase large chain	CLUSTER2	0.618226	1.63262	-0.363276	1.0144	-0.981502	-1.9959	0.22545	0.0069	0.4992	0.01705	0.03895	0.00015	no	U	no	U	no	D	3	1.64054	2.5182	5.08691	1.27535
TraesCS1D03G0445700LC	TraesCS1D02G271400LC	TraesCS1D01G271400LC	TraesCS1D	GAI-like protein 1	CLUSTER7	0.382876	-0.262287	-1.06037	-0.645162	-1.44324	-0.79808	0.24905	0.47465	0.01395	0.07875	0.00195	1	no	no	D	no	D	no	2	1.20699	1.57384	1.00635	0.578764
TraesCS1D03G0446500LC	TraesCS1D02G271700LC	TraesCS1D01G271700LC	TraesCS1D	Proline-rich transmembrane protein 1	CLUSTER1	-0.855568	0.442746	0.847426	1.29831	1.70299	0.404679	0.2156	0.59415	0.11335	0.2427	0.025	0.5652	no	no	no	no	U	no	1	0.637738	0.352444	0.866807	1.14747
TraesCS1D03G0448500	TraesCS1D02G174100	TraesCS1D01G174100	TraesCS1D	Plant basic secretory family protein	CLUSTER8	1.20811	-3.75316	-1.97305	-4.96127	-3.18116	1.78011	0.009	1	1	0.09305	0.05165	1	U	no	no	no	no	no	1	0.358662	0.828634	0.0265994	0.0913562
TraesCS1D03G0449000	TraesCS1D02G174400	TraesCS1D01G174400	TraesCS1D	Leucine-rich repeat (LRR) family protein	CLUSTER6	-0.0180245	-0.658876	-1.3535	-0.640851	-1.33548	-0.694625	0.94725	0.0622	0.00065	1	1	1	no	no	D	no	no	no	1	0.62644	0.618662	0.396769	0.245152
TraesCS1D03G0452300	TraesCS1D02G175600	TraesCS1D01G175600	TraesCS1D	GRIP/coiled-coil protein, putative (DUF1664)	CLUSTER6	0.305755	-1.85064	-1.84241	-2.15639	-2.14817	0.00822169	0.40325	0.00405	0.00215	0.0018	0.00075	1	no	D	D	D	D	no	4	1.03928	1.28462	0.288162	0.289809
TraesCS1D03G0456700	TraesCS1D02G177700	TraesCS1D01G177700	TraesCS1D	Response to low sulfur protein, putative	CLUSTER1	0.441064	2.61612	2.38692	2.17505	1.94585	-0.229203	0.23425	5e-05	5e-05	5e-05	5e-05	0.3681	no	U	U	U	U	no	4	1.37539	1.86724	8.4325	7.19381
TraesCS1D03G0461900	TraesCS1D02G179800	TraesCS1D01G179800	TraesCS1D	30S ribosomal protein S19, chloroplastic	CLUSTER1	0	0	Inf	0	Inf	Inf	1	1	0.00145	1	0.00145	0.00145	no	no	U	no	U	U	3	0	0	0	0.937286
TraesCS1D03G0462000	TraesCS1D02G179900	TraesCS1D01G179900	TraesCS1D	Photosystem II protein D1	CLUSTER1	0.353737	1.45292	1.0176	1.09918	0.663859	-0.435323	0.2158	5e-05	0.0003	5e-05	0.0136	0.09915	no	U	U	U	no	no	3	5.00822	6.39984	13.7106	10.1394
TraesCS1D03G0464900LC	TraesCS1D02G282800LC	TraesCS1D01G282800LC	TraesCS1D	DNA-directed RNA polymerase subunit beta''	CLUSTER3	1.43194	1.04158	0.679172	-0.390354	-0.752767	-0.362412	0.04615	0.22325	0.3442	0.61205	0.25325	0.6753	U	no	no	no	no	no	1	1.82502	4.92408	3.75679	2.92227
TraesCS1D03G0465200LC	TraesCS1D02G283000LC	TraesCS1D01G283000LC	TraesCS1D	ATP synthase subunit a, chloroplastic	CLUSTER2	-0.21099	0.926589	-0.76051	1.13758	-0.549519	-1.6871	0.7161	0.1017	0.22145	0.05315	0.3812	0.01415	no	no	no	no	no	D	1	1.24708	1.07741	2.37042	0.736135
TraesCS1D03G0467400LC	TraesCS1D02G284100LC	TraesCS1D01G284100LC	TraesCS1D	Ribulose bisphosphate carboxylase large chain	CLUSTER2	-0.509933	0.866002	-0.280281	1.37593	0.229652	-1.14628	0.0713	0.0021	0.3058	5e-05	0.42315	5e-05	no	no	no	U	no	D	2	31.0372	21.796	56.5685	25.557
TraesCS1D03G0467500LC	TraesCS1D02G284200LC	TraesCS1D01G284200LC	TraesCS1D	Ribulose bisphosphate carboxylase large chain	CLUSTER2	-0.089879	1.59754	0.0430603	1.68742	0.132939	-1.55448	0.71185	5e-05	0.86075	5e-05	0.5882	5e-05	no	U	no	U	no	D	3	17.9099	16.8282	54.2003	18.4525
TraesCS1D03G0467800	TraesCS1D02G181700	TraesCS1D01G181700	TraesCS1D	Photosystem I assembly protein Ycf4	CLUSTER1	0.630309	1.30966	3.41239	0.679352	2.78208	2.10273	0.02465	5e-05	5e-05	0.0107	5e-05	5e-05	no	U	U	no	U	U	4	4.14741	6.41975	10.2807	44.1578
TraesCS1D03G0469400LC	TraesCS1D02G285300LC	TraesCS1D01G285300LC	TraesCS1D	30S ribosomal protein S18	CLUSTER1	0.10514	2.10657	1.59056	2.00143	1.48542	-0.516011	0.74	5e-05	5e-05	5e-05	5e-05	0.043	no	U	U	U	U	no	4	6.21049	6.67999	26.7466	18.7039
TraesCS1D03G0471600LC	TraesCS1D02G286700LC	TraesCS1D01G286700LC	TraesCS1D	30S ribosomal protein S8	CLUSTER1	0.48359	0.507916	1.58056	0.0243267	1.09697	1.07265	0.10385	0.0926	5e-05	0.9295	0.0001	0.0001	no	no	U	no	U	U	3	10.0014	13.9842	14.222	29.9129
TraesCS1D03G0474300	TraesCS1D02G184600	TraesCS1D01G184600	TraesCS1D	DUF538 family protein (Protein of unknown function, DUF538)	CLUSTER1	1.33277	2.09125	1.80288	0.758476	0.470105	-0.28837	5e-05	5e-05	5e-05	0.0038	0.0696	0.2309	U	U	U	no	no	no	3	4.06427	10.2374	17.3186	14.1809
TraesCS1D03G0481800LC	TraesCS1D02G292100LC	TraesCS1D01G292100LC	TraesCS1D	zinc finger (C3HC4-type RING finger) family protein	CLUSTER8	0.871649	0.758597	-0.374564	-0.113052	-1.24621	-1.13316	0.1055	0.1578	0.5394	0.8132	0.03755	0.0539	no	no	no	no	D	no	1	0.853532	1.56175	1.44404	0.658362
TraesCS1D03G0485700	TraesCS1D02G189800	TraesCS1D01G189800	TraesCS1D	Glutathione S-transferase	CLUSTER4	1.17776	-0.953105	0.953914	-2.13086	-0.223846	1.90702	0.00025	0.006	0.002	5e-05	0.4844	5e-05	U	no	no	D	no	U	3	2.52534	5.71296	1.30439	4.89189
TraesCS1D03G0486100	TraesCS1D02G190100	TraesCS1D01G190100	TraesCS1D	Glutathione S-transferase	CLUSTER1	-0.595195	-0.490573	0.509325	0.104622	1.10452	0.999897	1	1	0.25105	1	0.0211	0.05085	no	no	no	no	U	no	1	0.710181	0.470108	0.505466	1.01086
TraesCS1D03G0488000LC	TraesCS1D02G295100LC	TraesCS1D01G295100LC	TraesCS1D	3-deoxy-manno-octulosonate cytidylyltransferase	CLUSTER2	0.194989	1.02571	0.223644	0.830719	0.0286552	-0.802064	0.6314	0.0111	0.55765	0.039	0.9413	0.03935	no	U	no	no	no	no	1	3.70396	4.23999	7.54112	4.32504
TraesCS1D03G0497100	TraesCS1D02G194600	TraesCS1D01G194600	TraesCS1D	Histone H2B	CLUSTER6	0.062145	#NAME?	#NAME?	#NAME?	#NAME?	0	0.87655	5e-05	5e-05	5e-05	5e-05	1	no	D	D	D	D	no	4	1.35503	1.41467	0	0
TraesCS1D03G0499300LC	TraesCS1D02G302000LC	TraesCS1D01G302000LC	TraesCS1D	50S ribosomal protein L17	CLUSTER1	0.16355	1.3896	0.968878	1.22605	0.805328	-0.420725	0.4343	5e-05	5e-05	5e-05	5e-05	0.03925	no	U	no	U	no	no	2	12.3079	13.7854	32.2476	24.0906
TraesCS1D03G0500100	TraesCS1D02G195900	TraesCS1D01G195900	TraesCS1D	Armadillo repeat-containing protein	CLUSTER7	0.395555	0.130871	-1.02001	-0.264685	-1.41557	-1.15088	0.40605	0.79965	0.1088	0.5616	0.02905	0.0692	no	no	no	no	D	no	1	0.853189	1.12233	0.934203	0.420718
TraesCS1D03G0505500LC	TraesCS1D02G305500LC	TraesCS1D01G305500LC	TraesCS1D	Tetratricopeptide repeat (TPR)-like superfamily protein	CLUSTER4	1.26334	-0.236165	0.590766	-1.4995	-0.67257	0.826931	0.00575	1	1	0.00355	0.0936	1	U	no	no	D	no	no	2	0.345041	0.828271	0.292939	0.519647
TraesCS1D03G0506400	TraesCS1D02G198200	TraesCS1D01G198200	TraesCS1D	VQ motif protein	CLUSTER1	0.802266	0.744349	1.49815	-0.0579169	0.695889	0.753805	0.1697	0.2153	0.0165	0.9067	0.1241	0.10985	no	no	U	no	no	no	1	1.22802	2.14146	2.0572	3.46892
TraesCS1D03G0511600	TraesCS1D02G201800	TraesCS1D01G201800	TraesCS1D	Urea-proton symporter DUR3	CLUSTER1	0.183919	-0.140141	0.869914	-0.32406	0.685995	1.01006	1	1	0.0041	1	0.0155	0.00085	no	no	no	no	no	U	1	0.548704	0.623309	0.497911	1.00279
TraesCS1D03G0514600	TraesCS1D02G203300	TraesCS1D01G203300	TraesCS1D	MADS-box transcription factor	CLUSTER1	0.34863	1.02099	1.03542	0.672358	0.68679	0.0144321	0.3734	0.00935	0.00865	0.0588	0.0504	0.9659	no	U	U	no	no	no	2	0.595513	0.758297	1.20848	1.22063
TraesCS1D03G0520900LC	TraesCS1D02G313000LC	TraesCS1D01G313000LC	TraesCS1D	ATP-dependent 6-phosphofructokinase	CLUSTER6	0.299126	#NAME?	#NAME?	#NAME?	#NAME?	0	0.4646	5e-05	5e-05	5e-05	5e-05	1	no	D	D	D	D	no	4	5.00415	6.1571	0	0
TraesCS1D03G0521000	TraesCS1D02G206000	TraesCS1D01G206000	TraesCS1D	Ral guanine nucleotide dissociation stimulator-like 1	CLUSTER6	-0.0625349	-2.69927	-2.68687	-2.63674	-2.62434	0.0123979	0.86165	0.011	0.1255	0.01185	0.12765	1	no	D	no	D	no	no	2	1.60303	1.53503	0.24682	0.24895
TraesCS1D03G0522300	TraesCS1D02G206700	TraesCS1D01G206700	TraesCS1D	Expansin-like protein	CLUSTER3	1.0868	0.712834	0.640351	-0.37397	-0.446454	-0.0724835	5e-05	0.00445	0.0077	0.12075	0.05995	0.7639	U	no	no	no	no	no	1	3.42173	7.26786	5.60829	5.33348
TraesCS1D03G0522900	TraesCS1D02G206800	TraesCS1D01G206800	TraesCS1D	DUF241 domain protein (DUF241)	CLUSTER3	0.981433	1.54526	1.21748	0.563831	0.236044	-0.327787	1	0.00165	1	0.15245	1	0.39725	no	U	no	no	no	no	1	0.305893	0.603962	0.892771	0.711322
TraesCS1D03G0523300	TraesCS1D02G207100	TraesCS1D01G207100	TraesCS1D	Chitinase	CLUSTER1	0.028519	0.965683	1.0353	0.937164	1.00678	0.069617	0.9107	5e-05	5e-05	5e-05	5e-05	0.74525	no	no	U	no	U	no	2	3.78006	3.85552	7.38241	7.74738
TraesCS1D03G0523400	TraesCS1D02G207200	TraesCS1D01G207200	TraesCS1D	Adipocyte plasma membrane-associated protein	CLUSTER1	-0.284109	-0.01255	1.24798	0.271559	1.53209	1.26053	1	1	0.0008	1	5e-05	0.0005	no	no	U	no	U	U	3	0.603073	0.495273	0.59785	1.43235
TraesCS1D03G0523600	TraesCS1D02G207400	TraesCS1D01G207400	TraesCS1D	Glutathione S-transferase	CLUSTER1	-0.53586	0.48059	0.669615	1.01645	1.20547	0.189025	0.04455	0.0587	0.00755	0.0001	5e-05	0.4442	no	no	no	U	U	no	2	2.47187	1.70497	3.44904	3.93188
TraesCS1D03G0524600	TraesCS1D02G207800	TraesCS1D01G207800	TraesCS1D	F-box domain containing protein	CLUSTER2	-0.480587	0.91602	-0.416138	1.39661	0.0644487	-1.33216	1	0.0436	1	0.0069	1	0.00575	no	no	no	U	no	D	2	0.416144	0.298244	0.785223	0.31187
TraesCS1D03G0538400	TraesCS1D02G215300	TraesCS1D01G215300	TraesCS1D	Expansin protein	CLUSTER2	0.283347	0.67802	-0.731116	0.394673	-1.01446	-1.40914	0.28395	0.0112	0.01225	0.12385	0.0004	5e-05	no	no	no	no	D	D	2	2.74883	3.34537	4.39797	1.656
TraesCS1D03G0538500	TraesCS1D02G215400	TraesCS1D01G215400	TraesCS1D	Expansin protein	CLUSTER3	1.16382	1.45162	0.577731	0.287799	-0.586091	-0.87389	5e-05	5e-05	0.0165	0.1949	0.01245	0.0001	U	U	no	no	no	no	2	7.75439	17.3737	21.2094	11.5734
TraesCS1D03G0538700	TraesCS1D02G215500	TraesCS1D01G215500	TraesCS1D	Expansin protein	CLUSTER3	1.14764	0.956448	0.447165	-0.191188	-0.700471	-0.509283	5e-05	0.00075	0.1243	0.43905	0.00915	0.0542	U	no	no	no	no	no	1	3.91709	8.67833	7.60121	5.34039
TraesCS1D03G0544900	TraesCS1D02G218300	TraesCS1D01G218300	TraesCS1D	Phospho-2-dehydro-3-deoxyheptonate aldolase	CLUSTER1	-0.31242	0.926723	0.55704	1.23914	0.86946	-0.369683	0.2565	0.00065	0.03415	5e-05	0.00115	0.12165	no	no	no	U	no	no	1	1.60251	1.29048	3.04629	2.35768
TraesCS1D03G0547600LC	TraesCS1D02G326100LC	TraesCS1D01G326100LC	TraesCS1D	Ethylene-responsive transcription factor, putative	CLUSTER1	0.423728	0.168373	1.45702	-0.255355	1.0333	1.28865	0.27375	0.6802	0.0009	0.4909	0.00195	0.001	no	no	U	no	U	U	3	0.672683	0.902329	0.755954	1.84679
TraesCS1D03G0552900	TraesCS1D02G222800	TraesCS1D01G222800	TraesCS1D	2-oxoglutarate (2OG) and Fe(II)-dependent oxygenase superfamily protein	CLUSTER1	0.120298	0.178389	1.00088	0.0580913	0.880578	0.822487	0.7489	0.63425	0.0064	0.87225	0.01345	0.0192	no	no	U	no	no	no	1	0.66466	0.722458	0.752142	1.33013
TraesCS1D03G0553400	TraesCS1D02G223200	TraesCS1D01G223200	TraesCS1D	GATA transcription factor	CLUSTER6	0.292586	-0.389798	-1.11676	-0.682384	-1.40935	-0.726961	0.29935	0.1871	0.0008	0.0262	0.0001	0.0292	no	no	D	no	D	no	2	1.3379	1.63871	1.02114	0.616945
TraesCS1D03G0555200LC	TraesCS1D02G329000LC	TraesCS1D01G329000LC	TraesCS1D	Deoxyuridine 5'-triphosphate nucleotidohydrolase	CLUSTER7	0.610208	0.182581	-0.774828	-0.427628	-1.38504	-0.957408	0.12665	0.66705	0.0995	0.28515	0.00475	0.04395	no	no	no	no	D	no	1	8.69769	13.2768	9.87111	5.08344
TraesCS1D03G0559200LC	TraesCS1D02G330700LC	TraesCS1D01G330700LC	TraesCS1D	Type I inositol-1,4,5-trisphosphate 5-phosphatase	CLUSTER1	0	Inf	Inf	Inf	Inf	0.752193	1	5e-05	5e-05	5e-05	5e-05	0.1977	no	U	U	U	U	no	4	0	0	3.59488	6.05504
TraesCS1D03G0562400LC	TraesCS1D02G332300LC	TraesCS1D01G332300LC	TraesCS1D	Mitochondrial pyruvate carrier 4	CLUSTER1	#NAME?	6.08739	5.74986	Inf	Inf	-0.337527	1	0.1412	0.1412	5e-05	5e-05	0.29515	no	no	no	U	U	no	2	0.0531561	0	3.61442	2.86044
TraesCS1D03G0562500LC	TraesCS1D02G332400LC	TraesCS1D01G332400LC	TraesCS1D	Phytochrome A	CLUSTER1	0	Inf	Inf	Inf	Inf	0.886604	1	5e-05	5e-05	5e-05	5e-05	0.16335	no	U	U	U	U	no	4	0	0	0.757804	1.40104
TraesCS1D03G0564400	TraesCS1D02G229300	TraesCS1D01G229300	TraesCS1D	Serine/threonine-protein kinase	CLUSTER1	-0.209923	1.58105	0.995565	1.79098	1.20549	-0.585488	0.37975	5e-05	5e-05	5e-05	5e-05	0.0075	no	U	no	U	U	no	3	1.14564	0.990497	3.42761	2.28424
TraesCS1D03G0572300	TraesCS1D02G233800	TraesCS1D01G233800	TraesCS1D	NRR repressor homolog 1	CLUSTER8	3.81281	0.651811	1.13206	-3.161	-2.68075	0.480249	5e-05	1	1	5e-05	5e-05	1	U	no	no	D	D	no	3	0.405111	5.69305	0.636486	0.887888
TraesCS1D03G0572400	TraesCS1D02G233900	TraesCS1D01G233900	TraesCS1D	NRR repressor homolog 1	CLUSTER8	2.43313	-0.129002	-3.60291	-2.56213	-6.03604	-3.47391	0.00725	1	1	0.00255	0.15335	1	U	no	no	D	no	no	2	0.237579	1.28308	0.217258	0.0195535
TraesCS1D03G0575100	TraesCS1D02G235100	TraesCS1D01G235100	TraesCS1D	Calcium-dependent lipid-binding (CaLB domain) family protein	CLUSTER7	0.358639	0.116762	-0.775212	-0.241877	-1.13385	-0.891974	0.26635	0.72145	0.03175	0.4672	0.00205	0.01625	no	no	no	no	D	no	1	1.26626	1.62362	1.37301	0.739881
TraesCS1D03G0578000	TraesCS1D02G236400	TraesCS1D01G236400	TraesCS1D	Hydroxyproline-rich glycoprotein-like	CLUSTER2	-0.150521	0.727038	-0.293602	0.877559	-0.143082	-1.02064	1	0.03415	1	0.0135	1	0.0034	no	no	no	no	no	D	1	0.641731	0.578152	1.06222	0.523564
TraesCS1D03G0588400	TraesCS1D02G242000	TraesCS1D01G242000	TraesCS1D	Kinase family protein	CLUSTER11	-0.794628	-0.222731	-1.04706	0.571896	-0.252428	-0.824324	0.00865	0.42085	0.00075	0.05835	0.41785	0.00795	no	no	D	no	no	no	1	1.32936	0.766366	1.13918	0.643351
TraesCS1D03G0589300LC	TraesCS1D02G345400LC	TraesCS1D01G345400LC	TraesCS1D	Retrovirus-related Pol polyprotein from transposon TNT 1-94	CLUSTER1	#NAME?	4.33374	4.68528	Inf	Inf	0.351541	1	1	0.1412	1	5e-05	0.53645	no	no	no	no	U	no	1	0.0271046	0	0.546549	0.697354
TraesCS1D03G0599000LC	TraesCS1D02G350300LC	TraesCS1D01G350300LC	TraesCS1D	Pimeloyl-[acyl-carrier protein] methyl ester esterase	CLUSTER1	0.390185	2.17974	1.98368	1.78955	1.59349	-0.196061	1	5e-05	5e-05	5e-05	5e-05	0.4648	no	U	U	U	U	no	4	0.25549	0.334836	1.15755	1.01046
TraesCS1D03G0603200	TraesCS1D02G249300	TraesCS1D01G249300	TraesCS1D	Endo-1,3;1,4-beta-D-glucanase	CLUSTER3	0.685333	1.63685	0.703562	0.951514	0.0182292	-0.933285	1	0.03795	1	0.111	1	0.1032	no	U	no	no	no	no	1	0.232663	0.374138	0.723547	0.378896
TraesCS1D03G0608400	TraesCS1D02G251700	TraesCS1D01G251700	TraesCS1D	Eukaryotic aspartyl protease family protein, putative	CLUSTER3	1.9002	1.56011	1.64294	-0.340089	-0.257266	0.082823	5e-05	5e-05	5e-05	0.21355	0.35815	0.782	U	U	U	no	no	no	3	0.759443	2.83474	2.23942	2.37175
TraesCS1D03G0613100LC	TraesCS1D02G357200LC	TraesCS1D01G357200LC	TraesCS1D	Small EDRK-rich factor 2	CLUSTER8	1.4736	0.883596	-0.197277	-0.590002	-1.67087	-1.08087	0.0388	0.1891	0.7779	0.26925	0.0218	0.11155	U	no	no	no	D	no	2	1.54053	4.27826	2.84223	1.34364
TraesCS1D03G0614500	TraesCS1D02G254900	TraesCS1D01G254900	TraesCS1D	RING/U-box superfamily protein, putative	CLUSTER8	1.03602	-0.0689199	0.102614	-1.10494	-0.933409	0.171534	0.0088	1	1	0.00735	0.012	1	U	no	no	D	no	no	2	0.64711	1.32694	0.616923	0.694813
TraesCS1D03G0617800	TraesCS1D02G256800	TraesCS1D01G256800	TraesCS1D	Alpha/beta-Hydrolases superfamily protein	CLUSTER8	1.22028	-0.258056	-0.123437	-1.47833	-1.34372	0.134619	5e-05	0.38435	0.66765	5e-05	5e-05	0.64365	U	no	no	D	D	no	3	1.42073	3.31018	1.18803	1.30423
TraesCS1D03G0625000	TraesCS1D02G259100	TraesCS1D01G259100	TraesCS1D	FBD-associated F-box protein	CLUSTER7	-0.414001	0.0379289	-1.12827	0.45193	-0.714264	-1.16619	0.38915	0.95495	0.03935	1	1	1	no	no	D	no	no	no	1	0.642179	0.481981	0.659286	0.293775
TraesCS1D03G0630200	TraesCS1D02G261300	TraesCS1D01G261300	TraesCS1D	GDSL esterase/lipase	CLUSTER4	0.930932	0.6099	1.06247	-0.321032	0.131533	0.452565	0.00845	0.0959	0.00235	0.3445	0.6738	0.17125	no	no	U	no	no	no	1	0.550998	1.05048	0.840907	1.15076
TraesCS1D03G0630400	TraesCS1D02G261400	TraesCS1D01G261400	TraesCS1D	MLO-like protein	CLUSTER8	0.51233	-0.217685	-0.585437	-0.730015	-1.09777	-0.367752	0.05145	0.43105	0.0394	0.00635	0.0001	0.2017	no	no	no	no	D	no	1	1.52492	2.17507	1.31135	1.01628
TraesCS1D03G0635900	TraesCS1D02G263800	TraesCS1D01G263800	TraesCS1D	NAC domain-containing protein	CLUSTER1	-0.603208	0.745135	-0.0116817	1.34834	0.591527	-0.756816	1	0.04135	1	0.0017	1	0.0342	no	no	no	U	no	no	1	0.759907	0.500238	1.2737	0.753778
TraesCS1D03G0640500	TraesCS1D02G265800	TraesCS1D01G265800	TraesCS1D	Wound-induced protease inhibitor	CLUSTER4	1.28232	0.43527	1.15845	-0.847054	-0.123873	0.723181	0.0002	0.2316	0.0014	0.01165	0.66305	0.0292	U	no	U	no	no	no	2	1.4317	3.48234	1.9359	3.19581
TraesCS1D03G0640700	TraesCS1D02G266000	TraesCS1D01G266000	TraesCS1D	Wound-induced protease inhibitor	CLUSTER6	-0.128174	-1.09016	-0.305254	-0.961989	-0.17708	0.784908	0.7637	0.0415	0.485	0.06395	0.66965	0.12705	no	D	no	no	no	no	1	1.1747	1.07484	0.551769	0.950688
TraesCS1D03G0640900	TraesCS1D02G266200	TraesCS1D01G266200	TraesCS1D	Phospholipase A1	CLUSTER8	1.49057	0.602504	-0.646829	-0.888071	-2.1374	-1.24933	5e-05	0.00605	0.0032	5e-05	5e-05	5e-05	U	no	no	no	D	D	3	7.28902	20.4822	11.0673	4.65537
TraesCS1D03G0643700	TraesCS1D02G267700	TraesCS1D01G267700	TraesCS1D	Adenine nucleotide alpha hydrolases-like superfamily	CLUSTER3	0.977969	0.699529	1.08444	-0.27844	0.106474	0.384914	0.00695	0.0513	0.00225	0.40955	0.74335	0.2359	no	no	U	no	no	no	1	0.730351	1.43857	1.18607	1.54875
TraesCS1D03G0644700	TraesCS1D02G268300	TraesCS1D01G268300	TraesCS1D	Ethylene-responsive transcription factor	CLUSTER11	-0.815579	-0.285497	-1.64989	0.530083	-0.834311	-1.36439	0.17345	0.592	0.0289	1	1	1	no	no	D	no	no	no	1	0.710974	0.403962	0.583325	0.226562
TraesCS1D03G0649100	TraesCS1D02G270700	TraesCS1D01G270700	TraesCS1D	Transmembrane protein 18	CLUSTER2	-0.518818	0.199697	-0.997679	0.718515	-0.478861	-1.19738	0.2293	0.61345	0.04285	0.1008	0.32815	0.01515	no	no	no	no	no	D	1	0.999803	0.697806	1.14823	0.500707
TraesCS1D03G0649600	TraesCS1D02G271100	TraesCS1D01G271100	TraesCS1D	transmembrane protein, putative (DUF1218)	CLUSTER4	2.48607	0.77077	2.31927	-1.7153	-0.166798	1.5485	5e-05	0.03835	5e-05	5e-05	0.51605	5e-05	U	no	U	D	no	U	4	0.695926	3.89891	1.18738	3.47322
TraesCS1D03G0650900LC	TraesCS1D02G377400LC	TraesCS1D01G377400LC	TraesCS1D	Flt3-interacting zinc finger protein 1	CLUSTER7	-0.518863	-0.453739	-1.18389	0.0651246	-0.665023	-0.730147	0.11305	0.17125	0.00155	0.8559	0.07055	0.05005	no	no	D	no	no	no	1	4.45041	3.10604	3.24946	1.95891
TraesCS1D03G0651000LC	TraesCS1D02G377500LC	TraesCS1D01G377500LC	TraesCS1D	Receptor protein kinase, putative	CLUSTER7	-0.270386	-0.105593	-1.45835	0.164794	-1.18796	-1.35275	0.4219	0.74805	0.0007	0.63455	0.00465	0.0014	no	no	D	no	D	D	3	14.4867	12.0109	13.4642	5.27184
TraesCS1D03G0655000	TraesCS1D02G273500	TraesCS1D01G273500	TraesCS1D	Soluble inorganic pyrophosphatase	CLUSTER4	1.37106	0.193607	0.65786	-1.17746	-0.713203	0.464253	0.00025	0.56755	0.04225	0.0003	0.01205	0.14465	U	no	no	D	no	no	2	0.997719	2.58071	1.14101	1.57414
TraesCS1D03G0656600LC	TraesCS1D02G381000LC	TraesCS1D01G381000LC	TraesCS1D	Disease resistance protein (TIR-NBS-LRR class)	CLUSTER1	0	Inf	Inf	Inf	Inf	0.834496	1	5e-05	5e-05	5e-05	5e-05	0.21	no	U	U	U	U	no	4	0	0	1.55874	2.7796
TraesCS1D03G0661700LC	TraesCS1D02G384700LC	TraesCS1D01G384700LC	TraesCS1D	2-oxoglutarate (2OG) and Fe(II)-dependent oxygenase superfamily protein	CLUSTER1	0	Inf	Inf	Inf	Inf	0.0458853	1	5e-05	5e-05	0.09525	0.09525	0.90935	no	U	U	no	no	no	2	0	0	1.0466	1.08042
TraesCS1D03G0664100LC	TraesCS1D02G386300LC	TraesCS1D01G386300LC	TraesCS1D	CW-type Zinc Finger	CLUSTER1	0	Inf	Inf	Inf	Inf	-0.52414	1	5e-05	5e-05	5e-05	5e-05	0.2638	no	U	U	U	U	no	4	0	0	2.33121	1.62106
TraesCS1D03G0664400	TraesCS1D02G276400	TraesCS1D01G276400	TraesCS1D	Solute carrier family 35 protein	CLUSTER7	-0.0488205	0.26097	-0.752154	0.30979	-0.703334	-1.01312	0.86955	0.3738	0.02375	0.2934	0.03225	0.0035	no	no	no	no	no	D	1	2.06499	1.99628	2.47444	1.22602
TraesCS1D03G0665300LC	TraesCS1D02G387100LC	TraesCS1D01G387100LC	TraesCS1D	Cytoplasmic FMR1-interacting protein 2	CLUSTER3	1.1156	0.973901	0.582301	-0.141697	-0.533297	-0.3916	0.02675	0.0565	0.25275	0.7356	0.21785	0.37715	U	no	no	no	no	no	1	0.45436	0.984529	0.892429	0.680284
TraesCS1D03G0668500LC	TraesCS1D02G388800LC	TraesCS1D01G388800LC	TraesCS1D	Pentafunctional AROM polypeptide	CLUSTER4	1.02127	-0.209343	0.342537	-1.23061	-0.678729	0.55188	0.09855	0.74605	0.5781	0.04625	0.2409	0.37075	no	no	no	D	no	no	1	6.5413	13.2769	5.65777	8.29426
TraesCS1D03G0668700LC	TraesCS1D02G388900LC	TraesCS1D01G388900LC	TraesCS1D	Zinc finger (C3HC4-type RING finger) family protein	CLUSTER2	-0.69258	0.240398	-1.11172	0.932977	-0.419138	-1.35212	0.1571	0.59055	0.0448	0.06505	0.45245	0.019	no	no	D	no	no	D	2	1.52732	0.945025	1.80425	0.706757
TraesCS1D03G0671400	TraesCS1D02G279000	TraesCS1D01G279000	TraesCS1D	O-fucosyltransferase family protein	CLUSTER6	0.346126	-0.643051	-1.06438	-0.989177	-1.4105	-0.421327	0.33165	1	1	0.01225	0.001	1	no	no	no	no	D	no	1	0.568713	0.722915	0.36418	0.271946
TraesCS1D03G0675700LC	TraesCS1D02G393000LC	TraesCS1D01G393000LC	TraesCS1D	DNA-directed RNA polymerase subunit alpha	CLUSTER6	-0.500549	-1.21095	-0.839235	-0.710398	-0.338686	0.371711	0.20795	0.01165	0.05175	0.1343	0.4416	1	no	D	no	no	no	no	1	1.00457	0.710068	0.433959	0.561494
TraesCS1D03G0677600	TraesCS1D02G282300	TraesCS1D01G282300	TraesCS1D	Glycerol-3-phosphate acyltransferase	CLUSTER1	1.01669	1.71789	1.58031	0.701194	0.563615	-0.137579	1	5e-05	1	0.0305	1	0.6355	no	U	no	no	no	no	1	0.443306	0.896929	1.45827	1.32563
TraesCS1D03G0681000	TraesCS1D02G283800	TraesCS1D01G283800	TraesCS1D	60S ribosomal protein L36	CLUSTER1	0.18515	1.63859	1.72163	1.45344	1.53648	0.0830492	0.4259	5e-05	5e-05	5e-05	5e-05	0.6962	no	U	U	U	U	no	4	15.8946	18.0711	49.4895	52.4219
TraesCS1D03G0681300	TraesCS1D02G284000	TraesCS1D01G284000	TraesCS1D	70 kDa heat shock protein	CLUSTER1	0.448428	1.61136	1.44118	1.16293	0.992753	-0.170181	0.0928	5e-05	5e-05	5e-05	5e-05	0.455	no	U	U	U	no	no	3	0.680329	0.928346	2.07868	1.84739
TraesCS1D03G0682000	TraesCS1D02G284600	TraesCS1D01G284600	TraesCS1D	Very-long-chain (3R)-3-hydroxyacyl-CoA dehydratase	CLUSTER6	0.200425	-0.956554	-0.811121	-1.15698	-1.01155	0.145433	0.404	0.0007	0.00185	0.0001	0.0002	0.6025	no	no	no	D	D	no	2	6.50874	7.47878	3.35386	3.70958
TraesCS1D03G0691400	TraesCS1D02G288300	TraesCS1D01G288300	TraesCS1D	50S ribosomal protein L11	CLUSTER1	0.708663	2.07763	1.65772	1.36896	0.949062	-0.419901	0.36235	0.0053	0.018	0.0557	0.16225	0.4109	no	U	U	no	no	no	2	0.844343	1.3799	3.56408	2.66406
TraesCS1D03G0691500	TraesCS1D02G288400	TraesCS1D01G288400	TraesCS1D	Autonomous glycyl radical cofactor	CLUSTER4	Inf	Inf	Inf	-2.07213	-0.134991	1.93714	0.0002	1	0.00145	0.2518	0.89795	0.30225	U	no	U	no	no	no	2	0	3.20766	0.762808	2.92114
TraesCS1D03G0692000	TraesCS1D02G288800	TraesCS1D01G288800	TraesCS1D	Cytochrome P450 98A8	CLUSTER4	0.521407	0.48138	1.11714	-0.040027	0.595733	0.63576	0.0352	0.0488	5e-05	0.8642	0.01065	0.0066	no	no	U	no	no	no	1	9.65097	13.8526	13.4735	20.9345
TraesCS1D03G0694700	TraesCS1D02G290200	TraesCS1D01G290200	TraesCS1D	Histone H4	CLUSTER1	1.04159	1.36276	1.35639	0.321175	0.314804	-0.00637016	0.01945	0.00315	0.0032	0.37695	0.38675	0.9715	U	U	U	no	no	no	3	0.836607	1.72215	2.15156	2.14208
TraesCS1D03G0694800	TraesCS1D02G290300	TraesCS1D01G290300	TraesCS1D	Peptide methionine sulfoxide reductase MsrB	CLUSTER1	0.307885	-0.341798	1.78243	-0.649683	1.47454	2.12422	0.70465	1	0.0575	0.50455	0.02415	0.09865	no	no	no	no	U	no	1	0.499783	0.618677	0.394357	1.71927
TraesCS1D03G0700300LC	TraesCS1D02G412700LC	TraesCS1D01G412700LC	TraesCS1D	S-acyltransferase	CLUSTER5	-1.74603	#NAME?	-0.431315	#NAME?	1.31472	Inf	0.30865	0.00135	0.6518	1	1	1	no	D	no	no	no	no	1	2.25596	0.672548	0	1.67299
TraesCS1D03G0703400	TraesCS1D02G296600	TraesCS1D01G296600	TraesCS1D	Ammonium transporter	CLUSTER4	0.725998	0.279137	1.24175	-0.44686	0.515754	0.962614	0.03695	0.40955	0.0004	0.1609	0.0893	0.0019	no	no	U	no	no	no	1	1.26885	2.09873	1.53971	3.00064
TraesCS1D03G0703700LC	TraesCS1D02G410500LC	TraesCS1D01G410500LC	TraesCS1D	Histone H4	CLUSTER3	1.00305	0.56537	0.569862	-0.437682	-0.43319	0.00449192	0.00515	0.1119	0.11	0.1705	0.17455	0.97595	U	no	no	no	no	no	1	3.09739	6.20789	4.58341	4.5977
TraesCS1D03G0706200LC	TraesCS1D02G409300LC	TraesCS1D01G409300LC	TraesCS1D	Major facilitator superfamily protein	CLUSTER1	0.726114	0.651408	2.81906	-0.0747058	2.09295	2.16765	0.00685	0.01775	5e-05	0.77985	5e-05	5e-05	no	no	U	no	U	U	3	143.835	237.928	225.921	1015.05
TraesCS1D03G0712600	TraesCS1D02G292100	TraesCS1D01G292100	TraesCS1D	Aminotransferase like protein	CLUSTER1	-0.451065	2.66068	2.42121	3.11174	2.87227	-0.239471	1	5e-05	5e-05	5e-05	5e-05	0.38765	no	U	U	U	U	no	4	0.252007	0.184343	1.59351	1.34979
TraesCS1D03G0712700	TraesCS1D02G292000	TraesCS1D01G292000	TraesCS1D	Nodulin-like / Major Facilitator Superfamily protein	CLUSTER9	-0.781104	0.496316	-0.00804496	1.27742	0.773059	-0.504361	0.001	0.0264	0.9692	5e-05	0.00085	0.023	no	no	no	U	no	no	1	3.4377	2.00047	4.84924	3.41858
TraesCS1D03G0716600	TraesCS1D02G299700	TraesCS1D01G299700	TraesCS1D	Expansin	CLUSTER7	0.67529	-0.0522245	-0.905412	-0.727515	-1.5807	-0.853188	0.00165	0.8074	0.0002	0.00055	5e-05	0.0005	no	no	no	no	D	no	1	15.3329	24.4855	14.7878	8.18595
TraesCS1D03G0717100LC	TraesCS1D02G415800LC	TraesCS1D01G415800LC	TraesCS1D	Non-specific lipid-transfer protein	CLUSTER3	1.43876	1.14017	1.29313	-0.298594	-0.145631	0.152963	0.00115	0.0088	0.00275	0.3719	0.6541	0.6449	U	U	U	no	no	no	3	0.438752	1.18941	0.967041	1.07521
TraesCS1D03G0718400	TraesCS1D02G300500	TraesCS1D01G300500	TraesCS1D	WRKY transcription factor	CLUSTER4	2.96976	0.0100872	1.49962	-2.95967	-1.47015	1.48953	0.0003	1	1	0.00125	0.0068	1	U	no	no	D	D	no	3	0.0935787	0.733102	0.0942353	0.26461
TraesCS1D03G0718500	TraesCS1D02G300600	TraesCS1D01G300600	TraesCS1D	WRKY transcription factor	CLUSTER8	5.26938	1.17657	1.08987	-4.0928	-4.1795	-0.0866972	0.01125	1	1	5e-05	5e-05	1	U	no	no	D	D	no	3	0.0718514	2.77125	0.162412	0.15294
TraesCS1D03G0718600	TraesCS1D02G300700	TraesCS1D01G300700	TraesCS1D	WRKY family transcription factor	CLUSTER8	2.55071	-0.80357	-0.90128	-3.35428	-3.45199	-0.0977108	5e-05	1	1	5e-05	5e-05	1	U	no	no	D	D	no	3	0.314723	1.84403	0.180314	0.168506
TraesCS1D03G0720100	TraesCS1D02G301400	TraesCS1D01G301400	TraesCS1D	Receptor-like kinase	CLUSTER1	-0.0228457	1.62714	1.13129	1.64999	1.15413	-0.495858	1	5e-05	0.0004	5e-05	0.0002	0.0544	no	U	U	U	U	no	4	0.613975	0.604329	1.89658	1.34494
TraesCS1D03G0723700LC	TraesCS1D02G419000LC	TraesCS1D01G419000LC	TraesCS1D	signal transducer/transcription protein, putative (DUF1685)	CLUSTER1	1.19509	1.47408	1.59546	0.278996	0.400378	0.121382	0.0067	0.0011	0.00055	0.4076	0.21415	0.69795	U	U	U	no	no	no	3	1.09497	2.50702	3.04189	3.3089
TraesCS1D03G0727600LC	TraesCS1D02G421000LC	TraesCS1D01G421000LC	TraesCS1D	2Fe-2S ferredoxin-like superfamily protein	CLUSTER1	-0.116926	0.294948	1.02389	0.411873	1.14082	0.728943	1	1	0.0824	1	0.04965	0.16665	no	no	no	no	U	no	1	0.454392	0.419018	0.557467	0.923959
TraesCS1D03G0728300	TraesCS1D02G305500	TraesCS1D01G305500	TraesCS1D	Type I inositol-1,4,5-trisphosphate 5-phosphatase	CLUSTER2	0.269854	1.03888	0.180352	0.769025	-0.0895015	-0.858526	0.4556	0.0048	0.6238	0.0277	0.8041	0.01795	no	U	no	no	no	no	1	0.712394	0.858923	1.46371	0.807257
TraesCS1D03G0732200	TraesCS1D02G307800	TraesCS1D01G307800	TraesCS1D	Proteasome subunit alpha type	CLUSTER6	-0.142572	-1.28916	-1.15918	-1.14659	-1.01661	0.129973	0.66355	0.0039	0.00345	0.00755	0.01005	1	no	D	D	D	D	no	4	1.23365	1.11757	0.504799	0.552387
TraesCS1D03G0744900LC	TraesCS1D02G429600LC	TraesCS1D01G429600LC	TraesCS1D	Kinase D-interacting substrate of 220 kDa	CLUSTER2	-1.86673	0.0109509	#NAME?	1.87768	#NAME?	#NAME?	0.2715	0.91675	5e-05	0.30725	1	0.00135	no	no	D	no	no	D	2	1.67911	0.460405	1.69191	0
TraesCS1D03G0745800	TraesCS1D02G314000	TraesCS1D01G314000	TraesCS1D	Polyubiquitin protein	CLUSTER1	-0.0347842	1.18847	1.25611	1.22325	1.29089	0.067642	1	0.0019	0.0011	0.00155	0.001	0.8236	no	U	U	U	U	no	4	0.342148	0.333997	0.77979	0.817222
TraesCS1D03G0749700	TraesCS1D02G315700	TraesCS1D01G315700	TraesCS1D	Ribosomal protein L11 methyltransferase	CLUSTER7	-0.0956559	0.203802	-1.10539	0.299458	-1.00973	-1.30919	0.7187	0.43635	0.00035	0.26795	0.00135	5e-05	no	no	D	no	D	D	3	2.19307	2.05238	2.52582	1.01929
TraesCS1D03G0768900LC	TraesCS1D02G443000LC	TraesCS1D01G443000LC	TraesCS1D	Polyketide cyclase / dehydrase and lipid transport protein	CLUSTER1	#NAME?	-0.346916	2.19809	Inf	Inf	2.54501	1	1	0.21835	1	0.00145	0.14365	no	no	no	no	U	no	1	0.847738	0	0.666545	3.89003
TraesCS1D03G0770800	TraesCS1D02G324700	TraesCS1D01G324700	TraesCS1D	NBS-LRR disease resistance protein	CLUSTER1	-0.295381	1.50789	0.995928	1.80327	1.29131	-0.511957	1	5e-05	0.0039	5e-05	0.0008	0.07105	no	U	no	U	U	no	3	0.460439	0.375192	1.30946	0.918284
TraesCS1D03G0772400LC	TraesCS1D02G445600LC	TraesCS1D01G445600LC	TraesCS1D	Zinc finger CCCH domain-containing protein 27	CLUSTER1	#NAME?	1.59165	2.07236	Inf	Inf	0.480711	1	0.3486	0.26925	0.08075	0.02395	0.5359	no	no	no	no	U	no	1	0.270254	0	0.814528	1.13662
TraesCS1D03G0772600	TraesCS1D02G325300	TraesCS1D01G325300	TraesCS1D	Tetratricopeptide repeat (TPR)-like superfamily protein	CLUSTER1	-0.225352	1.12288	0.867455	1.34823	1.09281	-0.255428	0.36035	5e-05	0.0001	5e-05	5e-05	0.2451	no	U	no	U	U	no	3	4.00214	3.42337	8.71592	7.30167
TraesCS1D03G0777800	TraesCS1D02G327500	TraesCS1D01G327500	TraesCS1D	Thioredoxin	CLUSTER1	#NAME?	7.54854	8.27815	Inf	Inf	0.729616	1	0.1412	0.1412	5e-05	5e-05	0.00305	no	no	no	U	U	no	2	0.0353245	0	6.61322	10.966
TraesCS1D03G0778500	TraesCS1D02G328000	TraesCS1D01G328000	TraesCS1D	Photosystem II reaction center W protein	CLUSTER6	0.352909	-1.03234	-1.27181	-1.38525	-1.62472	-0.23947	0.09785	5e-05	5e-05	5e-05	5e-05	0.24345	no	D	D	D	D	no	4	55.7981	71.2617	27.2807	23.1083
TraesCS1D03G0778900	TraesCS1D02G328300	TraesCS1D01G328300	TraesCS1D	Ribosomal protein L11 methyltransferase	CLUSTER6	-0.0574873	-1.946	-1.8434	-1.88851	-1.78591	0.102598	0.88655	0.02425	0.0049	0.0246	0.0053	1	no	D	D	D	D	no	4	0.793628	0.762626	0.205974	0.221156
TraesCS1D03G0783700LC	TraesCS1D02G451300LC	TraesCS1D01G451300LC	TraesCS1D	Protein FAR1-RELATED SEQUENCE 3	CLUSTER6	-0.620077	-2.21749	-3.35457	-1.59742	-2.73449	-1.13707	0.03	5e-05	5e-05	0.00025	5e-05	1	no	D	D	D	D	no	4	1.01573	0.660867	0.218396	0.0993004
TraesCS1D03G0784200LC	TraesCS1D02G451800LC	TraesCS1D01G451800LC	TraesCS1D	Protein FAR1-RELATED SEQUENCE 5	CLUSTER6	0.215517	-0.660992	-1.24272	-0.876508	-1.45823	-0.581725	0.37155	0.0102	5e-05	0.0009	5e-05	0.03845	no	no	D	no	D	no	2	2.01164	2.33576	1.27225	0.850073
TraesCS1D03G0785600LC	TraesCS1D02G452700LC	TraesCS1D01G452700LC	TraesCS1D	Zn-dependent exopeptidases superfamily protein	CLUSTER1	0	Inf	Inf	Inf	Inf	0.744897	1	1	5e-05	1	5e-05	0.44385	no	no	U	no	U	no	2	0	0	0.776128	1.30068
TraesCS1D03G0786600	TraesCS1D02G331600	TraesCS1D01G331600	TraesCS1D	Tyrosine decarboxylase	CLUSTER6	0.137336	-6.72818	-5.45554	-6.86552	-5.59288	1.27264	0.6612	1	1	0.1303	0.0225	1	no	no	no	no	D	no	1	0.729362	0.802204	0.00687952	0.0166211
TraesCS1D03G0790200LC	TraesCS1D02G455400LC	TraesCS1D01G455400LC	TraesCS1D	zinc finger MYM-type-like protein	CLUSTER1	0	Inf	Inf	Inf	Inf	0.901153	1	0.0001	5e-05	0.0001	5e-05	0.1674	no	U	U	U	U	no	4	0	0	1.16041	2.16714
TraesCS1D03G0791400	TraesCS1D02G334000	TraesCS1D01G334000	TraesCS1D	2-oxoglutarate (2OG) and Fe(II)-dependent oxygenase superfamily protein	CLUSTER1	-0.389633	1.49203	1.45473	1.88166	1.84436	-0.0372965	1	0.0233	1	0.0402	1	0.95105	no	U	no	U	no	no	2	0.249528	0.19047	0.701881	0.683969
TraesCS1D03G0792300	TraesCS1D02G334400	TraesCS1D01G334400	TraesCS1D	Cellulose synthase	CLUSTER6	0.0590539	-1.3466	-2.51312	-1.40565	-2.57218	-1.16653	0.817	5e-05	5e-05	5e-05	5e-05	1	no	D	D	D	D	no	4	1.34856	1.4049	0.530278	0.236235
TraesCS1D03G0793100	TraesCS1D02G335000	TraesCS1D01G335000	TraesCS1D	BAG family molecular chaperone regulator 8, chloroplastic	CLUSTER6	0.120738	-1.9244	-2.64009	-2.04514	-2.76082	-0.715682	0.66325	0.00015	5e-05	0.0001	5e-05	1	no	D	D	D	D	no	4	1.44425	1.57032	0.380486	0.231685
TraesCS1D03G0793800	TraesCS1D02G335300	TraesCS1D01G335300	TraesCS1D	TCP family transcription factor containing protein	CLUSTER7	0.440736	0.317055	-0.982754	-0.123681	-1.42349	-1.29981	0.1892	0.36655	0.0168	0.72085	0.0008	0.00245	no	no	no	no	D	D	2	0.945284	1.28303	1.17762	0.478326
TraesCS1D03G0794900	TraesCS1D02G335800	TraesCS1D01G335800	TraesCS1D	Cleavage stimulation factor subunit	CLUSTER1	-0.847489	0.545005	0.31902	1.39249	1.16651	-0.225985	0.01335	0.06755	0.27715	5e-05	0.00085	0.4194	no	no	no	U	U	no	2	2.44612	1.35944	3.56896	3.0515
TraesCS1D03G0795000	TraesCS1D02G335900	TraesCS1D01G335900	TraesCS1D	magnesium transporter NIPA (DUF803)	CLUSTER2	-0.0195656	1.02997	0.351584	1.04954	0.37115	-0.678386	0.94145	5e-05	0.1658	5e-05	0.14755	0.0044	no	U	no	U	no	no	2	2.14749	2.11856	4.38514	2.74011
TraesCS1D03G0796200	TraesCS1D02G336600	TraesCS1D01G336600	TraesCS1D	Dof zinc finger protein	CLUSTER7	0.395591	0.0316209	-0.833578	-0.36397	-1.22917	-0.865199	0.15455	0.91195	0.00705	0.1839	5e-05	0.0055	no	no	no	no	D	no	1	2.03528	2.67738	2.08038	1.14207
TraesCS1D03G0796500	TraesCS1D02G336900	TraesCS1D01G336900	TraesCS1D	Gibberellin 2-oxidase	CLUSTER11	-1.25701	-0.202672	-1.98094	1.05434	-0.723935	-1.77827	0.0024	0.54755	0.00025	0.01115	1	0.00025	D	no	D	U	no	D	4	1.36984	0.573156	1.19031	0.347014
TraesCS1D03G0798100	TraesCS1D02G337900	TraesCS1D01G337900	TraesCS1D	O-methyltransferase-like protein	CLUSTER1	0.144702	2.40633	1.18777	2.26162	1.04307	-1.21855	0.55355	5e-05	5e-05	5e-05	5e-05	5e-05	no	U	U	U	U	D	5	8.56033	9.46347	45.3803	19.5005
TraesCS1D03G0798300	TraesCS1D02G338000	TraesCS1D01G338000	TraesCS1D	O-methyltransferase-like protein	CLUSTER2	0.076879	2.98747	0.771403	2.91059	0.694524	-2.21607	0.75445	5e-05	0.0012	5e-05	0.0022	5e-05	no	U	no	U	no	D	3	15.1001	15.9266	119.756	25.7748
TraesCS1D03G0798700	TraesCS1D02G338200	TraesCS1D01G338200	TraesCS1D	O-methyltransferase-like protein	CLUSTER7	0.0220929	-0.808564	-2.21255	-0.830657	-2.23464	-1.40398	0.92525	0.00125	5e-05	0.00105	5e-05	5e-05	no	no	D	no	D	D	3	15.5661	15.8063	8.88746	3.35844
TraesCS1D03G0802100	TraesCS1D02G339200	TraesCS1D01G339200	TraesCS1D	Glycosyltransferase	CLUSTER6	0.395573	-1.08706	-1.66268	-1.48263	-2.05825	-0.575615	0.4778	1	1	0.0245	0.00515	1	no	no	no	D	D	no	2	0.624063	0.820933	0.293758	0.197112
TraesCS1D03G0802200	TraesCS1D02G339300	TraesCS1D01G339300	TraesCS1D	Lipid A export ATP-binding/permease protein MsbA	CLUSTER6	0.554189	-0.873546	-1.4072	-1.42773	-1.96139	-0.533659	0.1255	0.02955	0.004	0.0011	0.0003	0.26085	no	no	D	D	D	no	3	2.14554	3.15038	1.17104	0.808957
TraesCS1D03G0805100	TraesCS1D02G340600	TraesCS1D01G340600	TraesCS1D	Hemoglobin	CLUSTER1	-0.442527	0.775451	0.845283	1.21798	1.28781	0.0698324	0.0729	0.0015	0.0007	5e-05	5e-05	0.74885	no	no	no	U	U	no	2	6.38334	4.69714	10.9265	11.4684
TraesCS1D03G0808400	TraesCS1D02G342000	TraesCS1D01G342000	TraesCS1D	WD40 repeat-like protein	CLUSTER6	0.22347	-2.1496	-1.97846	-2.37307	-2.20193	0.171135	0.4477	0.0002	0.0001	5e-05	5e-05	1	no	D	D	D	D	no	4	0.706744	0.825151	0.159283	0.179344
TraesCS1D03G0809900	TraesCS1D02G342800	TraesCS1D01G342800	TraesCS1D	Peptidyl-tRNA hydrolase	CLUSTER1	-0.131509	0.837162	0.880987	0.968671	1.0125	0.0438256	1	0.03595	0.02285	0.01585	0.0109	0.9025	no	no	no	no	U	no	1	0.516602	0.471593	0.922925	0.951392
TraesCS1D03G0811000	TraesCS1D02G343300	TraesCS1D01G343300	TraesCS1D	Avr9/Cf-9 rapidly elicited protein	CLUSTER1	0.260642	0.616089	1.31759	0.355447	1.05695	0.701498	1	1	0.0011	1	0.00405	0.04885	no	no	U	no	U	no	2	0.402053	0.481664	0.616232	1.00211
TraesCS1D03G0819800	TraesCS1D02G348500	TraesCS1D01G348500	TraesCS1D	(R)-specific enoyl-CoA hydratase	CLUSTER6	0.559076	-1.49735	-1.02436	-2.05643	-1.58343	0.472999	0.0839	0.00515	0.01455	0.0006	0.00025	1	no	D	D	D	D	no	4	1.12664	1.6599	0.399058	0.553889
TraesCS1D03G0821100	TraesCS1D02G349300	TraesCS1D01G349300	TraesCS1D	K+ uptake permease 11	CLUSTER6	-0.272384	-4.60154	#NAME?	-4.32916	#NAME?	#NAME?	0.57545	0.12805	5e-05	0.12805	5e-05	1	no	no	D	no	D	no	2	2.01114	1.66512	0.0828399	0
TraesCS1D03G0821900	TraesCS1D02G349600	TraesCS1D01G349600	TraesCS1D	Kinesin, putative	CLUSTER6	-0.229818	-1.59726	-1.9405	-1.36744	-1.71068	-0.343241	0.33505	5e-05	5e-05	5e-05	5e-05	0.26235	no	D	D	D	D	no	4	2.40884	2.05412	0.796132	0.627565
TraesCS1D03G0822100	TraesCS1D02G349800	TraesCS1D01G349800	TraesCS1D	Glycosyltransferase	CLUSTER1	0.0695713	1.09923	0.985967	1.02966	0.916396	-0.113264	0.7668	5e-05	5e-05	5e-05	0.0001	0.59055	no	U	no	U	no	no	2	3.11822	3.27227	6.68048	6.17606
TraesCS1D03G0822400	TraesCS1D02G350000	TraesCS1D01G350000	TraesCS1D	Glycosyltransferase	CLUSTER1	-0.0225859	2.68231	2.46804	2.7049	2.49063	-0.214266	0.9383	5e-05	5e-05	5e-05	5e-05	0.34365	no	U	U	U	U	no	4	0.674373	0.663898	4.32869	3.73126
TraesCS1D03G0822600	TraesCS1D02G350200	TraesCS1D01G350200	TraesCS1D	Glycosyltransferase	CLUSTER4	1.19443	0.272336	1.6416	-0.922096	0.447171	1.36927	0.00025	0.40305	5e-05	0.00195	0.0909	5e-05	U	no	U	no	no	U	3	0.727125	1.66406	0.878194	2.26872
TraesCS1D03G0822900LC	TraesCS1D02G471000LC	TraesCS1D01G471000LC	TraesCS1D	Glycosyltransferase	CLUSTER6	0.584562	#NAME?	#NAME?	#NAME?	#NAME?	0	0.23565	5e-05	5e-05	5e-05	5e-05	1	no	D	D	D	D	no	4	2.40018	3.59927	0	0
TraesCS1D03G0824200	TraesCS1D02G351300	TraesCS1D01G351300	TraesCS1D	50S ribosomal protein L20	CLUSTER1	-1.41013	5.92891	5.92057	7.33904	7.3307	-0.00833575	1	0.0029	0.0029	0.0856	0.0856	0.9761	no	U	U	no	no	no	2	0.0906631	0.0341145	5.52343	5.49161
TraesCS1D03G0824300	TraesCS1D02G351400	TraesCS1D01G351400	TraesCS1D	26S proteasome non-ATPase regulatory subunit 1	CLUSTER1	0.147253	3.42299	3.38646	3.27574	3.2392	-0.0365312	1	5e-05	5e-05	5e-05	5e-05	0.88105	no	U	U	U	U	no	4	0.179301	0.198569	1.92311	1.87503
TraesCS1D03G0824900	TraesCS1D02G351500	TraesCS1D01G351500	TraesCS1D	Malate dehydrogenase	CLUSTER1	-0.518808	1.38084	1.06205	1.89965	1.58086	-0.318791	0.03725	5e-05	5e-05	5e-05	5e-05	0.13925	no	U	U	U	U	no	4	4.34458	3.03229	11.3142	9.07105
TraesCS1D03G0825300LC	TraesCS1D02G472200LC	TraesCS1D01G472200LC	TraesCS1D	Retrotransposon protein, putative, unclassified	CLUSTER1	1.63539	2.65626	3.21678	1.02088	1.58139	0.560514	0.09835	0.0099	0.00435	0.1754	0.0743	0.28695	no	U	U	no	no	no	2	0.27823	0.864379	1.75396	2.58673
TraesCS1D03G0825400LC	TraesCS1D02G472300LC	TraesCS1D01G472300LC	TraesCS1D	Two-component response regulator ARR22-like protein	CLUSTER1	0.213627	1.7746	1.63049	1.56098	1.41686	-0.144119	0.4247	5e-05	5e-05	5e-05	5e-05	0.532	no	U	U	U	U	no	4	1.84141	2.1353	6.30028	5.70132
TraesCS1D03G0827200	TraesCS1D02G352200	TraesCS1D01G352200	TraesCS1D	Ubiquitin domain-containing protein	CLUSTER7	0.709501	0.453166	-0.896179	-0.256334	-1.60568	-1.34935	0.09735	0.31	1	0.53115	0.00845	0.02175	no	no	no	no	D	D	2	0.572264	0.935788	0.783453	0.307482
TraesCS1D03G0829400	TraesCS1D02G352600	TraesCS1D01G352600	TraesCS1D	Chaperone DnaJ	CLUSTER6	-0.396989	-1.75209	-1.90247	-1.3551	-1.50548	-0.150376	0.2947	0.0035	0.00235	1	1	1	no	D	D	no	no	no	2	0.692954	0.526258	0.205718	0.185355
TraesCS1D03G0831300LC	TraesCS1D02G476310LC	TraesCS1D01G476310LC	TraesCS1D	#N/A	CLUSTER1	0	Inf	Inf	Inf	Inf	-0.614516	1	5e-05	5e-05	5e-05	5e-05	0.2406	no	U	U	U	U	no	4	0	0	3.39794	2.21936
TraesCS1D03G0831400LC	TraesCS1D02G476400LC	TraesCS1D01G476400LC	TraesCS1D	TIFY domain/Divergent CCT motif family protein	CLUSTER1	0	Inf	Inf	Inf	Inf	0.288081	1	1	0.01465	1	0.01465	0.72165	no	no	U	no	U	no	2	0	0	0.625667	0.763949
TraesCS1D03G0833300LC	TraesCS1D02G477400LC	TraesCS1D01G477400LC	TraesCS1D	Transposon protein, putative, CACTA, En/Spm sub-class	CLUSTER1	-0.809352	0.667977	0.000651914	1.47733	0.810004	-0.667325	0.0286	0.03905	0.97595	0.0001	0.0294	0.04185	no	no	no	U	no	no	1	1.73268	0.988733	2.75296	1.73346
TraesCS1D03G0835000	TraesCS1D02G355100	TraesCS1D01G355100	TraesCS1D	Pathogenesis-related protein PR-4	CLUSTER1	#NAME?	5.98134	6.65304	Inf	Inf	0.671704	1	0.13955	0.13955	5e-05	5e-05	0.06645	no	no	no	U	U	no	2	0.0431063	0	2.72335	4.33817
TraesCS1D03G0839100LC	TraesCS1D02G480600LC	TraesCS1D01G480600LC	TraesCS1D	zinc finger MYM-type-like protein	CLUSTER1	Inf	Inf	Inf	8.58652	7.56348	-1.02304	1	5e-05	5e-05	0.1689	0.1689	0.00045	no	U	U	no	no	D	3	0	0.0126711	4.87096	2.3969
TraesCS1D03G0843300	TraesCS1D02G359100	TraesCS1D01G359100	TraesCS1D	Cytochrome P450 family protein, expressed	CLUSTER8	1.85494	0.715851	-0.317118	-1.13909	-2.17205	-1.03297	5e-05	0.07915	1	0.00135	5e-05	0.0124	U	no	no	D	D	D	4	0.286965	1.03806	0.471326	0.230339
TraesCS1D03G0848900	TraesCS1D02G362100	TraesCS1D01G362100	TraesCS1D	50S ribosomal protein L18	CLUSTER1	-1.06035	0.625459	0.76144	1.68581	1.82179	0.135981	0.0002	0.0151	0.00405	5e-05	5e-05	0.5151	D	no	no	U	U	no	3	21.0467	10.0922	32.4688	35.678
TraesCS1D03G0849100	TraesCS1D02G362200	TraesCS1D01G362200	TraesCS1D	14 kDa proline-rich protein DC2.15	CLUSTER1	-0.759973	0.503499	0.603986	1.26347	1.36396	0.100487	0.03795	0.11155	0.05795	0.00055	0.0003	0.71	no	no	no	U	U	no	2	2.69801	1.5932	3.82483	4.10074
TraesCS1D03G0852200	TraesCS1D02G363800	TraesCS1D01G363800	TraesCS1D	Kinase family protein	CLUSTER8	1.28481	0.617668	0.109703	-0.667146	-1.17511	-0.507965	0.00285	1	1	0.0513	0.00895	1	U	no	no	no	D	no	2	0.261956	0.638259	0.401944	0.282653
TraesCS1D03G0853400LC	TraesCS1D02G487100LC	TraesCS1D01G487100LC	TraesCS1D	Thaumatin-like protein 1a	CLUSTER1	-0.173842	0.42165	0.99352	0.595492	1.16736	0.571869	0.7674	0.453	0.0643	0.29175	0.0346	0.2279	no	no	no	no	U	no	1	1.54744	1.37177	2.07273	3.08101
TraesCS1D03G0854100	TraesCS1D02G365200	TraesCS1D01G365200	TraesCS1D	Bidirectional sugar transporter SWEET	CLUSTER4	0.758444	0.596609	1.10949	-0.161835	0.351049	0.512884	1	1	0.0197	1	0.40335	0.22875	no	no	U	no	no	no	1	0.442481	0.748529	0.669101	0.95474
TraesCS1D03G0872400	TraesCS1D02G374500	TraesCS1D01G374500	TraesCS1D	Pentatricopeptide repeat-containing protein	CLUSTER1	0.230495	0.802676	1.07891	0.572181	0.848413	0.276232	1	0.02295	0.00175	0.0911	0.0089	0.3836	no	no	U	no	no	no	1	0.563326	0.660915	0.982629	1.18999
TraesCS1D03G0874600	TraesCS1D02G375700	TraesCS1D01G375700	TraesCS1D	Methyltransferase	CLUSTER7	0.108196	-0.103531	-0.905646	-0.211727	-1.01384	-0.802116	0.6757	0.67815	0.0002	0.3989	0.0001	0.00055	no	no	no	no	D	no	1	78.3016	84.3997	72.8794	41.7969
TraesCS1D03G0883500	TraesCS1D02G379600	TraesCS1D01G379600	TraesCS1D	CC-NBS-LRR disease resistance protein	CLUSTER2	-0.216584	0.411296	-0.599608	0.62788	-0.383024	-1.0109	0.4338	0.13575	0.03955	0.02435	0.18665	0.00065	no	no	no	no	no	D	1	1.52326	1.31092	2.02576	1.00525
TraesCS1D03G0883800	TraesCS1D02G379900	TraesCS1D01G379900	TraesCS1D	Phospholipase D	CLUSTER9	-1.17887	-0.153323	-0.103482	1.02555	1.07539	0.0498411	5e-05	0.48115	0.63265	5e-05	5e-05	0.8137	D	no	no	U	U	no	3	2.64838	1.16978	2.38136	2.46507
TraesCS1D03G0885400	TraesCS1D02G380600	TraesCS1D01G380600	TraesCS1D	Cytomatrix protein-like protein	CLUSTER7	0.281307	-0.0468564	-0.813093	-0.328164	-1.0944	-0.766237	0.4621	1	1	0.39515	0.0166	1	no	no	no	no	D	no	1	0.546578	0.664254	0.529112	0.311091
TraesCS1D03G0890500	TraesCS1D02G383900	TraesCS1D01G383900	TraesCS1D	Cl1285_-2	CLUSTER1	#NAME?	2.6796	1.28424	Inf	Inf	-1.39536	1	0.2154	1	0.02395	1	0.4829	no	no	no	U	no	no	1	0.139097	0	0.891167	0.338777
TraesCS1D03G0891300	TraesCS1D02G384400	TraesCS1D01G384400	TraesCS1D	Eukaryotic translation initiation factor 3 subunit B	CLUSTER7	0.349079	-0.568335	-2.25578	-0.917414	-2.60486	-1.68745	0.35055	0.15935	0.0021	0.02505	0.00085	0.0111	no	no	D	no	D	D	3	1.82915	2.32987	1.23357	0.382993
TraesCS1D03G0896900	TraesCS1D02G387100	TraesCS1D01G387100	TraesCS1D	Myb transcription factor	CLUSTER1	0.540991	1.58887	1.31047	1.04788	0.769481	-0.278403	0.12025	5e-05	0.00035	0.0012	0.01635	0.32705	no	U	U	U	no	no	3	0.652734	0.94971	1.96352	1.61893
TraesCS1D03G0897600LC	TraesCS1D02G509100LC	TraesCS1D01G509100LC	TraesCS1D	disease resistance protein (TIR-NBS-LRR class)	CLUSTER2	0.248216	1.0684	-0.473132	0.82018	-0.721348	-1.54153	0.5128	0.00825	0.2548	0.02555	0.07665	0.00085	no	U	no	no	no	D	2	12.4454	14.7818	26.0992	8.96562
TraesCS1D03G0897900LC	TraesCS1D02G509300LC	TraesCS1D01G509300LC	TraesCS1D	LysM and putative peptidoglycan-binding domain-containing protein 2	CLUSTER4	Inf	0	Inf	#NAME?	0.336576	Inf	1	1	0.0481	1	0.39665	0.0481	no	no	U	no	no	U	2	0	2.66131	0	3.36059
TraesCS1D03G0898400	TraesCS1D02G387600	TraesCS1D01G387600	TraesCS1D	Disease resistance protein RPM1	CLUSTER7	0.446294	-0.220159	-1.11411	-0.666453	-1.56041	-0.893953	0.04015	0.32155	5e-05	0.003	5e-05	0.0004	no	no	D	no	D	no	2	2.0963	2.85628	1.79961	0.968439
TraesCS1D03G0907200LC	TraesCS1D02G515800LC	TraesCS1D01G515800LC	TraesCS1D	SWAP (Suppressor-of-White-APricot)/surp domain-containing protein / D111/G-patch domain-containing protein	CLUSTER11	#NAME?	-2.31516	#NAME?	Inf	0	#NAME?	0.0054	0.1828	0.0054	1	1	1	D	no	D	no	no	no	2	4.60519	0	0.925368	0
TraesCS1D03G0909700LC	TraesCS1D02G516900LC	TraesCS1D01G516900LC	TraesCS1D	OSBP(oxysterol binding protein)-related protein 1C	CLUSTER8	0.931512	0.318048	-0.406364	-0.613464	-1.33788	-0.724412	0.0119	0.4073	0.3109	0.0778	0.0008	0.0687	no	no	no	no	D	no	1	1.88745	3.59989	2.35298	1.42413
TraesCS1D03G0910300	TraesCS1D02G392000	TraesCS1D01G392000	TraesCS1D	CASP-like protein	CLUSTER4	3.08601	-0.0770565	2.86238	-3.16306	-0.223625	2.93944	0.00025	1	0.00045	0.0031	0.48735	0.00445	U	no	U	D	no	U	4	0.231953	1.96961	0.219889	1.6868
TraesCS1D03G0911100	TraesCS1D02G392500	TraesCS1D01G392500	TraesCS1D	1-deoxy-D-xylulose 5-phosphate synthase	CLUSTER8	2.68488	-2.19983	-0.0760749	-4.88471	-2.76095	2.12376	5e-05	1	1	0.04575	5e-05	1	U	no	no	D	D	no	3	0.0930919	0.598605	0.0202626	0.0883103
TraesCS1D03G0918800LC	TraesCS1D02G522300LC	TraesCS1D01G522300LC	TraesCS1D	Protein FAR1-RELATED SEQUENCE 5	CLUSTER6	0.160886	#NAME?	-7.62612	#NAME?	-7.787	Inf	0.7154	5e-05	0.20715	5e-05	0.20715	1	no	D	no	D	no	no	2	1.41182	1.57838	0	0.00714644
TraesCS1D03G0922200	TraesCS1D02G396400	TraesCS1D01G396400	TraesCS1D	50S ribosomal protein L21	CLUSTER1	0.132311	1.03364	0.768605	0.901331	0.636294	-0.265037	0.6426	0.00015	0.00485	0.0014	0.01965	0.30565	no	U	no	no	no	no	1	1.56814	1.71876	3.21028	2.67152
TraesCS1D03G0925100	TraesCS1D02G397700	TraesCS1D01G397700	TraesCS1D	Ribonuclease PH	CLUSTER1	0.523642	0.811724	1.18713	0.288082	0.663484	0.375402	0.0862	0.0084	0.0002	0.3203	0.0199	0.1712	no	no	U	no	no	no	1	1.3195	1.89689	2.31614	3.00449
TraesCS1D03G0927000	TraesCS1D02G398700	TraesCS1D01G398700	TraesCS1D	Protein PLANT CADMIUM RESISTANCE 2	CLUSTER4	1.67065	-0.284912	2.2314	-1.95556	0.560753	2.51631	5e-05	0.40245	5e-05	5e-05	0.0249	5e-05	U	no	U	D	no	U	4	1.57562	5.01609	1.29326	7.39893
TraesCS1D03G0931700	TraesCS1D02G400500	TraesCS1D01G400500	TraesCS1D	Trihelix transcription factor	CLUSTER6	0.46447	-1.15495	-1.34182	-1.61942	-1.80629	-0.186861	0.10065	0.00495	0.0004	0.00035	5e-05	1	no	D	D	D	D	no	4	1.17538	1.6218	0.52784	0.463715
TraesCS1D03G0931800	TraesCS1D02G400600	TraesCS1D01G400600	TraesCS1D	Ubiquitin-conjugating enzyme E2	CLUSTER6	0.10482	-1.83916	-1.34553	-1.94398	-1.45035	0.493631	0.60605	5e-05	5e-05	5e-05	5e-05	0.0679	no	D	D	D	D	no	4	28.2079	30.3337	7.88367	11.1001
TraesCS1D03G0934200	TraesCS1D02G402000	TraesCS1D01G402000	TraesCS1D	Structural constituent of cell wall	CLUSTER3	0.786375	1.00067	0.487531	0.214298	-0.298844	-0.513142	0.02245	0.00375	0.15455	0.483	0.34135	0.1022	no	U	no	no	no	no	1	0.493052	0.850384	0.986564	0.691281
TraesCS1D03G0934600	TraesCS1D02G402300	TraesCS1D01G402300	TraesCS1D	NADH-quinone oxidoreductase subunit D	CLUSTER1	Inf	Inf	Inf	0.320715	1.50431	1.18359	1	1	0.02395	1	0.461	0.39655	no	no	U	no	no	no	1	0	0.281928	0.352114	0.799798
TraesCS1D03G0935300	TraesCS1D02G402800	TraesCS1D01G402800	TraesCS1D	F-box family protein	CLUSTER3	0.811283	1.57387	0.58269	0.762589	-0.228593	-0.991182	1	0.0203	1	0.10245	1	0.04785	no	U	no	no	no	no	1	0.220452	0.386843	0.656292	0.330158
TraesCS1D03G0936000	TraesCS1D02G403300	TraesCS1D01G403300	TraesCS1D	Cytochrome P450 family protein, expressed	CLUSTER1	-0.956934	0.468395	0.689007	1.42533	1.64594	0.220612	1	1	0.02935	1	0.0001	0.4631	no	no	no	no	U	no	1	0.542788	0.279617	0.750984	0.875068
TraesCS1D03G0948000LC	TraesCS1D02G538200LC	TraesCS1D01G538200LC	TraesCS1D	F-box domain containing protein	CLUSTER1	0	Inf	Inf	Inf	Inf	-1.04433	1	0.00025	1	0.00025	1	0.22335	no	U	no	U	no	no	2	0	0	0.656361	0.318249
TraesCS1D03G0951200	TraesCS1D02G409900	TraesCS1D01G409900	TraesCS1D	Beta-adaptin-like protein	CLUSTER1	0.27305	1.09811	1.15462	0.825058	0.881571	0.0565137	0.4247	0.00135	0.0007	0.0096	0.0052	0.83625	no	U	U	no	no	no	2	1.65878	2.00441	3.55102	3.69288
TraesCS1D03G0954100LC	TraesCS1D02G541600LC	TraesCS1D01G541600LC	TraesCS1D	RNA-directed DNA polymerase (Reverse transcriptase)	CLUSTER7	-0.274257	0.103039	-1.40549	0.377297	-1.13124	-1.50853	0.46275	0.7777	0.00345	0.31435	0.01345	0.002	no	no	D	no	D	D	3	0.928541	0.767788	0.997284	0.350514
TraesCS1D03G0956400	TraesCS1D02G412400	TraesCS1D01G412400	TraesCS1D	Subtilisin-like protease	CLUSTER2	-0.12714	0.621744	-0.551548	0.748883	-0.424408	-1.17329	0.5564	0.00375	0.01215	0.0003	0.04725	5e-05	no	no	no	no	no	D	1	10.0332	9.18687	15.4385	6.84555
TraesCS1D03G0957100	TraesCS1D02G413000	TraesCS1D01G413000	TraesCS1D	RADIALIS-like transcription factor	CLUSTER6	0.0445997	-1.05495	-0.836235	-1.09955	-0.880835	0.218715	0.9089	0.0255	0.0588	0.01645	0.03685	0.64045	no	D	no	D	no	no	2	1.49137	1.53819	0.717815	0.835319
TraesCS1D03G0957200	TraesCS1D02G413100	TraesCS1D01G413100	TraesCS1D	RADIALIS-like transcription factor	CLUSTER6	-0.143	-1.09401	-0.797722	-0.951014	-0.654722	0.296292	0.6294	0.00275	0.01415	0.00795	0.037	0.39795	no	D	no	no	no	no	1	4.80529	4.35184	2.25107	2.76428
TraesCS1D03G0957400	TraesCS1D02G413300	TraesCS1D01G413300	TraesCS1D	RADIALIS-like transcription factor	CLUSTER7	-0.510782	-0.416849	-1.22985	0.093933	-0.719064	-0.812997	0.28575	0.35385	0.02125	0.8509	0.18745	0.1228	no	no	D	no	no	no	1	5.50876	3.86628	4.12639	2.34873
TraesCS1D03G0965700	TraesCS1D02G417900	TraesCS1D01G417900	TraesCS1D	Protein ROOT PRIMORDIUM DEFECTIVE 1	CLUSTER1	-0.0260512	1.21195	0.856445	1.238	0.882496	-0.355504	0.90355	5e-05	5e-05	5e-05	5e-05	0.0854	no	U	no	U	no	no	2	6.69665	6.57681	15.5128	12.1248
TraesCS1D03G0966500	TraesCS1D02G418400	TraesCS1D01G418400	TraesCS1D	WRKY transcription factor	CLUSTER1	-0.263109	0.372543	1.56239	0.635652	1.8255	1.18984	1	1	0.00215	1	0.0008	0.015	no	no	U	no	U	U	3	0.293858	0.244869	0.380439	0.867887
TraesCS1D03G0967700LC	TraesCS1D02G547300LC	TraesCS1D01G547300LC	TraesCS1D	HXXXD-type acyl-transferase family protein	CLUSTER6	0.245029	-5.20191	-5.55609	-5.44694	-5.80112	-0.35418	0.3226	0.04505	0.00265	0.04505	0.00265	1	no	D	D	D	D	no	4	3.55695	4.2154	0.0966376	0.0756009
TraesCS1D03G0967900	TraesCS1D02G419300	TraesCS1D01G419300	TraesCS1D	transmembrane protein	CLUSTER1	0.218092	1.09213	0.935759	0.874042	0.717667	-0.156374	0.52905	0.00145	0.00475	0.00605	0.0261	0.58925	no	U	no	no	no	no	1	0.753182	0.876097	1.6057	1.44076
TraesCS1D03G0969200	TraesCS1D02G419600	TraesCS1D01G419600	TraesCS1D	Disease resistance protein (TIR-NBS-LRR class) family	CLUSTER1	-0.469852	1.14633	0.746943	1.61618	1.21679	-0.399389	0.1132	5e-05	0.0051	5e-05	0.0001	0.11055	no	U	no	U	U	no	3	0.789658	0.570164	1.74791	1.32523
TraesCS1D03G0971000	TraesCS1D02G420500	TraesCS1D01G420500	TraesCS1D	Malate dehydrogenase	CLUSTER1	0.237153	1.26606	1.12231	1.02891	0.885159	-0.143746	0.2637	5e-05	5e-05	5e-05	5e-05	0.51145	no	U	U	U	no	no	3	19.9847	23.5553	48.064	43.5059
TraesCS1D03G0971300	TraesCS1D02G420700	TraesCS1D01G420700	TraesCS1D	Mitochondrial transcription termination factor-like	CLUSTER1	1.14376	2.37433	2.8555	1.23057	1.71174	0.481173	1	1	0.0012	1	0.005	0.28155	no	no	U	no	U	no	2	0.109087	0.241035	0.565612	0.789525
TraesCS1D03G0971400	TraesCS1D02G420800	TraesCS1D01G420800	TraesCS1D	DNA-directed RNA polymerase subunit beta	CLUSTER1	-0.973185	0.655525	0.529933	1.62871	1.50312	-0.125592	1	0.07595	0.1429	0.00105	0.00175	0.70815	no	no	no	U	U	no	2	0.553481	0.281932	0.871837	0.79915
TraesCS1D03G0981600	TraesCS1D02G426400	TraesCS1D01G426400	TraesCS1D	Receptor-like protein kinase	CLUSTER1	-0.406548	0.74824	0.377146	1.15479	0.783694	-0.371094	0.1924	0.0093	0.18135	0.00025	0.01155	0.1725	no	no	no	U	no	no	1	1.08205	0.816324	1.81756	1.40533
TraesCS1D03G0982800	TraesCS1D02G427000	TraesCS1D01G427000	TraesCS1D	RADIALIS-like transcription factor	CLUSTER1	-0.435999	0.326298	0.802149	0.762297	1.23815	0.47585	0.04735	0.12555	0.0001	0.00065	5e-05	0.02095	no	no	no	no	U	no	1	14.5187	10.732	18.2035	25.3162
TraesCS1D03G0987900	TraesCS1D02G429600	TraesCS1D01G429600	TraesCS1D	Carboxypeptidase	CLUSTER1	0.482518	1.12378	0.922673	0.641263	0.440155	-0.201108	0.04335	5e-05	0.0003	0.0058	0.0606	0.36895	no	U	no	no	no	no	1	1.80512	2.52208	3.93368	3.42184
TraesCS1D03G0989700	TraesCS1D02G430700	TraesCS1D01G430700	TraesCS1D	Glucan endo-1,3-beta-glucosidase 3	CLUSTER8	2.7077	0.438002	0.723166	-2.2697	-1.98453	0.285164	5e-05	0.15845	0.0178	5e-05	5e-05	0.3058	U	no	no	D	D	no	3	0.659718	4.3098	0.893738	1.08906
TraesCS1D03G0990500	TraesCS1D02G431200	TraesCS1D01G431200	TraesCS1D	Glucan endo-1,3-beta-glucosidase 3	CLUSTER8	2.89746	-0.198779	0.253594	-3.09624	-2.64386	0.452373	5e-05	0.49705	0.3722	5e-05	5e-05	0.11055	U	no	no	D	D	no	3	1.05046	7.82712	0.915256	1.25233
TraesCS1D03G0990900LC	TraesCS1D02G558200LC	TraesCS1D01G558200LC	TraesCS1D	Receptor-like protein kinase	CLUSTER4	Inf	Inf	Inf	-3.10367	-2.21559	0.88808	5e-05	1	1	0.2337	0.0195	1	U	no	no	no	D	no	2	0	0.913669	0.10629	0.196711
TraesCS1D03G0995400	TraesCS1D02G433300	TraesCS1D01G433300	TraesCS1D	Protein ABIL1	CLUSTER2	0.477813	0.811819	-0.285218	0.334006	-0.763031	-1.09704	0.2197	0.0351	0.4942	0.358	0.05885	0.00855	no	no	no	no	no	D	1	0.749036	1.04313	1.31488	0.614672
TraesCS1D03G1000100	TraesCS1D02G435200	TraesCS1D01G435200	TraesCS1D	30S ribosomal protein S18	CLUSTER2	-0.182193	1.3698	-1.23156	1.55199	-1.04937	-2.60136	0.85315	0.0751	0.14295	0.1921	1	0.00975	no	no	no	no	no	D	1	0.97678	0.860897	2.52433	0.415968
TraesCS1D03G1008500	TraesCS1D02G439500	TraesCS1D01G439500	TraesCS1D	ATP-dependent zinc metalloprotease FtsH	CLUSTER3	1.48743	0.645896	0.972773	-0.841533	-0.514656	0.326877	0.0002	1	1	0.012	0.08665	1	U	no	no	no	no	no	1	0.285165	0.799572	0.446201	0.559668
TraesCS1D03G1020400	TraesCS1D02G444100	TraesCS1D01G444100	TraesCS1D	Sigma factor sigB regulation protein rsbQ	CLUSTER1	-1.0301	1.03637	1.93255	2.06647	2.96266	0.896186	1	1	5e-05	1	5e-05	0.0099	no	no	U	no	U	no	2	0.319375	0.15639	0.655056	1.21915
TraesCS1D03G1020700LC	TraesCS1D02G576000LC	TraesCS1D01G576000LC	TraesCS1D	Cobalt-precorrin-5B C(1)-methyltransferase	CLUSTER2	0.351144	2.12581	-0.62124	1.77466	-0.972385	-2.74705	0.67385	0.02265	0.514	0.039	0.35645	0.046	no	U	no	U	no	D	3	1.65612	2.1125	7.22811	1.07666
TraesCS1D03G1025000LC	TraesCS1D02G578320LC	TraesCS1D01G578320LC	TraesCS1D	#N/A	CLUSTER3	1.18429	1.29578	0.322333	0.111495	-0.861952	-0.973447	0.00735	0.004	1	0.74915	0.0275	0.0131	U	U	no	no	no	no	2	0.451458	1.02594	1.10837	0.56448
TraesCS1D03G1025800LC	TraesCS1D02G579100LC	TraesCS1D01G579100LC	TraesCS1D	23S rRNA (uracil(1939)-C(5))-methyltransferase RlmD	CLUSTER4	0.100013	-0.749622	0.424114	-0.849635	0.324101	1.17374	0.837	0.2049	0.40355	0.1463	0.5092	0.04815	no	no	no	no	no	U	1	1.50137	1.60915	0.892956	2.01446
TraesCS1D03G1033700	TraesCS1D02G448900	TraesCS1D01G448900	TraesCS1D	50S ribosomal protein L2, chloroplastic	CLUSTER2	-0.252757	0.297729	-0.857652	0.550486	-0.604896	-1.15538	0.29425	0.20235	0.00075	0.0234	0.01985	5e-05	no	no	no	no	no	D	1	3.85242	3.2333	4.73542	2.12596
TraesCS1D03G1038800	TraesCS1D02G450100	TraesCS1D01G450100	TraesCS1D	Flavonoid 3'-hydroxylase	CLUSTER11	-0.871823	-0.262587	-1.0065	0.609236	-0.134677	-0.743914	0.0001	0.2387	5e-05	0.0048	0.5378	0.00095	no	no	D	no	no	no	1	30.0986	16.4475	25.0899	14.9816
TraesCS1D03G1045600	TraesCS1D02G453600	TraesCS1D01G453600	TraesCS1D	Argonaute	CLUSTER6	0.119132	-0.63877	-1.52492	-0.757902	-1.64405	-0.886153	0.61545	0.01115	5e-05	0.0024	5e-05	0.00255	no	no	D	no	D	no	2	1.78523	1.9389	1.14658	0.620363
TraesCS2A03G0008000	TraesCS2A02G003200	TraesCS2A01G003200	TraesCS2A	Fatty acid hydroxylase superfamily protein	CLUSTER2	-0.429259	0.666442	-0.715368	1.0957	-0.286109	-1.38181	0.04255	0.00145	0.00165	5e-05	0.20515	5e-05	no	no	no	U	no	D	2	8.03491	5.96707	12.7526	4.89366
TraesCS2A03G0008500	TraesCS2A02G003600	TraesCS2A01G003600	TraesCS2A	NBS-LRR disease resistance protein-like protein	CLUSTER7	-0.18968	-0.375292	-1.00085	-0.185612	-0.811172	-0.62556	0.46385	0.16355	0.00085	0.494	0.00535	0.03115	no	no	D	no	no	no	1	1.12992	0.990713	0.871111	0.564626
TraesCS2A03G0008900	TraesCS2A02G003900	TraesCS2A01G003900	TraesCS2A	NBS-LRR disease resistance protein-like protein	CLUSTER2	-0.361193	0.346277	-0.835367	0.707469	-0.474175	-1.18164	0.2985	0.29405	0.02205	0.03395	0.19295	0.0013	no	no	no	no	no	D	1	2.17891	1.69632	2.76999	1.22115
TraesCS2A03G0009500	TraesCS2A02G004300	TraesCS2A01G004300	TraesCS2A	Disease resistance protein (NBS-LRR class) family	CLUSTER11	-0.902731	-0.238074	-1.26514	0.664657	-0.362411	-1.02707	0.06355	0.5506	0.02245	0.19705	0.5341	0.0641	no	no	D	no	no	no	1	6.5582	3.50781	5.56055	2.7286
TraesCS2A03G0010400LC	TraesCS2A02G006800LC	TraesCS2A01G006800LC	TraesCS2A	Fatty acid hydroxylase superfamily	CLUSTER2	0.0282247	0.705294	-0.871666	0.677069	-0.899891	-1.57696	0.93095	0.1994	0.21795	0.21825	0.1941	0.0382	no	no	no	no	no	D	1	1.37657	1.40377	2.24447	0.752319
TraesCS2A03G0010800	TraesCS2A02G007000	TraesCS2A01G007000	TraesCS2A	Disease resistance protein (NBS-LRR class) family	CLUSTER7	-0.532151	-0.52664	-1.53159	0.00551104	-0.999438	-1.00495	0.01755	0.01845	5e-05	0.98235	5e-05	5e-05	no	no	D	no	no	D	2	3.57581	2.47276	2.48222	1.23686
TraesCS2A03G0011700LC	TraesCS2A02G006000LC	TraesCS2A01G006000LC	TraesCS2A	Ycf2	CLUSTER6	-0.436679	#NAME?	#NAME?	#NAME?	#NAME?	0	0.3666	5e-05	5e-05	5e-05	5e-05	1	no	D	D	D	D	no	4	3.12615	2.3097	0	0
TraesCS2A03G0011800	TraesCS2A02G006500	TraesCS2A01G006500	TraesCS2A	NBS-LRR disease resistance protein-like protein	CLUSTER6	-0.519483	-6.61048	#NAME?	-6.091	#NAME?	#NAME?	0.048	0.24685	5e-05	0.24685	5e-05	1	no	no	D	no	D	no	2	1.14495	0.798742	0.0117174	0
TraesCS2A03G0016300	TraesCS2A02G007100	TraesCS2A01G007100	TraesCS2A	Major Facilitator Superfamily protein, expressed	CLUSTER8	0.77334	0.0745083	-0.341284	-0.698832	-1.11462	-0.415793	0.00875	0.81625	0.27735	0.01645	0.00015	0.1797	no	no	no	no	D	no	1	0.851316	1.45509	0.896438	0.671977
TraesCS2A03G0027400	TraesCS2A02G012800	TraesCS2A01G012800	TraesCS2A	AAR2 family protein	CLUSTER7	-0.379823	-0.303917	-1.02499	0.0759059	-0.645167	-0.721073	0.2571	0.3711	0.00625	0.82705	0.08195	0.05625	no	no	D	no	no	no	1	1.15376	0.886701	0.934603	0.566973
TraesCS2A03G0027900	TraesCS2A02G013000	TraesCS2A01G013000	TraesCS2A	Cytochrome P450 family protein	CLUSTER7	0.0851826	-0.340517	-1.86043	-0.4257	-1.94561	-1.51991	0.77625	0.2759	5e-05	0.1768	5e-05	1	no	no	D	no	D	no	2	0.89647	0.950995	0.707995	0.246883
TraesCS2A03G0029500	TraesCS2A02G013600	TraesCS2A01G013600	TraesCS2A	Fructokinase-2	CLUSTER6	-0.112276	-3.50501	-1.16403	-3.39273	-1.05175	2.34099	0.67575	0.0002	0.00095	0.0002	0.00255	0.00155	no	D	D	D	D	U	5	3.14329	2.90795	0.276867	1.40274
TraesCS2A03G0030200	TraesCS2A02G014200	TraesCS2A01G014200	TraesCS2A	FCH domain only protein 1	CLUSTER6	0.0713308	-0.805865	-0.971494	-0.877196	-1.04282	-0.165629	0.7387	0.00025	5e-05	0.0002	5e-05	0.4859	no	no	no	no	D	no	1	3.6179	3.80127	2.06951	1.84505
TraesCS2A03G0030500	TraesCS2A02G014300	TraesCS2A01G014300	TraesCS2A	Inosine-5'-monophosphate dehydrogenase	CLUSTER6	0.333446	-0.472654	-1.04382	-0.8061	-1.37727	-0.571168	0.1061	0.02445	5e-05	5e-05	5e-05	0.00745	no	no	D	no	D	no	2	22.4659	28.3074	16.1898	10.8969
TraesCS2A03G0037100	TraesCS2A02G017600	TraesCS2A01G017600	TraesCS2A	Zinc finger CCCH domain-containing protein 4	CLUSTER1	0	Inf	Inf	Inf	Inf	5.64251	1	1	5e-05	1	5e-05	0.12475	no	no	U	no	U	no	2	0	0	0.0117037	0.584637
TraesCS2A03G0044800	TraesCS2A02G021600	TraesCS2A01G021600	TraesCS2A	transmembrane protein, putative (DUF594)	CLUSTER8	0.746464	0.234625	-0.641149	-0.511839	-1.38761	-0.875773	0.06795	1	1	0.1853	0.0031	1	no	no	no	no	D	no	1	0.377486	0.633299	0.44415	0.242045
TraesCS2A03G0045600	TraesCS2A02G021800	TraesCS2A01G021800	TraesCS2A	Alpha/beta-Hydrolases superfamily protein	CLUSTER3	1.62432	1.4157	0.602398	-0.208628	-1.02193	-0.813298	5e-05	5e-05	0.01085	0.32055	5e-05	0.0002	U	U	no	no	D	no	3	3.15483	9.72626	8.41671	4.78978
TraesCS2A03G0045700	TraesCS2A02G021900	TraesCS2A01G021900	TraesCS2A	Chalcone synthase	CLUSTER3	1.80095	1.66727	1.42127	-0.133686	-0.379682	-0.245997	5e-05	5e-05	5e-05	0.5557	0.1021	0.285	U	U	U	no	no	no	3	1.79661	6.2603	5.70626	4.81171
TraesCS2A03G0046800	TraesCS2A02G022400	TraesCS2A01G022400	TraesCS2A	Myrcene synthase, chloroplastic	CLUSTER2	1.47809	5.99628	3.35207	4.51819	1.87398	-2.64421	1	0.1412	1	0.04195	1	0.00075	no	no	no	U	no	D	2	0.0117388	0.0327019	0.749349	0.119866
TraesCS2A03G0046900	TraesCS2A02G022500	TraesCS2A01G022500	TraesCS2A	Cytochrome P450 family protein, expressed	CLUSTER3	1.32884	1.99501	-0.223581	0.666161	-1.55243	-2.21859	0.00045	5e-05	1	0.03815	0.0001	5e-05	U	U	no	no	D	D	4	0.565211	1.41982	2.25303	0.484068
TraesCS2A03G0048000	TraesCS2A02G023400	TraesCS2A01G023400	TraesCS2A	Disease resistance protein (NBS-LRR class) family	CLUSTER6	-1.0346	-1.44453	-1.70806	-0.409932	-0.673461	-0.263529	0.00175	0.00025	5e-05	1	1	1	D	D	D	no	no	no	3	0.806254	0.393574	0.296227	0.246771
TraesCS2A03G0050900	TraesCS2A02G024700	TraesCS2A01G024700	TraesCS2A	Receptor-like protein kinase	CLUSTER8	3.02095	-0.660304	-0.17125	-3.68125	-3.1922	0.489055	0.0019	1	1	0.0036	0.0038	1	U	no	no	D	D	no	3	0.118433	0.961325	0.0749381	0.105178
TraesCS2A03G0051900LC	TraesCS2A02G025400LC	TraesCS2A01G025400LC	TraesCS2A	2-oxoglutarate (2OG) and Fe(II)-dependent oxygenase superfamily protein, putative	CLUSTER7	0.528883	0.126475	-1.71079	-0.402408	-2.23967	-1.83726	0.1107	0.71085	0.00125	0.22065	5e-05	0.00065	no	no	D	no	D	D	3	1.37601	1.98533	1.50209	0.420363
TraesCS2A03G0052400	TraesCS2A02G025700	TraesCS2A01G025700	TraesCS2A	Chalcone synthase	CLUSTER11	-1.23801	-1.02415	-1.28206	0.213861	-0.044047	-0.257908	5e-05	5e-05	5e-05	0.3822	0.8606	0.2907	D	D	D	no	no	no	3	7.02389	2.97783	3.45365	2.88829
TraesCS2A03G0053500	TraesCS2A02G026500	TraesCS2A01G026500	TraesCS2A	2-oxoglutarate (2OG) and Fe(II)-dependent oxygenase superfamily protein, putative	CLUSTER8	1.2231	0.802592	-0.979647	-0.420504	-2.20274	-1.78224	0.01485	1	1	0.2888	0.0019	1	U	no	no	no	D	no	2	0.264692	0.617915	0.461684	0.134226
TraesCS2A03G0056900	TraesCS2A02G028700	TraesCS2A01G028700	TraesCS2A	Glycosyltransferase	CLUSTER4	3.13474	-2.49094	1.85701	-5.62568	-1.27773	4.34795	0.00555	1	1	0.25045	0.00625	1	U	no	no	no	D	no	2	0.0594152	0.521853	0.0105694	0.215235
TraesCS2A03G0061900LC	TraesCS2A02G029500LC	TraesCS2A01G029500LC	TraesCS2A	Lipoate-protein ligase A	CLUSTER8	1.03566	0.343285	-0.693426	-0.692371	-1.72908	-1.03671	0.0846	0.58925	0.3239	0.224	0.02	0.13125	no	no	no	no	D	no	1	0.766829	1.57203	0.972831	0.474194
TraesCS2A03G0065000	TraesCS2A02G032900	TraesCS2A01G032900	TraesCS2A	F-box family protein	CLUSTER7	0.356491	-0.0209964	-0.907801	-0.377488	-1.26429	-0.886805	0.3348	0.96545	0.0332	0.32205	0.00365	0.0395	no	no	no	no	D	no	1	1.0573	1.35366	1.04202	0.563535
TraesCS2A03G0066100	TraesCS2A02G033400	TraesCS2A01G033400	TraesCS2A	Hfr-2-like protein	CLUSTER1	0.803933	1.81075	1.87342	1.00681	1.06949	0.0626774	1	0.0005	0.0004	0.0057	0.00345	0.8378	no	U	U	U	U	no	4	0.287	0.501061	1.00687	1.05157
TraesCS2A03G0066500	TraesCS2A02G033600	TraesCS2A01G033600	TraesCS2A	Chitinase	CLUSTER8	0.556058	-0.29271	-0.563982	-0.848768	-1.12004	-0.271271	0.01205	0.1763	0.0095	5e-05	5e-05	0.20155	no	no	no	no	D	no	1	9.39256	13.8094	7.66778	6.35344
TraesCS2A03G0067400	TraesCS2A02G034400	TraesCS2A01G034400	TraesCS2A	Dirigent protein	CLUSTER8	4.92535	2.09662	#NAME?	-2.82872	#NAME?	#NAME?	0.24525	1	1	0.00115	5e-05	1	no	no	no	D	D	no	2	0.0501218	1.52301	0.214374	0
TraesCS2A03G0067600	TraesCS2A02G034600	TraesCS2A01G034600	TraesCS2A	Polyphenol oxidase	CLUSTER8	3.30964	1.10775	#NAME?	-2.20189	#NAME?	#NAME?	0.0053	1	1	0.00095	5e-05	1	U	no	no	D	D	no	3	0.136747	1.35588	0.294703	0
TraesCS2A03G0068700	TraesCS2A02G035300	TraesCS2A01G035300	TraesCS2A	Chalcone synthase	CLUSTER11	-1.17523	-1.08206	-1.80833	0.0931731	-0.633096	-0.726269	5e-05	5e-05	5e-05	0.7195	0.0193	0.00965	D	D	D	no	no	no	3	3.59987	1.59407	1.70041	1.02784
TraesCS2A03G0069200	TraesCS2A02G035700	TraesCS2A01G035700	TraesCS2A	Arginase	CLUSTER8	1.00373	0.544827	-0.268477	-0.458899	-1.2722	-0.813304	0.0453	0.2945	1	0.30905	0.0213	0.13155	U	no	no	no	D	no	2	0.425839	0.853881	0.621234	0.35353
TraesCS2A03G0073700LC	TraesCSU02G441400LC	TraesCSU01G441400LC	TraesCS2A	Retrotransposon protein, putative, unclassified, expressed	CLUSTER6	-1.81535	-3.21425	#NAME?	-1.39889	#NAME?	#NAME?	0.3029	0.1337	0.00135	1	1	1	no	no	D	no	no	no	1	1.08288	0.307684	0.11668	0
TraesCS2A03G0073900LC	TraesCS2A02G034200LC	TraesCS2A01G034200LC	TraesCS2A	Beta-glucosidase	CLUSTER7	-0.157555	-0.252416	-1.40483	-0.0948614	-1.24728	-1.15242	0.4446	0.2206	5e-05	0.64595	5e-05	5e-05	no	no	D	no	D	D	3	40.7155	36.5032	34.1802	15.3767
TraesCS2A03G0085100LC	TraesCS2A02G038100LC	TraesCS2A01G038100LC	TraesCS2A	Ubiquinol oxidase	CLUSTER1	0	Inf	Inf	Inf	Inf	-0.29055	1	5e-05	5e-05	5e-05	5e-05	0.483	no	U	U	U	U	no	4	0	0	1.20733	0.987104
TraesCS2A03G0086100	TraesCS2A02G045800	TraesCS2A01G045800	TraesCS2A	GDSL esterase/lipase	CLUSTER3	0.881037	1.03631	0.712482	0.155269	-0.168555	-0.323824	0.0001	5e-05	0.00295	0.4896	0.44775	0.16265	no	U	no	no	no	no	1	4.95046	9.11725	10.1532	8.11192
TraesCS2A03G0088400	TraesCS2A02G046700	TraesCS2A01G046700	TraesCS2A	NBS-LRR disease resistance protein, putative, expressed	CLUSTER2	0.246005	1.09762	-0.721389	0.851614	-0.967394	-1.81901	0.44105	0.00075	0.04915	0.0089	0.0112	5e-05	no	U	no	no	no	D	2	1.08899	1.29146	2.33046	0.66049
TraesCS2A03G0088500	TraesCS2A02G046800	TraesCS2A01G046800	TraesCS2A	Disease resistance protein RPM1	CLUSTER7	0.285397	0.696489	-1.1798	0.411093	-1.4652	-1.87629	0.5989	0.20785	0.15665	0.4556	0.09145	0.04735	no	no	no	no	no	D	1	0.989494	1.20594	1.60353	0.436775
TraesCS2A03G0088600LC	TraesCS2A02G039900LC	TraesCS2A01G039900LC	TraesCS2A	tRNA dimethylallyltransferase	CLUSTER1	0.261694	1.38018	1.18588	1.11848	0.924187	-0.194295	0.3603	5e-05	0.00015	5e-05	0.0003	0.4247	no	U	U	U	no	no	3	2.88149	3.45458	7.50053	6.55546
[truncated: 9,451 more rows]
