# Supplementary material for: Wheat transcriptomic responses to extended feeding by wheat curl mites
Source: Sci Rep. 2022 Jul 22;12:12535. doi: 10.1038/s41598-022-16792-1 (PMC9307608; doi:10.1038/s41598-022-16792-1)
Supplement: Supplementary file 3 — Supplementary Information 3. [file 41598_2022_16792_MOESM3_ESM.xlsx]

## Sheet: bc.bi.D
Supplemental Table 3: GO enrichment of DEGs for each comparison up or downregulated
Bc = Byrd control, bi = Byrd infested, sc = Settler control and si = Settler infested.
C: Cellular component; F: Molecular function; P: Biological process
Term Name	GOID	Term Type	Depth	cnt(reference)	cnt(bc.bi.down)	fsh(bc.bi.down)		Term Name	GOID	Term Type	Depth	cnt(reference)	cnt(bc.bi.down)	fsh(bc.bi.down)		Term Name	GOID	Term Type	Depth	cnt(reference)	cnt(bc.bi.down)	fsh(bc.bi.down)
integral component of membrane	GO:0016021	C	4	889	1	0.836066		manganese ion binding	GO:0030145	F	7	255	7	9.86934e-07		lipid transport	GO:0006869	P	5	120	5	4.92313e-06
intrinsic component of membrane	GO:0031224	C	3	892	1	0.83707		metal ion binding	GO:0046872	F	5	3628	20	4.27863e-05		lipid localization	GO:0010876	P	4	125	5	6.00983e-06
membrane	GO:0016020	C	3	2191	2	0.938053		cation binding	GO:0043169	F	4	3628	20	4.27863e-05		macromolecule localization	GO:0033036	P	3	297	5	0.000361669
intracellular	GO:0005622	C	2	2395	1	0.992756		ion binding	GO:0043167	F	3	7313	31	4.83815e-05		pentose metabolic process	GO:0019321	P	5	15	2	0.000417445
cellular_component	GO:0005575	C	1	4546	3	0.995622		hydrolase activity	GO:0016787	F	3	4389	22	7.03144e-05		arabinose metabolic process	GO:0019566	P	6	15	2	0.000417445
cellular anatomical entity	GO:0110165	C	2	4312	2	0.998732		hydrolase activity, hydrolyzing O-glycosyl compounds	GO:0004553	F	5	1139	10	0.000114415		L-arabinose metabolic process	GO:0046373	P	7	15	2	0.000417445
plasma membrane	GO:0005886	C	4	66	0	1		hydrolase activity, acting on glycosyl bonds	GO:0016798	F	4	1145	10	0.000119391		organic substance transport	GO:0071702	P	5	386	5	0.00117208
nucleus	GO:0005634	C	5	495	0	1		catalytic activity	GO:0003824	F	2	19707	60	0.00016225		carbohydrate metabolic process	GO:0005975	P	4	233	4	0.00132996
cytoskeleton	GO:0005856	C	5	30	0	1		transition metal ion binding	GO:0046914	F	6	2542	15	0.000203189		monosaccharide metabolic process	GO:0005996	P	4	33	2	0.00204978
cytoplasm	GO:0005737	C	3	658	0	1		catechol oxidase activity	GO:0004097	F	6	23	2	0.000995251		sucrose metabolic process	GO:0005985	P	6	37	2	0.0025719
cell wall	GO:0005618	C	4	66	0	1		oxidoreductase activity, acting on diphenols and related substances as donors, oxygen as acceptor	GO:0016682	F	5	40	2	0.00300023		disaccharide metabolic process	GO:0005984	P	5	37	2	0.0025719
endoplasmic reticulum membrane	GO:0005789	C	5	75	0	1		oxidoreductase activity, acting on diphenols and related substances as donors	GO:0016679	F	4	50	2	0.0046502		oligosaccharide metabolic process	GO:0009311	P	5	39	2	0.00285398
nucleoplasm	GO:0005654	C	3	68	0	1		magnesium ion binding	GO:0000287	F	6	361	4	0.00634883		cellular carbohydrate metabolic process	GO:0044262	P	4	74	2	0.00993481
intracellular organelle lumen	GO:0070013	C	4	123	0	1		oxidoreductase activity	GO:0016491	F	3	3607	15	0.00634952		tRNA methylation	GO:0030488	P	6	6	1	0.012051
nuclear lumen	GO:0031981	C	5	96	0	1		phosphoenolpyruvate carboxykinase activity	GO:0004611	F	6	6	1	0.012051		proteolysis	GO:0006508	P	5	778	5	0.0212226
chromosome	GO:0005694	C	5	670	0	1		aminoacyl-tRNA editing activity	GO:0002161	F	5	9	1	0.0180223		transport	GO:0006810	P	4	1546	7	0.037924
extracellular region	GO:0005576	C	3	367	0	1		oxidoreductase activity, acting on peroxide as acceptor	GO:0016684	F	4	766	5	0.0200052		establishment of localization	GO:0051234	P	3	1549	7	0.0382567
membrane protein complex	GO:0098796	C	3	428	0	1		peroxidase activity	GO:0004601	F	3	766	5	0.0200052		primary metabolic process	GO:0044238	P	3	2991	11	0.0402706
membrane-enclosed lumen	GO:0031974	C	3	123	0	1		antioxidant activity	GO:0016209	F	2	813	5	0.0250466		localization	GO:0051179	P	2	1568	7	0.0404091
chromosomal region	GO:0098687	C	3	27	0	1		NADH dehydrogenase (quinone) activity	GO:0050136	F	6	150	2	0.0372259		organic substance metabolic process	GO:0071704	P	3	3157	11	0.0553036
chloroplast	GO:0009507	C	5	26	0	1		NADH dehydrogenase (ubiquinone) activity	GO:0008137	F	7	150	2	0.0372259		RNA methylation	GO:0001510	P	5	30	1	0.0588302
photosystem I	GO:0009522	C	5	68	0	1		NADH dehydrogenase activity	GO:0003954	F	5	153	2	0.0385847		tRNA modification	GO:0006400	P	7	42	1	0.0813885
photosystem	GO:0009521	C	4	310	0	1		hydrolase activity, acting on ester bonds	GO:0016788	F	4	945	5	0.0433177		monovalent inorganic cation transport	GO:0015672	P	7	43	1	0.083244
protein-DNA complex	GO:0032993	C	3	596	0	1		copper ion binding	GO:0005507	F	7	182	2	0.052645		inorganic ion transmembrane transport	GO:0098660	P	7	43	1	0.083244
protein-containing complex	GO:0032991	C	2	1535	0	1		ADP binding	GO:0043531	F	5	2023	8	0.0532808		cation transmembrane transport	GO:0098655	P	7	43	1	0.083244
acetyltransferase complex	GO:1902493	C	5	17	0	1		oxidoreductase activity, acting on NAD(P)H, quinone or similar compound as acceptor	GO:0016655	F	5	190	2	0.0567999		inorganic cation transmembrane transport	GO:0098662	P	8	43	1	0.083244
catalytic complex	GO:1902494	C	3	219	0	1		carboxy-lyase activity	GO:0016831	F	5	33	1	0.0645208		proton transmembrane transport	GO:1902600	P	8	43	1	0.083244
DNA packaging complex	GO:0044815	C	3	602	0	1		transferase activity, transferring acyl groups other than amino-acyl groups	GO:0016747	F	5	763	4	0.069506		small molecule metabolic process	GO:0044281	P	3	284	2	0.11275
external encapsulating structure	GO:0030312	C	3	66	0	1		transferase activity, transferring acyl groups	GO:0016746	F	4	772	4	0.0718786		protein metabolic process	GO:0019538	P	4	1277	5	0.117332
intracellular organelle	GO:0043229	C	3	1518	0	1		aspartic-type peptidase activity	GO:0070001	F	6	226	2	0.0768001		macromolecule methylation	GO:0043414	P	4	78	1	0.145893
organelle	GO:0043226	C	3	1587	0	1		aspartic-type endopeptidase activity	GO:0004190	F	7	226	2	0.0768001		tRNA metabolic process	GO:0006399	P	8	83	1	0.154489
non-membrane-bounded organelle	GO:0043228	C	4	726	0	1		adenyl ribonucleotide binding	GO:0032559	F	6	3373	11	0.0799561		tRNA processing	GO:0008033	P	8	83	1	0.154489
membrane-bounded organelle	GO:0043227	C	4	889	0	1		adenyl nucleotide binding	GO:0030554	F	6	3381	11	0.080984		methylation	GO:0032259	P	3	84	1	0.156198
intracellular membrane-bounded organelle	GO:0043231	C	4	820	0	1		carbon-carbon lyase activity	GO:0016830	F	4	45	1	0.0869437		organonitrogen compound metabolic process	GO:1901564	P	4	1491	5	0.184312
organelle lumen	GO:0043233	C	4	123	0	1		diacylglycerol O-acyltransferase activity	GO:0004144	F	8	52	1	0.0997765		metabolic process	GO:0008152	P	2	4942	13	0.198539
intracellular non-membrane-bounded organelle	GO:0043232	C	4	726	0	1		acylglycerol O-acyltransferase activity	GO:0016411	F	7	54	1	0.10341		biological_process	GO:0008150	P	1	8180	20	0.212326
plastid	GO:0009536	C	4	26	0	1		carboxylic ester hydrolase activity	GO:0052689	F	5	54	1	0.10341		ncRNA metabolic process	GO:0034660	P	7	122	1	0.218655
vesicle tethering complex	GO:0099023	C	3	163	0	1		oxidoreductase activity, acting on NAD(P)H	GO:0016651	F	4	277	2	0.108206		ncRNA processing	GO:0034470	P	7	122	1	0.218655
nuclear outer membrane-endoplasmic reticulum membrane network	GO:0042175	C	4	75	0	1		purine ribonucleotide binding	GO:0032555	F	5	3576	11	0.108617		ion transmembrane transport	GO:0034220	P	6	127	1	0.226523
cell periphery	GO:0071944	C	3	284	0	1		purine nucleotide binding	GO:0017076	F	5	3584	11	0.109857		macromolecule metabolic process	GO:0043170	P	4	2071	6	0.241423
kinetochore	GO:0000776	C	4	6	0	1		iron ion binding	GO:0005506	F	7	1630	6	0.11323		RNA modification	GO:0009451	P	6	144	1	0.252693
chromosome, centromeric region	GO:0000775	C	4	27	0	1		ribonucleotide binding	GO:0032553	F	4	3609	11	0.113783		nitrogen compound metabolic process	GO:0006807	P	3	2199	6	0.28495
nucleosome	GO:0000786	C	4	596	0	1		carbohydrate derivative binding	GO:0097367	F	3	3637	11	0.118276		transmembrane transport	GO:0055085	P	5	548	2	0.303428
chromatin	GO:0000785	C	3	611	0	1		catalytic activity, acting on a tRNA	GO:0140101	F	4	64	1	0.12136		drug transport	GO:0015893	P	5	224	1	0.364518
peptidase complex	GO:1905368	C	4	31	0	1		monooxygenase activity	GO:0004497	F	4	299	2	0.122648		drug transmembrane transport	GO:0006855	P	6	224	1	0.364518
thylakoid	GO:0009579	C	3	331	0	1		anion binding	GO:0043168	F	4	3685	11	0.126212		response to drug	GO:0042493	P	4	224	1	0.364518
transferase complex	GO:1990234	C	4	122	0	1		O-acyltransferase activity	GO:0008374	F	6	71	1	0.133713		RNA processing	GO:0006396	P	6	243	1	0.388534
endomembrane system	GO:0012505	C	3	191	0	1		electron transfer activity	GO:0009055	F	4	656	3	0.147557		cation transport	GO:0006812	P	6	413	1	0.567028
protein acetyltransferase complex	GO:0031248	C	3	17	0	1		N-acetyltransferase activity	GO:0008080	F	7	103	1	0.188022		macromolecule modification	GO:0043412	P	5	520	1	0.651737
SAGA-type complex	GO:0070461	C	5	14	0	1		nucleotide binding	GO:0000166	F	4	4035	11	0.192575		ion transport	GO:0006811	P	5	534	1	0.661526
supramolecular complex	GO:0099080	C	3	6	0	1		nucleoside phosphate binding	GO:1901265	F	4	4035	11	0.192575		response to chemical	GO:0042221	P	3	573	1	0.687379
exocyst	GO:0000145	C	4	152	0	1		N-acyltransferase activity	GO:0016410	F	6	106	1	0.192937		RNA metabolic process	GO:0016070	P	6	592	1	0.699255
organelle membrane	GO:0031090	C	4	245	0	1		small molecule binding	GO:0036094	F	3	4051	11	0.195943		nucleic acid metabolic process	GO:0090304	P	5	664	1	0.74033
SAGA complex	GO:0000124	C	5	3	0	1		acetyltransferase activity	GO:0016407	F	6	111	1	0.201063		gene expression	GO:0010467	P	5	688	1	0.752744
histone acetyltransferase complex	GO:0000123	C	4	17	0	1		actin binding	GO:0003779	F	5	121	1	0.217071		lipid metabolic process	GO:0006629	P	4	708	1	0.762638
cell cortex	GO:0005938	C	4	152	0	1		cytoskeletal protein binding	GO:0008092	F	4	127	1	0.226523		nucleobase-containing compound metabolic process	GO:0006139	P	4	720	1	0.768384
photosynthetic membrane	GO:0034357	C	4	310	0	1		catalytic activity, acting on RNA	GO:0140098	F	3	147	1	0.257219		cellular metabolic process	GO:0044237	P	3	2012	3	0.775474
								endopeptidase activity	GO:0004175	F	6	871	3	0.257716		heterocycle metabolic process	GO:0046483	P	4	818	1	0.810427
								lyase activity	GO:0016829	F	3	169	1	0.289589		cellular aromatic compound metabolic process	GO:0006725	P	4	820	1	0.811201
								molecular_function	GO:0003674	F	1	54639	113	0.320622		organic cyclic compound metabolic process	GO:1901360	P	4	828	1	0.814266
								peptidase activity, acting on L-amino acid peptides	GO:0070011	F	5	1201	3	0.437731		cellular nitrogen compound metabolic process	GO:0034641	P	4	963	1	0.859127
								peptidase activity	GO:0008233	F	4	1201	3	0.437731		cellular macromolecule metabolic process	GO:0044260	P	4	1092	1	0.891889
								serine-type endopeptidase inhibitor activity	GO:0004867	F	7	323	1	0.480156		cellular process	GO:0009987	P	2	2806	3	0.925715
								RNA binding	GO:0003723	F	5	815	2	0.490979		response to stimulus	GO:0050896	P	2	1435	1	0.946653
								ATP binding	GO:0005524	F	4	1336	3	0.507478		regulation of multi-organism process	GO:0043900	P	3	12	0	1
								drug binding	GO:0008144	F	3	1377	3	0.527783		reproductive system development	GO:0061458	P	5	38	0	1
								serine-type endopeptidase activity	GO:0004252	F	7	427	1	0.579179		regulation of developmental process	GO:0050793	P	3	9	0	1
								peptidase inhibitor activity	GO:0030414	F	5	433	1	0.584283		regulation of cellular process	GO:0050794	P	3	685	0	1
								peptidase regulator activity	GO:0061134	F	4	433	1	0.584283		immune response	GO:0006955	P	3	12	0	1
								endopeptidase regulator activity	GO:0061135	F	5	433	1	0.584283		cellular localization	GO:0051641	P	3	132	0	1
								endopeptidase inhibitor activity	GO:0004866	F	6	433	1	0.584283		regulation of cellular macromolecule biosynthetic process	GO:2000112	P	6	234	0	1
								purine ribonucleoside triphosphate binding	GO:0035639	F	5	1539	3	0.603265		immune system process	GO:0002376	P	2	12	0	1
								calcium ion binding	GO:0005509	F	6	563	1	0.680943		signaling	GO:0023052	P	2	284	0	1
								transferase activity, transferring glycosyl groups	GO:0016757	F	4	573	1	0.687379		positive regulation of stomatal complex development	GO:2000123	P	5	6	0	1
								serine-type peptidase activity	GO:0008236	F	6	638	1	0.726183		nucleic acid-templated transcription	GO:0097659	P	7	229	0	1
								serine hydrolase activity	GO:0017171	F	5	638	1	0.726183		organic cyclic compound catabolic process	GO:1901361	P	5	55	0	1
								hydrolase activity, acting on acid phosphorus-nitrogen bonds	GO:0016825	F	4	638	1	0.726183		organic cyclic compound biosynthetic process	GO:1901362	P	5	354	0	1
								protein dimerization activity	GO:0046983	F	4	665	1	0.74086		tryptophan biosynthetic process	GO:0000162	P	7	14	0	1
								DNA-binding transcription factor activity	GO:0003700	F	3	781	1	0.795528		phosphorelay signal transduction system	GO:0000160	P	5	231	0	1
								enzyme inhibitor activity	GO:0004857	F	4	823	1	0.812356		regulation of macromolecule metabolic process	GO:0060255	P	4	354	0	1
								transcription regulator activity	GO:0140110	F	2	904	1	0.841025		carbohydrate derivative metabolic process	GO:1901135	P	4	219	0	1
								enzyme regulator activity	GO:0030234	F	3	915	1	0.844567		carbohydrate derivative biosynthetic process	GO:1901137	P	5	201	0	1
								molecular function regulator	GO:0098772	F	2	977	1	0.863113		defense response	GO:0006952	P	4	369	0	1
								heterocyclic compound binding	GO:1901363	F	3	12016	18	0.939659		response to stress	GO:0006950	P	3	599	0	1
								organic cyclic compound binding	GO:0097159	F	3	12016	18	0.939659		polysaccharide metabolic process	GO:0005976	P	5	66	0	1
								DNA binding	GO:0003677	F	5	4402	5	0.946966		glycogen biosynthetic process	GO:0005978	P	7	11	0	1
								transporter activity	GO:0005215	F	2	1656	1	0.966223		glycogen metabolic process	GO:0005977	P	6	11	0	1
								binding	GO:0005488	F	2	30382	50	0.979996		regulation of primary metabolic process	GO:0080090	P	4	276	0	1
								transferase activity	GO:0016740	F	3	8128	8	0.994691		regulation of multicellular organismal development	GO:2000026	P	4	9	0	1
								catalytic activity, acting on a protein	GO:0140096	F	3	6972	6	0.996294		cellular amino acid metabolic process	GO:0006520	P	4	71	0	1
								nucleic acid binding	GO:0003676	F	4	7948	7	0.997479		seed development	GO:0048316	P	4	35	0	1
								protein kinase activity	GO:0004672	F	4	5392	3	0.999034		phospholipid metabolic process	GO:0006644	P	5	119	0	1
								phosphotransferase activity, alcohol group as acceptor	GO:0016773	F	5	5594	3	0.999333		intracellular protein transport	GO:0006886	P	5	79	0	1
								kinase activity	GO:0016301	F	5	5688	3	0.99944		membrane lipid metabolic process	GO:0006643	P	5	46	0	1
								transferase activity, transferring phosphorus-containing groups	GO:0016772	F	4	5795	3	0.999541		developmental process involved in reproduction	GO:0003006	P	3	38	0	1
								protein binding	GO:0005515	F	3	13636	12	0.999912		cellular component biogenesis	GO:0044085	P	3	180	0	1
								ATPase activity	GO:0016887	F	8	25	0	1		regulation of stomatal complex development	GO:2000038	P	5	6	0	1
								double-stranded DNA binding	GO:0003690	F	6	316	0	1		regulation of RNA biosynthetic process	GO:2001141	P	6	145	0	1
								hydroxymethylglutaryl-CoA reductase (NADPH) activity	GO:0004420	F	6	9	0	1		pigment catabolic process	GO:0046149	P	4	13	0	1
								hydroxyethylthiazole kinase activity	GO:0004417	F	6	8	0	1		glycerophospholipid metabolic process	GO:0006650	P	6	93	0	1
								phosphotransferase activity, carboxyl group as acceptor	GO:0016774	F	5	33	0	1		carboxylic acid biosynthetic process	GO:0046394	P	6	78	0	1
								transferase activity, transferring amino-acyl groups	GO:0016755	F	4	6	0	1		establishment of protein localization	GO:0045184	P	4	158	0	1
								5'-3' RNA polymerase activity	GO:0034062	F	5	38	0	1		cell wall polysaccharide biosynthetic process	GO:0070592	P	6	26	0	1
								oxidoreductase activity, acting on the CH-CH group of donors, iron-sulfur protein as acceptor	GO:0016636	F	5	5	0	1		organonitrogen compound catabolic process	GO:1901565	P	5	239	0	1
								ligase activity, forming carbon-nitrogen bonds	GO:0016879	F	4	107	0	1		organonitrogen compound biosynthetic process	GO:1901566	P	5	398	0	1
								transferase activity, transferring hexosyl groups	GO:0016758	F	5	283	0	1		regulation of nucleic acid-templated transcription	GO:1903506	P	7	145	0	1
								L-threonine ammonia-lyase activity	GO:0004794	F	6	6	0	1		regulation of response to stimulus	GO:0048583	P	3	24	0	1
								calmodulin binding	GO:0005516	F	4	73	0	1		positive regulation of post-embryonic development	GO:0048582	P	4	6	0	1
								acid-amino acid ligase activity	GO:0016881	F	5	28	0	1		regulation of post-embryonic development	GO:0048580	P	4	9	0	1
								inorganic molecular entity transmembrane transporter activity	GO:0015318	F	4	668	0	1		regulation of immune response	GO:0050776	P	4	12	0	1
								carbon-nitrogen ligase activity, with glutamine as amido-N-donor	GO:0016884	F	5	40	0	1		organic substance biosynthetic process	GO:1901576	P	4	821	0	1
								transferase activity, transferring pentosyl groups	GO:0016763	F	5	48	0	1		organic substance catabolic process	GO:1901575	P	4	308	0	1
								transferase activity, transferring alkyl or aryl (other than methyl) groups	GO:0016765	F	4	118	0	1		fatty acid metabolic process	GO:0006631	P	5	70	0	1
								transferase activity, transferring aldehyde or ketonic groups	GO:0016744	F	4	7	0	1		GPI anchor metabolic process	GO:0006505	P	7	28	0	1
								intramolecular transferase activity	GO:0016866	F	4	80	0	1		GPI anchor biosynthetic process	GO:0006506	P	7	28	0	1
								oxidoreductase activity, acting on the CH-CH group of donors	GO:0016627	F	4	70	0	1		liposaccharide metabolic process	GO:1903509	P	5	39	0	1
								succinyltransferase activity	GO:0016748	F	6	6	0	1		innate immune response	GO:0045087	P	4	12	0	1
								oxidoreductase activity, acting on the CH-CH group of donors, NAD or NADP as acceptor	GO:0016628	F	5	25	0	1		regulation of innate immune response	GO:0045088	P	4	12	0	1
								nuclease activity	GO:0004518	F	5	76	0	1		regulation of biological process	GO:0050789	P	2	793	0	1
								RNA polymerase activity	GO:0097747	F	4	38	0	1		organophosphate metabolic process	GO:0019637	P	4	172	0	1
								protochlorophyllide reductase activity	GO:0016630	F	6	7	0	1		protein transport	GO:0015031	P	5	155	0	1
								S-succinyltransferase activity	GO:0016751	F	7	6	0	1		tryptophan metabolic process	GO:0006568	P	6	14	0	1
								ligase activity	GO:0016874	F	3	150	0	1		positive regulation of multicellular organismal process	GO:0051240	P	3	6	0	1
								racemase and epimerase activity	GO:0016854	F	4	18	0	1		attachment of GPI anchor to protein	GO:0016255	P	7	8	0	1
								oxidoreductase activity, acting on CH-OH group of donors	GO:0016614	F	4	160	0	1		DNA methylation or demethylation	GO:0044728	P	7	21	0	1
								racemase and epimerase activity, acting on carbohydrates and derivatives	GO:0016857	F	5	18	0	1		intracellular transport	GO:0046907	P	4	90	0	1
								oxidoreductase activity, acting on the CH-OH group of donors, NAD or NADP as acceptor	GO:0016616	F	5	135	0	1		response to hormone	GO:0009725	P	4	309	0	1
								UDP-glucosyltransferase activity	GO:0035251	F	6	30	0	1		protein folding	GO:0006457	P	3	54	0	1
								polygalacturonase activity	GO:0004650	F	6	138	0	1		cellular biogenic amine metabolic process	GO:0006576	P	6	17	0	1
								phosphorylase activity	GO:0004645	F	6	9	0	1		cell wall biogenesis	GO:0042546	P	4	64	0	1
								phosphoserine phosphatase activity	GO:0004647	F	7	6	0	1		regulation of RNA metabolic process	GO:0051252	P	5	145	0	1
								transmembrane signaling receptor activity	GO:0004888	F	4	101	0	1		response to endogenous stimulus	GO:0009719	P	3	309	0	1
								cofactor binding	GO:0048037	F	3	91	0	1		carboxylic acid metabolic process	GO:0019752	P	6	144	0	1
								intramolecular oxidoreductase activity	GO:0016860	F	4	30	0	1		pteridine-containing compound metabolic process	GO:0042558	P	5	12	0	1
								intramolecular oxidoreductase activity, interconverting aldoses and ketoses	GO:0016861	F	5	21	0	1		glycerol ether metabolic process	GO:0006662	P	5	19	0	1
								transferase activity, transferring one-carbon groups	GO:0016741	F	4	496	0	1		indole-containing compound metabolic process	GO:0042430	P	5	14	0	1
								thiol-dependent ubiquitinyl hydrolase activity	GO:0036459	F	5	39	0	1		phosphatidylinositol biosynthetic process	GO:0006661	P	7	28	0	1
								metalloendopeptidase activity	GO:0004222	F	7	139	0	1		porphyrin-containing compound catabolic process	GO:0006787	P	6	13	0	1
								purine phosphoribosyltransferase activity	GO:0106130	F	6	12	0	1		DNA modification	GO:0006304	P	6	21	0	1
								serine-type exopeptidase activity	GO:0070008	F	7	211	0	1		indole-containing compound biosynthetic process	GO:0042435	P	6	14	0	1
								S-formylglutathione hydrolase activity	GO:0018738	F	6	3	0	1		glycolipid metabolic process	GO:0006664	P	6	39	0	1
								cyclic-nucleotide phosphodiesterase activity	GO:0004112	F	7	3	0	1		porphyrin-containing compound metabolic process	GO:0006778	P	5	26	0	1
								methionine adenosyltransferase activity	GO:0004478	F	5	13	0	1		cellular homeostasis	GO:0019725	P	3	138	0	1
								alternative oxidase activity	GO:0009916	F	6	17	0	1		pigment metabolic process	GO:0042440	P	3	38	0	1
								inorganic phosphate transmembrane transporter activity	GO:0005315	F	5	31	0	1		lipid biosynthetic process	GO:0008610	P	5	155	0	1
								translation regulator activity	GO:0045182	F	2	166	0	1		phosphorus metabolic process	GO:0006793	P	4	238	0	1
								lipid transporter activity	GO:0005319	F	3	8	0	1		macromolecule glycosylation	GO:0043413	P	4	123	0	1
								oxidoreductase activity, acting on a sulfur group of donors	GO:0016667	F	4	50	0	1		phosphate-containing compound metabolic process	GO:0006796	P	5	238	0	1
								oxidoreductase activity, acting on a sulfur group of donors, NAD(P) as acceptor	GO:0016668	F	5	23	0	1		DNA alkylation	GO:0006305	P	7	21	0	1
								translation regulator activity, nucleic acid binding	GO:0090079	F	3	166	0	1		defense response, incompatible interaction	GO:0009814	P	5	12	0	1
								GTP binding	GO:0005525	F	6	203	0	1		DNA methylation	GO:0006306	P	5	21	0	1
								phosphatidylinositol phospholipase C activity	GO:0004435	F	8	9	0	1		aromatic compound catabolic process	GO:0019439	P	5	52	0	1
								thiolester hydrolase activity	GO:0016790	F	5	21	0	1		protein glycosylation	GO:0006486	P	5	123	0	1
								phosphatase activity	GO:0016791	F	6	263	0	1		protein N-linked glycosylation	GO:0006487	P	6	2	0	1
								oxidoreductase activity, acting on a sulfur group of donors, disulfide as acceptor	GO:0016671	F	5	18	0	1		phytochromobilin metabolic process	GO:0051202	P	5	3	0	1
								red chlorophyll catabolite reductase activity	GO:0051743	F	6	5	0	1		glycosylation	GO:0070085	P	3	123	0	1
								inorganic anion transmembrane transporter activity	GO:0015103	F	5	51	0	1		response to abiotic stimulus	GO:0009628	P	3	36	0	1
								nucleotidyltransferase activity	GO:0016779	F	5	70	0	1		systemic acquired resistance	GO:0009627	P	6	12	0	1
								S-acyltransferase activity	GO:0016417	F	6	14	0	1		carbohydrate biosynthetic process	GO:0016051	P	5	39	0	1
								phospholipid binding	GO:0005543	F	4	64	0	1		carbohydrate catabolic process	GO:0016052	P	5	29	0	1
								chitinase activity	GO:0004568	F	6	77	0	1		organic acid biosynthetic process	GO:0016053	P	5	78	0	1
								coenzyme binding	GO:0050662	F	4	62	0	1		protein lipidation	GO:0006497	P	7	28	0	1
								transferase activity, transferring sulfur-containing groups	GO:0016782	F	4	151	0	1		DNA metabolic process	GO:0006259	P	5	72	0	1
								molecular transducer activity	GO:0060089	F	2	104	0	1		regulation of biosynthetic process	GO:0009889	P	4	234	0	1
								ligand-gated ion channel activity	GO:0015276	F	6	87	0	1		defense response to bacterium	GO:0042742	P	5	24	0	1
								passive transmembrane transporter activity	GO:0022803	F	4	220	0	1		tissue development	GO:0009888	P	4	6	0	1
								active transmembrane transporter activity	GO:0022804	F	4	79	0	1		defense response to other organism	GO:0098542	P	4	50	0	1
								dephospho-CoA kinase activity	GO:0004140	F	6	6	0	1		aromatic compound biosynthetic process	GO:0019438	P	5	335	0	1
								extracellular ligand-gated ion channel activity	GO:0005230	F	7	87	0	1		peptidyl-proline modification	GO:0018208	P	8	81	0	1
								dihydrolipoyl dehydrogenase activity	GO:0004148	F	6	9	0	1		cellular protein modification process	GO:0006464	P	6	358	0	1
								tetrapyrrole binding	GO:0046906	F	4	26	0	1		indolalkylamine metabolic process	GO:0006586	P	6	14	0	1
								signaling receptor activity	GO:0038023	F	3	104	0	1		response to auxin	GO:0009733	P	5	309	0	1
								S-adenosylmethionine-dependent methyltransferase activity	GO:0008757	F	6	52	0	1		response to biotic stimulus	GO:0009607	P	3	50	0	1
								dihydrolipoyllysine-residue succinyltransferase activity	GO:0004149	F	4	6	0	1		response to external stimulus	GO:0009605	P	3	50	0	1
								anion transmembrane transporter activity	GO:0008509	F	5	60	0	1		developmental process	GO:0032502	P	2	71	0	1
								steroid dehydrogenase activity	GO:0016229	F	4	32	0	1		multicellular organismal process	GO:0032501	P	2	113	0	1
								transition metal ion transmembrane transporter activity	GO:0046915	F	7	62	0	1		transcription, DNA-templated	GO:0006351	P	6	229	0	1
								glutathione synthase activity	GO:0004363	F	6	11	0	1		phospholipid biosynthetic process	GO:0008654	P	5	51	0	1
								cysteine synthase activity	GO:0004124	F	5	24	0	1		energy reserve metabolic process	GO:0006112	P	5	11	0	1
								glycerol-3-phosphate dehydrogenase [NAD+] activity	GO:0004367	F	7	14	0	1		regulation of transcription, DNA-templated	GO:0006355	P	6	145	0	1
								channel activity	GO:0015267	F	5	220	0	1		cellular amino acid biosynthetic process	GO:0008652	P	5	41	0	1
								phosphatidylinositol binding	GO:0035091	F	5	27	0	1		DNA-templated transcription, initiation	GO:0006352	P	7	30	0	1
								glycogen (starch) synthase activity	GO:0004373	F	7	27	0	1		protein methylation	GO:0006479	P	5	27	0	1
								N,N-dimethylaniline monooxygenase activity	GO:0004499	F	6	158	0	1		cellular biogenic amine biosynthetic process	GO:0042401	P	7	17	0	1
								ion channel activity	GO:0005216	F	5	220	0	1		amide transport	GO:0042886	P	6	155	0	1
								pyrophosphatase activity	GO:0016462	F	6	642	0	1		response to bacterium	GO:0009617	P	4	24	0	1
								carboxypeptidase activity	GO:0004180	F	7	217	0	1		regulation of multicellular organismal process	GO:0051239	P	3	9	0	1
								potassium ion transmembrane transporter activity	GO:0015079	F	7	101	0	1		embryo development	GO:0009790	P	4	35	0	1
								monovalent inorganic cation transmembrane transporter activity	GO:0015077	F	6	282	0	1		cellular macromolecule localization	GO:0070727	P	4	96	0	1
								metallocarboxypeptidase activity	GO:0004181	F	8	6	0	1		embryo development ending in seed dormancy	GO:0009793	P	4	35	0	1
								ion transmembrane transporter activity	GO:0015075	F	4	667	0	1		post-embryonic development	GO:0009791	P	3	44	0	1
								serine-type carboxypeptidase activity	GO:0004185	F	8	211	0	1		protein localization	GO:0008104	P	4	172	0	1
								asparagine synthase (glutamine-hydrolyzing) activity	GO:0004066	F	6	17	0	1		positive regulation of developmental process	GO:0051094	P	3	6	0	1
								carbohydrate kinase activity	GO:0019200	F	6	62	0	1		microtubule-based process	GO:0007017	P	3	56	0	1
								lipase activity	GO:0016298	F	5	30	0	1		amine biosynthetic process	GO:0009309	P	6	17	0	1
								transmitter-gated channel activity	GO:0022835	F	5	87	0	1		amine metabolic process	GO:0009308	P	5	17	0	1
								gated channel activity	GO:0022836	F	6	87	0	1		hemicellulose metabolic process	GO:0010410	P	6	26	0	1
								ligand-gated channel activity	GO:0022834	F	7	87	0	1		biological regulation	GO:0065007	P	2	869	0	1
								dioxygenase activity	GO:0051213	F	4	75	0	1		regulation of biological quality	GO:0065008	P	3	181	0	1
								ribonuclease inhibitor activity	GO:0008428	F	5	14	0	1		regulation of defense response	GO:0031347	P	5	12	0	1
								transmitter-gated ion channel activity	GO:0022824	F	6	87	0	1		cellular protein localization	GO:0034613	P	5	96	0	1
								acetyl-CoA:L-glutamate N-acetyltransferase activity	GO:0004042	F	8	7	0	1		regulation of nucleobase-containing compound metabolic process	GO:0019219	P	5	148	0	1
								diphosphomevalonate decarboxylase activity	GO:0004163	F	6	6	0	1		plant epidermis development	GO:0090558	P	5	6	0	1
								secondary active transmembrane transporter activity	GO:0015291	F	5	73	0	1		lipoprotein metabolic process	GO:0042157	P	5	28	0	1
								ammonium transmembrane transporter activity	GO:0008519	F	6	21	0	1		lipoprotein biosynthetic process	GO:0042158	P	6	28	0	1
								ubiquitin-like protein-specific protease activity	GO:0019783	F	7	39	0	1		response to water	GO:0009415	P	4	24	0	1
								ubiquitin-like protein transferase activity	GO:0019787	F	4	209	0	1		response to water deprivation	GO:0009414	P	4	24	0	1
								zinc ion transmembrane transporter activity	GO:0005385	F	7	38	0	1		mRNA metabolic process	GO:0016071	P	7	141	0	1
								nucleoside-triphosphatase activity	GO:0017111	F	7	604	0	1		heterocycle biosynthetic process	GO:0018130	P	5	344	0	1
								structural molecule activity	GO:0005198	F	2	1012	0	1		regulation of metabolic process	GO:0019222	P	3	357	0	1
								inorganic cation transmembrane transporter activity	GO:0022890	F	5	379	0	1		metal ion transport	GO:0030001	P	7	209	0	1
								guanyl nucleotide binding	GO:0019001	F	6	203	0	1		monocarboxylic acid metabolic process	GO:0032787	P	7	73	0	1
								chaperone binding	GO:0051087	F	4	6	0	1		nitrogen compound transport	GO:0071705	P	5	256	0	1
								guanyl ribonucleotide binding	GO:0032561	F	6	203	0	1		protein alkylation	GO:0008213	P	7	27	0	1
								metalloexopeptidase activity	GO:0008235	F	7	6	0	1		mRNA processing	GO:0006397	P	7	115	0	1
								cysteine-type peptidase activity	GO:0008234	F	6	49	0	1		cellular amine metabolic process	GO:0044106	P	5	17	0	1
								glycerol-3-phosphate dehydrogenase [NAD(P)+] activity	GO:0047952	F	6	14	0	1		RNA biosynthetic process	GO:0032774	P	6	229	0	1
								peptide-methionine (S)-S-oxide reductase activity	GO:0008113	F	6	9	0	1		oxidation-reduction process	GO:0055114	P	3	52	0	1
								exopeptidase activity	GO:0008238	F	6	266	0	1		regulation of cellular biosynthetic process	GO:0031326	P	5	234	0	1
								metallopeptidase activity	GO:0008237	F	6	164	0	1		regulation of cellular metabolic process	GO:0031323	P	4	279	0	1
								steroid dehydrogenase activity, acting on the CH-OH group of donors, NAD or NADP as acceptor	GO:0033764	F	5	29	0	1		organic acid metabolic process	GO:0006082	P	4	144	0	1
								purine ribonucleoside binding	GO:0032550	F	6	203	0	1		regulation of nitrogen compound metabolic process	GO:0051171	P	4	276	0	1
								molybdate ion transmembrane transporter activity	GO:0015098	F	6	18	0	1		protein peptidyl-prolyl isomerization	GO:0000413	P	9	81	0	1
								cation transmembrane transporter activity	GO:0008324	F	5	400	0	1		regulation of response to biotic stimulus	GO:0002831	P	4	12	0	1
								magnesium ion transmembrane transporter activity	GO:0015095	F	7	33	0	1		peptidyl-amino acid modification	GO:0018193	P	7	90	0	1
								carbonate dehydratase activity	GO:0004089	F	6	32	0	1		generation of precursor metabolites and energy	GO:0006091	P	4	53	0	1
								metal ion transmembrane transporter activity	GO:0046873	F	6	198	0	1		cellular polysaccharide biosynthetic process	GO:0033692	P	6	37	0	1
								ribonucleoside binding	GO:0032549	F	5	203	0	1		heterocycle catabolic process	GO:0046700	P	5	55	0	1
								ubiquitin binding	GO:0043130	F	5	9	0	1		glycolipid biosynthetic process	GO:0009247	P	6	39	0	1
								transmembrane transporter activity	GO:0022857	F	3	749	0	1		oxoacid metabolic process	GO:0043436	P	5	144	0	1
								catalase activity	GO:0004096	F	4	10	0	1		homeostatic process	GO:0042592	P	4	153	0	1
								glucosyltransferase activity	GO:0046527	F	6	33	0	1		regulation of gene expression	GO:0010468	P	5	312	0	1
								neurotransmitter receptor activity	GO:0030594	F	4	87	0	1		nucleobase-containing compound biosynthetic process	GO:0034654	P	5	264	0	1
								sulfotransferase activity	GO:0008146	F	5	142	0	1		response to external biotic stimulus	GO:0043207	P	4	50	0	1
								phosphoric ester hydrolase activity	GO:0042578	F	5	296	0	1		cell communication	GO:0007154	P	3	326	0	1
								GTPase activity	GO:0003924	F	8	384	0	1		multicellular organism development	GO:0007275	P	3	71	0	1
								zinc ion binding	GO:0008270	F	7	475	0	1		vacuolar transport	GO:0007034	P	5	42	0	1
								ubiquitinyl hydrolase activity	GO:0101005	F	4	39	0	1		cofactor catabolic process	GO:0051187	P	5	21	0	1
								nucleoside binding	GO:0001882	F	4	203	0	1		cofactor biosynthetic process	GO:0051188	P	5	51	0	1
								translation factor activity, RNA binding	GO:0008135	F	4	166	0	1		cofactor metabolic process	GO:0051186	P	4	72	0	1
								divalent inorganic cation transmembrane transporter activity	GO:0072509	F	6	38	0	1		regulation of macromolecule biosynthetic process	GO:0010556	P	5	234	0	1
								glutamate receptor activity	GO:0008066	F	5	87	0	1		regulation of response to external stimulus	GO:0032101	P	4	12	0	1
								phosphatidylinositol phosphate binding	GO:1901981	F	6	3	0	1		cellular macromolecule biosynthetic process	GO:0034645	P	5	534	0	1
								nucleoside-triphosphate diphosphatase activity	GO:0047429	F	7	23	0	1		glycoprotein biosynthetic process	GO:0009101	P	6	123	0	1
								RNA-directed 5'-3' RNA polymerase activity	GO:0003968	F	6	14	0	1		signal transduction	GO:0007165	P	3	284	0	1
								UDP-glycosyltransferase activity	GO:0008194	F	5	179	0	1		glycoprotein metabolic process	GO:0009100	P	5	123	0	1
								3-beta-hydroxy-delta5-steroid dehydrogenase activity	GO:0003854	F	6	29	0	1		cellular glucan metabolic process	GO:0006073	P	6	11	0	1
								structural constituent of ribosome	GO:0003735	F	3	956	0	1		reproductive process	GO:0022414	P	2	83	0	1
								UDP-glucose 4-epimerase activity	GO:0003978	F	6	18	0	1		cellular carbohydrate biosynthetic process	GO:0034637	P	5	37	0	1
								methyltransferase activity	GO:0008168	F	5	485	0	1		organophosphate biosynthetic process	GO:0090407	P	5	89	0	1
								lipid binding	GO:0008289	F	3	95	0	1		cell wall polysaccharide metabolic process	GO:0010383	P	5	26	0	1
								purine nucleoside binding	GO:0001883	F	5	203	0	1		regulation of response to stress	GO:0080134	P	4	15	0	1
								phosphatidylinositol-3-phosphate binding	GO:0032266	F	7	3	0	1		cell wall macromolecule metabolic process	GO:0044036	P	4	26	0	1
								O-methyltransferase activity	GO:0008171	F	6	30	0	1		cell wall macromolecule biosynthetic process	GO:0044038	P	5	26	0	1
								N-methyltransferase activity	GO:0008170	F	6	24	0	1		indolalkylamine biosynthetic process	GO:0046219	P	7	14	0	1
								heme binding	GO:0020037	F	4	26	0	1		positive regulation of biological process	GO:0048518	P	2	15	0	1
								NAD+ kinase activity	GO:0003951	F	6	57	0	1		xylan biosynthetic process	GO:0045492	P	7	26	0	1
								transcription coregulator activity	GO:0003712	F	3	123	0	1		small molecule biosynthetic process	GO:0044283	P	4	110	0	1
								glutaminyl-peptide cyclotransferase activity	GO:0016603	F	5	6	0	1		xylan metabolic process	GO:0045491	P	7	26	0	1
								FMN binding	GO:0010181	F	5	33	0	1		glucan metabolic process	GO:0044042	P	6	11	0	1
								phospholipase activity	GO:0004620	F	6	24	0	1		tetrapyrrole catabolic process	GO:0033015	P	6	13	0	1
								phosphogluconate dehydrogenase (decarboxylating) activity	GO:0004616	F	6	27	0	1		tetrapyrrole biosynthetic process	GO:0033014	P	6	23	0	1
								isomerase activity	GO:0016853	F	3	148	0	1		tetrapyrrole metabolic process	GO:0033013	P	5	36	0	1
								carbon-oxygen lyase activity	GO:0016835	F	4	83	0	1		intracellular signal transduction	GO:0035556	P	4	234	0	1
								hydro-lyase activity	GO:0016836	F	5	66	0	1		response to organic substance	GO:0010033	P	4	309	0	1
								ribose-5-phosphate isomerase activity	GO:0004751	F	6	9	0	1		fruit development	GO:0010154	P	5	35	0	1
								cysteine-type endopeptidase inhibitor activity	GO:0004869	F	7	94	0	1		glycerolipid biosynthetic process	GO:0045017	P	5	34	0	1
								ribokinase activity	GO:0004747	F	6	20	0	1		membrane lipid biosynthetic process	GO:0046467	P	5	39	0	1
								phospholipase C activity	GO:0004629	F	7	9	0	1		glycerophospholipid biosynthetic process	GO:0046474	P	6	34	0	1
								carbon-nitrogen lyase activity	GO:0016840	F	4	13	0	1		phytochromobilin biosynthetic process	GO:0010024	P	6	3	0	1
								ammonia-lyase activity	GO:0016841	F	5	6	0	1		peptide transport	GO:0015833	P	6	155	0	1
								oxidoreductase activity, acting on single donors with incorporation of molecular oxygen	GO:0016701	F	4	91	0	1		glucan biosynthetic process	GO:0009250	P	7	11	0	1
								oxidoreductase activity, acting on single donors with incorporation of molecular oxygen, incorporation of two atoms of oxygen	GO:0016702	F	5	75	0	1		response to other organism	GO:0051707	P	3	50	0	1
								oxidoreductase activity, acting on paired donors, with incorporation or reduction of molecular oxygen	GO:0016705	F	4	179	0	1		glycerolipid metabolic process	GO:0046486	P	5	93	0	1
								oxidoreductase activity, acting on paired donors, with incorporation or reduction of molecular oxygen, NAD(P)H as one donor, and incorporation of one atom of oxygen	GO:0016709	F	5	161	0	1		cellular component macromolecule biosynthetic process	GO:0070589	P	4	26	0	1
								acetylglutamate kinase activity	GO:0003991	F	6	6	0	1		cell wall organization or biogenesis	GO:0071554	P	3	64	0	1
								acid phosphatase activity	GO:0003993	F	7	126	0	1		multi-organism process	GO:0051704	P	2	92	0	1
								phosphoethanolamine N-methyltransferase activity	GO:0000234	F	7	8	0	1		regulation of systemic acquired resistance	GO:0010112	P	5	12	0	1
								acetolactate synthase activity	GO:0003984	F	5	7	0	1		stomatal complex development	GO:0010374	P	4	6	0	1
								translation initiation factor activity	GO:0003743	F	5	88	0	1		response to desiccation	GO:0009269	P	5	24	0	1
								phosphoric diester hydrolase activity	GO:0008081	F	6	12	0	1		phosphatidylinositol metabolic process	GO:0046488	P	7	87	0	1
								hydrolase activity, acting on carbon-nitrogen (but not peptide) bonds	GO:0016810	F	4	92	0	1		cellular response to stimulus	GO:0051716	P	3	306	0	1
								ubiquitin-like protein binding	GO:0032182	F	4	9	0	1		chlorophyll metabolic process	GO:0015994	P	6	19	0	1
								hydrolase activity, acting on carbon-nitrogen (but not peptide) bonds, in linear amidines	GO:0016813	F	5	13	0	1		protein modification process	GO:0036211	P	5	358	0	1
								hydrolase activity, acting on acid anhydrides	GO:0016817	F	4	651	0	1		aromatic amino acid family biosynthetic process	GO:0009073	P	6	35	0	1
								hydrolase activity, acting on acid anhydrides, in phosphorus-containing anhydrides	GO:0016818	F	5	645	0	1		aromatic amino acid family metabolic process	GO:0009072	P	5	35	0	1
								ionotropic glutamate receptor activity	GO:0004970	F	6	87	0	1		ether metabolic process	GO:0018904	P	4	19	0	1
								uroporphyrinogen-III synthase activity	GO:0004852	F	6	6	0	1		regulation of immune system process	GO:0002682	P	3	12	0	1
								thiol-dependent ubiquitin-specific protease activity	GO:0004843	F	6	39	0	1		response to oxygen-containing compound	GO:1901700	P	4	32	0	1
								ubiquitin-protein transferase activity	GO:0004842	F	5	209	0	1		reproductive structure development	GO:0048608	P	4	38	0	1
								adenine phosphoribosyltransferase activity	GO:0003999	F	7	9	0	1		cell redox homeostasis	GO:0045454	P	4	105	0	1
																cellular biosynthetic process	GO:0044249	P	4	796	0	1
																cellular catabolic process	GO:0044248	P	4	293	0	1
																system development	GO:0048731	P	4	38	0	1
																polysaccharide catabolic process	GO:0000272	P	6	29	0	1
																polysaccharide biosynthetic process	GO:0000271	P	6	37	0	1
																cellular component organization or biogenesis	GO:0071840	P	2	259	0	1
																chlorophyll catabolic process	GO:0015996	P	5	13	0	1
																macromolecule catabolic process	GO:0009057	P	5	279	0	1
																catabolic process	GO:0009056	P	3	329	0	1
																anatomical structure development	GO:0048856	P	3	71	0	1
																cellular lipid metabolic process	GO:0044255	P	4	256	0	1
																macromolecule biosynthetic process	GO:0009059	P	5	546	0	1
																biosynthetic process	GO:0009058	P	3	947	0	1
																cellular polysaccharide metabolic process	GO:0044264	P	5	37	0	1
																response to inorganic substance	GO:0010035	P	4	40	0	1
																energy derivation by oxidation of organic compounds	GO:0015980	P	4	29	0	1
																cellular protein metabolic process	GO:0044267	P	5	698	0	1
																reproduction	GO:0000003	P	2	83	0	1
																cellular nitrogen compound catabolic process	GO:0044270	P	5	55	0	1
																response to acid chemical	GO:0001101	P	4	32	0	1
																alpha-amino acid metabolic process	GO:1901605	P	5	47	0	1
																cellular nitrogen compound biosynthetic process	GO:0044271	P	5	437	0	1
																alpha-amino acid biosynthetic process	GO:1901607	P	6	41	0	1

## Sheet: bc.bi.U
Term Name	GOID	Term Type	Depth	cnt(reference)	cnt(bc.bi.up)	fsh(bc.bi.up)		Term Name	GOID	Term Type	Depth	cnt(reference)	cnt(bc.bi.up)	fsh(bc.bi.up)		Term Name	GOID	Term Type	Depth	cnt(reference)	cnt(bc.bi.up)	fsh(bc.bi.up)
extracellular region	GO:0005576	C	3	367	13	0.000117712		serine-type endopeptidase inhibitor activity	GO:0004867	F	7	323	23	5.13375e-13		regulation of multi-organism process	GO:0043900	P	3	12	8	5.17476e-14
protein-DNA complex	GO:0032993	C	3	596	9	0.156086		peptidase inhibitor activity	GO:0030414	F	5	433	25	5.1698e-12		immune response	GO:0006955	P	3	12	8	5.17476e-14
nucleosome	GO:0000786	C	4	596	9	0.156086		peptidase regulator activity	GO:0061134	F	4	433	25	5.1698e-12		immune system process	GO:0002376	P	2	12	8	5.17476e-14
DNA packaging complex	GO:0044815	C	3	602	9	0.162558		endopeptidase regulator activity	GO:0061135	F	5	433	25	5.1698e-12		regulation of immune response	GO:0050776	P	4	12	8	5.17476e-14
chromatin	GO:0000785	C	3	611	9	0.172502		endopeptidase inhibitor activity	GO:0004866	F	6	433	25	5.1698e-12		innate immune response	GO:0045087	P	4	12	8	5.17476e-14
chromosome	GO:0005694	C	5	670	9	0.243944		DNA-binding transcription factor activity	GO:0003700	F	3	781	30	8.86016e-10		regulation of innate immune response	GO:0045088	P	4	12	8	5.17476e-14
non-membrane-bounded organelle	GO:0043228	C	4	726	9	0.319425		hydrolase activity	GO:0016787	F	3	4389	86	4.91872e-09		defense response, incompatible interaction	GO:0009814	P	5	12	8	5.17476e-14
intracellular non-membrane-bounded organelle	GO:0043232	C	4	726	9	0.319425		catalytic activity	GO:0003824	F	2	19707	270	5.69536e-09		systemic acquired resistance	GO:0009627	P	6	12	8	5.17476e-14
cellular anatomical entity	GO:0110165	C	2	4312	36	0.906152		hydrolase activity, hydrolyzing O-glycosyl compounds	GO:0004553	F	5	1139	35	1.14006e-08		regulation of defense response	GO:0031347	P	5	12	8	5.17476e-14
intracellular organelle	GO:0043229	C	3	1518	10	0.945276		asparagine synthase (glutamine-hydrolyzing) activity	GO:0004066	F	6	17	6	1.20547e-08		regulation of response to biotic stimulus	GO:0002831	P	4	12	8	5.17476e-14
cellular_component	GO:0005575	C	1	4546	36	0.952875		hydrolase activity, acting on glycosyl bonds	GO:0016798	F	4	1145	35	1.29824e-08		regulation of response to external stimulus	GO:0032101	P	4	12	8	5.17476e-14
organelle	GO:0043226	C	3	1587	10	0.961435		hydrolase activity, acting on ester bonds	GO:0016788	F	4	945	31	1.82967e-08		regulation of systemic acquired resistance	GO:0010112	P	5	12	8	5.17476e-14
protein-containing complex	GO:0032991	C	2	1535	9	0.974285		transcription regulator activity	GO:0140110	F	2	904	30	2.40826e-08		regulation of immune system process	GO:0002682	P	3	12	8	5.17476e-14
integral component of membrane	GO:0016021	C	4	889	4	0.980176		enzyme inhibitor activity	GO:0004857	F	4	823	28	4.21498e-08		lipid transport	GO:0006869	P	5	120	16	1.25279e-13
intrinsic component of membrane	GO:0031224	C	3	892	4	0.980606		acid phosphatase activity	GO:0003993	F	7	126	11	7.71317e-08		lipid localization	GO:0010876	P	4	125	16	2.4e-13
cytoplasm	GO:0005737	C	3	658	2	0.990825		enzyme regulator activity	GO:0030234	F	3	915	28	3.60284e-07		regulation of response to stress	GO:0080134	P	4	15	8	6.54886e-13
nucleus	GO:0005634	C	5	495	1	0.993716		chitinase activity	GO:0004568	F	6	77	8	1.23137e-06		regulation of response to stimulus	GO:0048583	P	3	24	8	6.90559e-11
membrane	GO:0016020	C	3	2191	11	0.997364		molecular function regulator	GO:0098772	F	2	977	28	1.29249e-06		defense response to other organism	GO:0098542	P	4	50	9	1.88015e-09
intracellular	GO:0005622	C	2	2395	12	0.99824		carbon-nitrogen ligase activity, with glutamine as amido-N-donor	GO:0016884	F	5	40	6	3.06557e-06		response to biotic stimulus	GO:0009607	P	3	50	9	1.88015e-09
intracellular membrane-bounded organelle	GO:0043231	C	4	820	1	0.999779		oxidoreductase activity	GO:0016491	F	3	3607	64	1.30658e-05		response to external stimulus	GO:0009605	P	3	50	9	1.88015e-09
membrane-bounded organelle	GO:0043227	C	4	889	1	0.999892		phosphoric ester hydrolase activity	GO:0042578	F	5	296	12	6.03845e-05		response to external biotic stimulus	GO:0043207	P	4	50	9	1.88015e-09
plasma membrane	GO:0005886	C	4	66	0	1		phosphatase activity	GO:0016791	F	6	263	11	9.21047e-05		response to other organism	GO:0051707	P	3	50	9	1.88015e-09
cytoskeleton	GO:0005856	C	5	30	0	1		ligase activity, forming carbon-nitrogen bonds	GO:0016879	F	4	107	7	0.000116937		macromolecule localization	GO:0033036	P	3	297	17	1.47505e-08
cell wall	GO:0005618	C	4	66	0	1		metal ion binding	GO:0046872	F	5	3628	58	0.000499775		multi-organism process	GO:0051704	P	2	92	9	4.4649e-07
endoplasmic reticulum membrane	GO:0005789	C	5	75	0	1		cation binding	GO:0043169	F	4	3628	58	0.000499775		organic substance transport	GO:0071702	P	5	386	17	6.17401e-07
nucleoplasm	GO:0005654	C	3	68	0	1		protein dimerization activity	GO:0046983	F	4	665	17	0.000559585		biological_process	GO:0008150	P	1	8180	123	5.55039e-06
intracellular organelle lumen	GO:0070013	C	4	123	0	1		iron ion binding	GO:0005506	F	7	1630	31	0.000769883		metal ion transport	GO:0030001	P	7	209	10	6.3064e-05
nuclear lumen	GO:0031981	C	5	96	0	1		ligase activity	GO:0016874	F	3	150	7	0.000908094		defense response	GO:0006952	P	4	369	13	0.000124187
membrane protein complex	GO:0098796	C	3	428	0	1		ammonium transmembrane transporter activity	GO:0008519	F	6	21	3	0.00120898		response to stress	GO:0006950	P	3	599	16	0.000505189
membrane-enclosed lumen	GO:0031974	C	3	123	0	1		acetylglutamate kinase activity	GO:0003991	F	6	6	2	0.00150259		transport	GO:0006810	P	4	1546	30	0.000678989
chromosomal region	GO:0098687	C	3	27	0	1		N-acetyltransferase activity	GO:0008080	F	7	103	5	0.00411158		establishment of localization	GO:0051234	P	3	1549	30	0.000700031
chloroplast	GO:0009507	C	5	26	0	1		N-acyltransferase activity	GO:0016410	F	6	106	5	0.00464372		localization	GO:0051179	P	2	1568	30	0.000847084
photosystem I	GO:0009522	C	5	68	0	1		acetyltransferase activity	GO:0016407	F	6	111	5	0.00563653		response to hormone	GO:0009725	P	4	309	10	0.0013798
photosystem	GO:0009521	C	4	310	0	1		oxidoreductase activity, acting on peroxide as acceptor	GO:0016684	F	4	766	16	0.00584445		response to endogenous stimulus	GO:0009719	P	3	309	10	0.0013798
acetyltransferase complex	GO:1902493	C	5	17	0	1		peroxidase activity	GO:0004601	F	3	766	16	0.00584445		response to auxin	GO:0009733	P	5	309	10	0.0013798
catalytic complex	GO:1902494	C	3	219	0	1		calmodulin binding	GO:0005516	F	4	73	4	0.00659401		response to organic substance	GO:0010033	P	4	309	10	0.0013798
external encapsulating structure	GO:0030312	C	3	66	0	1		transition metal ion binding	GO:0046914	F	6	2542	39	0.00772757		response to stimulus	GO:0050896	P	2	1435	27	0.00190049
organelle lumen	GO:0043233	C	4	123	0	1		electron transfer activity	GO:0009055	F	4	656	14	0.00800149		lipid metabolic process	GO:0006629	P	4	708	16	0.00278069
plastid	GO:0009536	C	4	26	0	1		antioxidant activity	GO:0016209	F	2	813	16	0.00996762		pteridine-containing compound metabolic process	GO:0042558	P	5	12	2	0.0063496
vesicle tethering complex	GO:0099023	C	3	163	0	1		calcium ion binding	GO:0005509	F	6	563	12	0.0135655		pigment catabolic process	GO:0046149	P	4	13	2	0.00745385
nuclear outer membrane-endoplasmic reticulum membrane network	GO:0042175	C	4	75	0	1		O-methyltransferase activity	GO:0008171	F	6	30	2	0.0371186		porphyrin-containing compound catabolic process	GO:0006787	P	6	13	2	0.00745385
cell periphery	GO:0071944	C	3	284	0	1		phosphotransferase activity, carboxyl group as acceptor	GO:0016774	F	5	33	2	0.0441706		tetrapyrrole catabolic process	GO:0033015	P	6	13	2	0.00745385
kinetochore	GO:0000776	C	4	6	0	1		transferase activity, transferring acyl groups other than amino-acyl groups	GO:0016747	F	5	763	13	0.0504257		chlorophyll catabolic process	GO:0015996	P	5	13	2	0.00745385
chromosome, centromeric region	GO:0000775	C	4	27	0	1		transferase activity, transferring acyl groups	GO:0016746	F	4	772	13	0.0543046		cation transport	GO:0006812	P	6	413	10	0.0103649
peptidase complex	GO:1905368	C	4	31	0	1		uroporphyrinogen-III synthase activity	GO:0004852	F	6	6	1	0.0593906		metabolic process	GO:0008152	P	2	4942	66	0.0144164
thylakoid	GO:0009579	C	3	331	0	1		methyltransferase activity	GO:0008168	F	5	485	9	0.061571		response to chemical	GO:0042221	P	3	573	12	0.0153604
transferase complex	GO:1990234	C	4	122	0	1		oxidoreductase activity, acting on diphenols and related substances as donors, oxygen as acceptor	GO:0016682	F	5	40	2	0.0623175		chlorophyll metabolic process	GO:0015994	P	6	19	2	0.0156978
endomembrane system	GO:0012505	C	3	191	0	1		transferase activity, transferring one-carbon groups	GO:0016741	F	4	496	9	0.0687027		cofactor catabolic process	GO:0051187	P	5	21	2	0.0190225
protein acetyltransferase complex	GO:0031248	C	3	17	0	1		acetyl-CoA:L-glutamate N-acetyltransferase activity	GO:0004042	F	8	7	1	0.0689408		cell wall polysaccharide biosynthetic process	GO:0070592	P	6	26	2	0.0284769
SAGA-type complex	GO:0070461	C	5	14	0	1		magnesium ion binding	GO:0000287	F	6	361	7	0.0771899		porphyrin-containing compound metabolic process	GO:0006778	P	5	26	2	0.0284769
supramolecular complex	GO:0099080	C	3	6	0	1		phosphatidylinositol phospholipase C activity	GO:0004435	F	8	9	1	0.0877516		hemicellulose metabolic process	GO:0010410	P	6	26	2	0.0284769
exocyst	GO:0000145	C	4	152	0	1		phospholipase C activity	GO:0004629	F	7	9	1	0.0877516		cell wall polysaccharide metabolic process	GO:0010383	P	5	26	2	0.0284769
organelle membrane	GO:0031090	C	4	245	0	1		oxidoreductase activity, acting on diphenols and related substances as donors	GO:0016679	F	4	50	2	0.0916905		cell wall macromolecule metabolic process	GO:0044036	P	4	26	2	0.0284769
SAGA complex	GO:0000124	C	5	3	0	1		glutathione synthase activity	GO:0004363	F	6	11	1	0.106183		cell wall macromolecule biosynthetic process	GO:0044038	P	5	26	2	0.0284769
histone acetyltransferase complex	GO:0000123	C	4	17	0	1		phosphoric diester hydrolase activity	GO:0008081	F	6	12	1	0.115259		xylan biosynthetic process	GO:0045492	P	7	26	2	0.0284769
cell cortex	GO:0005938	C	4	152	0	1		manganese ion binding	GO:0030145	F	7	255	5	0.119608		xylan metabolic process	GO:0045491	P	7	26	2	0.0284769
photosynthetic membrane	GO:0034357	C	4	310	0	1		hydrolase activity, acting on carbon-nitrogen (but not peptide) bonds, in linear amidines	GO:0016813	F	5	13	1	0.124243		cellular component macromolecule biosynthetic process	GO:0070589	P	4	26	2	0.0284769
								hydro-lyase activity	GO:0016836	F	5	66	2	0.144824		ion transport	GO:0006811	P	5	534	10	0.0482051
								alternative oxidase activity	GO:0009916	F	6	17	1	0.159276		tetrapyrrole metabolic process	GO:0033013	P	5	36	2	0.0516725
								racemase and epimerase activity	GO:0016854	F	4	18	1	0.167813		cellular polysaccharide biosynthetic process	GO:0033692	P	6	37	2	0.0542673
								racemase and epimerase activity, acting on carbohydrates and derivatives	GO:0016857	F	5	18	1	0.167813		cellular carbohydrate biosynthetic process	GO:0034637	P	5	37	2	0.0542673
								UDP-glucose 4-epimerase activity	GO:0003978	F	6	18	1	0.167813		polysaccharide biosynthetic process	GO:0000271	P	6	37	2	0.0542673
								monooxygenase activity	GO:0004497	F	4	299	5	0.189532		cellular polysaccharide metabolic process	GO:0044264	P	5	37	2	0.0542673
								aspartic-type peptidase activity	GO:0070001	F	6	226	4	0.198539		pigment metabolic process	GO:0042440	P	3	38	2	0.0569072
								aspartic-type endopeptidase activity	GO:0004190	F	7	226	4	0.198539		carbohydrate biosynthetic process	GO:0016051	P	5	39	2	0.059591
								carbon-oxygen lyase activity	GO:0016835	F	4	83	2	0.206277		aromatic compound catabolic process	GO:0019439	P	5	52	2	0.097971
								catechol oxidase activity	GO:0004097	F	6	23	1	0.209219		organic cyclic compound catabolic process	GO:1901361	P	5	55	2	0.107609
								nucleoside-triphosphate diphosphatase activity	GO:0047429	F	7	23	1	0.209219		heterocycle catabolic process	GO:0046700	P	5	55	2	0.107609
								phospholipase activity	GO:0004620	F	6	24	1	0.21725		cellular nitrogen compound catabolic process	GO:0044270	P	5	55	2	0.107609
								ATPase activity	GO:0016887	F	8	25	1	0.2252		tryptophan biosynthetic process	GO:0000162	P	7	14	1	0.133135
								phosphogluconate dehydrogenase (decarboxylating) activity	GO:0004616	F	6	27	1	0.240858		tryptophan metabolic process	GO:0006568	P	6	14	1	0.133135
								cysteine-type endopeptidase inhibitor activity	GO:0004869	F	7	94	2	0.247337		indole-containing compound metabolic process	GO:0042430	P	5	14	1	0.133135
								acid-amino acid ligase activity	GO:0016881	F	5	28	1	0.248568		indole-containing compound biosynthetic process	GO:0042435	P	6	14	1	0.133135
								ion binding	GO:0043167	F	3	7313	80	0.255099		indolalkylamine metabolic process	GO:0006586	P	6	14	1	0.133135
								steroid dehydrogenase activity, acting on the CH-OH group of donors, NAD or NADP as acceptor	GO:0033764	F	5	29	1	0.2562		indolalkylamine biosynthetic process	GO:0046219	P	7	14	1	0.133135
								3-beta-hydroxy-delta5-steroid dehydrogenase activity	GO:0003854	F	6	29	1	0.2562		cell wall biogenesis	GO:0042546	P	4	64	2	0.137868
								lipase activity	GO:0016298	F	5	30	1	0.263754		cell wall organization or biogenesis	GO:0071554	P	3	64	2	0.137868
								inorganic phosphate transmembrane transporter activity	GO:0005315	F	5	31	1	0.271232		polysaccharide metabolic process	GO:0005976	P	5	66	2	0.144824
								potassium ion transmembrane transporter activity	GO:0015079	F	7	101	2	0.273626		cellular biogenic amine metabolic process	GO:0006576	P	6	17	1	0.159276
								steroid dehydrogenase activity	GO:0016229	F	4	32	1	0.278634		cellular biogenic amine biosynthetic process	GO:0042401	P	7	17	1	0.159276
								carbonate dehydratase activity	GO:0004089	F	6	32	1	0.278634		amine biosynthetic process	GO:0009309	P	6	17	1	0.159276
								serine-type exopeptidase activity	GO:0070008	F	7	211	3	0.361982		amine metabolic process	GO:0009308	P	5	17	1	0.159276
								serine-type carboxypeptidase activity	GO:0004185	F	8	211	3	0.361982		cellular amine metabolic process	GO:0044106	P	5	17	1	0.159276
								carboxypeptidase activity	GO:0004180	F	7	217	3	0.378463		cofactor metabolic process	GO:0051186	P	4	72	2	0.166096
								cation transmembrane transporter activity	GO:0008324	F	5	400	5	0.38315		cellular carbohydrate metabolic process	GO:0044262	P	4	74	2	0.173303
								oxidoreductase activity, acting on the CH-OH group of donors, NAD or NADP as acceptor	GO:0016616	F	5	135	2	0.398745		glycerol ether metabolic process	GO:0006662	P	5	19	1	0.176264
								isomerase activity	GO:0016853	F	3	148	2	0.444063		ether metabolic process	GO:0018904	P	4	19	1	0.176264
								oxidoreductase activity, acting on CH-OH group of donors	GO:0016614	F	4	160	2	0.484158		carbohydrate metabolic process	GO:0005975	P	4	233	4	0.213187
								exopeptidase activity	GO:0008238	F	6	266	3	0.507712		defense response to bacterium	GO:0042742	P	5	24	1	0.21725
								lyase activity	GO:0016829	F	3	169	2	0.513027		response to bacterium	GO:0009617	P	4	24	1	0.21725
								secondary active transmembrane transporter activity	GO:0015291	F	5	73	1	0.52541		response to water	GO:0009415	P	4	24	1	0.21725
								dioxygenase activity	GO:0051213	F	4	75	1	0.535008		response to water deprivation	GO:0009414	P	4	24	1	0.21725
								oxidoreductase activity, acting on single donors with incorporation of molecular oxygen, incorporation of two atoms of oxygen	GO:0016702	F	5	75	1	0.535008		response to desiccation	GO:0009269	P	5	24	1	0.21725
								nuclease activity	GO:0004518	F	5	76	1	0.539734		response to oxygen-containing compound	GO:1901700	P	4	32	1	0.278634
								copper ion binding	GO:0005507	F	7	182	2	0.5528		response to acid chemical	GO:0001101	P	4	32	1	0.278634
								active transmembrane transporter activity	GO:0022804	F	4	79	1	0.553626		aromatic amino acid family biosynthetic process	GO:0009073	P	6	35	1	0.300393
								intramolecular transferase activity	GO:0016866	F	4	80	1	0.558163		aromatic amino acid family metabolic process	GO:0009072	P	5	35	1	0.300393
								metal ion transmembrane transporter activity	GO:0046873	F	6	198	2	0.598521		response to abiotic stimulus	GO:0009628	P	3	36	1	0.307499
								ATP binding	GO:0005524	F	4	1336	13	0.59976		response to inorganic substance	GO:0010035	P	4	40	1	0.335211
								oxidoreductase activity, acting on single donors with incorporation of molecular oxygen	GO:0016701	F	4	91	1	0.605132		cellular amino acid biosynthetic process	GO:0008652	P	5	41	1	0.341964
								hydrolase activity, acting on carbon-nitrogen (but not peptide) bonds	GO:0016810	F	4	92	1	0.609146		alpha-amino acid biosynthetic process	GO:1901607	P	6	41	1	0.341964
								transmembrane transporter activity	GO:0022857	F	3	749	7	0.638217		alpha-amino acid metabolic process	GO:1901605	P	5	47	1	0.381068
								drug binding	GO:0008144	F	3	1377	13	0.642558		regulation of biological process	GO:0050789	P	2	793	9	0.414605
								ion transmembrane transporter activity	GO:0015075	F	4	667	6	0.671599		microtubule-based process	GO:0007017	P	3	56	1	0.435417
								actin binding	GO:0003779	F	5	121	1	0.709401		organic substance metabolic process	GO:0071704	P	3	3157	33	0.456816
								cytoskeletal protein binding	GO:0008092	F	4	127	1	0.72669		cellular amino acid metabolic process	GO:0006520	P	4	71	1	0.515615
								metalloendopeptidase activity	GO:0004222	F	7	139	1	0.758248		biological regulation	GO:0065007	P	2	869	9	0.521993
								sulfotransferase activity	GO:0008146	F	5	142	1	0.765551		cellular component biogenesis	GO:0044085	P	3	180	2	0.546833
								serine-type peptidase activity	GO:0008236	F	6	638	5	0.776514		carboxylic acid biosynthetic process	GO:0046394	P	6	78	1	0.549043
								serine hydrolase activity	GO:0017171	F	5	638	5	0.776514		organic acid biosynthetic process	GO:0016053	P	5	78	1	0.549043
								hydrolase activity, acting on acid phosphorus-nitrogen bonds	GO:0016825	F	4	638	5	0.776514		peptidyl-proline modification	GO:0018208	P	8	81	1	0.562654
								peptidase activity, acting on L-amino acid peptides	GO:0070011	F	5	1201	10	0.777793		protein peptidyl-prolyl isomerization	GO:0000413	P	9	81	1	0.562654
								peptidase activity	GO:0008233	F	4	1201	10	0.777793		peptidyl-amino acid modification	GO:0018193	P	7	90	1	0.601076
								monovalent inorganic cation transmembrane transporter activity	GO:0015077	F	6	282	2	0.781612		small molecule biosynthetic process	GO:0044283	P	4	110	1	0.674819
								endopeptidase activity	GO:0004175	F	6	871	7	0.781667		primary metabolic process	GO:0044238	P	3	2991	28	0.696562
								purine ribonucleoside triphosphate binding	GO:0035639	F	5	1539	13	0.785231		organonitrogen compound catabolic process	GO:1901565	P	5	239	2	0.699363
								transferase activity, transferring sulfur-containing groups	GO:0016782	F	4	151	1	0.786166		nitrogen compound transport	GO:0071705	P	5	256	2	0.73458
								transporter activity	GO:0005215	F	2	1656	14	0.79108		cellular component organization or biogenesis	GO:0071840	P	2	259	2	0.740417
								metallopeptidase activity	GO:0008237	F	6	164	1	0.81279		carboxylic acid metabolic process	GO:0019752	P	6	144	1	0.770297
								passive transmembrane transporter activity	GO:0022803	F	4	220	1	0.894452		organic acid metabolic process	GO:0006082	P	4	144	1	0.770297
								channel activity	GO:0015267	F	5	220	1	0.894452		oxoacid metabolic process	GO:0043436	P	5	144	1	0.770297
								ion channel activity	GO:0005216	F	5	220	1	0.894452		regulation of RNA biosynthetic process	GO:2001141	P	6	145	1	0.772634
								inorganic cation transmembrane transporter activity	GO:0022890	F	5	379	2	0.898448		regulation of nucleic acid-templated transcription	GO:1903506	P	7	145	1	0.772634
								inorganic molecular entity transmembrane transporter activity	GO:0015318	F	4	668	4	0.908357		regulation of RNA metabolic process	GO:0051252	P	5	145	1	0.772634
								structural constituent of ribosome	GO:0003735	F	3	956	6	0.923422		regulation of transcription, DNA-templated	GO:0006355	P	6	145	1	0.772634
								serine-type endopeptidase activity	GO:0004252	F	7	427	2	0.931661		regulation of nucleobase-containing compound metabolic process	GO:0019219	P	5	148	1	0.779504
								structural molecule activity	GO:0005198	F	2	1012	6	0.944775		small molecule metabolic process	GO:0044281	P	3	284	2	0.784909
								protein kinase activity	GO:0004672	F	4	5392	44	0.948016		protein transport	GO:0015031	P	5	155	1	0.794738
								transferase activity	GO:0016740	F	3	8128	69	0.95372		amide transport	GO:0042886	P	6	155	1	0.794738
								kinase activity	GO:0016301	F	5	5688	46	0.958401		peptide transport	GO:0015833	P	6	155	1	0.794738
								pyrophosphatase activity	GO:0016462	F	6	642	3	0.958912		cellular catabolic process	GO:0044248	P	4	293	2	0.799207
								hydrolase activity, acting on acid anhydrides, in phosphorus-containing anhydrides	GO:0016818	F	5	645	3	0.95984		establishment of protein localization	GO:0045184	P	4	158	1	0.80094
								double-stranded DNA binding	GO:0003690	F	6	316	1	0.960526		organic substance catabolic process	GO:1901575	P	4	308	2	0.821172
								hydrolase activity, acting on acid anhydrides	GO:0016817	F	4	651	3	0.961638		protein localization	GO:0008104	P	4	172	1	0.8275
								RNA binding	GO:0003723	F	5	815	4	0.966229		heterocycle metabolic process	GO:0046483	P	4	818	6	0.838106
								transferase activity, transferring phosphorus-containing groups	GO:0016772	F	4	5795	46	0.969722		cellular aromatic compound metabolic process	GO:0006725	P	4	820	6	0.839751
								phosphotransferase activity, alcohol group as acceptor	GO:0016773	F	5	5594	44	0.971533		organic cyclic compound metabolic process	GO:1901360	P	4	828	6	0.846195
								GTPase activity	GO:0003924	F	8	384	1	0.980349		catabolic process	GO:0009056	P	3	329	2	0.8483
								nucleoside-triphosphatase activity	GO:0017111	F	7	604	2	0.985154		aromatic compound biosynthetic process	GO:0019438	P	5	335	2	0.855333
								catalytic activity, acting on a protein	GO:0140096	F	3	6972	54	0.98779		heterocycle biosynthetic process	GO:0018130	P	5	344	2	0.865326
								adenyl ribonucleotide binding	GO:0032559	F	6	3373	22	0.99121		organic cyclic compound biosynthetic process	GO:1901362	P	5	354	2	0.875685
								adenyl nucleotide binding	GO:0030554	F	6	3381	22	0.991523		organonitrogen compound metabolic process	GO:1901564	P	4	1491	11	0.891904
								zinc ion binding	GO:0008270	F	7	475	1	0.992282		proteolysis	GO:0006508	P	5	778	5	0.896952
								purine ribonucleotide binding	GO:0032555	F	5	3576	22	0.996615		drug transport	GO:0015893	P	5	224	1	0.898687
								purine nucleotide binding	GO:0017076	F	5	3584	22	0.996744		drug transmembrane transport	GO:0006855	P	6	224	1	0.898687
								ribonucleotide binding	GO:0032553	F	4	3609	22	0.997119		response to drug	GO:0042493	P	4	224	1	0.898687
								carbohydrate derivative binding	GO:0097367	F	3	3637	22	0.997491		nucleic acid-templated transcription	GO:0097659	P	7	229	1	0.903743
								anion binding	GO:0043168	F	4	3685	22	0.998026		transcription, DNA-templated	GO:0006351	P	6	229	1	0.903743
								molecular_function	GO:0003674	F	1	54639	525	0.998109		RNA biosynthetic process	GO:0032774	P	6	229	1	0.903743
								ADP binding	GO:0043531	F	5	2023	9	0.998739		regulation of cellular macromolecule biosynthetic process	GO:2000112	P	6	234	1	0.908547
								nucleotide binding	GO:0000166	F	4	4035	23	0.999374		regulation of biosynthetic process	GO:0009889	P	4	234	1	0.908547
								nucleoside phosphate binding	GO:1901265	F	4	4035	23	0.999374		regulation of cellular biosynthetic process	GO:0031326	P	5	234	1	0.908547
								small molecule binding	GO:0036094	F	3	4051	23	0.999425		regulation of macromolecule biosynthetic process	GO:0010556	P	5	234	1	0.908547
								DNA binding	GO:0003677	F	5	4402	10	1		cellular macromolecule biosynthetic process	GO:0034645	P	5	534	3	0.908644
								protein binding	GO:0005515	F	3	13636	75	1		macromolecule biosynthetic process	GO:0009059	P	5	546	3	0.916196
								hydroxymethylglutaryl-CoA reductase (NADPH) activity	GO:0004420	F	6	9	0	1		nucleobase-containing compound biosynthetic process	GO:0034654	P	5	264	1	0.932741
								hydroxyethylthiazole kinase activity	GO:0004417	F	6	8	0	1		cellular nitrogen compound biosynthetic process	GO:0044271	P	5	437	2	0.937146
								oxidoreductase activity, acting on NAD(P)H	GO:0016651	F	4	277	0	1		regulation of primary metabolic process	GO:0080090	P	4	276	1	0.940522
								acylglycerol O-acyltransferase activity	GO:0016411	F	7	54	0	1		regulation of nitrogen compound metabolic process	GO:0051171	P	4	276	1	0.940522
								oxidoreductase activity, acting on NAD(P)H, quinone or similar compound as acceptor	GO:0016655	F	5	190	0	1		regulation of cellular metabolic process	GO:0031323	P	4	279	1	0.942322
								transferase activity, transferring amino-acyl groups	GO:0016755	F	4	6	0	1		regulation of gene expression	GO:0010468	P	5	312	1	0.958874
								transferase activity, transferring glycosyl groups	GO:0016757	F	4	573	0	1		cellular biosynthetic process	GO:0044249	P	4	796	4	0.961395
								5'-3' RNA polymerase activity	GO:0034062	F	5	38	0	1		organic substance biosynthetic process	GO:1901576	P	4	821	4	0.967635
								oxidoreductase activity, acting on the CH-CH group of donors, iron-sulfur protein as acceptor	GO:0016636	F	5	5	0	1		regulation of macromolecule metabolic process	GO:0060255	P	4	354	1	0.973266
								transferase activity, transferring hexosyl groups	GO:0016758	F	5	283	0	1		regulation of metabolic process	GO:0019222	P	3	357	1	0.974076
								L-threonine ammonia-lyase activity	GO:0004794	F	6	6	0	1		cellular protein modification process	GO:0006464	P	6	358	1	0.974341
								transferase activity, transferring pentosyl groups	GO:0016763	F	5	48	0	1		protein modification process	GO:0036211	P	5	358	1	0.974341
								catalytic activity, acting on a tRNA	GO:0140101	F	4	64	0	1		organonitrogen compound biosynthetic process	GO:1901566	P	5	398	1	0.982979
								transferase activity, transferring alkyl or aryl (other than methyl) groups	GO:0016765	F	4	118	0	1		biosynthetic process	GO:0009058	P	3	947	4	0.987095
								transferase activity, transferring aldehyde or ketonic groups	GO:0016744	F	4	7	0	1		cellular nitrogen compound metabolic process	GO:0034641	P	4	963	4	0.988556
								heterocyclic compound binding	GO:1901363	F	3	12016	44	1		protein metabolic process	GO:0019538	P	4	1277	6	0.989827
								oxidoreductase activity, acting on the CH-CH group of donors	GO:0016627	F	4	70	0	1		nitrogen compound metabolic process	GO:0006807	P	3	2199	12	0.994403
								succinyltransferase activity	GO:0016748	F	6	6	0	1		macromolecule modification	GO:0043412	P	5	520	1	0.99514
								oxidoreductase activity, acting on the CH-CH group of donors, NAD or NADP as acceptor	GO:0016628	F	5	25	0	1		cellular macromolecule metabolic process	GO:0044260	P	4	1092	4	0.995756
								RNA polymerase activity	GO:0097747	F	4	38	0	1		transmembrane transport	GO:0055085	P	5	548	1	0.996357
								protochlorophyllide reductase activity	GO:0016630	F	6	7	0	1		RNA metabolic process	GO:0016070	P	6	592	1	0.997683
								S-succinyltransferase activity	GO:0016751	F	7	6	0	1		cellular metabolic process	GO:0044237	P	3	2012	9	0.998643
								UDP-glucosyltransferase activity	GO:0035251	F	6	30	0	1		nucleic acid metabolic process	GO:0090304	P	5	664	1	0.998897
								polygalacturonase activity	GO:0004650	F	6	138	0	1		macromolecule metabolic process	GO:0043170	P	4	2071	9	0.999088
								nucleic acid binding	GO:0003676	F	4	7948	21	1		regulation of cellular process	GO:0050794	P	3	685	1	0.999111
								phosphorylase activity	GO:0004645	F	6	9	0	1		gene expression	GO:0010467	P	5	688	1	0.999138
								phosphoserine phosphatase activity	GO:0004647	F	7	6	0	1		cellular protein metabolic process	GO:0044267	P	5	698	1	0.999223
								transmembrane signaling receptor activity	GO:0004888	F	4	101	0	1		nucleobase-containing compound metabolic process	GO:0006139	P	4	720	1	0.999381
								cofactor binding	GO:0048037	F	3	91	0	1		cellular process	GO:0009987	P	2	2806	10	0.999986
								intramolecular oxidoreductase activity	GO:0016860	F	4	30	0	1		monovalent inorganic cation transport	GO:0015672	P	7	43	0	1
								intramolecular oxidoreductase activity, interconverting aldoses and ketoses	GO:0016861	F	5	21	0	1		monosaccharide metabolic process	GO:0005996	P	4	33	0	1
								thiol-dependent ubiquitinyl hydrolase activity	GO:0036459	F	5	39	0	1		reproductive system development	GO:0061458	P	5	38	0	1
								aminoacyl-tRNA editing activity	GO:0002161	F	5	9	0	1		regulation of developmental process	GO:0050793	P	3	9	0	1
								purine phosphoribosyltransferase activity	GO:0106130	F	6	12	0	1		cellular localization	GO:0051641	P	3	132	0	1
								S-formylglutathione hydrolase activity	GO:0018738	F	6	3	0	1		signaling	GO:0023052	P	2	284	0	1
								cyclic-nucleotide phosphodiesterase activity	GO:0004112	F	7	3	0	1		positive regulation of stomatal complex development	GO:2000123	P	5	6	0	1
								methionine adenosyltransferase activity	GO:0004478	F	5	13	0	1		phosphorelay signal transduction system	GO:0000160	P	5	231	0	1
								translation regulator activity	GO:0045182	F	2	166	0	1		carbohydrate derivative metabolic process	GO:1901135	P	4	219	0	1
								lipid transporter activity	GO:0005319	F	3	8	0	1		carbohydrate derivative biosynthetic process	GO:1901137	P	5	201	0	1
								oxidoreductase activity, acting on a sulfur group of donors	GO:0016667	F	4	50	0	1		sucrose metabolic process	GO:0005985	P	6	37	0	1
								oxidoreductase activity, acting on a sulfur group of donors, NAD(P) as acceptor	GO:0016668	F	5	23	0	1		disaccharide metabolic process	GO:0005984	P	5	37	0	1
								translation regulator activity, nucleic acid binding	GO:0090079	F	3	166	0	1		glycogen biosynthetic process	GO:0005978	P	7	11	0	1
								GTP binding	GO:0005525	F	6	203	0	1		glycogen metabolic process	GO:0005977	P	6	11	0	1
								thiolester hydrolase activity	GO:0016790	F	5	21	0	1		regulation of multicellular organismal development	GO:2000026	P	4	9	0	1
								oxidoreductase activity, acting on a sulfur group of donors, disulfide as acceptor	GO:0016671	F	5	18	0	1		seed development	GO:0048316	P	4	35	0	1
								red chlorophyll catabolite reductase activity	GO:0051743	F	6	5	0	1		phospholipid metabolic process	GO:0006644	P	5	119	0	1
								inorganic anion transmembrane transporter activity	GO:0015103	F	5	51	0	1		intracellular protein transport	GO:0006886	P	5	79	0	1
								nucleotidyltransferase activity	GO:0016779	F	5	70	0	1		tRNA modification	GO:0006400	P	7	42	0	1
								S-acyltransferase activity	GO:0016417	F	6	14	0	1		membrane lipid metabolic process	GO:0006643	P	5	46	0	1
								phospholipid binding	GO:0005543	F	4	64	0	1		developmental process involved in reproduction	GO:0003006	P	3	38	0	1
								coenzyme binding	GO:0050662	F	4	62	0	1		regulation of stomatal complex development	GO:2000038	P	5	6	0	1
								molecular transducer activity	GO:0060089	F	2	104	0	1		glycerophospholipid metabolic process	GO:0006650	P	6	93	0	1
								ligand-gated ion channel activity	GO:0015276	F	6	87	0	1		positive regulation of post-embryonic development	GO:0048582	P	4	6	0	1
								dephospho-CoA kinase activity	GO:0004140	F	6	6	0	1		regulation of post-embryonic development	GO:0048580	P	4	9	0	1
								extracellular ligand-gated ion channel activity	GO:0005230	F	7	87	0	1		fatty acid metabolic process	GO:0006631	P	5	70	0	1
								diacylglycerol O-acyltransferase activity	GO:0004144	F	8	52	0	1		GPI anchor metabolic process	GO:0006505	P	7	28	0	1
								dihydrolipoyl dehydrogenase activity	GO:0004148	F	6	9	0	1		GPI anchor biosynthetic process	GO:0006506	P	7	28	0	1
								tetrapyrrole binding	GO:0046906	F	4	26	0	1		liposaccharide metabolic process	GO:1903509	P	5	39	0	1
								signaling receptor activity	GO:0038023	F	3	104	0	1		organophosphate metabolic process	GO:0019637	P	4	172	0	1
								binding	GO:0005488	F	2	30382	177	1		positive regulation of multicellular organismal process	GO:0051240	P	3	6	0	1
								S-adenosylmethionine-dependent methyltransferase activity	GO:0008757	F	6	52	0	1		attachment of GPI anchor to protein	GO:0016255	P	7	8	0	1
								dihydrolipoyllysine-residue succinyltransferase activity	GO:0004149	F	4	6	0	1		DNA methylation or demethylation	GO:0044728	P	7	21	0	1
								anion transmembrane transporter activity	GO:0008509	F	5	60	0	1		intracellular transport	GO:0046907	P	4	90	0	1
								transition metal ion transmembrane transporter activity	GO:0046915	F	7	62	0	1		protein folding	GO:0006457	P	3	54	0	1
								cysteine synthase activity	GO:0004124	F	5	24	0	1		phosphatidylinositol biosynthetic process	GO:0006661	P	7	28	0	1
								glycerol-3-phosphate dehydrogenase [NAD+] activity	GO:0004367	F	7	14	0	1		DNA modification	GO:0006304	P	6	21	0	1
								catalytic activity, acting on RNA	GO:0140098	F	3	147	0	1		glycolipid metabolic process	GO:0006664	P	6	39	0	1
								phosphatidylinositol binding	GO:0035091	F	5	27	0	1		cellular homeostasis	GO:0019725	P	3	138	0	1
								glycogen (starch) synthase activity	GO:0004373	F	7	27	0	1		lipid biosynthetic process	GO:0008610	P	5	155	0	1
								N,N-dimethylaniline monooxygenase activity	GO:0004499	F	6	158	0	1		phosphorus metabolic process	GO:0006793	P	4	238	0	1
								metallocarboxypeptidase activity	GO:0004181	F	8	6	0	1		macromolecule glycosylation	GO:0043413	P	4	123	0	1
								carbohydrate kinase activity	GO:0019200	F	6	62	0	1		phosphate-containing compound metabolic process	GO:0006796	P	5	238	0	1
								transmitter-gated channel activity	GO:0022835	F	5	87	0	1		macromolecule methylation	GO:0043414	P	4	78	0	1
								gated channel activity	GO:0022836	F	6	87	0	1		DNA alkylation	GO:0006305	P	7	21	0	1
								ligand-gated channel activity	GO:0022834	F	7	87	0	1		DNA methylation	GO:0006306	P	5	21	0	1
								ribonuclease inhibitor activity	GO:0008428	F	5	14	0	1		protein glycosylation	GO:0006486	P	5	123	0	1
								transmitter-gated ion channel activity	GO:0022824	F	6	87	0	1		protein N-linked glycosylation	GO:0006487	P	6	2	0	1
								diphosphomevalonate decarboxylase activity	GO:0004163	F	6	6	0	1		inorganic ion transmembrane transport	GO:0098660	P	7	43	0	1
								NADH dehydrogenase (quinone) activity	GO:0050136	F	6	150	0	1		phytochromobilin metabolic process	GO:0051202	P	5	3	0	1
								ubiquitin-like protein-specific protease activity	GO:0019783	F	7	39	0	1		glycosylation	GO:0070085	P	3	123	0	1
								ubiquitin-like protein transferase activity	GO:0019787	F	4	209	0	1		carbohydrate catabolic process	GO:0016052	P	5	29	0	1
								zinc ion transmembrane transporter activity	GO:0005385	F	7	38	0	1		cation transmembrane transport	GO:0098655	P	7	43	0	1
								carboxylic ester hydrolase activity	GO:0052689	F	5	54	0	1		pentose metabolic process	GO:0019321	P	5	15	0	1
								guanyl nucleotide binding	GO:0019001	F	6	203	0	1		arabinose metabolic process	GO:0019566	P	6	15	0	1
								chaperone binding	GO:0051087	F	4	6	0	1		protein lipidation	GO:0006497	P	7	28	0	1
								guanyl ribonucleotide binding	GO:0032561	F	6	203	0	1		DNA metabolic process	GO:0006259	P	5	72	0	1
								metalloexopeptidase activity	GO:0008235	F	7	6	0	1		tissue development	GO:0009888	P	4	6	0	1
								cysteine-type peptidase activity	GO:0008234	F	6	49	0	1		inorganic cation transmembrane transport	GO:0098662	P	8	43	0	1
								glycerol-3-phosphate dehydrogenase [NAD(P)+] activity	GO:0047952	F	6	14	0	1		developmental process	GO:0032502	P	2	71	0	1
								peptide-methionine (S)-S-oxide reductase activity	GO:0008113	F	6	9	0	1		multicellular organismal process	GO:0032501	P	2	113	0	1
								purine ribonucleoside binding	GO:0032550	F	6	203	0	1		phospholipid biosynthetic process	GO:0008654	P	5	51	0	1
								molybdate ion transmembrane transporter activity	GO:0015098	F	6	18	0	1		energy reserve metabolic process	GO:0006112	P	5	11	0	1
								magnesium ion transmembrane transporter activity	GO:0015095	F	7	33	0	1		DNA-templated transcription, initiation	GO:0006352	P	7	30	0	1
								ribonucleoside binding	GO:0032549	F	5	203	0	1		protein methylation	GO:0006479	P	5	27	0	1
								ubiquitin binding	GO:0043130	F	5	9	0	1		regulation of multicellular organismal process	GO:0051239	P	3	9	0	1
								catalase activity	GO:0004096	F	4	10	0	1		embryo development	GO:0009790	P	4	35	0	1
								glucosyltransferase activity	GO:0046527	F	6	33	0	1		cellular macromolecule localization	GO:0070727	P	4	96	0	1
								neurotransmitter receptor activity	GO:0030594	F	4	87	0	1		embryo development ending in seed dormancy	GO:0009793	P	4	35	0	1
								ubiquitinyl hydrolase activity	GO:0101005	F	4	39	0	1		post-embryonic development	GO:0009791	P	3	44	0	1
								nucleoside binding	GO:0001882	F	4	203	0	1		oligosaccharide metabolic process	GO:0009311	P	5	39	0	1
								O-acyltransferase activity	GO:0008374	F	6	71	0	1		positive regulation of developmental process	GO:0051094	P	3	6	0	1
								NADH dehydrogenase (ubiquinone) activity	GO:0008137	F	7	150	0	1		regulation of biological quality	GO:0065008	P	3	181	0	1
								translation factor activity, RNA binding	GO:0008135	F	4	166	0	1		cellular protein localization	GO:0034613	P	5	96	0	1
								organic cyclic compound binding	GO:0097159	F	3	12016	44	1		plant epidermis development	GO:0090558	P	5	6	0	1
								divalent inorganic cation transmembrane transporter activity	GO:0072509	F	6	38	0	1		lipoprotein metabolic process	GO:0042157	P	5	28	0	1
								glutamate receptor activity	GO:0008066	F	5	87	0	1		lipoprotein biosynthetic process	GO:0042158	P	6	28	0	1
								phosphatidylinositol phosphate binding	GO:1901981	F	6	3	0	1		mRNA metabolic process	GO:0016071	P	7	141	0	1
								RNA-directed 5'-3' RNA polymerase activity	GO:0003968	F	6	14	0	1		tRNA methylation	GO:0030488	P	6	6	0	1
								UDP-glycosyltransferase activity	GO:0008194	F	5	179	0	1		monocarboxylic acid metabolic process	GO:0032787	P	7	73	0	1
								lipid binding	GO:0008289	F	3	95	0	1		tRNA metabolic process	GO:0006399	P	8	83	0	1
								purine nucleoside binding	GO:0001883	F	5	203	0	1		protein alkylation	GO:0008213	P	7	27	0	1
								phosphatidylinositol-3-phosphate binding	GO:0032266	F	7	3	0	1		RNA processing	GO:0006396	P	6	243	0	1
								N-methyltransferase activity	GO:0008170	F	6	24	0	1		mRNA processing	GO:0006397	P	7	115	0	1
								heme binding	GO:0020037	F	4	26	0	1		oxidation-reduction process	GO:0055114	P	3	52	0	1
								NAD+ kinase activity	GO:0003951	F	6	57	0	1		generation of precursor metabolites and energy	GO:0006091	P	4	53	0	1
								NADH dehydrogenase activity	GO:0003954	F	5	153	0	1		tRNA processing	GO:0008033	P	8	83	0	1
								transcription coregulator activity	GO:0003712	F	3	123	0	1		ncRNA metabolic process	GO:0034660	P	7	122	0	1
								glutaminyl-peptide cyclotransferase activity	GO:0016603	F	5	6	0	1		glycolipid biosynthetic process	GO:0009247	P	6	39	0	1
								FMN binding	GO:0010181	F	5	33	0	1		RNA methylation	GO:0001510	P	5	30	0	1
								phosphoenolpyruvate carboxykinase activity	GO:0004611	F	6	6	0	1		homeostatic process	GO:0042592	P	4	153	0	1
								ribose-5-phosphate isomerase activity	GO:0004751	F	6	9	0	1		cell communication	GO:0007154	P	3	326	0	1
								ribokinase activity	GO:0004747	F	6	20	0	1		multicellular organism development	GO:0007275	P	3	71	0	1
								carbon-nitrogen lyase activity	GO:0016840	F	4	13	0	1		RNA modification	GO:0009451	P	6	144	0	1
								ammonia-lyase activity	GO:0016841	F	5	6	0	1		vacuolar transport	GO:0007034	P	5	42	0	1
								oxidoreductase activity, acting on paired donors, with incorporation or reduction of molecular oxygen	GO:0016705	F	4	179	0	1		cofactor biosynthetic process	GO:0051188	P	5	51	0	1
								oxidoreductase activity, acting on paired donors, with incorporation or reduction of molecular oxygen, NAD(P)H as one donor, and incorporation of one atom of oxygen	GO:0016709	F	5	161	0	1		glycoprotein biosynthetic process	GO:0009101	P	6	123	0	1
								phosphoethanolamine N-methyltransferase activity	GO:0000234	F	7	8	0	1		signal transduction	GO:0007165	P	3	284	0	1
								acetolactate synthase activity	GO:0003984	F	5	7	0	1		glycoprotein metabolic process	GO:0009100	P	5	123	0	1
								translation initiation factor activity	GO:0003743	F	5	88	0	1		cellular glucan metabolic process	GO:0006073	P	6	11	0	1
								carbon-carbon lyase activity	GO:0016830	F	4	45	0	1		reproductive process	GO:0022414	P	2	83	0	1
								carboxy-lyase activity	GO:0016831	F	5	33	0	1		organophosphate biosynthetic process	GO:0090407	P	5	89	0	1
								ubiquitin-like protein binding	GO:0032182	F	4	9	0	1		ncRNA processing	GO:0034470	P	7	122	0	1
								ionotropic glutamate receptor activity	GO:0004970	F	6	87	0	1		positive regulation of biological process	GO:0048518	P	2	15	0	1
								thiol-dependent ubiquitin-specific protease activity	GO:0004843	F	6	39	0	1		glucan metabolic process	GO:0044042	P	6	11	0	1
								ubiquitin-protein transferase activity	GO:0004842	F	5	209	0	1		tetrapyrrole biosynthetic process	GO:0033014	P	6	23	0	1
								adenine phosphoribosyltransferase activity	GO:0003999	F	7	9	0	1		intracellular signal transduction	GO:0035556	P	4	234	0	1
																fruit development	GO:0010154	P	5	35	0	1
																ion transmembrane transport	GO:0034220	P	6	127	0	1
																proton transmembrane transport	GO:1902600	P	8	43	0	1
																glycerolipid biosynthetic process	GO:0045017	P	5	34	0	1
																membrane lipid biosynthetic process	GO:0046467	P	5	39	0	1
																glycerophospholipid biosynthetic process	GO:0046474	P	6	34	0	1
																phytochromobilin biosynthetic process	GO:0010024	P	6	3	0	1
																glucan biosynthetic process	GO:0009250	P	7	11	0	1
																glycerolipid metabolic process	GO:0046486	P	5	93	0	1
																stomatal complex development	GO:0010374	P	4	6	0	1
																phosphatidylinositol metabolic process	GO:0046488	P	7	87	0	1
																L-arabinose metabolic process	GO:0046373	P	7	15	0	1
																cellular response to stimulus	GO:0051716	P	3	306	0	1
																methylation	GO:0032259	P	3	84	0	1
																reproductive structure development	GO:0048608	P	4	38	0	1
																cell redox homeostasis	GO:0045454	P	4	105	0	1
																system development	GO:0048731	P	4	38	0	1
																polysaccharide catabolic process	GO:0000272	P	6	29	0	1
																macromolecule catabolic process	GO:0009057	P	5	279	0	1
																anatomical structure development	GO:0048856	P	3	71	0	1
																cellular lipid metabolic process	GO:0044255	P	4	256	0	1
																energy derivation by oxidation of organic compounds	GO:0015980	P	4	29	0	1
																reproduction	GO:0000003	P	2	83	0	1

## Sheet: sc.si.D
Term Name	GOID	Term Type	Depth	cnt(sc.si.down)	fsh(sc.si.down)		Term Name	GOID	Term Type	Depth	cnt(sc.si.down)	fsh(sc.si.down)		Term Name	GOID	Term Type	Depth	cnt(sc.si.down)	fsh(sc.si.down)
SAGA complex	GO:0000124	C	5	1	0.0341574		acid phosphatase activity	GO:0003993	F	7	12	2.94848e-08		positive regulation of stomatal complex development	GO:2000123	P	5	2	0.00192726
chloroplast	GO:0009507	C	5	2	0.0358776		ion binding	GO:0043167	F	3	130	4.02956e-07		regulation of stomatal complex development	GO:2000038	P	5	2	0.00192726
plastid	GO:0009536	C	4	2	0.0358776		phosphatase activity	GO:0016791	F	6	14	2.83375e-06		positive regulation of post-embryonic development	GO:0048582	P	4	2	0.00192726
kinetochore	GO:0000776	C	4	1	0.0671496		methyltransferase activity	GO:0008168	F	5	19	4.96757e-06		positive regulation of multicellular organismal process	GO:0051240	P	3	2	0.00192726
supramolecular complex	GO:0099080	C	3	1	0.0671496		metal ion binding	GO:0046872	F	5	72	6.39112e-06		tissue development	GO:0009888	P	4	2	0.00192726
SAGA-type complex	GO:0070461	C	5	1	0.149729		cation binding	GO:0043169	F	4	72	6.39112e-06		positive regulation of developmental process	GO:0051094	P	3	2	0.00192726
acetyltransferase complex	GO:1902493	C	5	1	0.178778		transferase activity, transferring one-carbon groups	GO:0016741	F	4	19	6.822e-06		plant epidermis development	GO:0090558	P	5	2	0.00192726
protein acetyltransferase complex	GO:0031248	C	3	1	0.178778		phosphoric ester hydrolase activity	GO:0042578	F	5	14	1.09141e-05		stomatal complex development	GO:0010374	P	4	2	0.00192726
histone acetyltransferase complex	GO:0000123	C	4	1	0.178778		hydrolase activity, hydrolyzing O-glycosyl compounds	GO:0004553	F	5	30	3.26044e-05		carbohydrate catabolic process	GO:0016052	P	5	3	0.00444971
chromosomal region	GO:0098687	C	3	1	0.268637		hydrolase activity, acting on glycosyl bonds	GO:0016798	F	4	30	3.58622e-05		polysaccharide catabolic process	GO:0000272	P	6	3	0.00444971
chromosome, centromeric region	GO:0000775	C	4	1	0.268637		protochlorophyllide reductase activity	GO:0016630	F	6	3	5.14652e-05		regulation of developmental process	GO:0050793	P	3	2	0.00452045
peptidase complex	GO:1905368	C	4	1	0.301768		adenine phosphoribosyltransferase activity	GO:0003999	F	7	3	0.000121405		regulation of multicellular organismal development	GO:2000026	P	4	2	0.00452045
exocyst	GO:0000145	C	4	2	0.523913		ADP binding	GO:0043531	F	5	42	0.000223162		regulation of post-embryonic development	GO:0048580	P	4	2	0.00452045
cell cortex	GO:0005938	C	4	2	0.523913		purine phosphoribosyltransferase activity	GO:0106130	F	6	3	0.00030986		regulation of multicellular organismal process	GO:0051239	P	3	2	0.00452045
cell wall	GO:0005618	C	4	1	0.534646		iron ion binding	GO:0005506	F	7	35	0.000401027		polysaccharide metabolic process	GO:0005976	P	5	4	0.00715974
external encapsulating structure	GO:0030312	C	3	1	0.534646		carbonate dehydratase activity	GO:0004089	F	6	4	0.000485914		pteridine-containing compound metabolic process	GO:0042558	P	5	2	0.00809996
nucleoplasm	GO:0005654	C	3	1	0.545315		hydrolase activity	GO:0016787	F	3	74	0.000737586		tetrapyrrole metabolic process	GO:0033013	P	5	3	0.00819283
photosystem I	GO:0009522	C	5	1	0.545315		asparagine synthase (glutamine-hydrolyzing) activity	GO:0004066	F	6	3	0.000917495		pigment catabolic process	GO:0046149	P	4	2	0.00950007
membrane	GO:0016020	C	3	25	0.547405		ribokinase activity	GO:0004747	F	6	3	0.00149912		porphyrin-containing compound catabolic process	GO:0006787	P	6	2	0.00950007
vesicle tethering complex	GO:0099023	C	3	2	0.561557		hydrolase activity, acting on ester bonds	GO:0016788	F	4	22	0.00171872		tetrapyrrole catabolic process	GO:0033015	P	6	2	0.00950007
integral component of membrane	GO:0016021	C	4	10	0.573507		transition metal ion binding	GO:0046914	F	6	46	0.00199349		chlorophyll catabolic process	GO:0015996	P	5	2	0.00950007
intrinsic component of membrane	GO:0031224	C	3	10	0.577756		oxidoreductase activity, acting on the CH-CH group of donors, NAD or NADP as acceptor	GO:0016628	F	5	3	0.00289801		positive regulation of biological process	GO:0048518	P	2	2	0.0125956
endoplasmic reticulum membrane	GO:0005789	C	5	1	0.580767		magnesium ion binding	GO:0000287	F	6	11	0.00346067		lipid transport	GO:0006869	P	5	5	0.012899
nuclear outer membrane-endoplasmic reticulum membrane network	GO:0042175	C	4	1	0.580767		hydroxyethylthiazole kinase activity	GO:0004417	F	6	2	0.00354288		post-embryonic development	GO:0009791	P	3	3	0.0142028
cell periphery	GO:0071944	C	3	3	0.636766		lipid transporter activity	GO:0005319	F	3	2	0.00354288		lipid localization	GO:0010876	P	4	5	0.0151566
nuclear lumen	GO:0031981	C	5	1	0.6714		hydroxymethylglutaryl-CoA reductase (NADPH) activity	GO:0004420	F	6	2	0.00452045		lipid metabolic process	GO:0006629	P	4	15	0.0188231
transferase complex	GO:1990234	C	4	1	0.756978		dihydrolipoyl dehydrogenase activity	GO:0004148	F	6	2	0.00452045		chlorophyll metabolic process	GO:0015994	P	6	2	0.0199001
intracellular organelle lumen	GO:0070013	C	4	1	0.759782		magnesium ion transmembrane transporter activity	GO:0015095	F	7	3	0.00642193		protein N-linked glycosylation	GO:0006487	P	6	1	0.0229031
membrane-enclosed lumen	GO:0031974	C	3	1	0.759782		catalytic activity	GO:0003824	F	2	259	0.00664796		cofactor catabolic process	GO:0051187	P	5	2	0.0240721
organelle lumen	GO:0043233	C	4	1	0.759782		hydro-lyase activity	GO:0016836	F	5	4	0.00715974		phytochromobilin metabolic process	GO:0051202	P	5	1	0.0341574
extracellular region	GO:0005576	C	3	3	0.795782		oxidoreductase activity, acting on the CH-CH group of donors	GO:0016627	F	4	4	0.00878736		phytochromobilin biosynthetic process	GO:0010024	P	6	1	0.0341574
photosystem	GO:0009521	C	4	2	0.873462		adenyl ribonucleotide binding	GO:0032559	F	6	54	0.0100451		porphyrin-containing compound metabolic process	GO:0006778	P	5	2	0.0358776
photosynthetic membrane	GO:0034357	C	4	2	0.873462		adenyl nucleotide binding	GO:0030554	F	6	54	0.0104846		drug transport	GO:0015893	P	5	6	0.04628
cytoplasm	GO:0005737	C	3	5	0.876251		ribonucleotide binding	GO:0032553	F	4	57	0.0107279		drug transmembrane transport	GO:0006855	P	6	6	0.04628
chromosome	GO:0005694	C	5	5	0.885598		anion binding	GO:0043168	F	4	58	0.0107922		response to drug	GO:0042493	P	4	6	0.04628
endomembrane system	GO:0012505	C	3	1	0.890935		carbon-nitrogen ligase activity, with glutamine as amido-N-donor	GO:0016884	F	5	3	0.0109593		developmental process	GO:0032502	P	2	3	0.0489048
thylakoid	GO:0009579	C	3	2	0.895614		carbohydrate derivative binding	GO:0097367	F	3	57	0.0123691		multicellular organism development	GO:0007275	P	3	3	0.0489048
protein-DNA complex	GO:0032993	C	3	4	0.91311		purine ribonucleotide binding	GO:0032555	F	5	56	0.0132737		anatomical structure development	GO:0048856	P	3	3	0.0489048
nucleosome	GO:0000786	C	4	4	0.91311		purine nucleotide binding	GO:0017076	F	5	56	0.0138153		cofactor metabolic process	GO:0051186	P	4	3	0.0506101
DNA packaging complex	GO:0044815	C	3	4	0.916887		lyase activity	GO:0016829	F	3	6	0.0140025		macromolecule methylation	GO:0043414	P	4	3	0.0614339
catalytic complex	GO:1902494	C	3	1	0.921226		carbon-oxygen lyase activity	GO:0016835	F	4	4	0.0156787		tRNA methylation	GO:0030488	P	6	1	0.0671496
non-membrane-bounded organelle	GO:0043228	C	4	5	0.921606		transferase activity, transferring pentosyl groups	GO:0016763	F	5	3	0.0179335		pigment metabolic process	GO:0042440	P	3	2	0.0709552
intracellular non-membrane-bounded organelle	GO:0043232	C	4	5	0.921606		oxidoreductase activity, acting on the CH-OH group of donors, NAD or NADP as acceptor	GO:0016616	F	5	5	0.020431		methylation	GO:0032259	P	3	3	0.0732369
chromatin	GO:0000785	C	3	4	0.922278		nucleotide binding	GO:0000166	F	4	60	0.0270493		attachment of GPI anchor to protein	GO:0016255	P	7	1	0.0885167
cellular anatomical entity	GO:0110165	C	2	40	0.936906		nucleoside phosphate binding	GO:1901265	F	4	60	0.0270493		glycogen biosynthetic process	GO:0005978	P	7	1	0.119654
organelle membrane	GO:0031090	C	4	1	0.941774		oxidoreductase activity, acting on a sulfur group of donors, NAD(P) as acceptor	GO:0016668	F	5	2	0.0285669		glycogen metabolic process	GO:0005977	P	6	1	0.119654
membrane protein complex	GO:0098796	C	3	2	0.958378		small molecule binding	GO:0036094	F	3	60	0.028925		energy reserve metabolic process	GO:0006112	P	5	1	0.119654
cellular_component	GO:0005575	C	1	40	0.971775		calcium ion binding	GO:0005509	F	6	12	0.0319165		cellular glucan metabolic process	GO:0006073	P	6	1	0.119654
membrane-bounded organelle	GO:0043227	C	4	4	0.991892		S-formylglutathione hydrolase activity	GO:0018738	F	6	1	0.0341574		glucan metabolic process	GO:0044042	P	6	1	0.119654
protein-containing complex	GO:0032991	C	2	9	0.992288		phosphatidylinositol phosphate binding	GO:1901981	F	6	1	0.0341574		glucan biosynthetic process	GO:0009250	P	7	1	0.119654
organelle	GO:0043226	C	3	9	0.99464		phosphatidylinositol-3-phosphate binding	GO:0032266	F	7	1	0.0341574		aromatic compound catabolic process	GO:0019439	P	5	2	0.120722
intracellular membrane-bounded organelle	GO:0043231	C	4	3	0.995949		carbohydrate kinase activity	GO:0019200	F	6	3	0.0348749		macromolecule localization	GO:0033036	P	3	6	0.130478
intracellular organelle	GO:0043229	C	3	8	0.996421		oxidoreductase activity, acting on CH-OH group of donors	GO:0016614	F	4	5	0.0384433		organic cyclic compound catabolic process	GO:1901361	P	5	2	0.13227
nucleus	GO:0005634	C	5	1	0.996835		RNA binding	GO:0003723	F	5	15	0.0532286		heterocycle catabolic process	GO:0046700	P	5	2	0.13227
intracellular	GO:0005622	C	2	13	0.999423		oxidoreductase activity, acting on the CH-CH group of donors, iron-sulfur protein as acceptor	GO:0016636	F	5	1	0.0562792		cellular nitrogen compound catabolic process	GO:0044270	P	5	2	0.13227
plasma membrane	GO:0005886	C	4	0	1		red chlorophyll catabolite reductase activity	GO:0051743	F	6	1	0.0562792		carbohydrate metabolic process	GO:0005975	P	4	5	0.133199
cytoskeleton	GO:0005856	C	5	0	1		peptidase inhibitor activity	GO:0030414	F	5	9	0.0655061		multicellular organismal process	GO:0032501	P	2	3	0.142159
							peptidase regulator activity	GO:0061134	F	4	9	0.0655061		macromolecule glycosylation	GO:0043413	P	4	3	0.169589
							endopeptidase regulator activity	GO:0061135	F	5	9	0.0655061		protein glycosylation	GO:0006486	P	5	3	0.169589
							endopeptidase inhibitor activity	GO:0004866	F	6	9	0.0655061		glycosylation	GO:0070085	P	3	3	0.169589
							molecular_function	GO:0003674	F	1	646	0.0662478		glycoprotein biosynthetic process	GO:0009101	P	6	3	0.169589
							transferase activity, transferring amino-acyl groups	GO:0016755	F	4	1	0.0671496		glycoprotein metabolic process	GO:0009100	P	5	3	0.169589
							L-threonine ammonia-lyase activity	GO:0004794	F	6	1	0.0671496		organic substance metabolic process	GO:0071704	P	3	42	0.188299
							succinyltransferase activity	GO:0016748	F	6	1	0.0671496		fatty acid metabolic process	GO:0006631	P	5	2	0.193006
							S-succinyltransferase activity	GO:0016751	F	7	1	0.0671496		glycerol ether metabolic process	GO:0006662	P	5	1	0.197592
							phosphoserine phosphatase activity	GO:0004647	F	7	1	0.0671496		ether metabolic process	GO:0018904	P	4	1	0.197592
							dihydrolipoyllysine-residue succinyltransferase activity	GO:0004149	F	4	1	0.0671496		carbohydrate derivative biosynthetic process	GO:1901137	P	5	4	0.202696
							metallocarboxypeptidase activity	GO:0004181	F	8	1	0.0671496		monocarboxylic acid metabolic process	GO:0032787	P	7	2	0.205568
							diphosphomevalonate decarboxylase activity	GO:0004163	F	6	1	0.0671496		cellular carbohydrate metabolic process	GO:0044262	P	4	2	0.209776
							chaperone binding	GO:0051087	F	4	1	0.0671496		DNA methylation or demethylation	GO:0044728	P	7	1	0.215975
							metalloexopeptidase activity	GO:0008235	F	7	1	0.0671496		DNA modification	GO:0006304	P	6	1	0.215975
							glutaminyl-peptide cyclotransferase activity	GO:0016603	F	5	1	0.0671496		DNA alkylation	GO:0006305	P	7	1	0.215975
							ammonia-lyase activity	GO:0016841	F	5	1	0.0671496		DNA methylation	GO:0006306	P	5	1	0.215975
							manganese ion binding	GO:0030145	F	7	6	0.0761715		tetrapyrrole biosynthetic process	GO:0033014	P	6	1	0.233937
							transferase activity, transferring aldehyde or ketonic groups	GO:0016744	F	4	1	0.0778949		carbohydrate derivative metabolic process	GO:1901135	P	4	4	0.246452
							acetolactate synthase activity	GO:0003984	F	5	1	0.0778949		protein methylation	GO:0006479	P	5	1	0.268637
							metal ion transmembrane transporter activity	GO:0046873	F	6	5	0.0800489		protein alkylation	GO:0008213	P	7	1	0.268637
							serine-type endopeptidase inhibitor activity	GO:0004867	F	7	7	0.081937		GPI anchor metabolic process	GO:0006505	P	7	1	0.277065
							phosphoethanolamine N-methyltransferase activity	GO:0000234	F	7	1	0.0885167		GPI anchor biosynthetic process	GO:0006506	P	7	1	0.277065
							phosphorylase activity	GO:0004645	F	6	1	0.0990162		phosphatidylinositol biosynthetic process	GO:0006661	P	7	1	0.277065
							ubiquitin binding	GO:0043130	F	5	1	0.0990162		protein lipidation	GO:0006497	P	7	1	0.277065
							ribose-5-phosphate isomerase activity	GO:0004751	F	6	1	0.0990162		lipoprotein metabolic process	GO:0042157	P	5	1	0.277065
							ubiquitin-like protein binding	GO:0032182	F	4	1	0.0990162		lipoprotein biosynthetic process	GO:0042158	P	6	1	0.277065
							catalase activity	GO:0004096	F	4	1	0.109395		organic substance catabolic process	GO:1901575	P	4	5	0.282844
							N,N-dimethylaniline monooxygenase activity	GO:0004499	F	6	4	0.110568		energy derivation by oxidation of organic compounds	GO:0015980	P	4	1	0.285395
							oxidoreductase activity, acting on a sulfur group of donors	GO:0016667	F	4	2	0.113172		organic substance transport	GO:0071702	P	5	6	0.287025
							oxidoreductase activity, acting on paired donors, with incorporation or reduction of molecular oxygen, NAD(P)H as one donor, and incorporation of one atom of oxygen	GO:0016709	F	5	4	0.116261		DNA-templated transcription, initiation	GO:0006352	P	7	1	0.293629
							ligase activity, forming carbon-nitrogen bonds	GO:0016879	F	4	3	0.126487		RNA methylation	GO:0001510	P	5	1	0.293629
							oxidoreductase activity	GO:0016491	F	3	49	0.133246		metabolic process	GO:0008152	P	2	61	0.304988
							methionine adenosyltransferase activity	GO:0004478	F	5	1	0.13982		glycerolipid biosynthetic process	GO:0045017	P	5	1	0.325629
							carbon-nitrogen lyase activity	GO:0016840	F	4	1	0.13982		glycerophospholipid biosynthetic process	GO:0046474	P	6	1	0.325629
							S-acyltransferase activity	GO:0016417	F	6	1	0.149729		catabolic process	GO:0009056	P	3	5	0.329741
							glycerol-3-phosphate dehydrogenase [NAD+] activity	GO:0004367	F	7	1	0.149729		seed development	GO:0048316	P	4	1	0.3334
							ribonuclease inhibitor activity	GO:0008428	F	5	1	0.149729		embryo development	GO:0009790	P	4	1	0.3334
							glycerol-3-phosphate dehydrogenase [NAD(P)+] activity	GO:0047952	F	6	1	0.149729		embryo development ending in seed dormancy	GO:0009793	P	4	1	0.3334
							RNA-directed 5'-3' RNA polymerase activity	GO:0003968	F	6	1	0.149729		fruit development	GO:0010154	P	5	1	0.3334
							oxidoreductase activity, acting on paired donors, with incorporation or reduction of molecular oxygen	GO:0016705	F	4	4	0.152925		cell redox homeostasis	GO:0045454	P	4	2	0.341248
							intramolecular oxidoreductase activity, interconverting aldoses and ketoses	GO:0016861	F	5	1	0.215975		response to chemical	GO:0042221	P	3	8	0.341267
							thiolester hydrolase activity	GO:0016790	F	5	1	0.215975		sucrose metabolic process	GO:0005985	P	6	1	0.348675
							N-methyltransferase activity	GO:0008170	F	6	1	0.242763		disaccharide metabolic process	GO:0005984	P	5	1	0.348675
							ligase activity	GO:0016874	F	3	3	0.249591		cellular polysaccharide biosynthetic process	GO:0033692	P	6	1	0.348675
							tetrapyrrole binding	GO:0046906	F	4	1	0.260112		cellular carbohydrate biosynthetic process	GO:0034637	P	5	1	0.348675
							heme binding	GO:0020037	F	4	1	0.260112		polysaccharide biosynthetic process	GO:0000271	P	6	1	0.348675
							monooxygenase activity	GO:0004497	F	4	5	0.263147		cellular polysaccharide metabolic process	GO:0044264	P	5	1	0.348675
							phosphatidylinositol binding	GO:0035091	F	5	1	0.268637		reproductive system development	GO:0061458	P	5	1	0.356181
							glycogen (starch) synthase activity	GO:0004373	F	7	1	0.268637		developmental process involved in reproduction	GO:0003006	P	3	1	0.356181
							phosphogluconate dehydrogenase (decarboxylating) activity	GO:0004616	F	6	1	0.268637		reproductive structure development	GO:0048608	P	4	1	0.356181
							translation initiation factor activity	GO:0003743	F	5	2	0.269257		system development	GO:0048731	P	4	1	0.356181
							oxidoreductase activity, acting on peroxide as acceptor	GO:0016684	F	4	11	0.271609		liposaccharide metabolic process	GO:1903509	P	5	1	0.363601
							peroxidase activity	GO:0004601	F	3	11	0.271609		glycolipid metabolic process	GO:0006664	P	6	1	0.363601
							transporter activity	GO:0005215	F	2	22	0.277471		carbohydrate biosynthetic process	GO:0016051	P	5	1	0.363601
							cofactor binding	GO:0048037	F	3	2	0.282044		oligosaccharide metabolic process	GO:0009311	P	5	1	0.363601
							steroid dehydrogenase activity, acting on the CH-OH group of donors, NAD or NADP as acceptor	GO:0033764	F	5	1	0.285395		glycolipid biosynthetic process	GO:0009247	P	6	1	0.363601
							3-beta-hydroxy-delta5-steroid dehydrogenase activity	GO:0003854	F	6	1	0.285395		membrane lipid biosynthetic process	GO:0046467	P	5	1	0.363601
							UDP-glucosyltransferase activity	GO:0035251	F	6	1	0.293629		tRNA modification	GO:0006400	P	7	1	0.385351
							intramolecular oxidoreductase activity	GO:0016860	F	4	1	0.293629		vacuolar transport	GO:0007034	P	5	1	0.385351
							cysteine-type endopeptidase inhibitor activity	GO:0004869	F	7	2	0.294812		macromolecule modification	GO:0043412	P	5	7	0.391945
							steroid dehydrogenase activity	GO:0016229	F	4	1	0.309814		cellular protein modification process	GO:0006464	P	6	5	0.395446
							glucosyltransferase activity	GO:0046527	F	6	1	0.317767		protein modification process	GO:0036211	P	5	5	0.395446
							FMN binding	GO:0010181	F	5	1	0.317767		membrane lipid metabolic process	GO:0006643	P	5	1	0.413201
							carboxy-lyase activity	GO:0016831	F	5	1	0.317767		primary metabolic process	GO:0044238	P	3	36	0.417148
							antioxidant activity	GO:0016209	F	2	11	0.336996		cellular macromolecule biosynthetic process	GO:0034645	P	5	7	0.418083
							transferase activity, transferring glycosyl groups	GO:0016757	F	4	8	0.341267		macromolecule biosynthetic process	GO:0009059	P	5	7	0.440414
							enzyme inhibitor activity	GO:0004857	F	4	11	0.351314		transmembrane transport	GO:0055085	P	5	7	0.444123
							5'-3' RNA polymerase activity	GO:0034062	F	5	1	0.356181		phospholipid biosynthetic process	GO:0008654	P	5	1	0.446247
							RNA polymerase activity	GO:0097747	F	4	1	0.356181		cofactor biosynthetic process	GO:0051188	P	5	1	0.446247
							zinc ion transmembrane transporter activity	GO:0005385	F	7	1	0.356181		oxidation-reduction process	GO:0055114	P	3	1	0.45263
							divalent inorganic cation transmembrane transporter activity	GO:0072509	F	6	1	0.356181		generation of precursor metabolites and energy	GO:0006091	P	4	1	0.45894
							protein dimerization activity	GO:0046983	F	4	9	0.359497		protein folding	GO:0006457	P	3	1	0.465176
							thiol-dependent ubiquitinyl hydrolase activity	GO:0036459	F	5	1	0.363601		heterocycle metabolic process	GO:0046483	P	4	10	0.468603
							ubiquitin-like protein-specific protease activity	GO:0019783	F	7	1	0.363601		cellular aromatic compound metabolic process	GO:0006725	P	4	10	0.471643
							ubiquitinyl hydrolase activity	GO:0101005	F	4	1	0.363601		cellular homeostasis	GO:0019725	P	3	2	0.472957
							thiol-dependent ubiquitin-specific protease activity	GO:0004843	F	6	1	0.363601		organic cyclic compound metabolic process	GO:1901360	P	4	10	0.483772
							transferase activity, transferring alkyl or aryl (other than methyl) groups	GO:0016765	F	4	2	0.394798		organonitrogen compound biosynthetic process	GO:1901566	P	5	5	0.484734
							oxidoreductase activity, acting on NAD(P)H	GO:0016651	F	4	4	0.395676		carboxylic acid metabolic process	GO:0019752	P	6	2	0.495201
							carbon-carbon lyase activity	GO:0016830	F	4	1	0.406359		organic acid metabolic process	GO:0006082	P	4	2	0.495201
							transcription coregulator activity	GO:0003712	F	3	2	0.414871		oxoacid metabolic process	GO:0043436	P	5	2	0.495201
							cysteine-type peptidase activity	GO:0008234	F	6	1	0.433258		homeostatic process	GO:0042592	P	4	2	0.527424
							inorganic cation transmembrane transporter activity	GO:0022890	F	5	5	0.442741		organonitrogen compound metabolic process	GO:1901564	P	4	17	0.550728
							diacylglycerol O-acyltransferase activity	GO:0004144	F	8	1	0.45263		DNA metabolic process	GO:0006259	P	5	1	0.565924
							S-adenosylmethionine-dependent methyltransferase activity	GO:0008757	F	6	1	0.45263		cellular lipid metabolic process	GO:0044255	P	4	3	0.566847
							carboxypeptidase activity	GO:0004180	F	7	3	0.456968		intracellular protein transport	GO:0006886	P	5	1	0.599772
							acylglycerol O-acyltransferase activity	GO:0016411	F	7	1	0.465176		tRNA metabolic process	GO:0006399	P	8	1	0.617916
							passive transmembrane transporter activity	GO:0022803	F	4	3	0.465863		tRNA processing	GO:0008033	P	8	1	0.617916
							channel activity	GO:0015267	F	5	3	0.465863		reproductive process	GO:0022414	P	2	1	0.617916
							ion channel activity	GO:0005216	F	5	3	0.465863		reproduction	GO:0000003	P	2	1	0.617916
							NAD+ kinase activity	GO:0003951	F	6	1	0.483459		regulation of biological quality	GO:0065008	P	3	2	0.618445
							enzyme regulator activity	GO:0030234	F	3	11	0.484883		macromolecule catabolic process	GO:0009057	P	5	3	0.62488
							sulfotransferase activity	GO:0008146	F	5	2	0.487853		phosphatidylinositol metabolic process	GO:0046488	P	7	1	0.635238
							cation transmembrane transporter activity	GO:0008324	F	5	5	0.489093		small molecule metabolic process	GO:0044281	P	3	3	0.636766
							ion transmembrane transporter activity	GO:0015075	F	4	8	0.502952		organophosphate biosynthetic process	GO:0090407	P	5	1	0.643603
							inorganic molecular entity transmembrane transporter activity	GO:0015318	F	4	8	0.504632		intracellular transport	GO:0046907	P	4	1	0.647714
							isomerase activity	GO:0016853	F	3	2	0.509695		glycerophospholipid metabolic process	GO:0006650	P	6	1	0.659763
							coenzyme binding	GO:0050662	F	4	1	0.512554		glycerolipid metabolic process	GO:0046486	P	5	1	0.659763
							transition metal ion transmembrane transporter activity	GO:0046915	F	7	1	0.512554		cellular macromolecule localization	GO:0070727	P	4	1	0.6714
							transferase activity, transferring sulfur-containing groups	GO:0016782	F	4	2	0.520385		cellular protein localization	GO:0034613	P	5	1	0.6714
							phospholipid binding	GO:0005543	F	4	1	0.523728		biological_process	GO:0008150	P	1	90	0.695426
							transferase activity, transferring acyl groups	GO:0016746	F	4	9	0.531369		cellular biosynthetic process	GO:0044249	P	4	8	0.698294
							nucleotidyltransferase activity	GO:0016779	F	5	1	0.555739		transport	GO:0006810	P	4	16	0.701866
							O-acyltransferase activity	GO:0008374	F	6	1	0.560861		establishment of localization	GO:0051234	P	3	16	0.704692
							translation regulator activity	GO:0045182	F	2	2	0.571447		localization	GO:0051179	P	2	16	0.722217
							translation regulator activity, nucleic acid binding	GO:0090079	F	3	2	0.571447		organic substance biosynthetic process	GO:1901576	P	4	8	0.72983
							translation factor activity, RNA binding	GO:0008135	F	4	2	0.571447		mRNA processing	GO:0006397	P	7	1	0.736412
							molecular function regulator	GO:0098772	F	2	11	0.571838		nucleic acid-templated transcription	GO:0097659	P	7	2	0.742099
							chitinase activity	GO:0004568	F	6	1	0.590379		transcription, DNA-templated	GO:0006351	P	6	2	0.742099
							exopeptidase activity	GO:0008238	F	6	3	0.592746		RNA biosynthetic process	GO:0032774	P	6	2	0.742099
							intramolecular transferase activity	GO:0016866	F	4	1	0.604387		aromatic compound biosynthetic process	GO:0019438	P	5	3	0.74283
							transmembrane transporter activity	GO:0022857	F	3	8	0.632972		phospholipid metabolic process	GO:0006644	P	5	1	0.748368
							ligand-gated ion channel activity	GO:0015276	F	6	1	0.635238		macromolecule metabolic process	GO:0043170	P	4	21	0.753379
							extracellular ligand-gated ion channel activity	GO:0005230	F	7	1	0.635238		ncRNA metabolic process	GO:0034660	P	7	1	0.756978
							transmitter-gated channel activity	GO:0022835	F	5	1	0.635238		ncRNA processing	GO:0034470	P	7	1	0.756978
							gated channel activity	GO:0022836	F	6	1	0.635238		heterocycle biosynthetic process	GO:0018130	P	5	3	0.758737
							ligand-gated channel activity	GO:0022834	F	7	1	0.635238		organonitrogen compound catabolic process	GO:1901565	P	5	2	0.763078
							transmitter-gated ion channel activity	GO:0022824	F	6	1	0.635238		RNA processing	GO:0006396	P	6	2	0.771046
							neurotransmitter receptor activity	GO:0030594	F	4	1	0.635238		organic cyclic compound biosynthetic process	GO:1901362	P	5	3	0.775468
							glutamate receptor activity	GO:0008066	F	5	1	0.635238		nitrogen compound metabolic process	GO:0006807	P	3	22	0.778091
							ionotropic glutamate receptor activity	GO:0004970	F	6	1	0.635238		cellular localization	GO:0051641	P	3	1	0.783609
							zinc ion binding	GO:0008270	F	7	5	0.640092		proteolysis	GO:0006508	P	5	7	0.792793
							GTPase activity	GO:0003924	F	8	4	0.646646		protein metabolic process	GO:0019538	P	4	12	0.799216
							transferase activity, transferring acyl groups other than amino-acyl groups	GO:0016747	F	5	8	0.653223		mRNA metabolic process	GO:0016071	P	7	1	0.805076
							hydrolase activity, acting on carbon-nitrogen (but not peptide) bonds	GO:0016810	F	4	1	0.655793		cellular macromolecule metabolic process	GO:0044260	P	4	10	0.808162
							lipid binding	GO:0008289	F	3	1	0.667566		nucleobase-containing compound biosynthetic process	GO:0034654	P	5	2	0.809143
							GTP binding	GO:0005525	F	6	2	0.680042		RNA modification	GO:0009451	P	6	1	0.811748
							guanyl nucleotide binding	GO:0019001	F	6	2	0.680042		regulation of RNA biosynthetic process	GO:2001141	P	6	1	0.81392
							guanyl ribonucleotide binding	GO:0032561	F	6	2	0.680042		regulation of nucleic acid-templated transcription	GO:1903506	P	7	1	0.81392
							purine ribonucleoside binding	GO:0032550	F	6	2	0.680042		regulation of RNA metabolic process	GO:0051252	P	5	1	0.81392
							ribonucleoside binding	GO:0032549	F	5	2	0.680042		regulation of transcription, DNA-templated	GO:0006355	P	6	1	0.81392
							nucleoside binding	GO:0001882	F	4	2	0.680042		regulation of nucleobase-containing compound metabolic process	GO:0019219	P	5	1	0.82029
							purine nucleoside binding	GO:0001883	F	5	2	0.680042		protein transport	GO:0015031	P	5	1	0.834318
							transmembrane signaling receptor activity	GO:0004888	F	4	1	0.689919		lipid biosynthetic process	GO:0008610	P	5	1	0.834318
							potassium ion transmembrane transporter activity	GO:0015079	F	7	1	0.689919		amide transport	GO:0042886	P	6	1	0.834318
							serine-type exopeptidase activity	GO:0070008	F	7	2	0.700337		peptide transport	GO:0015833	P	6	1	0.834318
							serine-type carboxypeptidase activity	GO:0004185	F	8	2	0.700337		cellular metabolic process	GO:0044237	P	3	19	0.839504
							molecular transducer activity	GO:0060089	F	2	1	0.700527		establishment of protein localization	GO:0045184	P	4	1	0.83999
							signaling receptor activity	GO:0038023	F	3	1	0.700527		response to stimulus	GO:0050896	P	2	13	0.843824
							double-stranded DNA binding	GO:0003690	F	6	3	0.706527		cellular catabolic process	GO:0044248	P	4	2	0.852441
							transcription regulator activity	GO:0140110	F	2	9	0.714741		biosynthetic process	GO:0009058	P	3	8	0.854069
							serine-type endopeptidase activity	GO:0004252	F	7	4	0.725781		organophosphate metabolic process	GO:0019637	P	4	1	0.864001
							serine-type peptidase activity	GO:0008236	F	6	6	0.744402		protein localization	GO:0008104	P	4	1	0.864001
							serine hydrolase activity	GO:0017171	F	5	6	0.744402		cellular nitrogen compound metabolic process	GO:0034641	P	4	8	0.865933
							hydrolase activity, acting on acid phosphorus-nitrogen bonds	GO:0016825	F	4	6	0.744402		response to hormone	GO:0009725	P	4	2	0.872306
							DNA-binding transcription factor activity	GO:0003700	F	3	7	0.79597		response to endogenous stimulus	GO:0009719	P	3	2	0.872306
							polygalacturonase activity	GO:0004650	F	6	1	0.798168		response to auxin	GO:0009733	P	5	2	0.872306
							heterocyclic compound binding	GO:1901363	F	3	130	0.798523		response to organic substance	GO:0010033	P	4	2	0.872306
							organic cyclic compound binding	GO:0097159	F	3	130	0.798523		cellular nitrogen compound biosynthetic process	GO:0044271	P	5	3	0.880378
							binding	GO:0005488	F	2	338	0.816469		nucleic acid metabolic process	GO:0090304	P	5	5	0.881003
							catalytic activity, acting on RNA	GO:0140098	F	3	1	0.818191		regulation of biological process	GO:0050789	P	2	6	0.894938
							NADH dehydrogenase (quinone) activity	GO:0050136	F	6	1	0.824415		cellular protein metabolic process	GO:0044267	P	5	5	0.905081
							NADH dehydrogenase (ubiquinone) activity	GO:0008137	F	7	1	0.824415		RNA metabolic process	GO:0016070	P	6	4	0.910507
							NADH dehydrogenase activity	GO:0003954	F	5	1	0.830426		response to stress	GO:0006950	P	3	4	0.915017
							transferase activity, transferring hexosyl groups	GO:0016758	F	5	2	0.838634		nucleobase-containing compound metabolic process	GO:0006139	P	4	5	0.918296
							ATP binding	GO:0005524	F	4	12	0.843756		phosphorelay signal transduction system	GO:0000160	P	5	1	0.931482
							purine ribonucleoside triphosphate binding	GO:0035639	F	5	14	0.847385		regulation of cellular macromolecule biosynthetic process	GO:2000112	P	6	1	0.93383
							metallopeptidase activity	GO:0008237	F	6	1	0.85076		regulation of biosynthetic process	GO:0009889	P	4	1	0.93383
							drug binding	GO:0008144	F	3	12	0.869947		regulation of cellular biosynthetic process	GO:0031326	P	5	1	0.93383
							UDP-glycosyltransferase activity	GO:0008194	F	5	1	0.874621		regulation of macromolecule biosynthetic process	GO:0010556	P	5	1	0.93383
							oxidoreductase activity, acting on NAD(P)H, quinone or similar compound as acceptor	GO:0016655	F	5	1	0.88966		intracellular signal transduction	GO:0035556	P	4	1	0.93383
							ubiquitin-like protein transferase activity	GO:0019787	F	4	1	0.911518		biological regulation	GO:0065007	P	2	6	0.935547
							ubiquitin-protein transferase activity	GO:0004842	F	5	1	0.911518		phosphorus metabolic process	GO:0006793	P	4	1	0.936837
							transferase activity	GO:0016740	F	3	82	0.912335		phosphate-containing compound metabolic process	GO:0006796	P	5	1	0.936837
							nucleoside-triphosphatase activity	GO:0017111	F	7	4	0.918113		nitrogen compound transport	GO:0071705	P	5	1	0.948765
							structural constituent of ribosome	GO:0003735	F	3	7	0.924465		regulation of cellular process	GO:0050794	P	3	4	0.955967
							pyrophosphatase activity	GO:0016462	F	6	4	0.938525		gene expression	GO:0010467	P	5	4	0.956995
							hydrolase activity, acting on acid anhydrides, in phosphorus-containing anhydrides	GO:0016818	F	5	4	0.939921		regulation of primary metabolic process	GO:0080090	P	4	1	0.959398
							hydrolase activity, acting on acid anhydrides	GO:0016817	F	4	4	0.942627		regulation of nitrogen compound metabolic process	GO:0051171	P	4	1	0.959398
							structural molecule activity	GO:0005198	F	2	7	0.946875		regulation of cellular metabolic process	GO:0031323	P	4	1	0.960791
							monovalent inorganic cation transmembrane transporter activity	GO:0015077	F	6	1	0.962135		signaling	GO:0023052	P	2	1	0.963006
							peptidase activity, acting on L-amino acid peptides	GO:0070011	F	5	8	0.967225		signal transduction	GO:0007165	P	3	1	0.963006
							peptidase activity	GO:0008233	F	4	8	0.967225		cellular process	GO:0009987	P	2	23	0.967393
							electron transfer activity	GO:0009055	F	4	3	0.981464		cellular response to stimulus	GO:0051716	P	3	1	0.971361
							endopeptidase activity	GO:0004175	F	6	4	0.990528		regulation of gene expression	GO:0010468	P	5	1	0.973293
							nucleic acid binding	GO:0003676	F	4	69	0.996197		cell communication	GO:0007154	P	3	1	0.977309
							protein binding	GO:0005515	F	3	128	0.996682		regulation of macromolecule metabolic process	GO:0060255	P	4	1	0.983622
							DNA binding	GO:0003677	F	5	31	0.99918		regulation of metabolic process	GO:0019222	P	3	1	0.984184
							phosphotransferase activity, alcohol group as acceptor	GO:0016773	F	5	39	0.999855		defense response	GO:0006952	P	4	1	0.986247
							transferase activity, transferring phosphorus-containing groups	GO:0016772	F	4	40	0.999912		regulation of multi-organism process	GO:0043900	P	3	0	1
							kinase activity	GO:0016301	F	5	39	0.999913		monovalent inorganic cation transport	GO:0015672	P	7	0	1
							protein kinase activity	GO:0004672	F	4	33	0.999991		monosaccharide metabolic process	GO:0005996	P	4	0	1
							catalytic activity, acting on a protein	GO:0140096	F	3	44	0.999999		immune response	GO:0006955	P	3	0	1
							ATPase activity	GO:0016887	F	8	0	1		immune system process	GO:0002376	P	2	0	1
							acetyltransferase activity	GO:0016407	F	6	0	1		ion transport	GO:0006811	P	5	0	1
							copper ion binding	GO:0005507	F	7	0	1		cation transport	GO:0006812	P	6	0	1
							N-acyltransferase activity	GO:0016410	F	6	0	1		tryptophan biosynthetic process	GO:0000162	P	7	0	1
							phosphotransferase activity, carboxyl group as acceptor	GO:0016774	F	5	0	1		cellular amino acid metabolic process	GO:0006520	P	4	0	1
							calmodulin binding	GO:0005516	F	4	0	1		cellular component biogenesis	GO:0044085	P	3	0	1
							acid-amino acid ligase activity	GO:0016881	F	5	0	1		carboxylic acid biosynthetic process	GO:0046394	P	6	0	1
							catalytic activity, acting on a tRNA	GO:0140101	F	4	0	1		cell wall polysaccharide biosynthetic process	GO:0070592	P	6	0	1
							nuclease activity	GO:0004518	F	5	0	1		regulation of response to stimulus	GO:0048583	P	3	0	1
							racemase and epimerase activity	GO:0016854	F	4	0	1		regulation of immune response	GO:0050776	P	4	0	1
							racemase and epimerase activity, acting on carbohydrates and derivatives	GO:0016857	F	5	0	1		innate immune response	GO:0045087	P	4	0	1
							aminoacyl-tRNA editing activity	GO:0002161	F	5	0	1		regulation of innate immune response	GO:0045088	P	4	0	1
							metalloendopeptidase activity	GO:0004222	F	7	0	1		tryptophan metabolic process	GO:0006568	P	6	0	1
							aspartic-type peptidase activity	GO:0070001	F	6	0	1		cellular biogenic amine metabolic process	GO:0006576	P	6	0	1
							oxidoreductase activity, acting on diphenols and related substances as donors	GO:0016679	F	4	0	1		cell wall biogenesis	GO:0042546	P	4	0	1
							cyclic-nucleotide phosphodiesterase activity	GO:0004112	F	7	0	1		indole-containing compound metabolic process	GO:0042430	P	5	0	1
							alternative oxidase activity	GO:0009916	F	6	0	1		indole-containing compound biosynthetic process	GO:0042435	P	6	0	1
							inorganic phosphate transmembrane transporter activity	GO:0005315	F	5	0	1		defense response, incompatible interaction	GO:0009814	P	5	0	1
							oxidoreductase activity, acting on diphenols and related substances as donors, oxygen as acceptor	GO:0016682	F	5	0	1		inorganic ion transmembrane transport	GO:0098660	P	7	0	1
							phosphatidylinositol phospholipase C activity	GO:0004435	F	8	0	1		response to abiotic stimulus	GO:0009628	P	3	0	1
							oxidoreductase activity, acting on a sulfur group of donors, disulfide as acceptor	GO:0016671	F	5	0	1		systemic acquired resistance	GO:0009627	P	6	0	1
							inorganic anion transmembrane transporter activity	GO:0015103	F	5	0	1		cation transmembrane transport	GO:0098655	P	7	0	1
							active transmembrane transporter activity	GO:0022804	F	4	0	1		organic acid biosynthetic process	GO:0016053	P	5	0	1
							dephospho-CoA kinase activity	GO:0004140	F	6	0	1		pentose metabolic process	GO:0019321	P	5	0	1
							anion transmembrane transporter activity	GO:0008509	F	5	0	1		arabinose metabolic process	GO:0019566	P	6	0	1
							glutathione synthase activity	GO:0004363	F	6	0	1		defense response to bacterium	GO:0042742	P	5	0	1
							cysteine synthase activity	GO:0004124	F	5	0	1		defense response to other organism	GO:0098542	P	4	0	1
							lipase activity	GO:0016298	F	5	0	1		inorganic cation transmembrane transport	GO:0098662	P	8	0	1
							aspartic-type endopeptidase activity	GO:0004190	F	7	0	1		peptidyl-proline modification	GO:0018208	P	8	0	1
							dioxygenase activity	GO:0051213	F	4	0	1		indolalkylamine metabolic process	GO:0006586	P	6	0	1
							acetyl-CoA:L-glutamate N-acetyltransferase activity	GO:0004042	F	8	0	1		response to biotic stimulus	GO:0009607	P	3	0	1
							secondary active transmembrane transporter activity	GO:0015291	F	5	0	1		response to external stimulus	GO:0009605	P	3	0	1
							ammonium transmembrane transporter activity	GO:0008519	F	6	0	1		cellular amino acid biosynthetic process	GO:0008652	P	5	0	1
							carboxylic ester hydrolase activity	GO:0052689	F	5	0	1		cellular biogenic amine biosynthetic process	GO:0042401	P	7	0	1
							peptide-methionine (S)-S-oxide reductase activity	GO:0008113	F	6	0	1		response to bacterium	GO:0009617	P	4	0	1
							molybdate ion transmembrane transporter activity	GO:0015098	F	6	0	1		microtubule-based process	GO:0007017	P	3	0	1
							catechol oxidase activity	GO:0004097	F	6	0	1		amine biosynthetic process	GO:0009309	P	6	0	1
							nucleoside-triphosphate diphosphatase activity	GO:0047429	F	7	0	1		amine metabolic process	GO:0009308	P	5	0	1
							UDP-glucose 4-epimerase activity	GO:0003978	F	6	0	1		hemicellulose metabolic process	GO:0010410	P	6	0	1
							O-methyltransferase activity	GO:0008171	F	6	0	1		regulation of defense response	GO:0031347	P	5	0	1
							phospholipase activity	GO:0004620	F	6	0	1		response to water	GO:0009415	P	4	0	1
							phosphoenolpyruvate carboxykinase activity	GO:0004611	F	6	0	1		response to water deprivation	GO:0009414	P	4	0	1
							actin binding	GO:0003779	F	5	0	1		metal ion transport	GO:0030001	P	7	0	1
							phospholipase C activity	GO:0004629	F	7	0	1		cellular amine metabolic process	GO:0044106	P	5	0	1
							oxidoreductase activity, acting on single donors with incorporation of molecular oxygen	GO:0016701	F	4	0	1		protein peptidyl-prolyl isomerization	GO:0000413	P	9	0	1
							oxidoreductase activity, acting on single donors with incorporation of molecular oxygen, incorporation of two atoms of oxygen	GO:0016702	F	5	0	1		regulation of response to biotic stimulus	GO:0002831	P	4	0	1
							acetylglutamate kinase activity	GO:0003991	F	6	0	1		peptidyl-amino acid modification	GO:0018193	P	7	0	1
							phosphoric diester hydrolase activity	GO:0008081	F	6	0	1		response to external biotic stimulus	GO:0043207	P	4	0	1
							N-acetyltransferase activity	GO:0008080	F	7	0	1		regulation of response to external stimulus	GO:0032101	P	4	0	1
							hydrolase activity, acting on carbon-nitrogen (but not peptide) bonds, in linear amidines	GO:0016813	F	5	0	1		cell wall polysaccharide metabolic process	GO:0010383	P	5	0	1
							uroporphyrinogen-III synthase activity	GO:0004852	F	6	0	1		regulation of response to stress	GO:0080134	P	4	0	1
							cytoskeletal protein binding	GO:0008092	F	4	0	1		cell wall macromolecule metabolic process	GO:0044036	P	4	0	1
														cell wall macromolecule biosynthetic process	GO:0044038	P	5	0	1
														indolalkylamine biosynthetic process	GO:0046219	P	7	0	1
														xylan biosynthetic process	GO:0045492	P	7	0	1
														small molecule biosynthetic process	GO:0044283	P	4	0	1
														xylan metabolic process	GO:0045491	P	7	0	1
														ion transmembrane transport	GO:0034220	P	6	0	1
														proton transmembrane transport	GO:1902600	P	8	0	1
														response to other organism	GO:0051707	P	3	0	1
														cellular component macromolecule biosynthetic process	GO:0070589	P	4	0	1
														cell wall organization or biogenesis	GO:0071554	P	3	0	1
														multi-organism process	GO:0051704	P	2	0	1
														regulation of systemic acquired resistance	GO:0010112	P	5	0	1
														response to desiccation	GO:0009269	P	5	0	1
														L-arabinose metabolic process	GO:0046373	P	7	0	1
														aromatic amino acid family biosynthetic process	GO:0009073	P	6	0	1
														aromatic amino acid family metabolic process	GO:0009072	P	5	0	1
														regulation of immune system process	GO:0002682	P	3	0	1
														response to oxygen-containing compound	GO:1901700	P	4	0	1
														cellular component organization or biogenesis	GO:0071840	P	2	0	1
														response to inorganic substance	GO:0010035	P	4	0	1
														response to acid chemical	GO:0001101	P	4	0	1
														alpha-amino acid metabolic process	GO:1901605	P	5	0	1
														alpha-amino acid biosynthetic process	GO:1901607	P	6	0	1

## Sheet: sc.si.U
Term Name	GOID	Term Type	Depth	cnt(reference)	cnt(sc.si.up)	fsh(sc.si.up)		Term Name	GOID	Term Type	Depth	cnt(reference)	cnt(sc.si.up)	fsh(sc.si.up)		Term Name	GOID	Term Type	Depth	cnt(reference)	cnt(sc.si.up)	fsh(sc.si.up)
cytoskeleton	GO:0005856	C	5	30	1	0.148507		DNA-binding transcription factor activity	GO:0003700	F	3	781	19	6.35728e-08		metal ion transport	GO:0030001	P	7	209	12	1.84937e-09
plasma membrane	GO:0005886	C	4	66	1	0.297967		transcription regulator activity	GO:0140110	F	2	904	20	1.31176e-07		cation transport	GO:0006812	P	6	413	12	2.91816e-06
cell wall	GO:0005618	C	4	66	1	0.297967		chitinase activity	GO:0004568	F	6	77	7	2.0464e-07		ion transport	GO:0006811	P	5	534	12	3.72629e-05
external encapsulating structure	GO:0030312	C	3	66	1	0.297967		transporter activity	GO:0005215	F	2	1656	23	3.71451e-05		transport	GO:0006810	P	4	1546	19	0.00077308
photosystem I	GO:0009522	C	5	68	1	0.305457		structural constituent of ribosome	GO:0003735	F	3	956	16	7.06977e-05		establishment of localization	GO:0051234	P	3	1549	19	0.000790813
extracellular region	GO:0005576	C	3	367	3	0.312705		structural molecule activity	GO:0005198	F	2	1012	16	0.000135449		localization	GO:0051179	P	2	1568	19	0.000911458
cell periphery	GO:0071944	C	3	284	2	0.448837		ammonium transmembrane transporter activity	GO:0008519	F	6	21	3	0.000187332		biological_process	GO:0008150	P	1	8180	62	0.00293827
integral component of membrane	GO:0016021	C	4	889	5	0.515919		hydrolase activity, hydrolyzing O-glycosyl compounds	GO:0004553	F	5	1139	16	0.00049641		defense response	GO:0006952	P	4	369	7	0.00395937
intrinsic component of membrane	GO:0031224	C	3	892	5	0.518884		hydrolase activity, acting on glycosyl bonds	GO:0016798	F	4	1145	16	0.000525012		response to stress	GO:0006950	P	3	599	8	0.016102
non-membrane-bounded organelle	GO:0043228	C	4	726	3	0.746025		calcium ion binding	GO:0005509	F	6	563	10	0.00101624		carbohydrate catabolic process	GO:0016052	P	5	29	1	0.143931
intracellular non-membrane-bounded organelle	GO:0043232	C	4	726	3	0.746025		alternative oxidase activity	GO:0009916	F	6	17	2	0.00367206		polysaccharide catabolic process	GO:0000272	P	6	29	1	0.143931
photosystem	GO:0009521	C	4	310	1	0.810752		inorganic phosphate transmembrane transporter activity	GO:0005315	F	5	31	2	0.0119522		response to stimulus	GO:0050896	P	2	1435	11	0.149695
photosynthetic membrane	GO:0034357	C	4	310	1	0.810752		cyclic-nucleotide phosphodiesterase activity	GO:0004112	F	7	3	1	0.0159447		metabolic process	GO:0008152	P	2	4942	32	0.151059
protein-DNA complex	GO:0032993	C	3	596	2	0.828826		oxidoreductase activity, acting on diphenols and related substances as donors, oxygen as acceptor	GO:0016682	F	5	40	2	0.0194277		regulation of RNA biosynthetic process	GO:2001141	P	6	145	2	0.181866
nucleosome	GO:0000786	C	4	596	2	0.828826		oxidoreductase activity, acting on diphenols and related substances as donors	GO:0016679	F	4	50	2	0.0294672		regulation of nucleic acid-templated transcription	GO:1903506	P	7	145	2	0.181866
thylakoid	GO:0009579	C	3	331	1	0.830981		serine-type endopeptidase inhibitor activity	GO:0004867	F	7	323	5	0.0305323		regulation of RNA metabolic process	GO:0051252	P	5	145	2	0.181866
DNA packaging complex	GO:0044815	C	3	602	2	0.833003		dephospho-CoA kinase activity	GO:0004140	F	6	6	1	0.0316358		regulation of transcription, DNA-templated	GO:0006355	P	6	145	2	0.181866
chromatin	GO:0000785	C	3	611	2	0.839098		metal ion binding	GO:0046872	F	5	3628	28	0.033947		regulation of nucleobase-containing compound metabolic process	GO:0019219	P	5	148	2	0.187621
chromosome	GO:0005694	C	5	670	2	0.874299		cation binding	GO:0043169	F	4	3628	28	0.033947		protein transport	GO:0015031	P	5	155	2	0.201141
membrane protein complex	GO:0098796	C	3	428	1	0.89978		peptide-methionine (S)-S-oxide reductase activity	GO:0008113	F	6	9	1	0.0470774		amide transport	GO:0042886	P	6	155	2	0.201141
membrane	GO:0016020	C	3	2191	8	0.901309		transmembrane transporter activity	GO:0022857	F	3	749	8	0.0497885		peptide transport	GO:0015833	P	6	155	2	0.201141
cellular anatomical entity	GO:0110165	C	2	4312	16	0.954564		oxidoreductase activity	GO:0016491	F	3	3607	27	0.050211		establishment of protein localization	GO:0045184	P	4	158	2	0.20697
cytoplasm	GO:0005737	C	3	658	1	0.971064		O-acyltransferase activity	GO:0008374	F	6	71	2	0.05559		macromolecule localization	GO:0033036	P	3	297	3	0.212752
cellular_component	GO:0005575	C	1	4546	16	0.973946		iron ion binding	GO:0005506	F	7	1630	14	0.0573592		protein localization	GO:0008104	P	4	172	2	0.234373
intracellular organelle	GO:0043229	C	3	1518	3	0.988218		secondary active transmembrane transporter activity	GO:0015291	F	5	73	2	0.058386		polysaccharide metabolic process	GO:0005976	P	5	66	1	0.297967
protein-containing complex	GO:0032991	C	2	1535	3	0.989048		phosphoric diester hydrolase activity	GO:0008081	F	6	12	1	0.0622734		transmembrane transport	GO:0055085	P	5	548	4	0.336556
organelle	GO:0043226	C	3	1587	3	0.991253		active transmembrane transporter activity	GO:0022804	F	4	79	2	0.0670549		organic substance transport	GO:0071702	P	5	386	3	0.340328
intracellular	GO:0005622	C	2	2395	5	0.99621		peptidase inhibitor activity	GO:0030414	F	5	433	5	0.0841778		nucleic acid-templated transcription	GO:0097659	P	7	229	2	0.346241
nucleus	GO:0005634	C	5	495	0	1		peptidase regulator activity	GO:0061134	F	4	433	5	0.0841778		transcription, DNA-templated	GO:0006351	P	6	229	2	0.346241
endoplasmic reticulum membrane	GO:0005789	C	5	75	0	1		endopeptidase regulator activity	GO:0061135	F	5	433	5	0.0841778		RNA biosynthetic process	GO:0032774	P	6	229	2	0.346241
nucleoplasm	GO:0005654	C	3	68	0	1		endopeptidase inhibitor activity	GO:0004866	F	6	433	5	0.0841778		peptidyl-proline modification	GO:0018208	P	8	81	1	0.352235
intracellular organelle lumen	GO:0070013	C	4	123	0	1		oxidoreductase activity, acting on a sulfur group of donors, disulfide as acceptor	GO:0016671	F	5	18	1	0.0919444		protein peptidyl-prolyl isomerization	GO:0000413	P	9	81	1	0.352235
nuclear lumen	GO:0031981	C	5	96	0	1		molybdate ion transmembrane transporter activity	GO:0015098	F	6	18	1	0.0919444		regulation of cellular macromolecule biosynthetic process	GO:2000112	P	6	234	2	0.355876
membrane-enclosed lumen	GO:0031974	C	3	123	0	1		protein kinase activity	GO:0004672	F	4	5392	36	0.0990652		regulation of biosynthetic process	GO:0009889	P	4	234	2	0.355876
chromosomal region	GO:0098687	C	3	27	0	1		phosphotransferase activity, alcohol group as acceptor	GO:0016773	F	5	5594	37	0.105179		regulation of cellular biosynthetic process	GO:0031326	P	5	234	2	0.355876
chloroplast	GO:0009507	C	5	26	0	1		cysteine synthase activity	GO:0004124	F	5	24	1	0.120679		regulation of macromolecule biosynthetic process	GO:0010556	P	5	234	2	0.355876
acetyltransferase complex	GO:1902493	C	5	17	0	1		kinase activity	GO:0016301	F	5	5688	37	0.124326		peptidyl-amino acid modification	GO:0018193	P	7	90	1	0.382766
catalytic complex	GO:1902494	C	3	219	0	1		acid phosphatase activity	GO:0003993	F	7	126	2	0.146155		nitrogen compound transport	GO:0071705	P	5	256	2	0.397615
membrane-bounded organelle	GO:0043227	C	4	889	0	1		transferase activity, transferring phosphorus-containing groups	GO:0016772	F	4	5795	37	0.148655		nucleobase-containing compound biosynthetic process	GO:0034654	P	5	264	2	0.412486
intracellular membrane-bounded organelle	GO:0043231	C	4	820	0	1		ion transmembrane transporter activity	GO:0015075	F	4	667	6	0.149459		regulation of primary metabolic process	GO:0080090	P	4	276	2	0.434444
organelle lumen	GO:0043233	C	4	123	0	1		cation transmembrane transporter activity	GO:0008324	F	5	400	4	0.167525		regulation of nitrogen compound metabolic process	GO:0051171	P	4	276	2	0.434444
plastid	GO:0009536	C	4	26	0	1		zinc ion transmembrane transporter activity	GO:0005385	F	7	38	1	0.184249		regulation of cellular metabolic process	GO:0031323	P	4	279	2	0.439865
vesicle tethering complex	GO:0099023	C	3	163	0	1		divalent inorganic cation transmembrane transporter activity	GO:0072509	F	6	38	1	0.184249		lipid transport	GO:0006869	P	5	120	1	0.474543
nuclear outer membrane-endoplasmic reticulum membrane network	GO:0042175	C	4	75	0	1		transition metal ion binding	GO:0046914	F	6	2542	17	0.204764		lipid localization	GO:0010876	P	4	125	1	0.488457
kinetochore	GO:0000776	C	4	6	0	1		phosphoric ester hydrolase activity	GO:0042578	F	5	296	3	0.211372		response to hormone	GO:0009725	P	4	309	2	0.492435
chromosome, centromeric region	GO:0000775	C	4	27	0	1		monooxygenase activity	GO:0004497	F	4	299	3	0.215519		response to endogenous stimulus	GO:0009719	P	3	309	2	0.492435
peptidase complex	GO:1905368	C	4	31	0	1		ion binding	GO:0043167	F	3	7313	44	0.223236		response to auxin	GO:0009733	P	5	309	2	0.492435
transferase complex	GO:1990234	C	4	122	0	1		oxidoreductase activity, acting on a sulfur group of donors	GO:0016667	F	4	50	1	0.235076		response to organic substance	GO:0010033	P	4	309	2	0.492435
endomembrane system	GO:0012505	C	3	191	0	1		inorganic anion transmembrane transporter activity	GO:0015103	F	5	51	1	0.239167		regulation of gene expression	GO:0010468	P	5	312	2	0.497519
protein acetyltransferase complex	GO:0031248	C	3	17	0	1		diacylglycerol O-acyltransferase activity	GO:0004144	F	8	52	1	0.243235		aromatic compound biosynthetic process	GO:0019438	P	5	335	2	0.535402
SAGA-type complex	GO:0070461	C	5	14	0	1		acylglycerol O-acyltransferase activity	GO:0016411	F	7	54	1	0.251307		heterocycle biosynthetic process	GO:0018130	P	5	344	2	0.549684
supramolecular complex	GO:0099080	C	3	6	0	1		electron transfer activity	GO:0009055	F	4	656	5	0.274822		organic cyclic compound biosynthetic process	GO:1901362	P	5	354	2	0.565189
exocyst	GO:0000145	C	4	152	0	1		anion transmembrane transporter activity	GO:0008509	F	5	60	1	0.275011		regulation of macromolecule metabolic process	GO:0060255	P	4	354	2	0.565189
organelle membrane	GO:0031090	C	4	245	0	1		transition metal ion transmembrane transporter activity	GO:0046915	F	7	62	1	0.282745		regulation of metabolic process	GO:0019222	P	3	357	2	0.569765
SAGA complex	GO:0000124	C	5	3	0	1		inorganic molecular entity transmembrane transporter activity	GO:0015318	F	4	668	5	0.287069		cellular nitrogen compound biosynthetic process	GO:0044271	P	5	437	2	0.678931
histone acetyltransferase complex	GO:0000123	C	4	17	0	1		calmodulin binding	GO:0005516	F	4	73	1	0.323834		regulation of cellular process	GO:0050794	P	3	685	3	0.70999
cell cortex	GO:0005938	C	4	152	0	1		aspartic-type peptidase activity	GO:0070001	F	6	226	2	0.340436		carbohydrate metabolic process	GO:0005975	P	4	233	1	0.713635
								aspartic-type endopeptidase activity	GO:0004190	F	7	226	2	0.340436		intracellular signal transduction	GO:0035556	P	4	234	1	0.715171
								intramolecular transferase activity	GO:0016866	F	4	80	1	0.348751		biosynthetic process	GO:0009058	P	3	947	4	0.746061
								oxidoreductase activity, acting on peroxide as acceptor	GO:0016684	F	4	766	5	0.389465		macromolecule catabolic process	GO:0009057	P	5	279	1	0.776396
								peroxidase activity	GO:0004601	F	3	766	5	0.389465		cellular macromolecule biosynthetic process	GO:0034645	P	5	534	2	0.779873
								manganese ion binding	GO:0030145	F	7	255	2	0.395743		signaling	GO:0023052	P	2	284	1	0.782331
								DNA binding	GO:0003677	F	5	4402	25	0.405727		signal transduction	GO:0007165	P	3	284	1	0.782331
								phosphatase activity	GO:0016791	F	6	263	2	0.410637		macromolecule biosynthetic process	GO:0009059	P	5	546	2	0.790214
								ATP binding	GO:0005524	F	4	1336	8	0.422188		regulation of biological process	GO:0050789	P	2	793	3	0.797129
								N-acetyltransferase activity	GO:0008080	F	7	103	1	0.42435		cellular response to stimulus	GO:0051716	P	3	306	1	0.806634
								N-acyltransferase activity	GO:0016410	F	6	106	1	0.433543		organic substance catabolic process	GO:1901575	P	4	308	1	0.808704
								antioxidant activity	GO:0016209	F	2	813	5	0.438647		response to chemical	GO:0042221	P	3	573	2	0.81193
								purine ribonucleoside triphosphate binding	GO:0035639	F	5	1539	9	0.439028		RNA metabolic process	GO:0016070	P	6	592	2	0.825989
								RNA binding	GO:0003723	F	5	815	5	0.440724		cell communication	GO:0007154	P	3	326	1	0.82637
								acetyltransferase activity	GO:0016407	F	6	111	1	0.448539		catabolic process	GO:0009056	P	3	329	1	0.829151
								enzyme inhibitor activity	GO:0004857	F	4	823	5	0.449012		biological regulation	GO:0065007	P	2	869	3	0.84442
								drug binding	GO:0008144	F	3	1377	8	0.45511		cellular protein modification process	GO:0006464	P	6	358	1	0.853854
								transferase activity, transferring alkyl or aryl (other than methyl) groups	GO:0016765	F	4	118	1	0.468872		protein modification process	GO:0036211	P	5	358	1	0.853854
								catalytic activity, acting on a protein	GO:0140096	F	3	6972	38	0.473907		nucleic acid metabolic process	GO:0090304	P	5	664	2	0.871072
								transcription coregulator activity	GO:0003712	F	3	123	1	0.482936		gene expression	GO:0010467	P	5	688	2	0.88354
								hydrolase activity	GO:0016787	F	3	4389	24	0.483575		lipid metabolic process	GO:0006629	P	4	708	2	0.893069
								catalytic activity	GO:0003824	F	2	19707	106	0.487588		nucleobase-containing compound metabolic process	GO:0006139	P	4	720	2	0.898434
								enzyme regulator activity	GO:0030234	F	3	915	5	0.541355		proteolysis	GO:0006508	P	5	778	2	0.921008
								isomerase activity	GO:0016853	F	3	148	1	0.547876		cellular biosynthetic process	GO:0044249	P	4	796	2	0.926995
								molecular function regulator	GO:0098772	F	2	977	5	0.599331		cellular macromolecule metabolic process	GO:0044260	P	4	1092	3	0.932298
								transferase activity	GO:0016740	F	3	8128	42	0.615876		heterocycle metabolic process	GO:0046483	P	4	818	2	0.933733
								metal ion transmembrane transporter activity	GO:0046873	F	6	198	1	0.654364		cellular aromatic compound metabolic process	GO:0006725	P	4	820	2	0.934315
								GTP binding	GO:0005525	F	6	203	1	0.663527		organic substance biosynthetic process	GO:1901576	P	4	821	2	0.934605
								guanyl nucleotide binding	GO:0019001	F	6	203	1	0.663527		organic cyclic compound metabolic process	GO:1901360	P	4	828	2	0.936597
								guanyl ribonucleotide binding	GO:0032561	F	6	203	1	0.663527		macromolecule modification	GO:0043412	P	5	520	1	0.938994
								purine ribonucleoside binding	GO:0032550	F	6	203	1	0.663527		cellular nitrogen compound metabolic process	GO:0034641	P	4	963	2	0.965415
								ribonucleoside binding	GO:0032549	F	5	203	1	0.663527		macromolecule metabolic process	GO:0043170	P	4	2071	6	0.966278
								nucleoside binding	GO:0001882	F	4	203	1	0.663527		protein metabolic process	GO:0019538	P	4	1277	3	0.967633
								purine nucleoside binding	GO:0001883	F	5	203	1	0.663527		cellular protein metabolic process	GO:0044267	P	5	698	1	0.976697
								protein dimerization activity	GO:0046983	F	4	665	3	0.691041		organonitrogen compound metabolic process	GO:1901564	P	4	1491	3	0.986775
								passive transmembrane transporter activity	GO:0022803	F	4	220	1	0.692907		primary metabolic process	GO:0044238	P	3	2991	8	0.9912
								channel activity	GO:0015267	F	5	220	1	0.692907		nitrogen compound metabolic process	GO:0006807	P	3	2199	5	0.991854
								ion channel activity	GO:0005216	F	5	220	1	0.692907		organic substance metabolic process	GO:0071704	P	3	3157	8	0.995005
								hydrolase activity, acting on ester bonds	GO:0016788	F	4	945	4	0.744587		cellular metabolic process	GO:0044237	P	3	2012	3	0.998693
								transferase activity, transferring acyl groups other than amino-acyl groups	GO:0016747	F	5	763	3	0.775402		cellular process	GO:0009987	P	2	2806	4	0.999832
								transferase activity, transferring acyl groups	GO:0016746	F	4	772	3	0.782113		regulation of multi-organism process	GO:0043900	P	3	12	0	1
								purine ribonucleotide binding	GO:0032555	F	5	3576	16	0.799938		monovalent inorganic cation transport	GO:0015672	P	7	43	0	1
								adenyl ribonucleotide binding	GO:0032559	F	6	3373	15	0.800843		monosaccharide metabolic process	GO:0005996	P	4	33	0	1
								purine nucleotide binding	GO:0017076	F	5	3584	16	0.802666		reproductive system development	GO:0061458	P	5	38	0	1
								adenyl nucleotide binding	GO:0030554	F	6	3381	15	0.803636		regulation of developmental process	GO:0050793	P	3	9	0	1
								ribonucleotide binding	GO:0032553	F	4	3609	16	0.811023		immune response	GO:0006955	P	3	12	0	1
								double-stranded DNA binding	GO:0003690	F	6	316	1	0.816766		cellular localization	GO:0051641	P	3	132	0	1
								carbohydrate derivative binding	GO:0097367	F	3	3637	16	0.820078		immune system process	GO:0002376	P	2	12	0	1
								anion binding	GO:0043168	F	4	3685	16	0.834862		positive regulation of stomatal complex development	GO:2000123	P	5	6	0	1
								magnesium ion binding	GO:0000287	F	6	361	1	0.856196		organic cyclic compound catabolic process	GO:1901361	P	5	55	0	1
								inorganic cation transmembrane transporter activity	GO:0022890	F	5	379	1	0.869486		drug transport	GO:0015893	P	5	224	0	1
								nucleotide binding	GO:0000166	F	4	4035	16	0.916568		tryptophan biosynthetic process	GO:0000162	P	7	14	0	1
								nucleoside phosphate binding	GO:1901265	F	4	4035	16	0.916568		phosphorelay signal transduction system	GO:0000160	P	5	231	0	1
								ADP binding	GO:0043531	F	5	2023	7	0.917025		carbohydrate derivative metabolic process	GO:1901135	P	4	219	0	1
								molecular_function	GO:0003674	F	1	54639	282	0.919016		carbohydrate derivative biosynthetic process	GO:1901137	P	5	201	0	1
								small molecule binding	GO:0036094	F	3	4051	16	0.91932		sucrose metabolic process	GO:0005985	P	6	37	0	1
								zinc ion binding	GO:0008270	F	7	475	1	0.922222		disaccharide metabolic process	GO:0005984	P	5	37	0	1
								methyltransferase activity	GO:0008168	F	5	485	1	0.926308		glycogen biosynthetic process	GO:0005978	P	7	11	0	1
								transferase activity, transferring one-carbon groups	GO:0016741	F	4	496	1	0.930555		glycogen metabolic process	GO:0005977	P	6	11	0	1
								endopeptidase activity	GO:0004175	F	6	871	2	0.94763		regulation of multicellular organismal development	GO:2000026	P	4	9	0	1
								nucleic acid binding	GO:0003676	F	4	7948	33	0.952815		cellular amino acid metabolic process	GO:0006520	P	4	71	0	1
								heterocyclic compound binding	GO:1901363	F	3	12016	49	0.987134		seed development	GO:0048316	P	4	35	0	1
								organic cyclic compound binding	GO:0097159	F	3	12016	49	0.987134		phospholipid metabolic process	GO:0006644	P	5	119	0	1
								peptidase activity, acting on L-amino acid peptides	GO:0070011	F	5	1201	2	0.988536		intracellular protein transport	GO:0006886	P	5	79	0	1
								peptidase activity	GO:0008233	F	4	1201	2	0.988536		tRNA modification	GO:0006400	P	7	42	0	1
								binding	GO:0005488	F	2	30382	112	1		membrane lipid metabolic process	GO:0006643	P	5	46	0	1
								protein binding	GO:0005515	F	3	13636	32	1		developmental process involved in reproduction	GO:0003006	P	3	38	0	1
								ATPase activity	GO:0016887	F	8	25	0	1		cellular component biogenesis	GO:0044085	P	3	180	0	1
								hydroxymethylglutaryl-CoA reductase (NADPH) activity	GO:0004420	F	6	9	0	1		regulation of stomatal complex development	GO:2000038	P	5	6	0	1
								copper ion binding	GO:0005507	F	7	182	0	1		pigment catabolic process	GO:0046149	P	4	13	0	1
								hydroxyethylthiazole kinase activity	GO:0004417	F	6	8	0	1		glycerophospholipid metabolic process	GO:0006650	P	6	93	0	1
								oxidoreductase activity, acting on NAD(P)H	GO:0016651	F	4	277	0	1		carboxylic acid biosynthetic process	GO:0046394	P	6	78	0	1
								phosphotransferase activity, carboxyl group as acceptor	GO:0016774	F	5	33	0	1		cell wall polysaccharide biosynthetic process	GO:0070592	P	6	26	0	1
								oxidoreductase activity, acting on NAD(P)H, quinone or similar compound as acceptor	GO:0016655	F	5	190	0	1		organonitrogen compound catabolic process	GO:1901565	P	5	239	0	1
								transferase activity, transferring amino-acyl groups	GO:0016755	F	4	6	0	1		organonitrogen compound biosynthetic process	GO:1901566	P	5	398	0	1
								transferase activity, transferring glycosyl groups	GO:0016757	F	4	573	0	1		regulation of response to stimulus	GO:0048583	P	3	24	0	1
								5'-3' RNA polymerase activity	GO:0034062	F	5	38	0	1		drug transmembrane transport	GO:0006855	P	6	224	0	1
								oxidoreductase activity, acting on the CH-CH group of donors, iron-sulfur protein as acceptor	GO:0016636	F	5	5	0	1		positive regulation of post-embryonic development	GO:0048582	P	4	6	0	1
								ligase activity, forming carbon-nitrogen bonds	GO:0016879	F	4	107	0	1		regulation of post-embryonic development	GO:0048580	P	4	9	0	1
								transferase activity, transferring hexosyl groups	GO:0016758	F	5	283	0	1		regulation of immune response	GO:0050776	P	4	12	0	1
								L-threonine ammonia-lyase activity	GO:0004794	F	6	6	0	1		fatty acid metabolic process	GO:0006631	P	5	70	0	1
								acid-amino acid ligase activity	GO:0016881	F	5	28	0	1		GPI anchor metabolic process	GO:0006505	P	7	28	0	1
								carbon-nitrogen ligase activity, with glutamine as amido-N-donor	GO:0016884	F	5	40	0	1		GPI anchor biosynthetic process	GO:0006506	P	7	28	0	1
								transferase activity, transferring pentosyl groups	GO:0016763	F	5	48	0	1		liposaccharide metabolic process	GO:1903509	P	5	39	0	1
								catalytic activity, acting on a tRNA	GO:0140101	F	4	64	0	1		innate immune response	GO:0045087	P	4	12	0	1
								transferase activity, transferring aldehyde or ketonic groups	GO:0016744	F	4	7	0	1		regulation of innate immune response	GO:0045088	P	4	12	0	1
								oxidoreductase activity, acting on the CH-CH group of donors	GO:0016627	F	4	70	0	1		organophosphate metabolic process	GO:0019637	P	4	172	0	1
								succinyltransferase activity	GO:0016748	F	6	6	0	1		tryptophan metabolic process	GO:0006568	P	6	14	0	1
								oxidoreductase activity, acting on the CH-CH group of donors, NAD or NADP as acceptor	GO:0016628	F	5	25	0	1		positive regulation of multicellular organismal process	GO:0051240	P	3	6	0	1
								nuclease activity	GO:0004518	F	5	76	0	1		attachment of GPI anchor to protein	GO:0016255	P	7	8	0	1
								RNA polymerase activity	GO:0097747	F	4	38	0	1		DNA methylation or demethylation	GO:0044728	P	7	21	0	1
								protochlorophyllide reductase activity	GO:0016630	F	6	7	0	1		intracellular transport	GO:0046907	P	4	90	0	1
								S-succinyltransferase activity	GO:0016751	F	7	6	0	1		protein folding	GO:0006457	P	3	54	0	1
								ligase activity	GO:0016874	F	3	150	0	1		cellular biogenic amine metabolic process	GO:0006576	P	6	17	0	1
								racemase and epimerase activity	GO:0016854	F	4	18	0	1		cell wall biogenesis	GO:0042546	P	4	64	0	1
								oxidoreductase activity, acting on CH-OH group of donors	GO:0016614	F	4	160	0	1		carboxylic acid metabolic process	GO:0019752	P	6	144	0	1
								racemase and epimerase activity, acting on carbohydrates and derivatives	GO:0016857	F	5	18	0	1		pteridine-containing compound metabolic process	GO:0042558	P	5	12	0	1
								oxidoreductase activity, acting on the CH-OH group of donors, NAD or NADP as acceptor	GO:0016616	F	5	135	0	1		glycerol ether metabolic process	GO:0006662	P	5	19	0	1
								UDP-glucosyltransferase activity	GO:0035251	F	6	30	0	1		indole-containing compound metabolic process	GO:0042430	P	5	14	0	1
								polygalacturonase activity	GO:0004650	F	6	138	0	1		phosphatidylinositol biosynthetic process	GO:0006661	P	7	28	0	1
								phosphorylase activity	GO:0004645	F	6	9	0	1		porphyrin-containing compound catabolic process	GO:0006787	P	6	13	0	1
								phosphoserine phosphatase activity	GO:0004647	F	7	6	0	1		DNA modification	GO:0006304	P	6	21	0	1
								transmembrane signaling receptor activity	GO:0004888	F	4	101	0	1		indole-containing compound biosynthetic process	GO:0042435	P	6	14	0	1
								cofactor binding	GO:0048037	F	3	91	0	1		glycolipid metabolic process	GO:0006664	P	6	39	0	1
								intramolecular oxidoreductase activity	GO:0016860	F	4	30	0	1		porphyrin-containing compound metabolic process	GO:0006778	P	5	26	0	1
								intramolecular oxidoreductase activity, interconverting aldoses and ketoses	GO:0016861	F	5	21	0	1		cellular homeostasis	GO:0019725	P	3	138	0	1
								thiol-dependent ubiquitinyl hydrolase activity	GO:0036459	F	5	39	0	1		pigment metabolic process	GO:0042440	P	3	38	0	1
								aminoacyl-tRNA editing activity	GO:0002161	F	5	9	0	1		lipid biosynthetic process	GO:0008610	P	5	155	0	1
								metalloendopeptidase activity	GO:0004222	F	7	139	0	1		phosphorus metabolic process	GO:0006793	P	4	238	0	1
								purine phosphoribosyltransferase activity	GO:0106130	F	6	12	0	1		macromolecule glycosylation	GO:0043413	P	4	123	0	1
								serine-type exopeptidase activity	GO:0070008	F	7	211	0	1		phosphate-containing compound metabolic process	GO:0006796	P	5	238	0	1
								S-formylglutathione hydrolase activity	GO:0018738	F	6	3	0	1		macromolecule methylation	GO:0043414	P	4	78	0	1
								methionine adenosyltransferase activity	GO:0004478	F	5	13	0	1		DNA alkylation	GO:0006305	P	7	21	0	1
								translation regulator activity	GO:0045182	F	2	166	0	1		defense response, incompatible interaction	GO:0009814	P	5	12	0	1
								lipid transporter activity	GO:0005319	F	3	8	0	1		DNA methylation	GO:0006306	P	5	21	0	1
								oxidoreductase activity, acting on a sulfur group of donors, NAD(P) as acceptor	GO:0016668	F	5	23	0	1		aromatic compound catabolic process	GO:0019439	P	5	52	0	1
								translation regulator activity, nucleic acid binding	GO:0090079	F	3	166	0	1		protein glycosylation	GO:0006486	P	5	123	0	1
								phosphatidylinositol phospholipase C activity	GO:0004435	F	8	9	0	1		protein N-linked glycosylation	GO:0006487	P	6	2	0	1
								thiolester hydrolase activity	GO:0016790	F	5	21	0	1		inorganic ion transmembrane transport	GO:0098660	P	7	43	0	1
								red chlorophyll catabolite reductase activity	GO:0051743	F	6	5	0	1		phytochromobilin metabolic process	GO:0051202	P	5	3	0	1
								nucleotidyltransferase activity	GO:0016779	F	5	70	0	1		glycosylation	GO:0070085	P	3	123	0	1
								S-acyltransferase activity	GO:0016417	F	6	14	0	1		response to abiotic stimulus	GO:0009628	P	3	36	0	1
								phospholipid binding	GO:0005543	F	4	64	0	1		systemic acquired resistance	GO:0009627	P	6	12	0	1
								coenzyme binding	GO:0050662	F	4	62	0	1		carbohydrate biosynthetic process	GO:0016051	P	5	39	0	1
								transferase activity, transferring sulfur-containing groups	GO:0016782	F	4	151	0	1		cation transmembrane transport	GO:0098655	P	7	43	0	1
								molecular transducer activity	GO:0060089	F	2	104	0	1		organic acid biosynthetic process	GO:0016053	P	5	78	0	1
								ligand-gated ion channel activity	GO:0015276	F	6	87	0	1		pentose metabolic process	GO:0019321	P	5	15	0	1
								extracellular ligand-gated ion channel activity	GO:0005230	F	7	87	0	1		arabinose metabolic process	GO:0019566	P	6	15	0	1
								dihydrolipoyl dehydrogenase activity	GO:0004148	F	6	9	0	1		protein lipidation	GO:0006497	P	7	28	0	1
								tetrapyrrole binding	GO:0046906	F	4	26	0	1		DNA metabolic process	GO:0006259	P	5	72	0	1
								signaling receptor activity	GO:0038023	F	3	104	0	1		defense response to bacterium	GO:0042742	P	5	24	0	1
								S-adenosylmethionine-dependent methyltransferase activity	GO:0008757	F	6	52	0	1		tissue development	GO:0009888	P	4	6	0	1
								dihydrolipoyllysine-residue succinyltransferase activity	GO:0004149	F	4	6	0	1		defense response to other organism	GO:0098542	P	4	50	0	1
								steroid dehydrogenase activity	GO:0016229	F	4	32	0	1		inorganic cation transmembrane transport	GO:0098662	P	8	43	0	1
								glutathione synthase activity	GO:0004363	F	6	11	0	1		indolalkylamine metabolic process	GO:0006586	P	6	14	0	1
								glycerol-3-phosphate dehydrogenase [NAD+] activity	GO:0004367	F	7	14	0	1		response to biotic stimulus	GO:0009607	P	3	50	0	1
								catalytic activity, acting on RNA	GO:0140098	F	3	147	0	1		response to external stimulus	GO:0009605	P	3	50	0	1
								serine-type endopeptidase activity	GO:0004252	F	7	427	0	1		developmental process	GO:0032502	P	2	71	0	1
								phosphatidylinositol binding	GO:0035091	F	5	27	0	1		multicellular organismal process	GO:0032501	P	2	113	0	1
								glycogen (starch) synthase activity	GO:0004373	F	7	27	0	1		phospholipid biosynthetic process	GO:0008654	P	5	51	0	1
								N,N-dimethylaniline monooxygenase activity	GO:0004499	F	6	158	0	1		energy reserve metabolic process	GO:0006112	P	5	11	0	1
								pyrophosphatase activity	GO:0016462	F	6	642	0	1		cellular amino acid biosynthetic process	GO:0008652	P	5	41	0	1
								carboxypeptidase activity	GO:0004180	F	7	217	0	1		DNA-templated transcription, initiation	GO:0006352	P	7	30	0	1
								potassium ion transmembrane transporter activity	GO:0015079	F	7	101	0	1		protein methylation	GO:0006479	P	5	27	0	1
								monovalent inorganic cation transmembrane transporter activity	GO:0015077	F	6	282	0	1		cellular biogenic amine biosynthetic process	GO:0042401	P	7	17	0	1
								metallocarboxypeptidase activity	GO:0004181	F	8	6	0	1		response to bacterium	GO:0009617	P	4	24	0	1
								serine-type carboxypeptidase activity	GO:0004185	F	8	211	0	1		regulation of multicellular organismal process	GO:0051239	P	3	9	0	1
								asparagine synthase (glutamine-hydrolyzing) activity	GO:0004066	F	6	17	0	1		embryo development	GO:0009790	P	4	35	0	1
								carbohydrate kinase activity	GO:0019200	F	6	62	0	1		cellular macromolecule localization	GO:0070727	P	4	96	0	1
								lipase activity	GO:0016298	F	5	30	0	1		embryo development ending in seed dormancy	GO:0009793	P	4	35	0	1
								transmitter-gated channel activity	GO:0022835	F	5	87	0	1		post-embryonic development	GO:0009791	P	3	44	0	1
								gated channel activity	GO:0022836	F	6	87	0	1		oligosaccharide metabolic process	GO:0009311	P	5	39	0	1
								ligand-gated channel activity	GO:0022834	F	7	87	0	1		positive regulation of developmental process	GO:0051094	P	3	6	0	1
								dioxygenase activity	GO:0051213	F	4	75	0	1		microtubule-based process	GO:0007017	P	3	56	0	1
								ribonuclease inhibitor activity	GO:0008428	F	5	14	0	1		amine biosynthetic process	GO:0009309	P	6	17	0	1
								transmitter-gated ion channel activity	GO:0022824	F	6	87	0	1		amine metabolic process	GO:0009308	P	5	17	0	1
								acetyl-CoA:L-glutamate N-acetyltransferase activity	GO:0004042	F	8	7	0	1		hemicellulose metabolic process	GO:0010410	P	6	26	0	1
								diphosphomevalonate decarboxylase activity	GO:0004163	F	6	6	0	1		regulation of biological quality	GO:0065008	P	3	181	0	1
								NADH dehydrogenase (quinone) activity	GO:0050136	F	6	150	0	1		regulation of defense response	GO:0031347	P	5	12	0	1
								ubiquitin-like protein-specific protease activity	GO:0019783	F	7	39	0	1		cellular protein localization	GO:0034613	P	5	96	0	1
								ubiquitin-like protein transferase activity	GO:0019787	F	4	209	0	1		plant epidermis development	GO:0090558	P	5	6	0	1
								nucleoside-triphosphatase activity	GO:0017111	F	7	604	0	1		lipoprotein metabolic process	GO:0042157	P	5	28	0	1
								carboxylic ester hydrolase activity	GO:0052689	F	5	54	0	1		lipoprotein biosynthetic process	GO:0042158	P	6	28	0	1
								chaperone binding	GO:0051087	F	4	6	0	1		response to water	GO:0009415	P	4	24	0	1
								serine-type peptidase activity	GO:0008236	F	6	638	0	1		response to water deprivation	GO:0009414	P	4	24	0	1
								metalloexopeptidase activity	GO:0008235	F	7	6	0	1		mRNA metabolic process	GO:0016071	P	7	141	0	1
								cysteine-type peptidase activity	GO:0008234	F	6	49	0	1		tRNA methylation	GO:0030488	P	6	6	0	1
								glycerol-3-phosphate dehydrogenase [NAD(P)+] activity	GO:0047952	F	6	14	0	1		monocarboxylic acid metabolic process	GO:0032787	P	7	73	0	1
								exopeptidase activity	GO:0008238	F	6	266	0	1		tRNA metabolic process	GO:0006399	P	8	83	0	1
								metallopeptidase activity	GO:0008237	F	6	164	0	1		protein alkylation	GO:0008213	P	7	27	0	1
								serine hydrolase activity	GO:0017171	F	5	638	0	1		RNA processing	GO:0006396	P	6	243	0	1
								steroid dehydrogenase activity, acting on the CH-OH group of donors, NAD or NADP as acceptor	GO:0033764	F	5	29	0	1		mRNA processing	GO:0006397	P	7	115	0	1
								magnesium ion transmembrane transporter activity	GO:0015095	F	7	33	0	1		cellular amine metabolic process	GO:0044106	P	5	17	0	1
								carbonate dehydratase activity	GO:0004089	F	6	32	0	1		oxidation-reduction process	GO:0055114	P	3	52	0	1
								ubiquitin binding	GO:0043130	F	5	9	0	1		organic acid metabolic process	GO:0006082	P	4	144	0	1
								catalase activity	GO:0004096	F	4	10	0	1		regulation of response to biotic stimulus	GO:0002831	P	4	12	0	1
								catechol oxidase activity	GO:0004097	F	6	23	0	1		generation of precursor metabolites and energy	GO:0006091	P	4	53	0	1
								glucosyltransferase activity	GO:0046527	F	6	33	0	1		tRNA processing	GO:0008033	P	8	83	0	1
								neurotransmitter receptor activity	GO:0030594	F	4	87	0	1		ncRNA metabolic process	GO:0034660	P	7	122	0	1
								sulfotransferase activity	GO:0008146	F	5	142	0	1		cellular polysaccharide biosynthetic process	GO:0033692	P	6	37	0	1
								GTPase activity	GO:0003924	F	8	384	0	1		heterocycle catabolic process	GO:0046700	P	5	55	0	1
								ubiquitinyl hydrolase activity	GO:0101005	F	4	39	0	1		glycolipid biosynthetic process	GO:0009247	P	6	39	0	1
								NADH dehydrogenase (ubiquinone) activity	GO:0008137	F	7	150	0	1		oxoacid metabolic process	GO:0043436	P	5	144	0	1
								translation factor activity, RNA binding	GO:0008135	F	4	166	0	1		RNA methylation	GO:0001510	P	5	30	0	1
								glutamate receptor activity	GO:0008066	F	5	87	0	1		homeostatic process	GO:0042592	P	4	153	0	1
								phosphatidylinositol phosphate binding	GO:1901981	F	6	3	0	1		response to external biotic stimulus	GO:0043207	P	4	50	0	1
								nucleoside-triphosphate diphosphatase activity	GO:0047429	F	7	23	0	1		multicellular organism development	GO:0007275	P	3	71	0	1
								RNA-directed 5'-3' RNA polymerase activity	GO:0003968	F	6	14	0	1		RNA modification	GO:0009451	P	6	144	0	1
								UDP-glycosyltransferase activity	GO:0008194	F	5	179	0	1		vacuolar transport	GO:0007034	P	5	42	0	1
								3-beta-hydroxy-delta5-steroid dehydrogenase activity	GO:0003854	F	6	29	0	1		cofactor catabolic process	GO:0051187	P	5	21	0	1
								UDP-glucose 4-epimerase activity	GO:0003978	F	6	18	0	1		cofactor biosynthetic process	GO:0051188	P	5	51	0	1
								lipid binding	GO:0008289	F	3	95	0	1		cofactor metabolic process	GO:0051186	P	4	72	0	1
								phosphatidylinositol-3-phosphate binding	GO:0032266	F	7	3	0	1		regulation of response to external stimulus	GO:0032101	P	4	12	0	1
								O-methyltransferase activity	GO:0008171	F	6	30	0	1		glycoprotein biosynthetic process	GO:0009101	P	6	123	0	1
								N-methyltransferase activity	GO:0008170	F	6	24	0	1		glycoprotein metabolic process	GO:0009100	P	5	123	0	1
								heme binding	GO:0020037	F	4	26	0	1		cellular glucan metabolic process	GO:0006073	P	6	11	0	1
								NAD+ kinase activity	GO:0003951	F	6	57	0	1		reproductive process	GO:0022414	P	2	83	0	1
								NADH dehydrogenase activity	GO:0003954	F	5	153	0	1		response to drug	GO:0042493	P	4	224	0	1
								glutaminyl-peptide cyclotransferase activity	GO:0016603	F	5	6	0	1		cellular carbohydrate biosynthetic process	GO:0034637	P	5	37	0	1
								FMN binding	GO:0010181	F	5	33	0	1		organophosphate biosynthetic process	GO:0090407	P	5	89	0	1
								phospholipase activity	GO:0004620	F	6	24	0	1		cell wall polysaccharide metabolic process	GO:0010383	P	5	26	0	1
								phosphoenolpyruvate carboxykinase activity	GO:0004611	F	6	6	0	1		ncRNA processing	GO:0034470	P	7	122	0	1
								phosphogluconate dehydrogenase (decarboxylating) activity	GO:0004616	F	6	27	0	1		regulation of response to stress	GO:0080134	P	4	15	0	1
								carbon-oxygen lyase activity	GO:0016835	F	4	83	0	1		cell wall macromolecule metabolic process	GO:0044036	P	4	26	0	1
								hydro-lyase activity	GO:0016836	F	5	66	0	1		cell wall macromolecule biosynthetic process	GO:0044038	P	5	26	0	1
								ribose-5-phosphate isomerase activity	GO:0004751	F	6	9	0	1		indolalkylamine biosynthetic process	GO:0046219	P	7	14	0	1
								actin binding	GO:0003779	F	5	121	0	1		positive regulation of biological process	GO:0048518	P	2	15	0	1
								cysteine-type endopeptidase inhibitor activity	GO:0004869	F	7	94	0	1		small molecule metabolic process	GO:0044281	P	3	284	0	1
								ribokinase activity	GO:0004747	F	6	20	0	1		xylan biosynthetic process	GO:0045492	P	7	26	0	1
								phospholipase C activity	GO:0004629	F	7	9	0	1		small molecule biosynthetic process	GO:0044283	P	4	110	0	1
								carbon-nitrogen lyase activity	GO:0016840	F	4	13	0	1		xylan metabolic process	GO:0045491	P	7	26	0	1
								ammonia-lyase activity	GO:0016841	F	5	6	0	1		glucan metabolic process	GO:0044042	P	6	11	0	1
								oxidoreductase activity, acting on single donors with incorporation of molecular oxygen	GO:0016701	F	4	91	0	1		tetrapyrrole catabolic process	GO:0033015	P	6	13	0	1
								oxidoreductase activity, acting on single donors with incorporation of molecular oxygen, incorporation of two atoms of oxygen	GO:0016702	F	5	75	0	1		tetrapyrrole biosynthetic process	GO:0033014	P	6	23	0	1
								hydrolase activity, acting on acid phosphorus-nitrogen bonds	GO:0016825	F	4	638	0	1		tetrapyrrole metabolic process	GO:0033013	P	5	36	0	1
								oxidoreductase activity, acting on paired donors, with incorporation or reduction of molecular oxygen	GO:0016705	F	4	179	0	1		fruit development	GO:0010154	P	5	35	0	1
								lyase activity	GO:0016829	F	3	169	0	1		ion transmembrane transport	GO:0034220	P	6	127	0	1
								oxidoreductase activity, acting on paired donors, with incorporation or reduction of molecular oxygen, NAD(P)H as one donor, and incorporation of one atom of oxygen	GO:0016709	F	5	161	0	1		proton transmembrane transport	GO:1902600	P	8	43	0	1
								acetylglutamate kinase activity	GO:0003991	F	6	6	0	1		glycerolipid biosynthetic process	GO:0045017	P	5	34	0	1
								phosphoethanolamine N-methyltransferase activity	GO:0000234	F	7	8	0	1		membrane lipid biosynthetic process	GO:0046467	P	5	39	0	1
								acetolactate synthase activity	GO:0003984	F	5	7	0	1		glycerophospholipid biosynthetic process	GO:0046474	P	6	34	0	1
								translation initiation factor activity	GO:0003743	F	5	88	0	1		phytochromobilin biosynthetic process	GO:0010024	P	6	3	0	1
								carbon-carbon lyase activity	GO:0016830	F	4	45	0	1		glucan biosynthetic process	GO:0009250	P	7	11	0	1
								carboxy-lyase activity	GO:0016831	F	5	33	0	1		response to other organism	GO:0051707	P	3	50	0	1
								hydrolase activity, acting on carbon-nitrogen (but not peptide) bonds	GO:0016810	F	4	92	0	1		glycerolipid metabolic process	GO:0046486	P	5	93	0	1
								ubiquitin-like protein binding	GO:0032182	F	4	9	0	1		cellular component macromolecule biosynthetic process	GO:0070589	P	4	26	0	1
								hydrolase activity, acting on carbon-nitrogen (but not peptide) bonds, in linear amidines	GO:0016813	F	5	13	0	1		cell wall organization or biogenesis	GO:0071554	P	3	64	0	1
								hydrolase activity, acting on acid anhydrides	GO:0016817	F	4	651	0	1		multi-organism process	GO:0051704	P	2	92	0	1
								hydrolase activity, acting on acid anhydrides, in phosphorus-containing anhydrides	GO:0016818	F	5	645	0	1		regulation of systemic acquired resistance	GO:0010112	P	5	12	0	1
								ionotropic glutamate receptor activity	GO:0004970	F	6	87	0	1		stomatal complex development	GO:0010374	P	4	6	0	1
								uroporphyrinogen-III synthase activity	GO:0004852	F	6	6	0	1		response to desiccation	GO:0009269	P	5	24	0	1
								thiol-dependent ubiquitin-specific protease activity	GO:0004843	F	6	39	0	1		phosphatidylinositol metabolic process	GO:0046488	P	7	87	0	1
								ubiquitin-protein transferase activity	GO:0004842	F	5	209	0	1		L-arabinose metabolic process	GO:0046373	P	7	15	0	1
								adenine phosphoribosyltransferase activity	GO:0003999	F	7	9	0	1		methylation	GO:0032259	P	3	84	0	1
								cytoskeletal protein binding	GO:0008092	F	4	127	0	1		chlorophyll metabolic process	GO:0015994	P	6	19	0	1
																aromatic amino acid family biosynthetic process	GO:0009073	P	6	35	0	1
																aromatic amino acid family metabolic process	GO:0009072	P	5	35	0	1
																ether metabolic process	GO:0018904	P	4	19	0	1
																regulation of immune system process	GO:0002682	P	3	12	0	1
																response to oxygen-containing compound	GO:1901700	P	4	32	0	1
																reproductive structure development	GO:0048608	P	4	38	0	1
																cell redox homeostasis	GO:0045454	P	4	105	0	1
																cellular catabolic process	GO:0044248	P	4	293	0	1
																system development	GO:0048731	P	4	38	0	1
																polysaccharide biosynthetic process	GO:0000271	P	6	37	0	1
																cellular component organization or biogenesis	GO:0071840	P	2	259	0	1
																chlorophyll catabolic process	GO:0015996	P	5	13	0	1
																anatomical structure development	GO:0048856	P	3	71	0	1
																cellular lipid metabolic process	GO:0044255	P	4	256	0	1
																cellular carbohydrate metabolic process	GO:0044262	P	4	74	0	1
																cellular polysaccharide metabolic process	GO:0044264	P	5	37	0	1
																response to inorganic substance	GO:0010035	P	4	40	0	1
																energy derivation by oxidation of organic compounds	GO:0015980	P	4	29	0	1
																reproduction	GO:0000003	P	2	83	0	1
																cellular nitrogen compound catabolic process	GO:0044270	P	5	55	0	1
																response to acid chemical	GO:0001101	P	4	32	0	1
																alpha-amino acid metabolic process	GO:1901605	P	5	47	0	1
																alpha-amino acid biosynthetic process	GO:1901607	P	6	41	0	1

## Sheet: bc.sc.U
Term Name	GOID	Term Type	Depth	cnt(reference)	cnt(bc.sc.up)	fsh(bc.sc.up)		Term Name	GOID	Term Type	Depth	cnt(reference)	cnt(bc.sc.up)	fsh(bc.sc.up)		Term Name	GOID	Term Type	Depth	cnt(reference)	cnt(bc.sc.up)	fsh(bc.sc.up)
mitochondrial matrix	GO:0005759	C	5	27	4	0.00101895		hydrolase activity, hydrolyzing O-glycosyl compounds	GO:0004553	F	5	1139	51	4.58539e-10		lipid transport	GO:0006869	P	5	120	16	2.17968e-10
extracellular region	GO:0005576	C	3	367	14	0.00408577		hydrolase activity, acting on glycosyl bonds	GO:0016798	F	4	1145	51	5.48007e-10		lipid localization	GO:0010876	P	4	125	16	4.04685e-10
protein-DNA complex	GO:0032993	C	3	596	17	0.0254933		hydrolase activity	GO:0016787	F	3	4389	122	3.93723e-08		organic substance transport	GO:0071702	P	5	386	20	1.12762e-05
nucleosome	GO:0000786	C	4	596	17	0.0254933		oxidoreductase activity, acting on peroxide as acceptor	GO:0016684	F	4	766	36	5.03488e-08		macromolecule localization	GO:0033036	P	3	297	17	1.42325e-05
photosystem I	GO:0009522	C	5	68	4	0.0276022		peroxidase activity	GO:0004601	F	3	766	36	5.03488e-08		defense response to bacterium	GO:0042742	P	5	24	4	0.000642077
DNA packaging complex	GO:0044815	C	3	602	17	0.0276725		antioxidant activity	GO:0016209	F	2	813	36	2.13514e-07		response to bacterium	GO:0009617	P	4	24	4	0.000642077
chromatin	GO:0000785	C	3	611	17	0.0311981		oxidoreductase activity	GO:0016491	F	3	3607	93	3.33988e-05		macromolecule modification	GO:0043412	P	5	520	19	0.00150491
chromosome	GO:0005694	C	5	670	17	0.0629077		catalytic activity	GO:0003824	F	2	19707	385	0.000239233		RNA modification	GO:0009451	P	6	144	8	0.00312371
RISC complex	GO:0016442	C	5	4	1	0.065477		chitinase activity	GO:0004568	F	6	77	7	0.000319528		biological_process	GO:0008150	P	1	8180	167	0.004441
RNAi effector complex	GO:0031332	C	4	4	1	0.065477		hydrolase activity, acting on ester bonds	GO:0016788	F	4	945	30	0.00081636		tRNA modification	GO:0006400	P	7	42	4	0.00532823
non-membrane-bounded organelle	GO:0043228	C	4	726	17	0.108722		enzyme inhibitor activity	GO:0004857	F	4	823	26	0.00187333		metabolic process	GO:0008152	P	2	4942	106	0.00600123
intracellular non-membrane-bounded organelle	GO:0043232	C	4	726	17	0.108722		enzyme regulator activity	GO:0030234	F	3	915	28	0.00202586		nitrogen compound metabolic process	GO:0006807	P	3	2199	52	0.00932106
cellular anatomical entity	GO:0110165	C	2	4312	83	0.109139		magnesium ion transmembrane transporter activity	GO:0015095	F	7	33	4	0.00219391		defense response to other organism	GO:0098542	P	4	50	4	0.00986891
cellular_component	GO:0005575	C	1	4546	86	0.13666		molecular function regulator	GO:0098772	F	2	977	29	0.0026389		response to biotic stimulus	GO:0009607	P	3	50	4	0.00986891
intracellular organelle lumen	GO:0070013	C	4	123	4	0.153106		oxidoreductase activity, acting on the CH-CH group of donors, iron-sulfur protein as acceptor	GO:0016636	F	5	5	2	0.00272236		response to external stimulus	GO:0009605	P	3	50	4	0.00986891
membrane-enclosed lumen	GO:0031974	C	3	123	4	0.153106		red chlorophyll catabolite reductase activity	GO:0051743	F	6	5	2	0.00272236		response to external biotic stimulus	GO:0043207	P	4	50	4	0.00986891
organelle lumen	GO:0043233	C	4	123	4	0.153106		electron transfer activity	GO:0009055	F	4	656	21	0.0041913		response to other organism	GO:0051707	P	3	50	4	0.00986891
intracellular organelle	GO:0043229	C	3	1518	31	0.15517		acid phosphatase activity	GO:0003993	F	7	126	7	0.00555246		tRNA metabolic process	GO:0006399	P	8	83	5	0.0130802
mitochondrion	GO:0005739	C	4	173	5	0.167144		hydroxyethylthiazole kinase activity	GO:0004417	F	6	8	2	0.00737139		tRNA processing	GO:0008033	P	8	83	5	0.0130802
endopeptidase complex	GO:1905369	C	5	13	1	0.197563		cyclohydrolase activity	GO:0019238	F	6	8	2	0.00737139		transport	GO:0006810	P	4	1546	38	0.0138437
proteasome complex	GO:0000502	C	3	13	1	0.197563		GTP cyclohydrolase activity	GO:0003933	F	7	8	2	0.00737139		establishment of localization	GO:0051234	P	3	1549	38	0.0142295
organelle	GO:0043226	C	3	1587	31	0.218835		GTP cyclohydrolase II activity	GO:0003935	F	8	8	2	0.00737139		localization	GO:0051179	P	2	1568	38	0.0168805
photosystem	GO:0009521	C	4	310	7	0.266887		double-stranded DNA binding	GO:0003690	F	6	316	12	0.00776451		ncRNA metabolic process	GO:0034660	P	7	122	6	0.0173005
photosynthetic membrane	GO:0034357	C	4	310	7	0.266887		serine-type endopeptidase inhibitor activity	GO:0004867	F	7	323	11	0.0217899		ncRNA processing	GO:0034470	P	7	122	6	0.0173005
thylakoid	GO:0009579	C	3	331	7	0.322077		transferase activity, transferring one-carbon groups	GO:0016741	F	4	496	15	0.0220388		peptidyl-amino acid modification	GO:0018193	P	7	90	5	0.0180112
intracellular	GO:0005622	C	2	2395	43	0.347332		ribonuclease inhibitor activity	GO:0008428	F	5	14	2	0.0224136		heterocycle metabolic process	GO:0046483	P	4	818	22	0.0223403
protein-containing complex	GO:0032991	C	2	1535	28	0.353779		hydrolase activity, acting on carbon-nitrogen (but not peptide) bonds, in cyclic amidines	GO:0016814	F	5	14	2	0.0224136		cellular aromatic compound metabolic process	GO:0006725	P	4	820	22	0.0228777
chloroplast	GO:0009507	C	5	26	1	0.356122		carbon-nitrogen ligase activity, with glutamine as amido-N-donor	GO:0016884	F	5	40	3	0.0294207		cellular metabolic process	GO:0044237	P	3	2012	46	0.023234
plastid	GO:0009536	C	4	26	1	0.356122		asparagine synthase (glutamine-hydrolyzing) activity	GO:0004066	F	6	17	2	0.0324073		organic cyclic compound metabolic process	GO:1901360	P	4	828	22	0.0251278
nuclear pore	GO:0005643	C	3	30	1	0.398297		methyltransferase activity	GO:0008168	F	5	485	14	0.0366893		metal ion transport	GO:0030001	P	7	209	8	0.0257208
peptidase complex	GO:1905368	C	4	31	1	0.408403		aspartate carbamoyltransferase activity	GO:0004070	F	6	3	1	0.0495207		nucleic acid phosphodiester bond hydrolysis	GO:0090305	P	6	16	2	0.0289113
nuclear envelope	GO:0005635	C	4	33	1	0.428107		aminomethyltransferase activity	GO:0004047	F	6	3	1	0.0495207		cellular nitrogen compound metabolic process	GO:0034641	P	4	963	24	0.037948
intracellular membrane-bounded organelle	GO:0043231	C	4	820	14	0.511672		mannosyltransferase activity	GO:0000030	F	6	3	1	0.0495207		small molecule biosynthetic process	GO:0044283	P	4	110	5	0.0383461
ribonucleoprotein complex	GO:1990904	C	3	44	1	0.525329		acylphosphatase activity	GO:0003998	F	6	3	1	0.0495207		cellular protein modification process	GO:0006464	P	6	358	11	0.0411917
membrane protein complex	GO:0098796	C	3	428	7	0.579442		dolichyl-phosphate-mannose-glycolipid alpha-mannosyltransferase activity	GO:0004584	F	7	3	1	0.0495207		protein modification process	GO:0036211	P	5	358	11	0.0411917
integral component of membrane	GO:0016021	C	4	889	14	0.632245		cyclic-nucleotide phosphodiesterase activity	GO:0004112	F	7	3	1	0.0495207		RNA metabolic process	GO:0016070	P	6	592	16	0.0444429
membrane-bounded organelle	GO:0043227	C	4	889	14	0.632245		endopeptidase inhibitor activity	GO:0004866	F	6	433	12	0.0641637		peptidyl-proline modification	GO:0018208	P	8	81	4	0.0476887
intrinsic component of membrane	GO:0031224	C	3	892	14	0.637151		peptidase inhibitor activity	GO:0030414	F	5	433	12	0.0641637		protein peptidyl-prolyl isomerization	GO:0000413	P	9	81	4	0.0476887
membrane	GO:0016020	C	3	2191	35	0.641889		peptidase regulator activity	GO:0061134	F	4	433	12	0.0641637		macromolecule metabolic process	GO:0043170	P	4	2071	45	0.0495869
external encapsulating structure	GO:0030312	C	3	66	1	0.673029		endopeptidase regulator activity	GO:0061135	F	5	433	12	0.0641637		RNA processing	GO:0006396	P	6	243	8	0.0541044
cell wall	GO:0005618	C	4	66	1	0.673029		transferase activity, transferring acyl groups	GO:0016746	F	4	772	19	0.0654505		cofactor biosynthetic process	GO:0051188	P	5	51	3	0.0542466
mitochondrial inner membrane	GO:0005743	C	6	74	1	0.714485		receptor ligand activity	GO:0048018	F	5	4	1	0.065477		organic substance metabolic process	GO:0071704	P	3	3157	65	0.0546142
nucleus	GO:0005634	C	5	495	7	0.726108		signaling receptor activator activity	GO:0030546	F	4	4	1	0.065477		tetrapyrrole biosynthetic process	GO:0033014	P	6	23	2	0.0564528
organelle inner membrane	GO:0019866	C	5	77	1	0.728639		receptor regulator activity	GO:0030545	F	3	4	1	0.065477		nucleic acid metabolic process	GO:0090304	P	5	664	17	0.0589452
envelope	GO:0031975	C	3	153	2	0.729411		signaling receptor binding	GO:0005102	F	4	4	1	0.065477		nucleobase-containing compound metabolic process	GO:0006139	P	4	720	18	0.0636597
organelle envelope	GO:0031967	C	4	153	2	0.729411		hormone activity	GO:0005179	F	6	4	1	0.065477		organonitrogen compound metabolic process	GO:1901564	P	4	1491	33	0.0683778
cytoplasm	GO:0005737	C	3	658	9	0.775622		ATPase activity	GO:0016887	F	8	25	2	0.0654983		multi-organism process	GO:0051704	P	2	92	4	0.0695869
mitochondrial envelope	GO:0005740	C	5	120	1	0.869102		manganese ion binding	GO:0030145	F	7	255	8	0.0675912		RNA methylation	GO:0001510	P	5	30	2	0.0899672
mitochondrial membrane	GO:0031966	C	5	120	1	0.869102		phosphogluconate dehydrogenase (decarboxylating) activity	GO:0004616	F	6	27	2	0.0749875		primary metabolic process	GO:0044238	P	3	2991	60	0.0906065
cell cortex	GO:0005938	C	4	152	1	0.923936		passive transmembrane transporter activity	GO:0022803	F	4	220	7	0.079159		positive regulation of stomatal complex development	GO:2000123	P	5	6	1	0.0965912
exocyst	GO:0000145	C	4	152	1	0.923936		channel activity	GO:0015267	F	5	220	7	0.079159		positive regulation of multicellular organismal process	GO:0051240	P	3	6	1	0.0965912
vesicle tethering complex	GO:0099023	C	3	163	1	0.936888		ion channel activity	GO:0005216	F	5	220	7	0.079159		plant epidermis development	GO:0090558	P	5	6	1	0.0965912
cell periphery	GO:0071944	C	3	284	2	0.952563		protein-arginine deiminase activity	GO:0004668	F	6	5	1	0.0811657		tRNA methylation	GO:0030488	P	6	6	1	0.0965912
endomembrane system	GO:0012505	C	3	191	1	0.960762		transferase activity, transferring acyl groups other than amino-acyl groups	GO:0016747	F	5	763	18	0.0962463		cleavage involved in rRNA processing	GO:0000469	P	7	6	1	0.0965912
catalytic complex	GO:1902494	C	3	219	1	0.97561		beta-glucanase activity	GO:0052736	F	6	6	1	0.0965912		chlorophyll biosynthetic process	GO:0015995	P	5	6	1	0.0965912
photosystem II	GO:0009523	C	5	227	1	0.978709		glutaminyl-peptide cyclotransferase activity	GO:0016603	F	5	6	1	0.0965912		regulation of stomatal complex development	GO:2000038	P	5	6	1	0.0965912
organelle membrane	GO:0031090	C	4	245	1	0.984319		transferase activity, transferring amino-acyl groups	GO:0016755	F	4	6	1	0.0965912		positive regulation of post-embryonic development	GO:0048582	P	4	6	1	0.0965912
transferase complex, transferring phosphorus-containing groups	GO:0061695	C	5	52	0	1		glucan endo-1,3-beta-glucanase activity, C-3 substituted reducing group	GO:0052861	F	7	6	1	0.0965912		RNA phosphodiester bond hydrolysis	GO:0090501	P	7	6	1	0.0965912
translocon complex	GO:0071256	C	4	6	0	1		carboxyl- or carbamoyltransferase activity	GO:0016743	F	5	6	1	0.0965912		tissue development	GO:0009888	P	4	6	1	0.0965912
rough endoplasmic reticulum	GO:0005791	C	5	6	0	1		glycogen debranching enzyme activity	GO:0004133	F	3	6	1	0.0965912		positive regulation of developmental process	GO:0051094	P	3	6	1	0.0965912
Golgi apparatus	GO:0005794	C	4	35	0	1		4-alpha-glucanotransferase activity	GO:0004134	F	4	6	1	0.0965912		stomatal complex development	GO:0010374	P	4	6	1	0.0965912
endoplasmic reticulum membrane	GO:0005789	C	5	75	0	1		RNA binding	GO:0003723	F	5	815	19	0.097333		cobalamin biosynthetic process	GO:0009236	P	6	7	1	0.111758
endoplasmic reticulum	GO:0005783	C	4	54	0	1		ligase activity	GO:0016874	F	3	150	5	0.109318		cobalamin metabolic process	GO:0009235	P	5	7	1	0.111758
Sec61 translocon complex	GO:0005784	C	5	6	0	1		oxidoreductase activity, acting on the CH-CH group of donors	GO:0016627	F	4	70	3	0.11356		pseudouridine synthesis	GO:0001522	P	7	70	3	0.11356
signal recognition particle, endoplasmic reticulum targeting	GO:0005786	C	5	15	0	1		GMP synthase (glutamine-hydrolyzing) activity	GO:0003922	F	6	8	1	0.12667		cofactor metabolic process	GO:0051186	P	4	72	3	0.120827
bounding membrane of organelle	GO:0098588	C	5	96	0	1		oxidoreductase activity, acting on paired donors, with oxidation of a pair of donors resulting in the reduction of molecular oxygen to two molecules of water	GO:0016717	F	5	8	1	0.12667		gene expression	GO:0010467	P	5	688	16	0.121834
RNA polymerase II transcription factor complex	GO:0090575	C	5	61	0	1		phosphoric ester hydrolase activity	GO:0042578	F	5	296	8	0.127902		tetrapyrrole metabolic process	GO:0033013	P	5	36	2	0.122169
DNA-directed RNA polymerase complex	GO:0000428	C	4	52	0	1		phosphorylase activity	GO:0004645	F	6	9	1	0.141333		monocarboxylic acid biosynthetic process	GO:0072330	P	7	37	2	0.127778
transferase complex	GO:1990234	C	4	122	0	1		ATPase activator activity	GO:0001671	F	5	9	1	0.141333		sucrose metabolic process	GO:0005985	P	6	37	2	0.127778
phosphopyruvate hydratase complex	GO:0000015	C	4	15	0	1		phosphatase activity	GO:0016791	F	6	263	7	0.156143		disaccharide metabolic process	GO:0005984	P	5	37	2	0.127778
plasma membrane	GO:0005886	C	4	66	0	1		exopeptidase activity	GO:0008238	F	6	266	7	0.162489		fatty acid biosynthetic process	GO:0006633	P	6	37	2	0.127778
cytoskeleton	GO:0005856	C	5	30	0	1		ligand-gated ion channel activity	GO:0015276	F	6	87	3	0.180063		cellular protein metabolic process	GO:0044267	P	5	698	16	0.132827
transcription factor TFIIA complex	GO:0005672	C	5	22	0	1		extracellular ligand-gated ion channel activity	GO:0005230	F	7	87	3	0.180063		protein metabolic process	GO:0019538	P	4	1277	27	0.133968
transcription factor complex	GO:0005667	C	3	61	0	1		transmitter-gated channel activity	GO:0022835	F	5	87	3	0.180063		oligosaccharide metabolic process	GO:0009311	P	5	39	2	0.139171
rough endoplasmic reticulum membrane	GO:0030867	C	6	6	0	1		gated channel activity	GO:0022836	F	6	87	3	0.180063		regulation of developmental process	GO:0050793	P	3	9	1	0.141333
nucleoplasm	GO:0005654	C	3	68	0	1		ligand-gated channel activity	GO:0022834	F	7	87	3	0.180063		peptidyl-lysine modification to peptidyl-hypusine	GO:0008612	P	4	9	1	0.141333
integral component of plasma membrane	GO:0005887	C	5	10	0	1		transmitter-gated ion channel activity	GO:0022824	F	6	87	3	0.180063		regulation of multicellular organismal process	GO:0051239	P	3	9	1	0.141333
nuclear lumen	GO:0031981	C	5	96	0	1		neurotransmitter receptor activity	GO:0030594	F	4	87	3	0.180063		peptidyl-lysine modification	GO:0018205	P	8	9	1	0.141333
RNA polymerase II, holoenzyme	GO:0016591	C	4	48	0	1		glutamate receptor activity	GO:0008066	F	5	87	3	0.180063		regulation of multicellular organismal development	GO:2000026	P	4	9	1	0.141333
RNA polymerase complex	GO:0030880	C	3	52	0	1		ionotropic glutamate receptor activity	GO:0004970	F	6	87	3	0.180063		regulation of post-embryonic development	GO:0048580	P	4	9	1	0.141333
acetyltransferase complex	GO:1902493	C	5	17	0	1		copper ion transmembrane transporter activity	GO:0005375	F	8	12	1	0.18386		transcription elongation from RNA polymerase II promoter	GO:0006368	P	8	9	1	0.141333
nuclear transcription factor complex	GO:0044798	C	4	61	0	1		phosphoric diester hydrolase activity	GO:0008081	F	6	12	1	0.18386		DNA-templated transcription, elongation	GO:0006354	P	7	9	1	0.141333
intrinsic component of plasma membrane	GO:0031226	C	4	13	0	1		structural constituent of ribosome	GO:0003735	F	3	956	20	0.187869		macromolecule methylation	GO:0043414	P	4	78	3	0.143591
nuclear outer membrane-endoplasmic reticulum membrane network	GO:0042175	C	4	75	0	1		structural molecule activity	GO:0005198	F	2	1012	21	0.190358		organic acid biosynthetic process	GO:0016053	P	5	78	3	0.143591
protein acetyltransferase complex	GO:0031248	C	3	17	0	1		hydrolase activity, acting on carbon-nitrogen (but not peptide) bonds, in linear amidines	GO:0016813	F	5	13	1	0.197563		carboxylic acid biosynthetic process	GO:0046394	P	6	78	3	0.143591
SAGA-type complex	GO:0070461	C	5	14	0	1		aminopeptidase activity	GO:0004177	F	7	49	2	0.198757		polyol metabolic process	GO:0019751	P	5	10	1	0.155749
Golgi membrane	GO:0000139	C	5	26	0	1		hydrolase activity, acting on carbon-nitrogen (but not peptide) bonds	GO:0016810	F	4	92	3	0.2013		pteridine-containing compound biosynthetic process	GO:0042559	P	6	10	1	0.155749
cytosol	GO:0005829	C	3	26	0	1		iron ion binding	GO:0005506	F	7	1630	32	0.206567		organic hydroxy compound biosynthetic process	GO:1901617	P	5	10	1	0.155749
cis-Golgi network	GO:0005801	C	5	3	0	1		ADP binding	GO:0043531	F	5	2023	39	0.209603		tetrahydrobiopterin biosynthetic process	GO:0006729	P	6	10	1	0.155749
signal recognition particle	GO:0048500	C	4	15	0	1		dolichyl-diphosphooligosaccharide-protein glycotransferase activity	GO:0004579	F	7	14	1	0.211036		tetrahydrobiopterin metabolic process	GO:0046146	P	5	10	1	0.155749
nuclear DNA-directed RNA polymerase complex	GO:0055029	C	5	52	0	1		diacylglycerol O-acyltransferase activity	GO:0004144	F	8	52	2	0.2172		alcohol biosynthetic process	GO:0046165	P	5	10	1	0.155749
SAGA complex	GO:0000124	C	5	3	0	1		transition metal ion binding	GO:0046914	F	6	2542	48	0.22068		polyol biosynthetic process	GO:0046173	P	6	10	1	0.155749
histone acetyltransferase complex	GO:0000123	C	4	17	0	1		protein serine/threonine kinase activity	GO:0004674	F	5	15	1	0.224283		DNA catabolic process	GO:0006308	P	6	10	1	0.155749
								kinase inhibitor activity	GO:0019210	F	5	15	1	0.224283		DNA catabolic process, endonucleolytic	GO:0000737	P	7	10	1	0.155749
								protein serine/threonine kinase inhibitor activity	GO:0030291	F	7	15	1	0.224283		diol biosynthetic process	GO:0034312	P	7	10	1	0.155749
								cyclin-dependent protein serine/threonine kinase inhibitor activity	GO:0004861	F	7	15	1	0.224283		diol metabolic process	GO:0034311	P	6	10	1	0.155749
								protein kinase inhibitor activity	GO:0004860	F	6	15	1	0.224283		cellular macromolecule metabolic process	GO:0044260	P	4	1092	23	0.160446
								phospholipase A2 activity	GO:0004623	F	6	15	1	0.224283		amino acid transmembrane transport	GO:0003333	P	7	84	3	0.167631
								cyclin-dependent protein serine/threonine kinase regulator activity	GO:0016538	F	6	15	1	0.224283		amino acid transport	GO:0006865	P	6	84	3	0.167631
								protein kinase regulator activity	GO:0019887	F	5	15	1	0.224283		organic acid transmembrane transport	GO:1903825	P	6	84	3	0.167631
								kinase regulator activity	GO:0019207	F	4	15	1	0.224283		methylation	GO:0032259	P	3	84	3	0.167631
								NAD binding	GO:0051287	F	5	15	1	0.224283		anion transmembrane transport	GO:0098656	P	7	84	3	0.167631
								acylglycerol O-acyltransferase activity	GO:0016411	F	7	54	2	0.229577		carboxylic acid transmembrane transport	GO:1905039	P	7	84	3	0.167631
								transporter activity	GO:0005215	F	2	1656	32	0.232264		pteridine-containing compound metabolic process	GO:0042558	P	5	12	1	0.18386
								metal ion transmembrane transporter activity	GO:0046873	F	6	198	5	0.240513		phosphatidylinositol phosphorylation	GO:0046854	P	7	12	1	0.18386
								transmembrane signaling receptor activity	GO:0004888	F	4	101	3	0.240829		lipid phosphorylation	GO:0046834	P	6	12	1	0.18386
								enzyme activator activity	GO:0008047	F	4	57	2	0.24822		ion transport	GO:0006811	P	5	534	12	0.191077
								N-acetyltransferase activity	GO:0008080	F	7	103	3	0.249787		vitamin metabolic process	GO:0006766	P	4	13	1	0.197563
								ATPase regulator activity	GO:0060590	F	5	17	1	0.250114		water-soluble vitamin metabolic process	GO:0006767	P	5	13	1	0.197563
								signaling receptor activity	GO:0038023	F	3	104	3	0.254285		porphyrin-containing compound biosynthetic process	GO:0006779	P	6	13	1	0.197563
								molecular transducer activity	GO:0060089	F	2	104	3	0.254285		vitamin biosynthetic process	GO:0009110	P	5	13	1	0.197563
								N-acyltransferase activity	GO:0016410	F	6	106	3	0.263313		water-soluble vitamin biosynthetic process	GO:0042364	P	6	13	1	0.197563
								ligase activity, forming carbon-nitrogen bonds	GO:0016879	F	4	107	3	0.267843		small molecule metabolic process	GO:0044281	P	3	284	7	0.202844
								malate dehydrogenase activity	GO:0016615	F	5	19	1	0.275086		cellular nitrogen compound biosynthetic process	GO:0044271	P	5	437	10	0.202956
								malic enzyme activity	GO:0004470	F	6	19	1	0.275086		aromatic compound biosynthetic process	GO:0019438	P	5	335	8	0.204087
								coenzyme binding	GO:0050662	F	4	62	2	0.279365		cellular process	GO:0009987	P	2	2806	53	0.206728
								serine-type exopeptidase activity	GO:0070008	F	7	211	5	0.281628		indolalkylamine biosynthetic process	GO:0046219	P	7	14	1	0.211036
								serine-type carboxypeptidase activity	GO:0004185	F	8	211	5	0.281628		tryptophan biosynthetic process	GO:0000162	P	7	14	1	0.211036
								oxidoreductase activity, acting on CH-OH group of donors	GO:0016614	F	4	160	4	0.282121		tryptophan metabolic process	GO:0006568	P	6	14	1	0.211036
								acetyltransferase activity	GO:0016407	F	6	111	3	0.28604		indole-containing compound metabolic process	GO:0042430	P	5	14	1	0.211036
								ribokinase activity	GO:0004747	F	6	20	1	0.287258		indole-containing compound biosynthetic process	GO:0042435	P	6	14	1	0.211036
								adenylate kinase activity	GO:0004017	F	7	21	1	0.299226		indolalkylamine metabolic process	GO:0006586	P	6	14	1	0.211036
								acyl-CoA dehydrogenase activity	GO:0003995	F	5	21	1	0.299226		organic substance biosynthetic process	GO:1901576	P	4	821	17	0.222784
								carboxypeptidase activity	GO:0004180	F	7	217	5	0.301051		carboxylic acid metabolic process	GO:0019752	P	6	144	4	0.223722
								oligosaccharyl transferase activity	GO:0004576	F	6	23	1	0.322564		organic acid metabolic process	GO:0006082	P	4	144	4	0.223722
								aspartic-type peptidase activity	GO:0070001	F	6	226	5	0.33054		oxoacid metabolic process	GO:0043436	P	5	144	4	0.223722
								aspartic-type endopeptidase activity	GO:0004190	F	7	226	5	0.33054		heterocycle biosynthetic process	GO:0018130	P	5	344	8	0.223827
								ligase activity, forming carbon-sulfur bonds	GO:0016877	F	4	24	1	0.33394		protein dephosphorylation	GO:0006470	P	7	15	1	0.224283
								ubiquitin-like modifier activating enzyme activity	GO:0008641	F	5	24	1	0.33394		glycosyl compound metabolic process	GO:1901657	P	5	15	1	0.224283
								phospholipase activity	GO:0004620	F	6	24	1	0.33394		nucleoside metabolic process	GO:0009116	P	5	15	1	0.224283
								O-acyltransferase activity	GO:0008374	F	6	71	2	0.335049		positive regulation of biological process	GO:0048518	P	2	15	1	0.224283
								copper ion binding	GO:0005507	F	7	182	4	0.365248		organonitrogen compound biosynthetic process	GO:1901566	P	5	398	9	0.228509
								transferase activity, transferring glycosyl groups	GO:0016757	F	4	573	11	0.368777		organic hydroxy compound metabolic process	GO:1901615	P	4	16	1	0.237308
								steroid dehydrogenase activity, acting on the CH-OH group of donors, NAD or NADP as acceptor	GO:0033764	F	5	29	1	0.38802		alcohol metabolic process	GO:0006066	P	4	16	1	0.237308
								3-beta-hydroxy-delta5-steroid dehydrogenase activity	GO:0003854	F	6	29	1	0.38802		microtubule-based process	GO:0007017	P	3	56	2	0.241998
								intramolecular transferase activity	GO:0016866	F	4	80	2	0.3894		organic cyclic compound biosynthetic process	GO:1901362	P	5	354	8	0.246533
								oxidoreductase activity, acting on the CH-OH group of donors, NAD or NADP as acceptor	GO:0016616	F	5	135	3	0.395651		cellular biogenic amine metabolic process	GO:0006576	P	6	17	1	0.250114
								lipase activity	GO:0016298	F	5	30	1	0.398297		cellular biogenic amine biosynthetic process	GO:0042401	P	7	17	1	0.250114
								magnesium ion binding	GO:0000287	F	6	361	7	0.403441		amine biosynthetic process	GO:0009309	P	6	17	1	0.250114
								polygalacturonase activity	GO:0004650	F	6	138	3	0.409144		amine metabolic process	GO:0009308	P	5	17	1	0.250114
								steroid dehydrogenase activity	GO:0016229	F	4	32	1	0.418338		cellular amine metabolic process	GO:0044106	P	5	17	1	0.250114
								carbonate dehydratase activity	GO:0004089	F	6	32	1	0.418338		cation transport	GO:0006812	P	6	413	9	0.260607
								nucleoside-triphosphatase regulator activity	GO:0060589	F	4	86	2	0.424521		lipid modification	GO:0030258	P	5	59	2	0.260676
								sulfotransferase activity	GO:0008146	F	5	142	3	0.426988		flavonoid biosynthetic process	GO:0009813	P	5	18	1	0.262705
								FMN binding	GO:0010181	F	5	33	1	0.428107		flavonoid metabolic process	GO:0009812	P	4	18	1	0.262705
								heat shock protein binding	GO:0031072	F	4	34	1	0.437712		cellular biosynthetic process	GO:0044249	P	4	796	16	0.26708
								ion transmembrane transporter activity	GO:0015075	F	4	667	12	0.444524		organic anion transport	GO:0015711	P	6	108	3	0.272381
								inorganic molecular entity transmembrane transporter activity	GO:0015318	F	4	668	12	0.446551		carboxylic acid transport	GO:0046942	P	7	108	3	0.272381
								cofactor binding	GO:0048037	F	3	91	2	0.452967		organic acid transport	GO:0015849	P	6	108	3	0.272381
								peptidase activity, acting on L-amino acid peptides	GO:0070011	F	5	1201	21	0.455446		chlorophyll metabolic process	GO:0015994	P	6	19	1	0.275086
								peptidase activity	GO:0008233	F	4	1201	21	0.455446		drug metabolic process	GO:0017144	P	4	62	2	0.279365
								metal ion binding	GO:0046872	F	5	3628	62	0.460842		dephosphorylation	GO:0016311	P	6	62	2	0.279365
								cation binding	GO:0043169	F	4	3628	62	0.460842		phosphorylation	GO:0016310	P	6	63	2	0.285589
								transferase activity, transferring sulfur-containing groups	GO:0016782	F	4	151	3	0.466389		response to stress	GO:0006950	P	3	599	12	0.308119
								hydrolase activity, acting on acid phosphorus-nitrogen bonds	GO:0016825	F	4	638	11	0.506218		coenzyme metabolic process	GO:0006732	P	5	22	1	0.310994
								serine-type peptidase activity	GO:0008236	F	6	638	11	0.506218		coenzyme biosynthetic process	GO:0009108	P	6	22	1	0.310994
								serine hydrolase activity	GO:0017171	F	5	638	11	0.506218		drug transmembrane transport	GO:0006855	P	6	224	5	0.323958
								nucleoside monophosphate kinase activity	GO:0050145	F	6	42	1	0.508971		response to drug	GO:0042493	P	4	224	5	0.323958
								transferase activity, transferring hexosyl groups	GO:0016758	F	5	283	5	0.516181		drug transport	GO:0015893	P	5	224	5	0.323958
								GTPase activator activity	GO:0005096	F	5	45	1	0.533302		fatty acid metabolic process	GO:0006631	P	5	70	2	0.328911
								SNAP receptor activity	GO:0005484	F	4	52	1	0.585493		biosynthetic process	GO:0009058	P	3	947	18	0.329471
								transferase activity, transferring alkyl or aryl (other than methyl) groups	GO:0016765	F	4	118	2	0.591289		anion transport	GO:0006820	P	6	121	3	0.33184
								fucosyltransferase activity	GO:0008417	F	6	54	1	0.599303		developmental process	GO:0032502	P	2	71	2	0.335049
								galactoside 2-alpha-L-fucosyltransferase activity	GO:0008107	F	8	54	1	0.599303		multicellular organism development	GO:0007275	P	3	71	2	0.335049
								alpha-(1,2)-fucosyltransferase activity	GO:0031127	F	7	54	1	0.599303		anatomical structure development	GO:0048856	P	3	71	2	0.335049
								carboxylic ester hydrolase activity	GO:0052689	F	5	54	1	0.599303		cellular amino acid metabolic process	GO:0006520	P	4	71	2	0.335049
								endopeptidase activity	GO:0004175	F	6	871	14	0.602139		macromolecule glycosylation	GO:0043413	P	4	123	3	0.341008
								transmembrane transporter activity	GO:0022857	F	3	749	12	0.604562		protein glycosylation	GO:0006486	P	5	123	3	0.341008
								GTPase activity	GO:0003924	F	8	384	6	0.625494		glycosylation	GO:0070085	P	3	123	3	0.341008
								phosphotransferase activity, phosphate group as acceptor	GO:0016776	F	5	60	1	0.638037		glycoprotein biosynthetic process	GO:0009101	P	6	123	3	0.341008
								protein heterodimerization activity	GO:0046982	F	5	61	1	0.644118		glycoprotein metabolic process	GO:0009100	P	5	123	3	0.341008
								transition metal ion transmembrane transporter activity	GO:0046915	F	7	62	1	0.650098		organelle localization	GO:0051640	P	4	25	1	0.345125
								carbohydrate kinase activity	GO:0019200	F	6	62	1	0.650098		export from cell	GO:0140352	P	3	25	1	0.345125
								phospholipid binding	GO:0005543	F	4	64	1	0.661757		vesicle docking	GO:0048278	P	5	25	1	0.345125
								nucleobase-containing compound kinase activity	GO:0019205	F	6	64	1	0.661757		exocytosis	GO:0006887	P	5	25	1	0.345125
								hydro-lyase activity	GO:0016836	F	5	66	1	0.673029		secretion	GO:0046903	P	5	25	1	0.345125
								protein dimerization activity	GO:0046983	F	4	665	10	0.680002		secretion by cell	GO:0032940	P	4	25	1	0.345125
								GTPase regulator activity	GO:0030695	F	5	69	1	0.689236		membrane docking	GO:0022406	P	3	25	1	0.345125
								ion binding	GO:0043167	F	3	7313	118	0.690838		pigment biosynthetic process	GO:0046148	P	4	25	1	0.345125
								nucleoside phosphate binding	GO:1901265	F	4	4035	64	0.69928		exocytic process	GO:0140029	P	3	25	1	0.345125
								nucleotide binding	GO:0000166	F	4	4035	64	0.69928		organelle localization by membrane tethering	GO:0140056	P	4	25	1	0.345125
								adenyl ribonucleotide binding	GO:0032559	F	6	3373	53	0.709932		vesicle docking involved in exocytosis	GO:0006904	P	4	25	1	0.345125
								small molecule binding	GO:0036094	F	3	4051	64	0.710865		monocarboxylic acid metabolic process	GO:0032787	P	7	73	2	0.347272
								isomerase activity	GO:0016853	F	3	148	2	0.712435		cellular carbohydrate metabolic process	GO:0044262	P	4	74	2	0.353356
								adenyl nucleotide binding	GO:0030554	F	6	3381	53	0.716148		porphyrin-containing compound metabolic process	GO:0006778	P	5	26	1	0.356122
								serine-type endopeptidase activity	GO:0004252	F	7	427	6	0.723299		ion transmembrane transport	GO:0034220	P	6	127	3	0.35931
								nuclease activity	GO:0004518	F	5	76	1	0.724001		regulation of protein metabolic process	GO:0051246	P	5	128	3	0.363875
								chromatin binding	GO:0003682	F	3	77	1	0.728639		regulation of cellular protein metabolic process	GO:0032268	P	5	128	3	0.363875
								carbon-oxygen lyase activity	GO:0016835	F	4	83	1	0.754879		protein maturation	GO:0051604	P	5	27	1	0.366935
								hydrolase activity, acting on acid anhydrides, in phosphorus-containing anhydrides	GO:0016818	F	5	645	9	0.755829		protein methylation	GO:0006479	P	5	27	1	0.366935
								inorganic cation transmembrane transporter activity	GO:0022890	F	5	379	5	0.763648		carbohydrate homeostasis	GO:0033500	P	6	27	1	0.366935
								hydrolase activity, acting on acid anhydrides	GO:0016817	F	4	651	9	0.765111		transcription by RNA polymerase II	GO:0006366	P	7	27	1	0.366935
								translation initiation factor activity	GO:0003743	F	5	88	1	0.774798		protein alkylation	GO:0008213	P	7	27	1	0.366935
								ribonucleotide binding	GO:0032553	F	4	3609	55	0.789254		glucose homeostasis	GO:0042593	P	7	27	1	0.366935
								nucleoside-triphosphatase activity	GO:0017111	F	7	604	8	0.795573		cellular glucose homeostasis	GO:0001678	P	5	27	1	0.366935
								cysteine-type endopeptidase inhibitor activity	GO:0004869	F	7	94	1	0.796578		defense response	GO:0006952	P	4	369	7	0.425224
								anion binding	GO:0043168	F	4	3685	56	0.797662		chemical homeostasis	GO:0048878	P	5	33	1	0.428107
								lipid binding	GO:0008289	F	3	95	1	0.799997		cellular chemical homeostasis	GO:0055082	P	4	33	1	0.428107
								cation transmembrane transporter activity	GO:0008324	F	5	400	5	0.802545		cellular lipid metabolic process	GO:0044255	P	4	256	5	0.429656
								oxidoreductase activity, acting on paired donors, with incorporation or reduction of molecular oxygen	GO:0016705	F	4	179	2	0.804489		phosphatidylinositol metabolic process	GO:0046488	P	7	87	2	0.430273
								carbohydrate derivative binding	GO:0097367	F	3	3637	55	0.806562		transmembrane transport	GO:0055085	P	5	548	10	0.439138
								purine ribonucleotide binding	GO:0032555	F	5	3576	54	0.807617		negative regulation of protein metabolic process	GO:0051248	P	5	89	2	0.441684
								purine nucleotide binding	GO:0017076	F	5	3584	54	0.812404		regulation of translation	GO:0006417	P	6	89	2	0.441684
								pyrophosphatase activity	GO:0016462	F	6	642	8	0.845316		negative regulation of translation	GO:0017148	P	6	89	2	0.441684
								ubiquitin-like protein transferase activity	GO:0019787	F	4	209	2	0.867629		negative regulation of cellular protein metabolic process	GO:0032269	P	5	89	2	0.441684
								ubiquitin-protein transferase activity	GO:0004842	F	5	209	2	0.867629		regulation of cellular amide metabolic process	GO:0034248	P	5	89	2	0.441684
								actin binding	GO:0003779	F	5	121	1	0.871303		negative regulation of cellular amide metabolic process	GO:0034249	P	5	89	2	0.441684
								monooxygenase activity	GO:0004497	F	4	299	3	0.879634		posttranscriptional regulation of gene expression	GO:0010608	P	6	89	2	0.441684
								cytoskeletal protein binding	GO:0008092	F	4	127	1	0.883756		aromatic amino acid family biosynthetic process	GO:0009073	P	6	35	1	0.447156
								metalloendopeptidase activity	GO:0004222	F	7	139	1	0.905165		aromatic amino acid family metabolic process	GO:0009072	P	5	35	1	0.447156
								DNA-binding transcription factor activity	GO:0003700	F	3	781	9	0.908367		negative regulation of cellular macromolecule biosynthetic process	GO:2000113	P	6	91	2	0.452967
								calcium ion binding	GO:0005509	F	6	563	6	0.911842		negative regulation of biosynthetic process	GO:0009890	P	4	91	2	0.452967
								N,N-dimethylaniline monooxygenase activity	GO:0004499	F	6	158	1	0.931299		negative regulation of cellular biosynthetic process	GO:0031327	P	5	91	2	0.452967
								oxidoreductase activity, acting on paired donors, with incorporation or reduction of molecular oxygen, NAD(P)H as one donor, and incorporation of one atom of oxygen	GO:0016709	F	5	161	1	0.934709		negative regulation of cellular metabolic process	GO:0031324	P	4	91	2	0.452967
								metallopeptidase activity	GO:0008237	F	6	164	1	0.93795		negative regulation of nitrogen compound metabolic process	GO:0051172	P	4	91	2	0.452967
								translation regulator activity	GO:0045182	F	2	166	1	0.940021		negative regulation of macromolecule biosynthetic process	GO:0010558	P	5	91	2	0.452967
								translation factor activity, RNA binding	GO:0008135	F	4	166	1	0.940021		glycerophospholipid metabolic process	GO:0006650	P	6	93	2	0.464119
								translation regulator activity, nucleic acid binding	GO:0090079	F	3	166	1	0.940021		glycerolipid metabolic process	GO:0046486	P	5	93	2	0.464119
								lyase activity	GO:0016829	F	3	169	1	0.942998		pigment metabolic process	GO:0042440	P	3	38	1	0.474547
								zinc ion binding	GO:0008270	F	7	475	4	0.958578		regulation of catalytic activity	GO:0050790	P	4	39	1	0.483373
								transcription regulator activity	GO:0140110	F	2	904	9	0.967747		regulation of cyclin-dependent protein serine/threonine kinase activity	GO:0000079	P	6	39	1	0.483373
								GTP binding	GO:0005525	F	6	203	1	0.967995		regulation of phosphorylation	GO:0042325	P	7	39	1	0.483373
								guanyl nucleotide binding	GO:0019001	F	6	203	1	0.967995		protein phosphorylation	GO:0006468	P	7	39	1	0.483373
								guanyl ribonucleotide binding	GO:0032561	F	6	203	1	0.967995		regulation of phosphate metabolic process	GO:0019220	P	6	39	1	0.483373
								purine ribonucleoside binding	GO:0032550	F	6	203	1	0.967995		regulation of protein phosphorylation	GO:0001932	P	7	39	1	0.483373
								ribonucleoside binding	GO:0032549	F	5	203	1	0.967995		regulation of kinase activity	GO:0043549	P	6	39	1	0.483373
								nucleoside binding	GO:0001882	F	4	203	1	0.967995		regulation of protein modification process	GO:0031399	P	6	39	1	0.483373
								purine nucleoside binding	GO:0001883	F	5	203	1	0.967995		regulation of cyclin-dependent protein kinase activity	GO:1904029	P	5	39	1	0.483373
								DNA binding	GO:0003677	F	5	4402	59	0.972303		regulation of phosphorus metabolic process	GO:0051174	P	5	39	1	0.483373
								ATP binding	GO:0005524	F	4	1336	14	0.978976		nucleobase-containing compound catabolic process	GO:0034655	P	5	39	1	0.483373
								drug binding	GO:0008144	F	3	1377	14	0.984961		rRNA processing	GO:0006364	P	6	39	1	0.483373
								organic cyclic compound binding	GO:0097159	F	3	12016	174	0.987583		regulation of transferase activity	GO:0051338	P	5	39	1	0.483373
								heterocyclic compound binding	GO:1901363	F	3	12016	174	0.987583		regulation of molecular function	GO:0065009	P	3	39	1	0.483373
								nucleic acid binding	GO:0003676	F	4	7948	110	0.988502		rRNA metabolic process	GO:0016072	P	8	39	1	0.483373
								purine ribonucleoside triphosphate binding	GO:0035639	F	5	1539	15	0.99266		regulation of protein kinase activity	GO:0045859	P	7	39	1	0.483373
								transferase activity	GO:0016740	F	3	8128	107	0.997744		regulation of protein serine/threonine kinase activity	GO:0071900	P	8	39	1	0.483373
								molecular_function	GO:0003674	F	1	54639	878	0.998578		lipid biosynthetic process	GO:0008610	P	5	155	3	0.483513
								catalytic activity, acting on a protein	GO:0140096	F	3	6972	75	0.999995		protein catabolic process	GO:0030163	P	5	214	4	0.48443
								phosphotransferase activity, alcohol group as acceptor	GO:0016773	F	5	5594	54	0.999999		regulation of nitrogen compound metabolic process	GO:0051171	P	4	276	5	0.494214
								kinase activity	GO:0016301	F	5	5688	55	0.999999		regulation of primary metabolic process	GO:0080090	P	4	276	5	0.494214
								protein kinase activity	GO:0004672	F	4	5392	51	0.999999		cellular amino acid biosynthetic process	GO:0008652	P	5	41	1	0.500582
								transferase activity, transferring phosphorus-containing groups	GO:0016772	F	4	5795	55	1		alpha-amino acid biosynthetic process	GO:1901607	P	6	41	1	0.500582
								protein binding	GO:0005515	F	3	13636	155	1		carbohydrate derivative metabolic process	GO:1901135	P	4	219	4	0.502323
								binding	GO:0005488	F	2	30382	403	1		regulation of cellular metabolic process	GO:0031323	P	4	279	5	0.503676
								hydroxymethylglutaryl-CoA reductase (NADPH) activity	GO:0004420	F	6	9	0	1		macromolecule catabolic process	GO:0009057	P	5	279	5	0.503676
								homoserine kinase activity	GO:0004413	F	6	6	0	1		post-embryonic development	GO:0009791	P	3	44	1	0.525329
								endoribonuclease activity, producing 5'-phosphomonoesters	GO:0016891	F	6	24	0	1		negative regulation of cellular process	GO:0048523	P	3	105	2	0.52808
								endonuclease activity, active with either ribo- or deoxyribonucleic acids and producing 5'-phosphomonoesters	GO:0016893	F	7	24	0	1		nucleic acid-templated transcription	GO:0097659	P	7	229	4	0.537252
								oxidoreductase activity, acting on NAD(P)H	GO:0016651	F	4	277	0	1		transcription, DNA-templated	GO:0006351	P	6	229	4	0.537252
								oxidoreductase activity, acting on NAD(P)H, quinone or similar compound as acceptor	GO:0016655	F	5	190	0	1		RNA biosynthetic process	GO:0032774	P	6	229	4	0.537252
								5'-3' RNA polymerase activity	GO:0034062	F	5	38	0	1		cellular macromolecule biosynthetic process	GO:0034645	P	5	534	9	0.541205
								calmodulin binding	GO:0005516	F	4	73	0	1		negative regulation of metabolic process	GO:0009892	P	3	169	3	0.541232
								acid-amino acid ligase activity	GO:0016881	F	5	28	0	1		negative regulation of gene expression	GO:0010629	P	5	169	3	0.541232
								catalytic activity, acting on a tRNA	GO:0140101	F	4	64	0	1		negative regulation of macromolecule metabolic process	GO:0010605	P	4	169	3	0.541232
								oxidoreductase activity, acting on the CH-CH group of donors, NAD or NADP as acceptor	GO:0016628	F	5	25	0	1		translation	GO:0006412	P	6	108	2	0.543242
								protochlorophyllide reductase activity	GO:0016630	F	6	7	0	1		amide biosynthetic process	GO:0043604	P	6	108	2	0.543242
								racemase and epimerase activity	GO:0016854	F	4	18	0	1		peptide biosynthetic process	GO:0043043	P	6	108	2	0.543242
								racemase and epimerase activity, acting on carbohydrates and derivatives	GO:0016857	F	5	18	0	1		proteolysis	GO:0006508	P	5	778	13	0.545151
								homogentisate 1,2-dioxygenase activity	GO:0004411	F	6	3	0	1		regulation of macromolecule metabolic process	GO:0060255	P	4	354	6	0.546744
								histone acetyltransferase activity	GO:0004402	F	10	2	0	1		phosphatidylinositol dephosphorylation	GO:0046856	P	7	47	1	0.54885
								phosphoserine phosphatase activity	GO:0004647	F	7	6	0	1		phospholipid dephosphorylation	GO:0046839	P	6	47	1	0.54885
								intramolecular oxidoreductase activity	GO:0016860	F	4	30	0	1		alpha-amino acid metabolic process	GO:1901605	P	5	47	1	0.54885
								intramolecular oxidoreductase activity, interconverting aldoses and ketoses	GO:0016861	F	5	21	0	1		regulation of cellular macromolecule biosynthetic process	GO:2000112	P	6	234	4	0.554246
								intramolecular oxidoreductase activity, transposing C=C bonds	GO:0016863	F	5	6	0	1		regulation of cellular biosynthetic process	GO:0031326	P	5	234	4	0.554246
								lactoylglutathione lyase activity	GO:0004462	F	5	18	0	1		regulation of biosynthetic process	GO:0009889	P	4	234	4	0.554246
								oxidoreductase activity, acting on diphenols and related substances as donors	GO:0016679	F	4	50	0	1		regulation of macromolecule biosynthetic process	GO:0010556	P	5	234	4	0.554246
								methionine adenosyltransferase activity	GO:0004478	F	5	13	0	1		regulation of metabolic process	GO:0019222	P	3	357	6	0.554956
								lipid transporter activity	GO:0005319	F	3	8	0	1		phosphorus metabolic process	GO:0006793	P	4	238	4	0.567598
								oxidoreductase activity, acting on diphenols and related substances as donors, cytochrome as acceptor	GO:0016681	F	5	7	0	1		phosphate-containing compound metabolic process	GO:0006796	P	5	238	4	0.567598
								oxidoreductase activity, acting on diphenols and related substances as donors, oxygen as acceptor	GO:0016682	F	5	40	0	1		multicellular organismal process	GO:0032501	P	2	113	2	0.567748
								phosphatidylinositol phospholipase C activity	GO:0004435	F	8	9	0	1		macromolecule biosynthetic process	GO:0009059	P	5	546	9	0.567848
								oxidoreductase activity, acting on a heme group of donors	GO:0016675	F	4	72	0	1		organonitrogen compound catabolic process	GO:1901565	P	5	239	4	0.570901
								oxidoreductase activity, acting on a heme group of donors, oxygen as acceptor	GO:0016676	F	5	72	0	1		mRNA processing	GO:0006397	P	7	115	2	0.57728
								inorganic anion transmembrane transporter activity	GO:0015103	F	5	51	0	1		isoprenoid biosynthetic process	GO:0008299	P	5	51	1	0.57841
								S-acyltransferase activity	GO:0016417	F	6	14	0	1		gene silencing	GO:0016458	P	3	52	1	0.585493
								isopentenyl-diphosphate delta-isomerase activity	GO:0004452	F	6	6	0	1		oxidation-reduction process	GO:0055114	P	3	52	1	0.585493
								tetrapyrrole binding	GO:0046906	F	4	26	0	1		aromatic compound catabolic process	GO:0019439	P	5	52	1	0.585493
								mRNA guanylyltransferase activity	GO:0004484	F	8	6	0	1		gene silencing by RNA	GO:0031047	P	4	52	1	0.585493
								arylformamidase activity	GO:0004061	F	6	15	0	1		cellular macromolecule catabolic process	GO:0044265	P	5	244	4	0.587202
								protein-N-terminal asparagine amidohydrolase activity	GO:0008418	F	6	3	0	1		organic substance catabolic process	GO:1901575	P	4	308	5	0.591003
								aspartate kinase activity	GO:0004072	F	6	10	0	1		nucleobase-containing small molecule metabolic process	GO:0055086	P	4	53	1	0.592456
								dioxygenase activity	GO:0051213	F	4	75	0	1		negative regulation of biological process	GO:0048519	P	2	183	3	0.595047
								aminoacyl-tRNA hydrolase activity	GO:0004045	F	5	24	0	1		phospholipid metabolic process	GO:0006644	P	5	119	2	0.59588
								NADH dehydrogenase (quinone) activity	GO:0050136	F	6	150	0	1		isoprenoid metabolic process	GO:0006720	P	5	54	1	0.599303
								zinc ion transmembrane transporter activity	GO:0005385	F	7	38	0	1		regulation of gene expression	GO:0010468	P	5	312	5	0.602371
								glycerol-3-phosphate dehydrogenase [NAD(P)+] activity	GO:0047952	F	6	14	0	1		cellular nitrogen compound catabolic process	GO:0044270	P	5	55	1	0.606035
								structural constituent of nuclear pore	GO:0017056	F	3	3	0	1		organic cyclic compound catabolic process	GO:1901361	P	5	55	1	0.606035
								molybdate ion transmembrane transporter activity	GO:0015098	F	6	18	0	1		heterocycle catabolic process	GO:0046700	P	5	55	1	0.606035
								ubiquitin binding	GO:0043130	F	5	9	0	1		ribosome biogenesis	GO:0042254	P	5	56	1	0.612654
								carbohydrate binding	GO:0030246	F	3	150	0	1		regulation of cell cycle	GO:0051726	P	4	56	1	0.612654
								polysaccharide binding	GO:0030247	F	4	106	0	1		response to stimulus	GO:0050896	P	2	1435	23	0.61832
								ubiquinol-cytochrome-c reductase activity	GO:0008121	F	5	7	0	1		nitrogen compound transport	GO:0071705	P	5	256	4	0.624806
								acetylglucosaminyltransferase activity	GO:0008375	F	6	118	0	1		response to chemical	GO:0042221	P	3	573	9	0.62517
								NADH dehydrogenase (ubiquinone) activity	GO:0008137	F	7	150	0	1		catabolic process	GO:0009056	P	3	329	5	0.64861
								divalent inorganic cation transmembrane transporter activity	GO:0072509	F	6	38	0	1		nucleobase-containing compound biosynthetic process	GO:0034654	P	5	264	4	0.648631
								double-stranded RNA-specific ribonuclease activity	GO:0032296	F	5	23	0	1		cellular localization	GO:0051641	P	3	132	2	0.652054
								RNA-directed 5'-3' RNA polymerase activity	GO:0003968	F	6	14	0	1		vesicle-mediated transport	GO:0016192	P	5	63	1	0.655977
								guanylyltransferase activity	GO:0070568	F	6	6	0	1		carbohydrate derivative biosynthetic process	GO:1901137	P	5	201	3	0.657916
								UDP-glycosyltransferase activity	GO:0008194	F	5	179	0	1		peptide metabolic process	GO:0006518	P	5	134	2	0.660121
								RNA guanylyltransferase activity	GO:0008192	F	7	6	0	1		ribonucleoprotein complex biogenesis	GO:0022613	P	4	64	1	0.661757
								UDP-glucose 4-epimerase activity	GO:0003978	F	6	18	0	1		proteolysis involved in cellular protein catabolic process	GO:0051603	P	6	208	3	0.680379
								peptide N-acetyltransferase activity	GO:0034212	F	8	2	0	1		modification-dependent protein catabolic process	GO:0019941	P	7	208	3	0.680379
								fucosidase activity	GO:0015928	F	6	8	0	1		modification-dependent macromolecule catabolic process	GO:0043632	P	6	208	3	0.680379
								O-methyltransferase activity	GO:0008171	F	6	30	0	1		cellular protein catabolic process	GO:0044257	P	6	208	3	0.680379
								N-methyltransferase activity	GO:0008170	F	6	24	0	1		ubiquitin-dependent protein catabolic process	GO:0006511	P	8	208	3	0.680379
								heme binding	GO:0020037	F	4	26	0	1		mRNA metabolic process	GO:0016071	P	7	141	2	0.687176
								NAD+ kinase activity	GO:0003951	F	6	57	0	1		cellular amide metabolic process	GO:0043603	P	5	144	2	0.698217
								NADH dehydrogenase activity	GO:0003954	F	5	153	0	1		regulation of RNA metabolic process	GO:0051252	P	5	145	2	0.701826
								transcription coregulator activity	GO:0003712	F	3	123	0	1		regulation of RNA biosynthetic process	GO:2001141	P	6	145	2	0.701826
								NAD(P)H dehydrogenase (quinone) activity	GO:0003955	F	6	34	0	1		regulation of nucleic acid-templated transcription	GO:1903506	P	7	145	2	0.701826
								carbon-sulfur lyase activity	GO:0016846	F	4	18	0	1		regulation of transcription, DNA-templated	GO:0006355	P	6	145	2	0.701826
								motor activity	GO:0003774	F	8	195	0	1		DNA metabolic process	GO:0006259	P	5	72	1	0.704641
								phosphoenolpyruvate carboxykinase activity	GO:0004611	F	6	6	0	1		mRNA splicing, via spliceosome	GO:0000398	P	8	72	1	0.704641
								phosphoglycerate kinase activity	GO:0004618	F	6	17	0	1		RNA splicing, via transesterification reactions with bulged adenosine as nucleophile	GO:0000377	P	9	72	1	0.704641
								phosphoglycerate dehydrogenase activity	GO:0004617	F	6	7	0	1		RNA splicing, via transesterification reactions	GO:0000375	P	8	72	1	0.704641
								phosphomevalonate kinase activity	GO:0004631	F	6	3	0	1		regulation of nucleobase-containing compound metabolic process	GO:0019219	P	5	148	2	0.712435
								microtubule motor activity	GO:0003777	F	9	160	0	1		cellular catabolic process	GO:0044248	P	4	293	4	0.726312
								phospholipase C activity	GO:0004629	F	7	9	0	1		intracellular protein transport	GO:0006886	P	5	79	1	0.737683
								acetylglutamate kinase activity	GO:0003991	F	6	6	0	1		RNA splicing	GO:0008380	P	7	79	1	0.737683
								phosphoethanolamine N-methyltransferase activity	GO:0000234	F	7	8	0	1		lipid metabolic process	GO:0006629	P	4	708	10	0.75099
								translation release factor activity	GO:0003747	F	6	21	0	1		carbohydrate metabolic process	GO:0005975	P	4	233	3	0.751595
								chlorophyllide a oxygenase [overall] activity	GO:0010277	F	6	16	0	1		cell cycle	GO:0007049	P	3	83	1	0.754879
								carbon-carbon lyase activity	GO:0016830	F	4	45	0	1		response to hormone	GO:0009725	P	4	309	4	0.763324
								carboxy-lyase activity	GO:0016831	F	5	33	0	1		response to endogenous stimulus	GO:0009719	P	3	309	4	0.763324
								hydrolase activity, acting on carbon-nitrogen (but not peptide) bonds, in linear amides	GO:0016811	F	5	61	0	1		response to auxin	GO:0009733	P	5	309	4	0.763324
								glutathione peroxidase activity	GO:0004602	F	4	14	0	1		response to organic substance	GO:0010033	P	4	309	4	0.763324
								adenine phosphoribosyltransferase activity	GO:0003999	F	7	9	0	1		intracellular transport	GO:0046907	P	4	90	1	0.782305
								phosphatidylserine decarboxylase activity	GO:0004609	F	6	6	0	1		organophosphate metabolic process	GO:0019637	P	4	172	2	0.786332
								ribonuclease activity	GO:0004540	F	4	43	0	1		cellular macromolecule localization	GO:0070727	P	4	96	1	0.803359
								single-stranded DNA binding	GO:0003697	F	6	26	0	1		cellular protein localization	GO:0034613	P	5	96	1	0.803359
								phosphotransferase activity, carboxyl group as acceptor	GO:0016774	F	5	33	0	1		cellular homeostasis	GO:0019725	P	3	138	1	0.903543
								transferase activity, transferring pentosyl groups	GO:0016763	F	5	48	0	1		intracellular signal transduction	GO:0035556	P	4	234	2	0.905306
								succinyltransferase activity	GO:0016748	F	6	6	0	1		regulation of biological process	GO:0050789	P	2	793	9	0.916742
								endoribonuclease activity	GO:0004521	F	5	29	0	1		biological regulation	GO:0065007	P	2	869	10	0.918795
								endonuclease activity	GO:0004519	F	6	46	0	1		homeostatic process	GO:0042592	P	4	153	1	0.925216
								RNA polymerase activity	GO:0097747	F	4	38	0	1		protein transport	GO:0015031	P	5	155	1	0.927711
								S-succinyltransferase activity	GO:0016751	F	7	6	0	1		amide transport	GO:0042886	P	6	155	1	0.927711
								UDP-glucosyltransferase activity	GO:0035251	F	6	30	0	1		peptide transport	GO:0015833	P	6	155	1	0.927711
								ribonuclease III activity	GO:0004525	F	6	23	0	1		establishment of protein localization	GO:0045184	P	4	158	1	0.931299
								aminoacyl-tRNA editing activity	GO:0002161	F	5	9	0	1		regulation of cellular process	GO:0050794	P	3	685	7	0.942101
								purine phosphoribosyltransferase activity	GO:0106130	F	6	12	0	1		protein localization	GO:0008104	P	4	172	1	0.945828
								oxygen binding	GO:0019825	F	4	9	0	1		signaling	GO:0023052	P	2	284	2	0.952563
								S-formylglutathione hydrolase activity	GO:0018738	F	6	3	0	1		signal transduction	GO:0007165	P	3	284	2	0.952563
								heme-copper terminal oxidase activity	GO:0015002	F	4	72	0	1		cellular component biogenesis	GO:0044085	P	3	180	1	0.952706
								alpha-L-fucosidase activity	GO:0004560	F	7	8	0	1		regulation of biological quality	GO:0065008	P	3	181	1	0.953502
								thiolester hydrolase activity	GO:0016790	F	5	21	0	1		cellular response to stimulus	GO:0051716	P	3	306	2	0.965261
								nucleotidyltransferase activity	GO:0016779	F	5	70	0	1		cell communication	GO:0007154	P	3	326	2	0.973915
								phosphotransferase activity, for other substituted phosphate groups	GO:0016780	F	5	8	0	1		phosphorelay signal transduction system	GO:0000160	P	5	231	1	0.980108
								dephospho-CoA kinase activity	GO:0004140	F	6	6	0	1		cellular component organization or biogenesis	GO:0071840	P	2	259	1	0.987639
								S-adenosylmethionine-dependent methyltransferase activity	GO:0008757	F	6	52	0	1		reproductive system development	GO:0061458	P	5	38	0	1
								dihydrolipoyllysine-residue succinyltransferase activity	GO:0004149	F	4	6	0	1		monosaccharide metabolic process	GO:0005996	P	4	33	0	1
								anion transmembrane transporter activity	GO:0008509	F	5	60	0	1		dicarboxylic acid transport	GO:0006835	P	8	24	0	1
								nicotianamine synthase activity	GO:0030410	F	5	35	0	1		cellular response to light stimulus	GO:0071482	P	6	9	0	1
								glutathione synthase activity	GO:0004363	F	6	11	0	1		cellular response to blue light	GO:0071483	P	7	9	0	1
								glycerol-3-phosphate dehydrogenase (quinone) activity	GO:0004368	F	6	3	0	1		maintenance of location in cell	GO:0051651	P	3	11	0	1
								glycerol-3-phosphate dehydrogenase [NAD+] activity	GO:0004367	F	7	14	0	1		polysaccharide metabolic process	GO:0005976	P	5	66	0	1
								phospho-N-acetylmuramoyl-pentapeptide-transferase activity	GO:0008963	F	6	6	0	1		glycogen biosynthetic process	GO:0005978	P	7	11	0	1
								catalytic activity, acting on RNA	GO:0140098	F	3	147	0	1		glycogen metabolic process	GO:0005977	P	6	11	0	1
								glycogen (starch) synthase activity	GO:0004373	F	7	27	0	1		maintenance of protein localization in organelle	GO:0072595	P	5	11	0	1
								cytochrome-c oxidase activity	GO:0004129	F	5	72	0	1		quinone metabolic process	GO:1901661	P	5	6	0	1
								potassium ion transmembrane transporter activity	GO:0015079	F	7	101	0	1		quinone biosynthetic process	GO:1901663	P	6	6	0	1
								proton transmembrane transporter activity	GO:0015078	F	7	181	0	1		membrane lipid metabolic process	GO:0006643	P	5	46	0	1
								monovalent inorganic cation transmembrane transporter activity	GO:0015077	F	6	282	0	1		Mo-molybdopterin cofactor metabolic process	GO:0019720	P	6	6	0	1
								amino acid kinase activity	GO:0019202	F	6	16	0	1		cellular response to abiotic stimulus	GO:0071214	P	4	9	0	1
								diphosphomevalonate decarboxylase activity	GO:0004163	F	6	6	0	1		maintenance of protein location	GO:0045185	P	4	11	0	1
								ammonium transmembrane transporter activity	GO:0008519	F	6	21	0	1		cell wall polysaccharide biosynthetic process	GO:0070592	P	6	26	0	1
								chaperone binding	GO:0051087	F	4	6	0	1		protein retention in ER lumen	GO:0006621	P	7	11	0	1
								catalase activity	GO:0004096	F	4	10	0	1		cellular response to radiation	GO:0071478	P	5	9	0	1
								catechol oxidase activity	GO:0004097	F	6	23	0	1		regulation of immune response	GO:0050776	P	4	12	0	1
								glucosyltransferase activity	GO:0046527	F	6	33	0	1		attachment of GPI anchor to protein	GO:0016255	P	7	8	0	1
								peptide-lysine-N-acetyltransferase activity	GO:0061733	F	9	2	0	1		DNA methylation or demethylation	GO:0044728	P	7	21	0	1
								translation termination factor activity	GO:0008079	F	5	21	0	1		protein folding	GO:0006457	P	3	54	0	1
								oxidoreductase activity, acting on the CH-OH group of donors, quinone or similar compound as acceptor	GO:0016901	F	5	3	0	1		cell wall biogenesis	GO:0042546	P	4	64	0	1
								ribose-5-phosphate isomerase activity	GO:0004751	F	6	9	0	1		glycerol ether metabolic process	GO:0006662	P	5	19	0	1
								oxidoreductase activity, acting on single donors with incorporation of molecular oxygen	GO:0016701	F	4	91	0	1		phosphatidylinositol biosynthetic process	GO:0006661	P	7	28	0	1
								oxidoreductase activity, acting on single donors with incorporation of molecular oxygen, incorporation of two atoms of oxygen	GO:0016702	F	5	75	0	1		glycolipid metabolic process	GO:0006664	P	6	39	0	1
								oxidoreductase activity, acting on single donors with incorporation of molecular oxygen, incorporation of one atom of oxygen (internal monooxygenases or internal mixed function oxidases)	GO:0016703	F	5	16	0	1		sphingolipid metabolic process	GO:0006665	P	5	7	0	1
								ubiquitin-like protein binding	GO:0032182	F	4	9	0	1		intracellular receptor signaling pathway	GO:0030522	P	4	9	0	1
																ceramide metabolic process	GO:0006672	P	6	7	0	1
																chromosome organization	GO:0051276	P	5	24	0	1
																drug catabolic process	GO:0042737	P	5	3	0	1
																N-terminal protein amino acid methylation	GO:0006480	P	6	3	0	1
																protein N-linked glycosylation	GO:0006487	P	6	2	0	1
																carbohydrate biosynthetic process	GO:0016051	P	5	39	0	1
																carbohydrate catabolic process	GO:0016052	P	5	29	0	1
																pentose metabolic process	GO:0019321	P	5	15	0	1
																arabinose metabolic process	GO:0019566	P	6	15	0	1
																protein lipidation	GO:0006497	P	7	28	0	1
																cellular component organization	GO:0016043	P	3	185	0	1
																cellular amide catabolic process	GO:0043605	P	6	3	0	1
																maintenance of protein location in cell	GO:0032507	P	4	11	0	1
																multi-multicellular organism process	GO:0044706	P	3	42	0	1
																phospholipid biosynthetic process	GO:0008654	P	5	51	0	1
																maintenance of location	GO:0051235	P	3	16	0	1
																cell wall assembly	GO:0070726	P	5	38	0	1
																telomere organization	GO:0032200	P	6	15	0	1
																hemicellulose metabolic process	GO:0010410	P	6	26	0	1
																regulation of defense response	GO:0031347	P	5	12	0	1
																response to light stimulus	GO:0009416	P	5	12	0	1
																plant-type cell wall organization	GO:0009664	P	5	38	0	1
																protein localization to endoplasmic reticulum	GO:0070972	P	7	17	0	1
																molybdopterin cofactor metabolic process	GO:0043545	P	5	6	0	1
																regulation of response to biotic stimulus	GO:0002831	P	4	12	0	1
																cellulose microfibril organization	GO:0010215	P	6	38	0	1
																glycolipid biosynthetic process	GO:0009247	P	6	39	0	1
																prosthetic group metabolic process	GO:0051189	P	5	6	0	1
																cofactor catabolic process	GO:0051187	P	5	21	0	1
																reproductive process	GO:0022414	P	2	83	0	1
																RNA 3'-end processing	GO:0031123	P	7	3	0	1
																N-terminal protein amino acid modification	GO:0031365	P	7	3	0	1
																mRNA 3'-end processing	GO:0031124	P	8	3	0	1
																cellular carbohydrate biosynthetic process	GO:0034637	P	5	37	0	1
																cell wall macromolecule metabolic process	GO:0044036	P	4	26	0	1
																regulation of response to stress	GO:0080134	P	4	15	0	1
																cell wall macromolecule biosynthetic process	GO:0044038	P	5	26	0	1
																glucan metabolic process	GO:0044042	P	6	11	0	1
																membrane lipid biosynthetic process	GO:0046467	P	5	39	0	1
																glycerophospholipid biosynthetic process	GO:0046474	P	6	34	0	1
																protein localization to organelle	GO:0033365	P	6	26	0	1
																glucan biosynthetic process	GO:0009250	P	7	11	0	1
																cellular component macromolecule biosynthetic process	GO:0070589	P	4	26	0	1
																plant-type cell wall assembly	GO:0071668	P	6	38	0	1
																plant-type cell wall organization or biogenesis	GO:0071669	P	4	38	0	1
																regulation of immune system process	GO:0002682	P	3	12	0	1
																allantoin catabolic process	GO:0000256	P	6	3	0	1
																allantoin metabolic process	GO:0000255	P	5	3	0	1
																malate transport	GO:0015743	P	10	24	0	1
																reproductive structure development	GO:0048608	P	4	38	0	1
																polysaccharide catabolic process	GO:0000272	P	6	29	0	1
																polysaccharide biosynthetic process	GO:0000271	P	6	37	0	1
																chlorophyll catabolic process	GO:0015996	P	5	13	0	1
																cellular polysaccharide metabolic process	GO:0044264	P	5	37	0	1
																response to metal ion	GO:0010038	P	5	8	0	1
																response to inorganic substance	GO:0010035	P	4	40	0	1
																C4-dicarboxylate transport	GO:0015740	P	9	24	0	1
																energy derivation by oxidation of organic compounds	GO:0015980	P	4	29	0	1
																reproduction	GO:0000003	P	2	83	0	1
																regulation of multi-organism process	GO:0043900	P	3	12	0	1
																monovalent inorganic cation transport	GO:0015672	P	7	43	0	1
																anatomical structure homeostasis	GO:0060249	P	5	15	0	1
																immune response	GO:0006955	P	3	12	0	1
																oxidoreduction coenzyme metabolic process	GO:0006733	P	6	6	0	1
																immune system process	GO:0002376	P	2	12	0	1
																seed development	GO:0048316	P	4	35	0	1
																developmental process involved in reproduction	GO:0003006	P	3	38	0	1
																pigment catabolic process	GO:0046149	P	4	13	0	1
																Mo-molybdopterin cofactor biosynthetic process	GO:0006777	P	6	6	0	1
																ubiquinone metabolic process	GO:0006743	P	6	6	0	1
																ubiquinone biosynthetic process	GO:0006744	P	7	6	0	1
																regulation of response to stimulus	GO:0048583	P	3	24	0	1
																organelle organization	GO:0006996	P	4	100	0	1
																GPI anchor metabolic process	GO:0006505	P	7	28	0	1
																GPI anchor biosynthetic process	GO:0006506	P	7	28	0	1
																liposaccharide metabolic process	GO:1903509	P	5	39	0	1
																innate immune response	GO:0045087	P	4	12	0	1
																regulation of innate immune response	GO:0045088	P	4	12	0	1
																plant-type cell wall biogenesis	GO:0009832	P	5	38	0	1
																porphyrin-containing compound catabolic process	GO:0006787	P	6	13	0	1
																DNA modification	GO:0006304	P	6	21	0	1
																sulfur compound metabolic process	GO:0006790	P	4	47	0	1
																DNA alkylation	GO:0006305	P	7	21	0	1
																DNA methylation	GO:0006306	P	5	21	0	1
																defense response, incompatible interaction	GO:0009814	P	5	12	0	1
																cellular component assembly	GO:0022607	P	4	106	0	1
																pollen-pistil interaction	GO:0009875	P	3	42	0	1
																response to blue light	GO:0009637	P	6	9	0	1
																inorganic ion transmembrane transport	GO:0098660	P	7	43	0	1
																response to abiotic stimulus	GO:0009628	P	3	36	0	1
																systemic acquired resistance	GO:0009627	P	6	12	0	1
																cation transmembrane transport	GO:0098655	P	7	43	0	1
																inorganic cation transmembrane transport	GO:0098662	P	8	43	0	1
																pollination	GO:0009856	P	3	42	0	1
																energy reserve metabolic process	GO:0006112	P	5	11	0	1
																DNA-templated transcription, initiation	GO:0006352	P	7	30	0	1
																embryo development	GO:0009790	P	4	35	0	1
																embryo development ending in seed dormancy	GO:0009793	P	4	35	0	1
																response to radiation	GO:0009314	P	4	12	0	1
																lipoprotein metabolic process	GO:0042157	P	5	28	0	1
																lipoprotein biosynthetic process	GO:0042158	P	6	28	0	1
																telomere maintenance	GO:0000723	P	6	15	0	1
																blue light signaling pathway	GO:0009785	P	5	9	0	1
																generation of precursor metabolites and energy	GO:0006091	P	4	53	0	1
																cellular polysaccharide biosynthetic process	GO:0033692	P	6	37	0	1
																cell recognition	GO:0008037	P	3	42	0	1
																regulation of response to external stimulus	GO:0032101	P	4	12	0	1
																cellular glucan metabolic process	GO:0006073	P	6	11	0	1
																organophosphate biosynthetic process	GO:0090407	P	5	89	0	1
																cell wall polysaccharide metabolic process	GO:0010383	P	5	26	0	1
																xylan biosynthetic process	GO:0045492	P	7	26	0	1
																xylan metabolic process	GO:0045491	P	7	26	0	1
																maintenance of protein localization in endoplasmic reticulum	GO:0035437	P	6	11	0	1
																tetrapyrrole catabolic process	GO:0033015	P	6	13	0	1
																fruit development	GO:0010154	P	5	35	0	1
																proton transmembrane transport	GO:1902600	P	8	43	0	1
																glycerolipid biosynthetic process	GO:0045017	P	5	34	0	1
																sulfate assimilation	GO:0000103	P	5	16	0	1
																recognition of pollen	GO:0048544	P	3	42	0	1
																cell wall organization or biogenesis	GO:0071554	P	3	64	0	1
																cell wall organization	GO:0071555	P	4	38	0	1
																regulation of systemic acquired resistance	GO:0010112	P	5	12	0	1
																L-arabinose metabolic process	GO:0046373	P	7	15	0	1
																extracellular matrix organization	GO:0030198	P	5	38	0	1
																ether metabolic process	GO:0018904	P	4	19	0	1
																cellular ketone metabolic process	GO:0042180	P	4	6	0	1
																ketone biosynthetic process	GO:0042181	P	5	6	0	1
																cell redox homeostasis	GO:0045454	P	4	105	0	1
																system development	GO:0048731	P	4	38	0	1
																cellular response to environmental stimulus	GO:0104004	P	4	9	0	1
																external encapsulating structure organization	GO:0045229	P	4	38	0	1
																extracellular structure organization	GO:0043062	P	4	38	0	1

## Sheet: bc.sc.D
Term Name	GOID	Term Type	Depth	cnt(reference)	cnt(bc.sc.down)	fsh(bc.sc.down)		Term Name	GOID	Term Type	Depth	cnt(reference)	cnt(bc.sc.down)	fsh(bc.sc.down)		Term Name	GOID	Term Type	Depth	cnt(reference)	cnt(bc.sc.down)	fsh(bc.sc.down)
cis-Golgi network	GO:0005801	C	5	3	1	0.0214411		ADP binding	GO:0043531	F	5	2023	43	4.20615e-10		lipid transport	GO:0006869	P	5	120	5	0.0018315
phosphopyruvate hydratase complex	GO:0000015	C	4	15	1	0.102714		adenyl ribonucleotide binding	GO:0032559	F	6	3373	49	3.14914e-06		lipid localization	GO:0010876	P	4	125	5	0.00218908
transcription factor TFIIA complex	GO:0005672	C	5	22	1	0.146976		adenyl nucleotide binding	GO:0030554	F	6	3381	49	3.35803e-06		coenzyme metabolic process	GO:0006732	P	5	22	2	0.0108603
chloroplast	GO:0009507	C	5	26	1	0.171283		purine ribonucleotide binding	GO:0032555	F	5	3576	50	7.03652e-06		coenzyme biosynthetic process	GO:0009108	P	6	22	2	0.0108603
plastid	GO:0009536	C	4	26	1	0.171283		purine nucleotide binding	GO:0017076	F	5	3584	50	7.47011e-06		macromolecule methylation	GO:0043414	P	4	78	3	0.0189413
cytosol	GO:0005829	C	3	26	1	0.171283		ribonucleotide binding	GO:0032553	F	4	3609	50	8.99017e-06		macromolecule localization	GO:0033036	P	3	297	6	0.0213487
Golgi apparatus	GO:0005794	C	4	35	1	0.223475		carbohydrate derivative binding	GO:0097367	F	3	3637	50	1.10305e-05		methylation	GO:0032259	P	3	84	3	0.0229912
RNA polymerase II, holoenzyme	GO:0016591	C	4	48	1	0.293128		anion binding	GO:0043168	F	4	3685	50	1.55529e-05		quinone metabolic process	GO:1901661	P	5	6	1	0.0424234
integral component of membrane	GO:0016021	C	4	889	8	0.311711		nucleoside phosphate binding	GO:1901265	F	4	4035	52	4.05674e-05		quinone biosynthetic process	GO:1901663	P	6	6	1	0.0424234
transferase complex, transferring phosphorus-containing groups	GO:0061695	C	5	52	1	0.313277		nucleotide binding	GO:0000166	F	4	4035	52	4.05674e-05		Mo-molybdopterin cofactor metabolic process	GO:0019720	P	6	6	1	0.0424234
DNA-directed RNA polymerase complex	GO:0000428	C	4	52	1	0.313277		small molecule binding	GO:0036094	F	3	4051	52	4.49042e-05		molybdopterin cofactor metabolic process	GO:0043545	P	5	6	1	0.0424234
RNA polymerase complex	GO:0030880	C	3	52	1	0.313277		ion binding	GO:0043167	F	3	7313	76	0.000718666		prosthetic group metabolic process	GO:0051189	P	5	6	1	0.0424234
nuclear DNA-directed RNA polymerase complex	GO:0055029	C	5	52	1	0.313277		hydrolase activity, hydrolyzing O-glycosyl compounds	GO:0004553	F	5	1139	15	0.0195358		oxidoreduction coenzyme metabolic process	GO:0006733	P	6	6	1	0.0424234
intrinsic component of membrane	GO:0031224	C	3	892	8	0.314873		sulfotransferase activity	GO:0008146	F	5	142	4	0.0197916		Mo-molybdopterin cofactor biosynthetic process	GO:0006777	P	6	6	1	0.0424234
endoplasmic reticulum	GO:0005783	C	4	54	1	0.323136		hydrolase activity, acting on glycosyl bonds	GO:0016798	F	4	1145	15	0.0203569		ubiquinone metabolic process	GO:0006743	P	6	6	1	0.0424234
RNA polymerase II transcription factor complex	GO:0090575	C	5	61	1	0.356544		homogentisate 1,2-dioxygenase activity	GO:0004411	F	6	3	1	0.0214411		ubiquinone biosynthetic process	GO:0006744	P	7	6	1	0.0424234
transcription factor complex	GO:0005667	C	3	61	1	0.356544		protein-N-terminal asparagine amidohydrolase activity	GO:0008418	F	6	3	1	0.0214411		cellular ketone metabolic process	GO:0042180	P	4	6	1	0.0424234
nuclear transcription factor complex	GO:0044798	C	4	61	1	0.356544		phosphomevalonate kinase activity	GO:0004631	F	6	3	1	0.0214411		ketone biosynthetic process	GO:0042181	P	5	6	1	0.0424234
plasma membrane	GO:0005886	C	4	66	1	0.379394		cyclic-nucleotide phosphodiesterase activity	GO:0004112	F	7	3	1	0.0214411		regulation of biological quality	GO:0065008	P	3	181	4	0.0425487
nucleoplasm	GO:0005654	C	3	68	1	0.388305		glycerol-3-phosphate dehydrogenase (quinone) activity	GO:0004368	F	6	3	1	0.0214411		sulfur compound metabolic process	GO:0006790	P	4	47	2	0.0451897
endomembrane system	GO:0012505	C	3	191	2	0.400137		oxidoreductase activity, acting on the CH-OH group of donors, quinone or similar compound as acceptor	GO:0016901	F	5	3	1	0.0214411		cofactor biosynthetic process	GO:0051188	P	5	51	2	0.052316
protein-DNA complex	GO:0032993	C	3	596	5	0.428148		transferase activity, transferring sulfur-containing groups	GO:0016782	F	4	151	4	0.0241409		response to metal ion	GO:0010038	P	5	8	1	0.0561616
nucleosome	GO:0000786	C	4	596	5	0.428148		oxidoreductase activity	GO:0016491	F	3	3607	36	0.031302		organic substance transport	GO:0071702	P	5	386	6	0.0620315
DNA packaging complex	GO:0044815	C	3	602	5	0.436558		intramolecular oxidoreductase activity, transposing C=C bonds	GO:0016863	F	5	6	1	0.0424234		metal ion transport	GO:0030001	P	7	209	4	0.0652352
chromatin	GO:0000785	C	3	611	5	0.44912		isopentenyl-diphosphate delta-isomerase activity	GO:0004452	F	6	6	1	0.0424234		maintenance of location in cell	GO:0051651	P	3	11	1	0.0764009
catalytic complex	GO:1902494	C	3	219	2	0.468426		glutaminyl-peptide cyclotransferase activity	GO:0016603	F	5	6	1	0.0424234		maintenance of protein localization in organelle	GO:0072595	P	5	11	1	0.0764009
nuclear lumen	GO:0031981	C	5	96	1	0.500455		transferase activity, transferring amino-acyl groups	GO:0016755	F	4	6	1	0.0424234		maintenance of protein location	GO:0045185	P	4	11	1	0.0764009
cytoplasm	GO:0005737	C	3	658	5	0.513308		succinyltransferase activity	GO:0016748	F	6	6	1	0.0424234		protein retention in ER lumen	GO:0006621	P	7	11	1	0.0764009
chromosome	GO:0005694	C	5	670	5	0.529215		S-succinyltransferase activity	GO:0016751	F	7	6	1	0.0424234		maintenance of protein location in cell	GO:0032507	P	4	11	1	0.0764009
transferase complex	GO:1990234	C	4	122	1	0.58613		dihydrolipoyllysine-residue succinyltransferase activity	GO:0004149	F	4	6	1	0.0424234		maintenance of protein localization in endoplasmic reticulum	GO:0035437	P	6	11	1	0.0764009
intracellular organelle lumen	GO:0070013	C	4	123	1	0.589115		chaperone binding	GO:0051087	F	4	6	1	0.0424234		developmental process	GO:0032502	P	2	71	2	0.0929644
membrane-enclosed lumen	GO:0031974	C	3	123	1	0.589115		phosphoglycerate dehydrogenase activity	GO:0004617	F	6	7	1	0.0493172		multicellular organism development	GO:0007275	P	3	71	2	0.0929644
organelle lumen	GO:0043233	C	4	123	1	0.589115		hydroxyethylthiazole kinase activity	GO:0004417	F	6	8	1	0.0561616		anatomical structure development	GO:0048856	P	3	71	2	0.0929644
non-membrane-bounded organelle	GO:0043228	C	4	726	5	0.60011		catalytic activity	GO:0003824	F	2	19707	158	0.0597056		DNA metabolic process	GO:0006259	P	5	72	2	0.0951827
intracellular non-membrane-bounded organelle	GO:0043232	C	4	726	5	0.60011		monooxygenase activity	GO:0004497	F	4	299	5	0.066327		cofactor metabolic process	GO:0051186	P	4	72	2	0.0951827
cell periphery	GO:0071944	C	3	284	2	0.607461		glutathione synthase activity	GO:0004363	F	6	11	1	0.0764009		homeostatic process	GO:0042592	P	4	153	3	0.0989996
intracellular organelle	GO:0043229	C	3	1518	10	0.654754		phosphoric diester hydrolase activity	GO:0008081	F	6	12	1	0.0830506		telomere organization	GO:0032200	P	6	15	1	0.102714
cell cortex	GO:0005938	C	4	152	1	0.666924		methionine adenosyltransferase activity	GO:0004478	F	5	13	1	0.0896526		anatomical structure homeostasis	GO:0060249	P	5	15	1	0.102714
exocyst	GO:0000145	C	4	152	1	0.666924		S-acyltransferase activity	GO:0016417	F	6	14	1	0.0962071		telomere maintenance	GO:0000723	P	6	15	1	0.102714
vesicle tethering complex	GO:0099023	C	3	163	1	0.692427		ribonuclease inhibitor activity	GO:0008428	F	5	14	1	0.0962071		maintenance of location	GO:0051235	P	3	16	1	0.109175
intracellular membrane-bounded organelle	GO:0043231	C	4	820	5	0.70429		dolichyl-diphosphooligosaccharide-protein glycotransferase activity	GO:0004579	F	7	14	1	0.0962071		sulfate assimilation	GO:0000103	P	5	16	1	0.109175
organelle	GO:0043226	C	3	1587	10	0.707462		dioxygenase activity	GO:0051213	F	4	75	2	0.101927		protein localization to endoplasmic reticulum	GO:0070972	P	7	17	1	0.115589
membrane	GO:0016020	C	3	2191	14	0.711299		oxidoreductase activity, acting on single donors with incorporation of molecular oxygen, incorporation of two atoms of oxygen	GO:0016702	F	5	75	2	0.101927		DNA methylation or demethylation	GO:0044728	P	7	21	1	0.140789
membrane-bounded organelle	GO:0043227	C	4	889	5	0.767735		N,N-dimethylaniline monooxygenase activity	GO:0004499	F	6	158	3	0.106365		DNA modification	GO:0006304	P	6	21	1	0.140789
cellular anatomical entity	GO:0110165	C	2	4312	26	0.849565		transferase activity, transferring acyl groups	GO:0016746	F	4	772	9	0.108575		DNA alkylation	GO:0006305	P	7	21	1	0.140789
protein-containing complex	GO:0032991	C	2	1535	8	0.863868		oxidoreductase activity, acting on paired donors, with incorporation or reduction of molecular oxygen, NAD(P)H as one donor, and incorporation of one atom of oxygen	GO:0016709	F	5	161	3	0.110884		DNA methylation	GO:0006306	P	5	21	1	0.140789
nucleus	GO:0005634	C	5	495	2	0.872537		phosphoglycerate kinase activity	GO:0004618	F	6	17	1	0.115589		dicarboxylic acid transport	GO:0006835	P	8	24	1	0.159217
cellular_component	GO:0005575	C	1	4546	27	0.872846		lactoylglutathione lyase activity	GO:0004462	F	5	18	1	0.121958		chromosome organization	GO:0051276	P	5	24	1	0.159217
intracellular	GO:0005622	C	2	2395	13	0.88196		carbon-sulfur lyase activity	GO:0016846	F	4	18	1	0.121958		malate transport	GO:0015743	P	10	24	1	0.159217
translocon complex	GO:0071256	C	4	6	0	1		translation initiation factor activity	GO:0003743	F	5	88	2	0.132513		C4-dicarboxylate transport	GO:0015740	P	9	24	1	0.159217
mitochondrial matrix	GO:0005759	C	5	27	0	1		oxidoreductase activity, acting on paired donors, with incorporation or reduction of molecular oxygen	GO:0016705	F	4	179	3	0.13945		localization	GO:0051179	P	2	1568	15	0.164387
mitochondrial envelope	GO:0005740	C	5	120	0	1		oxidoreductase activity, acting on single donors with incorporation of molecular oxygen	GO:0016701	F	4	91	2	0.139841		cell wall polysaccharide biosynthetic process	GO:0070592	P	6	26	1	0.171283
mitochondrial inner membrane	GO:0005743	C	6	74	0	1		double-stranded RNA-specific ribonuclease activity	GO:0032296	F	5	23	1	0.153118		hemicellulose metabolic process	GO:0010410	P	6	26	1	0.171283
mitochondrion	GO:0005739	C	4	173	0	1		ribonuclease III activity	GO:0004525	F	6	23	1	0.153118		cell wall macromolecule metabolic process	GO:0044036	P	4	26	1	0.171283
rough endoplasmic reticulum	GO:0005791	C	5	6	0	1		oligosaccharyl transferase activity	GO:0004576	F	6	23	1	0.153118		cell wall macromolecule biosynthetic process	GO:0044038	P	5	26	1	0.171283
endoplasmic reticulum membrane	GO:0005789	C	5	75	0	1		endoribonuclease activity, producing 5'-phosphomonoesters	GO:0016891	F	6	24	1	0.159217		protein localization to organelle	GO:0033365	P	6	26	1	0.171283
RISC complex	GO:0016442	C	5	4	0	1		endonuclease activity, active with either ribo- or deoxyribonucleic acids and producing 5'-phosphomonoesters	GO:0016893	F	7	24	1	0.159217		cellular component macromolecule biosynthetic process	GO:0070589	P	4	26	1	0.171283
ribonucleoprotein complex	GO:1990904	C	3	44	0	1		N-acetyltransferase activity	GO:0008080	F	7	103	2	0.169932		cell wall polysaccharide metabolic process	GO:0010383	P	5	26	1	0.171283
Sec61 translocon complex	GO:0005784	C	5	6	0	1		single-stranded DNA binding	GO:0003697	F	6	26	1	0.171283		xylan biosynthetic process	GO:0045492	P	7	26	1	0.171283
signal recognition particle, endoplasmic reticulum targeting	GO:0005786	C	5	15	0	1		N-acyltransferase activity	GO:0016410	F	6	106	2	0.177617		xylan metabolic process	GO:0045491	P	7	26	1	0.171283
bounding membrane of organelle	GO:0098588	C	5	96	0	1		acid-amino acid ligase activity	GO:0016881	F	5	28	1	0.183176		cell redox homeostasis	GO:0045454	P	4	105	2	0.175049
extracellular region	GO:0005576	C	3	367	0	1		transferase activity, transferring acyl groups other than amino-acyl groups	GO:0016747	F	5	763	8	0.187856		protein methylation	GO:0006479	P	5	27	1	0.177251
membrane protein complex	GO:0098796	C	3	428	0	1		endoribonuclease activity	GO:0004521	F	5	29	1	0.189058		protein alkylation	GO:0008213	P	7	27	1	0.177251
photosystem II	GO:0009523	C	5	227	0	1		acetyltransferase activity	GO:0016407	F	6	111	2	0.19054		RNA methylation	GO:0001510	P	5	30	1	0.194898
photosystem I	GO:0009522	C	5	68	0	1		intramolecular oxidoreductase activity	GO:0016860	F	4	30	1	0.194898		multicellular organismal process	GO:0032501	P	2	113	2	0.195744
photosystem	GO:0009521	C	4	310	0	1		iron ion binding	GO:0005506	F	7	1630	15	0.201311		seed development	GO:0048316	P	4	35	1	0.223475
external encapsulating structure	GO:0030312	C	3	66	0	1		transferase activity, transferring alkyl or aryl (other than methyl) groups	GO:0016765	F	4	118	2	0.208828		embryo development	GO:0009790	P	4	35	1	0.223475
RNAi effector complex	GO:0031332	C	4	4	0	1		phosphotransferase activity, carboxyl group as acceptor	GO:0016774	F	5	33	1	0.212168		embryo development ending in seed dormancy	GO:0009793	P	4	35	1	0.223475
endopeptidase complex	GO:1905369	C	5	13	0	1		NAD(P)H dehydrogenase (quinone) activity	GO:0003955	F	6	34	1	0.217842		fruit development	GO:0010154	P	5	35	1	0.223475
peptidase complex	GO:1905368	C	4	31	0	1		heat shock protein binding	GO:0031072	F	4	34	1	0.217842		transport	GO:0006810	P	4	1546	14	0.228074
nuclear pore	GO:0005643	C	3	30	0	1		calcium ion binding	GO:0005509	F	6	563	6	0.221999		establishment of localization	GO:0051234	P	3	1549	14	0.230141
nuclear envelope	GO:0005635	C	4	33	0	1		nicotianamine synthase activity	GO:0030410	F	5	35	1	0.223475		cellular carbohydrate biosynthetic process	GO:0034637	P	5	37	1	0.234621
cytoskeleton	GO:0005856	C	5	30	0	1		zinc ion transmembrane transporter activity	GO:0005385	F	7	38	1	0.240134		polysaccharide biosynthetic process	GO:0000271	P	6	37	1	0.234621
cell wall	GO:0005618	C	4	66	0	1		divalent inorganic cation transmembrane transporter activity	GO:0072509	F	6	38	1	0.240134		cellular polysaccharide metabolic process	GO:0044264	P	5	37	1	0.234621
rough endoplasmic reticulum membrane	GO:0030867	C	6	6	0	1		polygalacturonase activity	GO:0004650	F	6	138	2	0.261801		cellular polysaccharide biosynthetic process	GO:0033692	P	6	37	1	0.234621
integral component of plasma membrane	GO:0005887	C	5	10	0	1		ribonuclease activity	GO:0004540	F	4	43	1	0.267108		regulation of cellular macromolecule biosynthetic process	GO:2000112	P	6	234	3	0.238234
envelope	GO:0031975	C	3	153	0	1		organic cyclic compound binding	GO:0097159	F	3	12016	92	0.273101		regulation of cellular biosynthetic process	GO:0031326	P	5	234	3	0.238234
organelle inner membrane	GO:0019866	C	5	77	0	1		heterocyclic compound binding	GO:1901363	F	3	12016	92	0.273101		regulation of biosynthetic process	GO:0009889	P	4	234	3	0.238234
organelle envelope	GO:0031967	C	4	153	0	1		GTPase activator activity	GO:0005096	F	5	45	1	0.277629		regulation of macromolecule biosynthetic process	GO:0010556	P	5	234	3	0.238234
mitochondrial membrane	GO:0031966	C	5	120	0	1		endonuclease activity	GO:0004519	F	6	46	1	0.282832		reproductive system development	GO:0061458	P	5	38	1	0.240134
acetyltransferase complex	GO:1902493	C	5	17	0	1		hydrolase activity	GO:0016787	F	3	4389	35	0.289375		reproductive structure development	GO:0048608	P	4	38	1	0.240134
proteasome complex	GO:0000502	C	3	13	0	1		diacylglycerol O-acyltransferase activity	GO:0004144	F	8	52	1	0.313277		developmental process involved in reproduction	GO:0003006	P	3	38	1	0.240134
intrinsic component of plasma membrane	GO:0031226	C	4	13	0	1		oxidoreductase activity, acting on CH-OH group of donors	GO:0016614	F	4	160	2	0.32014		system development	GO:0048731	P	4	38	1	0.240134
nuclear outer membrane-endoplasmic reticulum membrane network	GO:0042175	C	4	75	0	1		acylglycerol O-acyltransferase activity	GO:0016411	F	7	54	1	0.323136		carbohydrate biosynthetic process	GO:0016051	P	5	39	1	0.245607
thylakoid	GO:0009579	C	3	331	0	1		transferase activity	GO:0016740	F	3	8128	62	0.332657		response to inorganic substance	GO:0010035	P	4	40	1	0.25104
protein acetyltransferase complex	GO:0031248	C	3	17	0	1		DNA-binding transcription factor activity	GO:0003700	F	3	781	7	0.332671		cellular homeostasis	GO:0019725	P	3	138	2	0.261801
SAGA-type complex	GO:0070461	C	5	14	0	1		electron transfer activity	GO:0009055	F	4	656	6	0.335019		post-embryonic development	GO:0009791	P	3	44	1	0.272388
Golgi membrane	GO:0000139	C	5	26	0	1		translation regulator activity	GO:0045182	F	2	166	2	0.335892		RNA modification	GO:0009451	P	6	144	2	0.277762
signal recognition particle	GO:0048500	C	4	15	0	1		translation factor activity, RNA binding	GO:0008135	F	4	166	2	0.335892		regulation of RNA metabolic process	GO:0051252	P	5	145	2	0.28042
organelle membrane	GO:0031090	C	4	245	0	1		translation regulator activity, nucleic acid binding	GO:0090079	F	3	166	2	0.335892		regulation of RNA biosynthetic process	GO:2001141	P	6	145	2	0.28042
SAGA complex	GO:0000124	C	5	3	0	1		enzyme activator activity	GO:0008047	F	4	57	1	0.337661		regulation of nucleic acid-templated transcription	GO:1903506	P	7	145	2	0.28042
histone acetyltransferase complex	GO:0000123	C	4	17	0	1		phosphotransferase activity, phosphate group as acceptor	GO:0016776	F	5	60	1	0.351874		regulation of transcription, DNA-templated	GO:0006355	P	6	145	2	0.28042
photosynthetic membrane	GO:0034357	C	4	310	0	1		hydrolase activity, acting on carbon-nitrogen (but not peptide) bonds, in linear amides	GO:0016811	F	5	61	1	0.356544		regulation of nucleobase-containing compound metabolic process	GO:0019219	P	5	148	2	0.288391
								phosphoric ester hydrolase activity	GO:0042578	F	5	296	3	0.358876		regulation of nitrogen compound metabolic process	GO:0051171	P	4	276	3	0.31973
								molecular_function	GO:0003674	F	1	54639	397	0.359754		regulation of primary metabolic process	GO:0080090	P	4	276	3	0.31973
								transition metal ion transmembrane transporter activity	GO:0046915	F	7	62	1	0.36118		regulation of cellular metabolic process	GO:0031323	P	4	279	3	0.325609
								GTPase regulator activity	GO:0030695	F	5	69	1	0.392713		ion transport	GO:0006811	P	5	534	5	0.340491
								O-acyltransferase activity	GO:0008374	F	6	71	1	0.401434		nucleic acid metabolic process	GO:0090304	P	5	664	6	0.345141
								nuclease activity	GO:0004518	F	5	76	1	0.422693		cation transport	GO:0006812	P	6	413	4	0.346679
								methyltransferase activity	GO:0008168	F	5	485	4	0.462258		cell wall biogenesis	GO:0042546	P	4	64	1	0.370353
								nucleoside-triphosphatase regulator activity	GO:0060589	F	4	86	1	0.462977		cell wall organization or biogenesis	GO:0071554	P	3	64	1	0.370353
								transcription regulator activity	GO:0140110	F	2	904	7	0.475488		heterocycle metabolic process	GO:0046483	P	4	818	7	0.375605
								transferase activity, transferring one-carbon groups	GO:0016741	F	4	496	4	0.47939		polysaccharide metabolic process	GO:0005976	P	5	66	1	0.379394
								magnesium ion binding	GO:0000287	F	6	361	3	0.482188		organic cyclic compound metabolic process	GO:1901360	P	4	828	7	0.387274
								hydrolase activity, acting on carbon-nitrogen (but not peptide) bonds	GO:0016810	F	4	92	1	0.485788		cellular macromolecule metabolic process	GO:0044260	P	4	1092	9	0.387802
								cysteine-type endopeptidase inhibitor activity	GO:0004869	F	7	94	1	0.493175		regulation of gene expression	GO:0010468	P	5	312	3	0.38997
								hydrolase activity, acting on ester bonds	GO:0016788	F	4	945	7	0.521802		pseudouridine synthesis	GO:0001522	P	7	70	1	0.397089
								metal ion binding	GO:0046872	F	5	3628	26	0.537875		biological_process	GO:0008150	P	1	8180	61	0.404469
								cation binding	GO:0043169	F	4	3628	26	0.537875		cellular carbohydrate metabolic process	GO:0044262	P	4	74	1	0.414281
								ligase activity, forming carbon-nitrogen bonds	GO:0016879	F	4	107	1	0.538674		nucleobase-containing compound metabolic process	GO:0006139	P	4	720	6	0.416396
								phosphatase activity	GO:0016791	F	6	263	2	0.565742		macromolecule metabolic process	GO:0043170	P	4	2071	16	0.42232
								actin binding	GO:0003779	F	5	121	1	0.583124		biological regulation	GO:0065007	P	2	869	7	0.435085
								transferase activity, transferring glycosyl groups	GO:0016757	F	4	573	4	0.5922		heterocycle biosynthetic process	GO:0018130	P	5	344	3	0.450854
								serine-type endopeptidase activity	GO:0004252	F	7	427	3	0.594733		reproductive process	GO:0022414	P	2	83	1	0.451196
								acid phosphatase activity	GO:0003993	F	7	126	1	0.597941		reproduction	GO:0000003	P	2	83	1	0.451196
								cytoskeletal protein binding	GO:0008092	F	4	127	1	0.60084		organic cyclic compound biosynthetic process	GO:1901362	P	5	354	3	0.469385
								endopeptidase inhibitor activity	GO:0004866	F	6	433	3	0.604147		regulation of macromolecule metabolic process	GO:0060255	P	4	354	3	0.469385
								peptidase inhibitor activity	GO:0030414	F	5	433	3	0.604147		negative regulation of protein metabolic process	GO:0051248	P	5	89	1	0.474506
								peptidase regulator activity	GO:0061134	F	4	433	3	0.604147		regulation of translation	GO:0006417	P	6	89	1	0.474506
								endopeptidase regulator activity	GO:0061135	F	5	433	3	0.604147		negative regulation of translation	GO:0017148	P	6	89	1	0.474506
								oxidoreductase activity, acting on the CH-OH group of donors, NAD or NADP as acceptor	GO:0016616	F	5	135	1	0.623299		negative regulation of cellular protein metabolic process	GO:0032269	P	5	89	1	0.474506
								catalytic activity, acting on RNA	GO:0140098	F	3	147	1	0.654645		regulation of cellular amide metabolic process	GO:0034248	P	5	89	1	0.474506
								isomerase activity	GO:0016853	F	3	148	1	0.657136		negative regulation of cellular amide metabolic process	GO:0034249	P	5	89	1	0.474506
								ligase activity	GO:0016874	F	3	150	1	0.662065		posttranscriptional regulation of gene expression	GO:0010608	P	6	89	1	0.474506
								double-stranded DNA binding	GO:0003690	F	6	316	2	0.665061		organophosphate biosynthetic process	GO:0090407	P	5	89	1	0.474506
								serine-type endopeptidase inhibitor activity	GO:0004867	F	7	323	2	0.676715		regulation of metabolic process	GO:0019222	P	3	357	3	0.47489
								microtubule motor activity	GO:0003777	F	9	160	1	0.685671		negative regulation of cellular macromolecule biosynthetic process	GO:2000113	P	6	91	1	0.482054
								structural constituent of ribosome	GO:0003735	F	3	956	6	0.686624		negative regulation of biosynthetic process	GO:0009890	P	4	91	1	0.482054
								metallopeptidase activity	GO:0008237	F	6	164	1	0.694646		negative regulation of cellular biosynthetic process	GO:0031327	P	5	91	1	0.482054
								lyase activity	GO:0016829	F	3	169	1	0.705506		negative regulation of cellular metabolic process	GO:0031324	P	4	91	1	0.482054
								kinase activity	GO:0016301	F	5	5688	38	0.708622		negative regulation of nitrogen compound metabolic process	GO:0051172	P	4	91	1	0.482054
								structural molecule activity	GO:0005198	F	2	1012	6	0.737196		negative regulation of macromolecule biosynthetic process	GO:0010558	P	5	91	1	0.482054
								transition metal ion binding	GO:0046914	F	6	2542	16	0.741872		proteolysis	GO:0006508	P	5	778	6	0.489184
								binding	GO:0005488	F	2	30382	212	0.74515		nucleic acid-templated transcription	GO:0097659	P	7	229	2	0.491678
								oxidoreductase activity, acting on NAD(P)H, quinone or similar compound as acceptor	GO:0016655	F	5	190	1	0.747065		transcription, DNA-templated	GO:0006351	P	6	229	2	0.491678
								transferase activity, transferring phosphorus-containing groups	GO:0016772	F	4	5795	38	0.749668		RNA biosynthetic process	GO:0032774	P	6	229	2	0.491678
								motor activity	GO:0003774	F	8	195	1	0.756064		metabolic process	GO:0008152	P	2	4942	36	0.49546
								metal ion transmembrane transporter activity	GO:0046873	F	6	198	1	0.761309		cellular macromolecule localization	GO:0070727	P	4	96	1	0.500455
								GTPase activity	GO:0003924	F	8	384	2	0.764753		cellular protein localization	GO:0034613	P	5	96	1	0.500455
								GTP binding	GO:0005525	F	6	203	1	0.769802		cellular biosynthetic process	GO:0044249	P	4	796	6	0.511218
								guanyl nucleotide binding	GO:0019001	F	6	203	1	0.769802		organelle organization	GO:0006996	P	4	100	1	0.514705
								guanyl ribonucleotide binding	GO:0032561	F	6	203	1	0.769802		macromolecule modification	GO:0043412	P	5	520	4	0.515992
								purine ribonucleoside binding	GO:0032550	F	6	203	1	0.769802		nitrogen compound metabolic process	GO:0006807	P	3	2199	16	0.517955
								ribonucleoside binding	GO:0032549	F	5	203	1	0.769802		negative regulation of cellular process	GO:0048523	P	3	105	1	0.531949
								nucleoside binding	GO:0001882	F	4	203	1	0.769802		cellular macromolecule biosynthetic process	GO:0034645	P	5	534	4	0.536783
								purine nucleoside binding	GO:0001883	F	5	203	1	0.769802		cellular aromatic compound metabolic process	GO:0006725	P	4	820	6	0.540026
								ubiquitin-like protein transferase activity	GO:0019787	F	4	209	1	0.779597		organic substance biosynthetic process	GO:1901576	P	4	821	6	0.541211
								ubiquitin-protein transferase activity	GO:0004842	F	5	209	1	0.779597		cellular nitrogen compound metabolic process	GO:0034641	P	4	963	7	0.541662
								enzyme regulator activity	GO:0030234	F	3	915	5	0.788784		translation	GO:0006412	P	6	108	1	0.542
								passive transmembrane transporter activity	GO:0022803	F	4	220	1	0.796487		amide biosynthetic process	GO:0043604	P	6	108	1	0.542
								channel activity	GO:0015267	F	5	220	1	0.796487		organic anion transport	GO:0015711	P	6	108	1	0.542
								ion channel activity	GO:0005216	F	5	220	1	0.796487		carboxylic acid transport	GO:0046942	P	7	108	1	0.542
								oxidoreductase activity, acting on peroxide as acceptor	GO:0016684	F	4	766	4	0.802534		peptide biosynthetic process	GO:0043043	P	6	108	1	0.542
								peroxidase activity	GO:0004601	F	3	766	4	0.802534		organic acid transport	GO:0015849	P	6	108	1	0.542
								nucleoside-triphosphatase activity	GO:0017111	F	7	604	3	0.81091		small molecule biosynthetic process	GO:0044283	P	4	110	1	0.548581
								protein kinase activity	GO:0004672	F	4	5392	34	0.812823		regulation of cellular process	GO:0050794	P	3	685	5	0.548768
								phosphotransferase activity, alcohol group as acceptor	GO:0016773	F	5	5594	35	0.82928		macromolecule biosynthetic process	GO:0009059	P	5	546	4	0.554242
								molecular function regulator	GO:0098772	F	2	977	5	0.832971		cellular component organization or biogenesis	GO:0071840	P	2	259	2	0.557443
								antioxidant activity	GO:0016209	F	2	813	4	0.837781		nucleobase-containing compound biosynthetic process	GO:0034654	P	5	264	2	0.567799
								hydrolase activity, acting on acid phosphorus-nitrogen bonds	GO:0016825	F	4	638	3	0.838896		protein metabolic process	GO:0019538	P	4	1277	9	0.571467
								serine-type peptidase activity	GO:0008236	F	6	638	3	0.838896		anion transport	GO:0006820	P	6	121	1	0.583124
								serine hydrolase activity	GO:0017171	F	5	638	3	0.838896		regulation of protein metabolic process	GO:0051246	P	5	128	1	0.603719
								RNA binding	GO:0003723	F	5	815	4	0.839157		regulation of cellular protein metabolic process	GO:0032268	P	5	128	1	0.603719
								pyrophosphatase activity	GO:0016462	F	6	642	3	0.841942		cellular nitrogen compound biosynthetic process	GO:0044271	P	5	437	3	0.610343
								transporter activity	GO:0005215	F	2	1656	9	0.843939		cellular localization	GO:0051641	P	3	132	1	0.615029
								hydrolase activity, acting on acid anhydrides, in phosphorus-containing anhydrides	GO:0016818	F	5	645	3	0.844193		RNA metabolic process	GO:0016070	P	6	592	4	0.617739
								enzyme inhibitor activity	GO:0004857	F	4	823	4	0.844562		peptide metabolic process	GO:0006518	P	5	134	1	0.620562
								hydrolase activity, acting on acid anhydrides	GO:0016817	F	4	651	3	0.848614		response to stress	GO:0006950	P	3	599	4	0.626892
								protein dimerization activity	GO:0046983	F	4	665	3	0.858506		cellular amide metabolic process	GO:0043603	P	5	144	1	0.647061
								oxidoreductase activity, acting on NAD(P)H	GO:0016651	F	4	277	1	0.865388		regulation of biological process	GO:0050789	P	2	793	5	0.676425
								transferase activity, transferring hexosyl groups	GO:0016758	F	5	283	1	0.871121		biosynthetic process	GO:0009058	P	3	947	6	0.677933
								endopeptidase activity	GO:0004175	F	6	871	4	0.873873		cellular metabolic process	GO:0044237	P	3	2012	13	0.691686
								protein binding	GO:0005515	F	3	13636	88	0.887776		aromatic compound biosynthetic process	GO:0019438	P	5	335	2	0.695924
								catalytic activity, acting on a protein	GO:0140096	F	3	6972	42	0.905804		negative regulation of metabolic process	GO:0009892	P	3	169	1	0.705506
								ATP binding	GO:0005524	F	4	1336	6	0.919826		negative regulation of gene expression	GO:0010629	P	5	169	1	0.705506
								purine ribonucleoside triphosphate binding	GO:0035639	F	5	1539	7	0.927582		negative regulation of macromolecule metabolic process	GO:0010605	P	4	169	1	0.705506
								drug binding	GO:0008144	F	3	1377	6	0.932207		protein localization	GO:0008104	P	4	172	1	0.711836
								peptidase activity, acting on L-amino acid peptides	GO:0070011	F	5	1201	5	0.934208		organophosphate metabolic process	GO:0019637	P	4	172	1	0.711836
								peptidase activity	GO:0008233	F	4	1201	5	0.934208		cellular component biogenesis	GO:0044085	P	3	180	1	0.72806
								inorganic cation transmembrane transporter activity	GO:0022890	F	5	379	1	0.935808		negative regulation of biological process	GO:0048519	P	2	183	1	0.733907
								cation transmembrane transporter activity	GO:0008324	F	5	400	1	0.944893		cellular component organization	GO:0016043	P	3	185	1	0.737734
								ion transmembrane transporter activity	GO:0015075	F	4	667	2	0.953603		defense response	GO:0006952	P	4	369	2	0.74526
								inorganic molecular entity transmembrane transporter activity	GO:0015318	F	4	668	2	0.953882		organonitrogen compound metabolic process	GO:1901564	P	4	1491	9	0.747309
								zinc ion binding	GO:0008270	F	7	475	1	0.96806		transmembrane transport	GO:0055085	P	5	548	3	0.755954
								transmembrane transporter activity	GO:0022857	F	3	749	2	0.971873		organonitrogen compound biosynthetic process	GO:1901566	P	5	398	2	0.781767
								DNA binding	GO:0003677	F	5	4402	21	0.984915		response to chemical	GO:0042221	P	3	573	3	0.781919
								nucleic acid binding	GO:0003676	F	4	7948	40	0.99551		drug transmembrane transport	GO:0006855	P	6	224	1	0.802303
								ATPase activity	GO:0016887	F	8	25	0	1		response to drug	GO:0042493	P	4	224	1	0.802303
								hydroxymethylglutaryl-CoA reductase (NADPH) activity	GO:0004420	F	6	9	0	1		drug transport	GO:0015893	P	5	224	1	0.802303
								homoserine kinase activity	GO:0004413	F	6	6	0	1		carbohydrate metabolic process	GO:0005975	P	4	233	1	0.814789
								copper ion binding	GO:0005507	F	7	182	0	1		phosphorus metabolic process	GO:0006793	P	4	238	1	0.821383
								beta-glucanase activity	GO:0052736	F	6	6	0	1		phosphate-containing compound metabolic process	GO:0006796	P	5	238	1	0.821383
								ligase activity, forming carbon-sulfur bonds	GO:0016877	F	4	24	0	1		cellular process	GO:0009987	P	2	2806	16	0.859839
								oxidoreductase activity, acting on the CH-CH group of donors, iron-sulfur protein as acceptor	GO:0016636	F	5	5	0	1		primary metabolic process	GO:0044238	P	3	2991	17	0.869468
								5'-3' RNA polymerase activity	GO:0034062	F	5	38	0	1		small molecule metabolic process	GO:0044281	P	3	284	1	0.872053
								ATPase regulator activity	GO:0060590	F	5	17	0	1		organic substance metabolic process	GO:0071704	P	3	3157	18	0.872521
								protein serine/threonine kinase activity	GO:0004674	F	5	15	0	1		gene expression	GO:0010467	P	5	688	3	0.873531
								calmodulin binding	GO:0005516	F	4	73	0	1		cellular protein metabolic process	GO:0044267	P	5	698	3	0.879612
								protein-arginine deiminase activity	GO:0004668	F	6	5	0	1		response to stimulus	GO:0050896	P	2	1435	7	0.892738
								carbon-nitrogen ligase activity, with glutamine as amido-N-donor	GO:0016884	F	5	40	0	1		response to hormone	GO:0009725	P	4	309	1	0.893281
								catalytic activity, acting on a tRNA	GO:0140101	F	4	64	0	1		response to endogenous stimulus	GO:0009719	P	3	309	1	0.893281
								intramolecular transferase activity	GO:0016866	F	4	80	0	1		response to auxin	GO:0009733	P	5	309	1	0.893281
								oxidoreductase activity, acting on the CH-CH group of donors	GO:0016627	F	4	70	0	1		response to organic substance	GO:0010033	P	4	309	1	0.893281
								oxidoreductase activity, acting on the CH-CH group of donors, NAD or NADP as acceptor	GO:0016628	F	5	25	0	1		cellular protein modification process	GO:0006464	P	6	358	1	0.925229
								receptor ligand activity	GO:0048018	F	5	4	0	1		protein modification process	GO:0036211	P	5	358	1	0.925229
								protochlorophyllide reductase activity	GO:0016630	F	6	7	0	1		lipid metabolic process	GO:0006629	P	4	708	1	0.994155
								racemase and epimerase activity	GO:0016854	F	4	18	0	1		amino acid transmembrane transport	GO:0003333	P	7	84	0	1
								malate dehydrogenase activity	GO:0016615	F	5	19	0	1		monosaccharide metabolic process	GO:0005996	P	4	33	0	1
								racemase and epimerase activity, acting on carbohydrates and derivatives	GO:0016857	F	5	18	0	1		regulation of developmental process	GO:0050793	P	3	9	0	1
								phosphorylase activity	GO:0004645	F	6	9	0	1		organelle localization	GO:0051640	P	4	25	0	1
								histone acetyltransferase activity	GO:0004402	F	10	2	0	1		regulation of catalytic activity	GO:0050790	P	4	39	0	1
								phosphoserine phosphatase activity	GO:0004647	F	7	6	0	1		export from cell	GO:0140352	P	3	25	0	1
								transmembrane signaling receptor activity	GO:0004888	F	4	101	0	1		monocarboxylic acid biosynthetic process	GO:0072330	P	7	37	0	1
								cofactor binding	GO:0048037	F	3	91	0	1		cellular response to light stimulus	GO:0071482	P	6	9	0	1
								intramolecular oxidoreductase activity, interconverting aldoses and ketoses	GO:0016861	F	5	21	0	1		cellular response to blue light	GO:0071483	P	7	9	0	1
								metalloendopeptidase activity	GO:0004222	F	7	139	0	1		positive regulation of stomatal complex development	GO:2000123	P	5	6	0	1
								oxidoreductase activity, acting on diphenols and related substances as donors	GO:0016679	F	4	50	0	1		sucrose metabolic process	GO:0005985	P	6	37	0	1
								malic enzyme activity	GO:0004470	F	6	19	0	1		disaccharide metabolic process	GO:0005984	P	5	37	0	1
								lipid transporter activity	GO:0005319	F	3	8	0	1		glycogen biosynthetic process	GO:0005978	P	7	11	0	1
								oxidoreductase activity, acting on diphenols and related substances as donors, cytochrome as acceptor	GO:0016681	F	5	7	0	1		glycogen metabolic process	GO:0005977	P	6	11	0	1
								oxidoreductase activity, acting on diphenols and related substances as donors, oxygen as acceptor	GO:0016682	F	5	40	0	1		vesicle docking	GO:0048278	P	5	25	0	1
								phosphatidylinositol phospholipase C activity	GO:0004435	F	8	9	0	1		phospholipid metabolic process	GO:0006644	P	5	119	0	1
								oxidoreductase activity, acting on a heme group of donors	GO:0016675	F	4	72	0	1		intracellular protein transport	GO:0006886	P	5	79	0	1
								oxidoreductase activity, acting on a heme group of donors, oxygen as acceptor	GO:0016676	F	5	72	0	1		exocytosis	GO:0006887	P	5	25	0	1
								inorganic anion transmembrane transporter activity	GO:0015103	F	5	51	0	1		tRNA modification	GO:0006400	P	7	42	0	1
								phospholipid binding	GO:0005543	F	4	64	0	1		membrane lipid metabolic process	GO:0006643	P	5	46	0	1
								adenylate kinase activity	GO:0004017	F	7	21	0	1		protein maturation	GO:0051604	P	5	27	0	1
								signaling receptor activator activity	GO:0030546	F	4	4	0	1		cellular response to abiotic stimulus	GO:0071214	P	4	9	0	1
								receptor regulator activity	GO:0030545	F	3	4	0	1		proteolysis involved in cellular protein catabolic process	GO:0051603	P	6	208	0	1
								tetrapyrrole binding	GO:0046906	F	4	26	0	1		glycerophospholipid metabolic process	GO:0006650	P	6	93	0	1
								signaling receptor activity	GO:0038023	F	3	104	0	1		establishment of protein localization	GO:0045184	P	4	158	0	1
								steroid dehydrogenase activity	GO:0016229	F	4	32	0	1		amino acid transport	GO:0006865	P	6	84	0	1
								mRNA guanylyltransferase activity	GO:0004484	F	8	6	0	1		regulation of cyclin-dependent protein serine/threonine kinase activity	GO:0000079	P	6	39	0	1
								signaling receptor binding	GO:0005102	F	4	4	0	1		cellular response to radiation	GO:0071478	P	5	9	0	1
								arylformamidase activity	GO:0004061	F	6	15	0	1		modification-dependent protein catabolic process	GO:0019941	P	7	208	0	1
								asparagine synthase (glutamine-hydrolyzing) activity	GO:0004066	F	6	17	0	1		regulation of immune response	GO:0050776	P	4	12	0	1
								fucosyltransferase activity	GO:0008417	F	6	54	0	1		fatty acid biosynthetic process	GO:0006633	P	6	37	0	1
								lipase activity	GO:0016298	F	5	30	0	1		fatty acid metabolic process	GO:0006631	P	5	70	0	1
								aspartate carbamoyltransferase activity	GO:0004070	F	6	3	0	1		positive regulation of multicellular organismal process	GO:0051240	P	3	6	0	1
								aspartate kinase activity	GO:0004072	F	6	10	0	1		attachment of GPI anchor to protein	GO:0016255	P	7	8	0	1
								ubiquitin-like modifier activating enzyme activity	GO:0008641	F	5	24	0	1		secretion	GO:0046903	P	5	25	0	1
								aminoacyl-tRNA hydrolase activity	GO:0004045	F	5	24	0	1		intracellular transport	GO:0046907	P	4	90	0	1
								copper ion transmembrane transporter activity	GO:0005375	F	8	12	0	1		protein folding	GO:0006457	P	3	54	0	1
								aminomethyltransferase activity	GO:0004047	F	6	3	0	1		modification-dependent macromolecule catabolic process	GO:0043632	P	6	208	0	1
								NADH dehydrogenase (quinone) activity	GO:0050136	F	6	150	0	1		polyol metabolic process	GO:0019751	P	5	10	0	1
								nucleoside monophosphate kinase activity	GO:0050145	F	6	42	0	1		carboxylic acid metabolic process	GO:0019752	P	6	144	0	1
								galactoside 2-alpha-L-fucosyltransferase activity	GO:0008107	F	8	54	0	1		pteridine-containing compound metabolic process	GO:0042558	P	5	12	0	1
								glycerol-3-phosphate dehydrogenase [NAD(P)+] activity	GO:0047952	F	6	14	0	1		pteridine-containing compound biosynthetic process	GO:0042559	P	6	10	0	1
								steroid dehydrogenase activity, acting on the CH-OH group of donors, NAD or NADP as acceptor	GO:0033764	F	5	29	0	1		glycerol ether metabolic process	GO:0006662	P	5	19	0	1
								structural constituent of nuclear pore	GO:0017056	F	3	3	0	1		phosphatidylinositol biosynthetic process	GO:0006661	P	7	28	0	1
								cyclohydrolase activity	GO:0019238	F	6	8	0	1		glycolipid metabolic process	GO:0006664	P	6	39	0	1
								molybdate ion transmembrane transporter activity	GO:0015098	F	6	18	0	1		sphingolipid metabolic process	GO:0006665	P	5	7	0	1
								magnesium ion transmembrane transporter activity	GO:0015095	F	7	33	0	1		secretion by cell	GO:0032940	P	4	25	0	1
								ubiquitin binding	GO:0043130	F	5	9	0	1		intracellular receptor signaling pathway	GO:0030522	P	4	9	0	1
								carbohydrate binding	GO:0030246	F	3	150	0	1		gene silencing	GO:0016458	P	3	52	0	1
								polysaccharide binding	GO:0030247	F	4	106	0	1		lipid biosynthetic process	GO:0008610	P	5	155	0	1
								kinase inhibitor activity	GO:0019210	F	5	15	0	1		ceramide metabolic process	GO:0006672	P	6	7	0	1
								GMP synthase (glutamine-hydrolyzing) activity	GO:0003922	F	6	8	0	1		macromolecule glycosylation	GO:0043413	P	4	123	0	1
								GTP cyclohydrolase activity	GO:0003933	F	7	8	0	1		regulation of phosphorylation	GO:0042325	P	7	39	0	1
								GTP cyclohydrolase II activity	GO:0003935	F	8	8	0	1		peptidyl-lysine modification to peptidyl-hypusine	GO:0008612	P	4	9	0	1
								protein serine/threonine kinase inhibitor activity	GO:0030291	F	7	15	0	1		drug catabolic process	GO:0042737	P	5	3	0	1
								ubiquinol-cytochrome-c reductase activity	GO:0008121	F	5	7	0	1		N-terminal protein amino acid methylation	GO:0006480	P	6	3	0	1
								acetylglucosaminyltransferase activity	GO:0008375	F	6	118	0	1		protein glycosylation	GO:0006486	P	5	123	0	1
								NADH dehydrogenase (ubiquinone) activity	GO:0008137	F	7	150	0	1		protein N-linked glycosylation	GO:0006487	P	6	2	0	1
								alpha-(1,2)-fucosyltransferase activity	GO:0031127	F	7	54	0	1		carbohydrate catabolic process	GO:0016052	P	5	29	0	1
								RNA-directed 5'-3' RNA polymerase activity	GO:0003968	F	6	14	0	1		organic acid biosynthetic process	GO:0016053	P	5	78	0	1
								guanylyltransferase activity	GO:0070568	F	6	6	0	1		drug metabolic process	GO:0017144	P	4	62	0	1
								UDP-glycosyltransferase activity	GO:0008194	F	5	179	0	1		pentose metabolic process	GO:0019321	P	5	15	0	1
								RNA guanylyltransferase activity	GO:0008192	F	7	6	0	1		arabinose metabolic process	GO:0019566	P	6	15	0	1
								UDP-glucose 4-epimerase activity	GO:0003978	F	6	18	0	1		protein lipidation	GO:0006497	P	7	28	0	1
								peptide N-acetyltransferase activity	GO:0034212	F	8	2	0	1		defense response to bacterium	GO:0042742	P	5	24	0	1
								fucosidase activity	GO:0015928	F	6	8	0	1		defense response to other organism	GO:0098542	P	4	50	0	1
								O-methyltransferase activity	GO:0008171	F	6	30	0	1		peptidyl-proline modification	GO:0018208	P	8	81	0	1
								N-methyltransferase activity	GO:0008170	F	6	24	0	1		cellular amide catabolic process	GO:0043605	P	6	3	0	1
								heme binding	GO:0020037	F	4	26	0	1		protein phosphorylation	GO:0006468	P	7	39	0	1
								NAD+ kinase activity	GO:0003951	F	6	57	0	1		multi-multicellular organism process	GO:0044706	P	3	42	0	1
								NADH dehydrogenase activity	GO:0003954	F	5	153	0	1		protein dephosphorylation	GO:0006470	P	7	15	0	1
								transcription coregulator activity	GO:0003712	F	3	123	0	1		phospholipid biosynthetic process	GO:0008654	P	5	51	0	1
								cyclin-dependent protein serine/threonine kinase inhibitor activity	GO:0004861	F	7	15	0	1		cellular amino acid biosynthetic process	GO:0008652	P	5	41	0	1
								protein kinase inhibitor activity	GO:0004860	F	6	15	0	1		regulation of multicellular organismal process	GO:0051239	P	3	9	0	1
								phospholipase activity	GO:0004620	F	6	24	0	1		peptidyl-lysine modification	GO:0018205	P	8	9	0	1
								phosphoenolpyruvate carboxykinase activity	GO:0004611	F	6	6	0	1		cell wall assembly	GO:0070726	P	5	38	0	1
								phosphogluconate dehydrogenase (decarboxylating) activity	GO:0004616	F	6	27	0	1		membrane docking	GO:0022406	P	3	25	0	1
								carbon-oxygen lyase activity	GO:0016835	F	4	83	0	1		ribosome biogenesis	GO:0042254	P	5	56	0	1
								hydro-lyase activity	GO:0016836	F	5	66	0	1		phosphatidylinositol phosphorylation	GO:0046854	P	7	12	0	1
								phospholipase A2 activity	GO:0004623	F	6	15	0	1		phosphatidylinositol dephosphorylation	GO:0046856	P	7	47	0	1
								mannosyltransferase activity	GO:0000030	F	6	3	0	1		microtubule-based process	GO:0007017	P	3	56	0	1
								phospholipase C activity	GO:0004629	F	7	9	0	1		regulation of defense response	GO:0031347	P	5	12	0	1
								acetylglutamate kinase activity	GO:0003991	F	6	6	0	1		lipid modification	GO:0030258	P	5	59	0	1
								phosphoethanolamine N-methyltransferase activity	GO:0000234	F	7	8	0	1		plant epidermis development	GO:0090558	P	5	6	0	1
								translation release factor activity	GO:0003747	F	6	21	0	1		response to light stimulus	GO:0009416	P	5	12	0	1
								chlorophyllide a oxygenase [overall] activity	GO:0010277	F	6	16	0	1		vesicle-mediated transport	GO:0016192	P	5	63	0	1
								carbon-carbon lyase activity	GO:0016830	F	4	45	0	1		regulation of phosphate metabolic process	GO:0019220	P	6	39	0	1
								carboxy-lyase activity	GO:0016831	F	5	33	0	1		tRNA methylation	GO:0030488	P	6	6	0	1
								hydrolase activity, acting on carbon-nitrogen (but not peptide) bonds, in linear amidines	GO:0016813	F	5	13	0	1		tRNA metabolic process	GO:0006399	P	8	83	0	1
								hydrolase activity, acting on carbon-nitrogen (but not peptide) bonds, in cyclic amidines	GO:0016814	F	5	14	0	1		ribonucleoprotein complex biogenesis	GO:0022613	P	4	64	0	1
								acyl-CoA dehydrogenase activity	GO:0003995	F	5	21	0	1		RNA processing	GO:0006396	P	6	243	0	1
								acylphosphatase activity	GO:0003998	F	6	3	0	1		plant-type cell wall organization	GO:0009664	P	5	38	0	1
								glutathione peroxidase activity	GO:0004602	F	4	14	0	1		mRNA processing	GO:0006397	P	7	115	0	1
								adenine phosphoribosyltransferase activity	GO:0003999	F	7	9	0	1		regulation of protein phosphorylation	GO:0001932	P	7	39	0	1
								phosphatidylserine decarboxylase activity	GO:0004609	F	6	6	0	1		carbohydrate homeostasis	GO:0033500	P	6	27	0	1
								glucan endo-1,3-beta-glucanase activity, C-3 substituted reducing group	GO:0052861	F	7	6	0	1		oxidation-reduction process	GO:0055114	P	3	52	0	1
								transferase activity, transferring pentosyl groups	GO:0016763	F	5	48	0	1		regulation of kinase activity	GO:0043549	P	6	39	0	1
								RNA polymerase activity	GO:0097747	F	4	38	0	1		RNA splicing	GO:0008380	P	7	79	0	1
								UDP-glucosyltransferase activity	GO:0035251	F	6	30	0	1		cobalamin biosynthetic process	GO:0009236	P	6	7	0	1
								chromatin binding	GO:0003682	F	3	77	0	1		cobalamin metabolic process	GO:0009235	P	5	7	0	1
								carboxyl- or carbamoyltransferase activity	GO:0016743	F	5	6	0	1		protein peptidyl-prolyl isomerization	GO:0000413	P	9	81	0	1
								aminoacyl-tRNA editing activity	GO:0002161	F	5	9	0	1		regulation of response to biotic stimulus	GO:0002831	P	4	12	0	1
								dolichyl-phosphate-mannose-glycolipid alpha-mannosyltransferase activity	GO:0004584	F	7	3	0	1		peptidyl-amino acid modification	GO:0018193	P	7	90	0	1
								purine phosphoribosyltransferase activity	GO:0106130	F	6	12	0	1		cellulose microfibril organization	GO:0010215	P	6	38	0	1
								aspartic-type peptidase activity	GO:0070001	F	6	226	0	1		regulation of protein modification process	GO:0031399	P	6	39	0	1
								serine-type exopeptidase activity	GO:0070008	F	7	211	0	1		nucleic acid phosphodiester bond hydrolysis	GO:0090305	P	6	16	0	1
								oxygen binding	GO:0019825	F	4	9	0	1		ncRNA metabolic process	GO:0034660	P	7	122	0	1
								S-formylglutathione hydrolase activity	GO:0018738	F	6	3	0	1		glycolipid biosynthetic process	GO:0009247	P	6	39	0	1
								heme-copper terminal oxidase activity	GO:0015002	F	4	72	0	1		regulation of cyclin-dependent protein kinase activity	GO:1904029	P	5	39	0	1
								alpha-L-fucosidase activity	GO:0004560	F	7	8	0	1		regulation of phosphorus metabolic process	GO:0051174	P	5	39	0	1
								thiolester hydrolase activity	GO:0016790	F	5	21	0	1		nucleobase-containing compound catabolic process	GO:0034655	P	5	39	0	1
								red chlorophyll catabolite reductase activity	GO:0051743	F	6	5	0	1		phospholipid dephosphorylation	GO:0046839	P	6	47	0	1
								nucleotidyltransferase activity	GO:0016779	F	5	70	0	1		lipid phosphorylation	GO:0046834	P	6	12	0	1
								cyclin-dependent protein serine/threonine kinase regulator activity	GO:0016538	F	6	15	0	1		cofactor catabolic process	GO:0051187	P	5	21	0	1
								chitinase activity	GO:0004568	F	6	77	0	1		cell cycle	GO:0007049	P	3	83	0	1
								coenzyme binding	GO:0050662	F	4	62	0	1		RNA 3'-end processing	GO:0031123	P	7	3	0	1
								phosphotransferase activity, for other substituted phosphate groups	GO:0016780	F	5	8	0	1		N-terminal protein amino acid modification	GO:0031365	P	7	3	0	1
								molecular transducer activity	GO:0060089	F	2	104	0	1		mRNA 3'-end processing	GO:0031124	P	8	3	0	1
								ligand-gated ion channel activity	GO:0015276	F	6	87	0	1		ncRNA processing	GO:0034470	P	7	122	0	1
								dephospho-CoA kinase activity	GO:0004140	F	6	6	0	1		chemical homeostasis	GO:0048878	P	5	33	0	1
								extracellular ligand-gated ion channel activity	GO:0005230	F	7	87	0	1		regulation of response to stress	GO:0080134	P	4	15	0	1
								protein kinase regulator activity	GO:0019887	F	5	15	0	1		indolalkylamine biosynthetic process	GO:0046219	P	7	14	0	1
								SNAP receptor activity	GO:0005484	F	4	52	0	1		organic hydroxy compound biosynthetic process	GO:1901617	P	5	10	0	1
								S-adenosylmethionine-dependent methyltransferase activity	GO:0008757	F	6	52	0	1		glucan metabolic process	GO:0044042	P	6	11	0	1
								anion transmembrane transporter activity	GO:0008509	F	5	60	0	1		intracellular signal transduction	GO:0035556	P	4	234	0	1
								glycerol-3-phosphate dehydrogenase [NAD+] activity	GO:0004367	F	7	14	0	1		ion transmembrane transport	GO:0034220	P	6	127	0	1
								phospho-N-acetylmuramoyl-pentapeptide-transferase activity	GO:0008963	F	6	6	0	1		cleavage involved in rRNA processing	GO:0000469	P	7	6	0	1
								glycogen (starch) synthase activity	GO:0004373	F	7	27	0	1		membrane lipid biosynthetic process	GO:0046467	P	5	39	0	1
								glycogen debranching enzyme activity	GO:0004133	F	3	6	0	1		glycerophospholipid biosynthetic process	GO:0046474	P	6	34	0	1
								4-alpha-glucanotransferase activity	GO:0004134	F	4	6	0	1		glucan biosynthetic process	GO:0009250	P	7	11	0	1
								cytochrome-c oxidase activity	GO:0004129	F	5	72	0	1		organic acid transmembrane transport	GO:1903825	P	6	84	0	1
								carboxypeptidase activity	GO:0004180	F	7	217	0	1		glycerolipid metabolic process	GO:0046486	P	5	93	0	1
								potassium ion transmembrane transporter activity	GO:0015079	F	7	101	0	1		phosphatidylinositol metabolic process	GO:0046488	P	7	87	0	1
								proton transmembrane transporter activity	GO:0015078	F	7	181	0	1		glycosyl compound metabolic process	GO:1901657	P	5	15	0	1
								monovalent inorganic cation transmembrane transporter activity	GO:0015077	F	6	282	0	1		plant-type cell wall assembly	GO:0071668	P	6	38	0	1
								serine-type carboxypeptidase activity	GO:0004185	F	8	211	0	1		plant-type cell wall organization or biogenesis	GO:0071669	P	4	38	0	1
								carbohydrate kinase activity	GO:0019200	F	6	62	0	1		chlorophyll biosynthetic process	GO:0015995	P	5	6	0	1
								amino acid kinase activity	GO:0019202	F	6	16	0	1		chlorophyll metabolic process	GO:0015994	P	6	19	0	1
								nucleobase-containing compound kinase activity	GO:0019205	F	6	64	0	1		aromatic amino acid family biosynthetic process	GO:0009073	P	6	35	0	1
								kinase regulator activity	GO:0019207	F	4	15	0	1		aromatic amino acid family metabolic process	GO:0009072	P	5	35	0	1
								aspartic-type endopeptidase activity	GO:0004190	F	7	226	0	1		regulation of immune system process	GO:0002682	P	3	12	0	1
								transmitter-gated channel activity	GO:0022835	F	5	87	0	1		allantoin catabolic process	GO:0000256	P	6	3	0	1
								gated channel activity	GO:0022836	F	6	87	0	1		allantoin metabolic process	GO:0000255	P	5	3	0	1
								ligand-gated channel activity	GO:0022834	F	7	87	0	1		cellular catabolic process	GO:0044248	P	4	293	0	1
								transmitter-gated ion channel activity	GO:0022824	F	6	87	0	1		polysaccharide catabolic process	GO:0000272	P	6	29	0	1
								diphosphomevalonate decarboxylase activity	GO:0004163	F	6	6	0	1		chlorophyll catabolic process	GO:0015996	P	5	13	0	1
								ammonium transmembrane transporter activity	GO:0008519	F	6	21	0	1		macromolecule catabolic process	GO:0009057	P	5	279	0	1
								aminopeptidase activity	GO:0004177	F	7	49	0	1		catabolic process	GO:0009056	P	3	329	0	1
								carboxylic ester hydrolase activity	GO:0052689	F	5	54	0	1		cellular lipid metabolic process	GO:0044255	P	4	256	0	1
								protein heterodimerization activity	GO:0046982	F	5	61	0	1		cellular protein catabolic process	GO:0044257	P	6	208	0	1
								manganese ion binding	GO:0030145	F	7	255	0	1		cellular macromolecule catabolic process	GO:0044265	P	5	244	0	1
								exopeptidase activity	GO:0008238	F	6	266	0	1		energy derivation by oxidation of organic compounds	GO:0015980	P	4	29	0	1
								carbonate dehydratase activity	GO:0004089	F	6	32	0	1		organic hydroxy compound metabolic process	GO:1901615	P	4	16	0	1
								hormone activity	GO:0005179	F	6	4	0	1		cellular nitrogen compound catabolic process	GO:0044270	P	5	55	0	1
								catalase activity	GO:0004096	F	4	10	0	1		alpha-amino acid metabolic process	GO:1901605	P	5	47	0	1
								catechol oxidase activity	GO:0004097	F	6	23	0	1		alpha-amino acid biosynthetic process	GO:1901607	P	6	41	0	1
								glucosyltransferase activity	GO:0046527	F	6	33	0	1		regulation of multi-organism process	GO:0043900	P	3	12	0	1
								neurotransmitter receptor activity	GO:0030594	F	4	87	0	1		monovalent inorganic cation transport	GO:0015672	P	7	43	0	1
								NAD binding	GO:0051287	F	5	15	0	1		isoprenoid metabolic process	GO:0006720	P	5	54	0	1
								glutamate receptor activity	GO:0008066	F	5	87	0	1		immune response	GO:0006955	P	3	12	0	1
								ATPase activator activity	GO:0001671	F	5	9	0	1		immune system process	GO:0002376	P	2	12	0	1
								peptide-lysine-N-acetyltransferase activity	GO:0061733	F	9	2	0	1		tetrahydrobiopterin biosynthetic process	GO:0006729	P	6	10	0	1
								translation termination factor activity	GO:0008079	F	5	21	0	1		signaling	GO:0023052	P	2	284	0	1
								3-beta-hydroxy-delta5-steroid dehydrogenase activity	GO:0003854	F	6	29	0	1		organic cyclic compound catabolic process	GO:1901361	P	5	55	0	1
								lipid binding	GO:0008289	F	3	95	0	1		mRNA splicing, via spliceosome	GO:0000398	P	8	72	0	1
								FMN binding	GO:0010181	F	5	33	0	1		tryptophan biosynthetic process	GO:0000162	P	7	14	0	1
								oxidoreductase activity, acting on paired donors, with oxidation of a pair of donors resulting in the reduction of molecular oxygen to two molecules of water	GO:0016717	F	5	8	0	1		phosphorelay signal transduction system	GO:0000160	P	5	231	0	1
								ribose-5-phosphate isomerase activity	GO:0004751	F	6	9	0	1		carbohydrate derivative metabolic process	GO:1901135	P	4	219	0	1
								ribokinase activity	GO:0004747	F	6	20	0	1		carbohydrate derivative biosynthetic process	GO:1901137	P	5	201	0	1
								oxidoreductase activity, acting on single donors with incorporation of molecular oxygen, incorporation of one atom of oxygen (internal monooxygenases or internal mixed function oxidases)	GO:0016703	F	5	16	0	1		regulation of multicellular organismal development	GO:2000026	P	4	9	0	1
								ubiquitin-like protein binding	GO:0032182	F	4	9	0	1		cellular amino acid metabolic process	GO:0006520	P	4	71	0	1
								ionotropic glutamate receptor activity	GO:0004970	F	6	87	0	1		vitamin metabolic process	GO:0006766	P	4	13	0	1
																tetrahydrobiopterin metabolic process	GO:0046146	P	5	10	0	1
																regulation of cell cycle	GO:0051726	P	4	56	0	1
																regulation of stomatal complex development	GO:2000038	P	5	6	0	1
																pigment catabolic process	GO:0046149	P	4	13	0	1
																pigment biosynthetic process	GO:0046148	P	4	25	0	1
																carboxylic acid biosynthetic process	GO:0046394	P	6	78	0	1
																water-soluble vitamin metabolic process	GO:0006767	P	5	13	0	1
																exocytic process	GO:0140029	P	3	25	0	1
																organonitrogen compound catabolic process	GO:1901565	P	5	239	0	1
																regulation of response to stimulus	GO:0048583	P	3	24	0	1
																positive regulation of post-embryonic development	GO:0048582	P	4	6	0	1
																alcohol biosynthetic process	GO:0046165	P	5	10	0	1
																phosphorylation	GO:0016310	P	6	63	0	1
																regulation of post-embryonic development	GO:0048580	P	4	9	0	1
																dephosphorylation	GO:0016311	P	6	62	0	1
																organelle localization by membrane tethering	GO:0140056	P	4	25	0	1
																organic substance catabolic process	GO:1901575	P	4	308	0	1
																ubiquitin-dependent protein catabolic process	GO:0006511	P	8	208	0	1
																GPI anchor metabolic process	GO:0006505	P	7	28	0	1
																GPI anchor biosynthetic process	GO:0006506	P	7	28	0	1
																polyol biosynthetic process	GO:0046173	P	6	10	0	1
																liposaccharide metabolic process	GO:1903509	P	5	39	0	1
																innate immune response	GO:0045087	P	4	12	0	1
																regulation of innate immune response	GO:0045088	P	4	12	0	1
																protein transport	GO:0015031	P	5	155	0	1
																tryptophan metabolic process	GO:0006568	P	6	14	0	1
																plant-type cell wall biogenesis	GO:0009832	P	5	38	0	1
																RNA phosphodiester bond hydrolysis	GO:0090501	P	7	6	0	1
																cellular biogenic amine metabolic process	GO:0006576	P	6	17	0	1
																indole-containing compound metabolic process	GO:0042430	P	5	14	0	1
																flavonoid biosynthetic process	GO:0009813	P	5	18	0	1
																porphyrin-containing compound catabolic process	GO:0006787	P	6	13	0	1
																flavonoid metabolic process	GO:0009812	P	4	18	0	1
																indole-containing compound biosynthetic process	GO:0042435	P	6	14	0	1
																porphyrin-containing compound metabolic process	GO:0006778	P	5	26	0	1
																porphyrin-containing compound biosynthetic process	GO:0006779	P	6	13	0	1
																pigment metabolic process	GO:0042440	P	3	38	0	1
																DNA catabolic process	GO:0006308	P	6	10	0	1
																defense response, incompatible interaction	GO:0009814	P	5	12	0	1
																aromatic compound catabolic process	GO:0019439	P	5	52	0	1
																cellular component assembly	GO:0022607	P	4	106	0	1
																pollen-pistil interaction	GO:0009875	P	3	42	0	1
																transcription by RNA polymerase II	GO:0006366	P	7	27	0	1
																rRNA processing	GO:0006364	P	6	39	0	1
																response to blue light	GO:0009637	P	6	9	0	1
																inorganic ion transmembrane transport	GO:0098660	P	7	43	0	1
																transcription elongation from RNA polymerase II promoter	GO:0006368	P	8	9	0	1
																glycosylation	GO:0070085	P	3	123	0	1
																response to abiotic stimulus	GO:0009628	P	3	36	0	1
																systemic acquired resistance	GO:0009627	P	6	12	0	1
																anion transmembrane transport	GO:0098656	P	7	84	0	1
																cation transmembrane transport	GO:0098655	P	7	43	0	1
																tissue development	GO:0009888	P	4	6	0	1
																inorganic cation transmembrane transport	GO:0098662	P	8	43	0	1
																regulation of transferase activity	GO:0051338	P	5	39	0	1
																indolalkylamine metabolic process	GO:0006586	P	6	14	0	1
																pollination	GO:0009856	P	3	42	0	1
																response to biotic stimulus	GO:0009607	P	3	50	0	1
																response to external stimulus	GO:0009605	P	3	50	0	1
																DNA-templated transcription, elongation	GO:0006354	P	7	9	0	1
																energy reserve metabolic process	GO:0006112	P	5	11	0	1
																DNA-templated transcription, initiation	GO:0006352	P	7	30	0	1
																cellular biogenic amine biosynthetic process	GO:0042401	P	7	17	0	1
																amide transport	GO:0042886	P	6	155	0	1
																response to bacterium	GO:0009617	P	4	24	0	1
																DNA catabolic process, endonucleolytic	GO:0000737	P	7	10	0	1
																response to radiation	GO:0009314	P	4	12	0	1
																positive regulation of developmental process	GO:0051094	P	3	6	0	1
																oligosaccharide metabolic process	GO:0009311	P	5	39	0	1
																amine biosynthetic process	GO:0009309	P	6	17	0	1
																amine metabolic process	GO:0009308	P	5	17	0	1
																carboxylic acid transmembrane transport	GO:1905039	P	7	84	0	1
																regulation of molecular function	GO:0065009	P	3	39	0	1
																lipoprotein metabolic process	GO:0042157	P	5	28	0	1
																lipoprotein biosynthetic process	GO:0042158	P	6	28	0	1
																mRNA metabolic process	GO:0016071	P	7	141	0	1
																rRNA metabolic process	GO:0016072	P	8	39	0	1
																monocarboxylic acid metabolic process	GO:0032787	P	7	73	0	1
																nitrogen compound transport	GO:0071705	P	5	256	0	1
																blue light signaling pathway	GO:0009785	P	5	9	0	1
																cellular amine metabolic process	GO:0044106	P	5	17	0	1
																organic acid metabolic process	GO:0006082	P	4	144	0	1
																vitamin biosynthetic process	GO:0009110	P	5	13	0	1
																nucleoside metabolic process	GO:0009116	P	5	15	0	1
																generation of precursor metabolites and energy	GO:0006091	P	4	53	0	1
																regulation of protein kinase activity	GO:0045859	P	7	39	0	1
																tRNA processing	GO:0008033	P	8	83	0	1
																heterocycle catabolic process	GO:0046700	P	5	55	0	1
																cell recognition	GO:0008037	P	3	42	0	1
																oxoacid metabolic process	GO:0043436	P	5	144	0	1
																glucose homeostasis	GO:0042593	P	7	27	0	1
																response to external biotic stimulus	GO:0043207	P	4	50	0	1
																cell communication	GO:0007154	P	3	326	0	1
																alcohol metabolic process	GO:0006066	P	4	16	0	1
																regulation of response to external stimulus	GO:0032101	P	4	12	0	1
																glycoprotein biosynthetic process	GO:0009101	P	6	123	0	1
																signal transduction	GO:0007165	P	3	284	0	1
																glycoprotein metabolic process	GO:0009100	P	5	123	0	1
																protein catabolic process	GO:0030163	P	5	214	0	1
																cellular glucan metabolic process	GO:0006073	P	6	11	0	1
																water-soluble vitamin biosynthetic process	GO:0042364	P	6	13	0	1
																regulation of protein serine/threonine kinase activity	GO:0071900	P	8	39	0	1
																positive regulation of biological process	GO:0048518	P	2	15	0	1
																tetrapyrrole catabolic process	GO:0033015	P	6	13	0	1
																tetrapyrrole biosynthetic process	GO:0033014	P	6	23	0	1
																tetrapyrrole metabolic process	GO:0033013	P	5	36	0	1
																proton transmembrane transport	GO:1902600	P	8	43	0	1
																glycerolipid biosynthetic process	GO:0045017	P	5	34	0	1
																cellular glucose homeostasis	GO:0001678	P	5	27	0	1
																peptide transport	GO:0015833	P	6	155	0	1
																response to other organism	GO:0051707	P	3	50	0	1
																recognition of pollen	GO:0048544	P	3	42	0	1
																multi-organism process	GO:0051704	P	2	92	0	1
																cell wall organization	GO:0071555	P	4	38	0	1
																regulation of systemic acquired resistance	GO:0010112	P	5	12	0	1
																cellular chemical homeostasis	GO:0055082	P	4	33	0	1
																stomatal complex development	GO:0010374	P	4	6	0	1
																nucleobase-containing small molecule metabolic process	GO:0055086	P	4	53	0	1
																isoprenoid biosynthetic process	GO:0008299	P	5	51	0	1
																L-arabinose metabolic process	GO:0046373	P	7	15	0	1
																cellular response to stimulus	GO:0051716	P	3	306	0	1
																extracellular matrix organization	GO:0030198	P	5	38	0	1
																gene silencing by RNA	GO:0031047	P	4	52	0	1
																diol biosynthetic process	GO:0034312	P	7	10	0	1
																diol metabolic process	GO:0034311	P	6	10	0	1
																ether metabolic process	GO:0018904	P	4	19	0	1
																RNA splicing, via transesterification reactions with bulged adenosine as nucleophile	GO:0000377	P	9	72	0	1
																cellular response to environmental stimulus	GO:0104004	P	4	9	0	1
																external encapsulating structure organization	GO:0045229	P	4	38	0	1
																RNA splicing, via transesterification reactions	GO:0000375	P	8	72	0	1
																extracellular structure organization	GO:0043062	P	4	38	0	1
																vesicle docking involved in exocytosis	GO:0006904	P	4	25	0	1

## Sheet: bi.si.U
Term Name	GOID	Term Type	Depth	cnt(reference)	cnt(bc.sc.down)	cnt(bi.si.up)	fsh(bi.si.up)		Term Name	GOID	Term Type	Depth	cnt(reference)	cnt(bc.sc.down)	cnt(bi.si.up)	fsh(bi.si.up)		Term Name	GOID	Term Type	Depth	cnt(reference)	cnt(bc.sc.down)	cnt(bi.si.up)	fsh(bi.si.up)
mitochondrial matrix	GO:0005759	C	5	27	0	5	5.21262e-05		chitinase activity	GO:0004568	F	6	77	0	9	2.96364e-06		defense response to bacterium	GO:0042742	P	5	24	0	5	2.85145e-05
mitochondrion	GO:0005739	C	4	173	0	7	0.0182241		hydrolase activity, hydrolyzing O-glycosyl compounds	GO:0004553	F	5	1139	15	38	1.03491e-05		response to bacterium	GO:0009617	P	4	24	0	5	2.85145e-05
intracellular organelle lumen	GO:0070013	C	4	123	1	5	0.0420608		hydrolase activity, acting on glycosyl bonds	GO:0016798	F	4	1145	15	38	1.1619e-05		protein methylation	GO:0006479	P	5	27	1	5	5.21262e-05
membrane-enclosed lumen	GO:0031974	C	3	123	1	5	0.0420608		oxidoreductase activity	GO:0016491	F	3	3607	36	80	0.000780553		protein alkylation	GO:0008213	P	7	27	1	5	5.21262e-05
organelle lumen	GO:0043233	C	4	123	1	5	0.0420608		transporter activity	GO:0005215	F	2	1656	9	41	0.00232322		organic substance metabolic process	GO:0071704	P	3	3157	18	75	0.000163144
protein-DNA complex	GO:0032993	C	3	596	5	15	0.0452816		oxidoreductase activity, acting on diphenols and related substances as donors, cytochrome as acceptor	GO:0016681	F	5	7	0	2	0.00472154		nitrogen compound metabolic process	GO:0006807	P	3	2199	16	55	0.000364712
nucleosome	GO:0000786	C	4	596	5	15	0.0452816		ubiquinol-cytochrome-c reductase activity	GO:0008121	F	5	7	0	2	0.00472154		metabolic process	GO:0008152	P	2	4942	36	106	0.000375285
DNA packaging complex	GO:0044815	C	3	602	5	15	0.048577		electron transfer activity	GO:0009055	F	4	656	6	19	0.00716092		primary metabolic process	GO:0044238	P	3	2991	17	70	0.000404652
chromatin	GO:0000785	C	3	611	5	15	0.0538291		copper ion binding	GO:0005507	F	7	182	0	8	0.00754182		macromolecule modification	GO:0043412	P	5	520	4	19	0.000550838
integral component of membrane	GO:0016021	C	4	889	8	20	0.0615284		DNA binding	GO:0003677	F	5	4402	21	87	0.0106969		N-terminal protein amino acid methylation	GO:0006480	P	6	3	0	2	0.000702766
intrinsic component of membrane	GO:0031224	C	3	892	8	20	0.0631892		hydrolase activity	GO:0016787	F	3	4389	35	86	0.0135645		N-terminal protein amino acid modification	GO:0031365	P	7	3	0	2	0.000702766
translocon complex	GO:0071256	C	4	6	0	1	0.0888719		structural constituent of ribosome	GO:0003735	F	3	956	6	24	0.0145883		cellular metabolic process	GO:0044237	P	3	2012	13	50	0.000760646
rough endoplasmic reticulum	GO:0005791	C	5	6	0	1	0.0888719		structural molecule activity	GO:0005198	F	2	1012	6	25	0.0153969		defense response to other organism	GO:0098542	P	4	50	0	5	0.00102179
Sec61 translocon complex	GO:0005784	C	5	6	0	1	0.0888719		oxidoreductase activity, acting on peroxide as acceptor	GO:0016684	F	4	766	4	20	0.0167429		response to biotic stimulus	GO:0009607	P	3	50	0	5	0.00102179
rough endoplasmic reticulum membrane	GO:0030867	C	6	6	0	1	0.0888719		peroxidase activity	GO:0004601	F	3	766	4	20	0.0167429		response to external stimulus	GO:0009605	P	3	50	0	5	0.00102179
chromosome	GO:0005694	C	5	670	5	15	0.0979942		double-stranded DNA binding	GO:0003690	F	6	316	2	10	0.0258135		response to external biotic stimulus	GO:0043207	P	4	50	0	5	0.00102179
non-membrane-bounded organelle	GO:0043228	C	4	726	5	16	0.099344		antioxidant activity	GO:0016209	F	2	813	4	20	0.028992		response to other organism	GO:0051707	P	3	50	0	5	0.00102179
intracellular non-membrane-bounded organelle	GO:0043232	C	4	726	5	16	0.099344		histone acetyltransferase activity	GO:0004402	F	10	2	0	1	0.0305467		macromolecule methylation	GO:0043414	P	4	78	3	6	0.00131358
integral component of plasma membrane	GO:0005887	C	5	10	0	1	0.143691		peptide N-acetyltransferase activity	GO:0034212	F	8	2	0	1	0.0305467		methylation	GO:0032259	P	3	84	3	6	0.00192379
endopeptidase complex	GO:1905369	C	5	13	0	1	0.182632		peptide-lysine-N-acetyltransferase activity	GO:0061733	F	9	2	0	1	0.0305467		organonitrogen compound metabolic process	GO:1901564	P	4	1491	9	38	0.00202977
proteasome complex	GO:0000502	C	3	13	0	1	0.182632		aminopeptidase activity	GO:0004177	F	7	49	0	3	0.0397073		biological_process	GO:0008150	P	1	8180	61	156	0.00287739
intrinsic component of plasma membrane	GO:0031226	C	4	13	0	1	0.182632		aspartate carbamoyltransferase activity	GO:0004070	F	6	3	0	1	0.0454687		multi-organism process	GO:0051704	P	2	92	0	6	0.00304422
cytoplasm	GO:0005737	C	3	658	5	13	0.21838		structural constituent of nuclear pore	GO:0017056	F	3	3	0	1	0.0454687		macromolecule metabolic process	GO:0043170	P	4	2071	16	48	0.00375097
intracellular organelle	GO:0043229	C	3	1518	10	27	0.248362		mannosyltransferase activity	GO:0000030	F	6	3	0	1	0.0454687		pseudouridine synthesis	GO:0001522	P	7	70	1	5	0.0045387
organelle	GO:0043226	C	3	1587	10	28	0.256789		dolichyl-phosphate-mannose-glycolipid alpha-mannosyltransferase activity	GO:0004584	F	7	3	0	1	0.0454687		protein metabolic process	GO:0019538	P	4	1277	9	32	0.00557411
photosystem I	GO:0009522	C	5	68	0	2	0.281523		receptor ligand activity	GO:0048018	F	5	4	0	1	0.0601612		RNA modification	GO:0009451	P	6	144	2	7	0.0071653
mitochondrial inner membrane	GO:0005743	C	6	74	0	2	0.31563		signaling receptor activator activity	GO:0030546	F	4	4	0	1	0.0601612		cellular protein modification process	GO:0006464	P	6	358	1	12	0.0103292
endoplasmic reticulum membrane	GO:0005789	C	5	75	0	2	0.321284		receptor regulator activity	GO:0030545	F	3	4	0	1	0.0601612		protein modification process	GO:0036211	P	5	358	1	12	0.0103292
nuclear outer membrane-endoplasmic reticulum membrane network	GO:0042175	C	4	75	0	2	0.321284		signaling receptor binding	GO:0005102	F	4	4	0	1	0.0601612		phosphatidylinositol metabolic process	GO:0046488	P	7	87	0	5	0.0112083
organelle inner membrane	GO:0019866	C	5	77	0	2	0.332554		hormone activity	GO:0005179	F	6	4	0	1	0.0601612		lipid modification	GO:0030258	P	5	59	0	4	0.0130087
nuclear pore	GO:0005643	C	3	30	0	1	0.372143		oxidoreductase activity, acting on the CH-CH group of donors, iron-sulfur protein as acceptor	GO:0016636	F	5	5	0	1	0.0746278		cellular protein metabolic process	GO:0044267	P	5	698	3	19	0.0131343
cytoskeleton	GO:0005856	C	5	30	0	1	0.372143		protein-arginine deiminase activity	GO:0004668	F	6	5	0	1	0.0746278		phosphatidylinositol phosphorylation	GO:0046854	P	7	12	0	2	0.0141012
peptidase complex	GO:1905368	C	4	31	0	1	0.381811		red chlorophyll catabolite reductase activity	GO:0051743	F	6	5	0	1	0.0746278		lipid phosphorylation	GO:0046834	P	6	12	0	2	0.0141012
nuclear envelope	GO:0005635	C	4	33	0	1	0.400703		N-acetyltransferase activity	GO:0008080	F	7	103	2	4	0.0751609		glycerophospholipid metabolic process	GO:0006650	P	6	93	0	5	0.0146336
envelope	GO:0031975	C	3	153	0	3	0.419298		N-acyltransferase activity	GO:0016410	F	6	106	2	4	0.0815554		glycerolipid metabolic process	GO:0046486	P	5	93	0	5	0.0146336
organelle envelope	GO:0031967	C	4	153	0	3	0.419298		nucleic acid binding	GO:0003676	F	4	7948	40	137	0.0861911		cellular process	GO:0009987	P	2	2806	16	58	0.015348
intracellular	GO:0005622	C	2	2395	13	38	0.447208		beta-glucanase activity	GO:0052736	F	6	6	0	1	0.0888719		tetrapyrrole metabolic process	GO:0033013	P	5	36	0	3	0.0178028
organelle membrane	GO:0031090	C	4	245	0	4	0.522074		glutaminyl-peptide cyclotransferase activity	GO:0016603	F	5	6	1	1	0.0888719		sucrose metabolic process	GO:0005985	P	6	37	0	3	0.0191565
cellular anatomical entity	GO:0110165	C	2	4312	26	66	0.537145		phosphoenolpyruvate carboxykinase activity	GO:0004611	F	6	6	0	1	0.0888719		disaccharide metabolic process	GO:0005984	P	5	37	0	3	0.0191565
mitochondrial envelope	GO:0005740	C	5	120	0	2	0.553133		transferase activity, transferring amino-acyl groups	GO:0016755	F	4	6	1	1	0.0888719		cellular macromolecule metabolic process	GO:0044260	P	4	1092	9	26	0.0206256
mitochondrial membrane	GO:0031966	C	5	120	0	2	0.553133		glucan endo-1,3-beta-glucanase activity, C-3 substituted reducing group	GO:0052861	F	7	6	0	1	0.0888719		oligosaccharide metabolic process	GO:0009311	P	5	39	0	3	0.0220301
endomembrane system	GO:0012505	C	3	191	2	3	0.56516		carboxyl- or carbamoyltransferase activity	GO:0016743	F	5	6	0	1	0.0888719		RNA metabolic process	GO:0016070	P	6	592	4	16	0.0228186
cellular_component	GO:0005575	C	1	4546	27	69	0.566131		dephospho-CoA kinase activity	GO:0004140	F	6	6	0	1	0.0888719		cellular nitrogen compound metabolic process	GO:0034641	P	4	963	7	23	0.0273001
endoplasmic reticulum	GO:0005783	C	4	54	1	1	0.567402		acetyltransferase activity	GO:0016407	F	6	111	2	4	0.0927855		heterocycle metabolic process	GO:0046483	P	4	818	7	20	0.030613
external encapsulating structure	GO:0030312	C	3	66	0	1	0.640934		NAD(P)H dehydrogenase (quinone) activity	GO:0003955	F	6	34	1	2	0.0961553		chlorophyll metabolic process	GO:0015994	P	6	19	0	2	0.0340365
plasma membrane	GO:0005886	C	4	66	1	1	0.640934		manganese ion binding	GO:0030145	F	7	255	0	7	0.100982		organic cyclic compound metabolic process	GO:1901360	P	4	828	7	20	0.0340577
cell wall	GO:0005618	C	4	66	0	1	0.640934		transition metal ion binding	GO:0046914	F	6	2542	16	47	0.114761		phospholipid metabolic process	GO:0006644	P	5	119	0	5	0.0373342
membrane	GO:0016020	C	3	2191	14	32	0.644079		hydroxyethylthiazole kinase activity	GO:0004417	F	6	8	1	1	0.116706		lipid transport	GO:0006869	P	5	120	5	5	0.0384837
protein-containing complex	GO:0032991	C	2	1535	8	22	0.662601		cyclohydrolase activity	GO:0019238	F	6	8	0	1	0.116706		lipid localization	GO:0010876	P	4	125	5	5	0.0445532
membrane-bounded organelle	GO:0043227	C	4	889	5	12	0.715815		GMP synthase (glutamine-hydrolyzing) activity	GO:0003922	F	6	8	0	1	0.116706		drug catabolic process	GO:0042737	P	5	3	0	1	0.0454687
intracellular membrane-bounded organelle	GO:0043231	C	4	820	5	11	0.717771		GTP cyclohydrolase activity	GO:0003933	F	7	8	0	1	0.116706		cellular amide catabolic process	GO:0043605	P	6	3	0	1	0.0454687
bounding membrane of organelle	GO:0098588	C	5	96	0	1	0.774661		GTP cyclohydrolase II activity	GO:0003935	F	8	8	0	1	0.116706		RNA 3'-end processing	GO:0031123	P	7	3	0	1	0.0454687
cell periphery	GO:0071944	C	3	284	2	3	0.814229		oxidoreductase activity, acting on paired donors, with oxidation of a pair of donors resulting in the reduction of molecular oxygen to two molecules of water	GO:0016717	F	5	8	0	1	0.116706		mRNA 3'-end processing	GO:0031124	P	8	3	0	1	0.0454687
extracellular region	GO:0005576	C	3	367	0	4	0.817525		exopeptidase activity	GO:0008238	F	6	266	0	7	0.118687		allantoin catabolic process	GO:0000256	P	6	3	0	1	0.0454687
photosystem	GO:0009521	C	4	310	0	3	0.857406		carbon-nitrogen ligase activity, with glutamine as amido-N-donor	GO:0016884	F	5	40	0	2	0.126041		allantoin metabolic process	GO:0000255	P	5	3	0	1	0.0454687
photosynthetic membrane	GO:0034357	C	4	310	0	3	0.857406		phosphorylase activity	GO:0004645	F	6	9	0	1	0.130303		tetrapyrrole biosynthetic process	GO:0033014	P	6	23	0	2	0.0483748
thylakoid	GO:0009579	C	3	331	0	3	0.885598		aminoacyl-tRNA editing activity	GO:0002161	F	5	9	0	1	0.130303		lipid metabolic process	GO:0006629	P	4	708	1	17	0.0499375
membrane protein complex	GO:0098796	C	3	428	0	4	0.896601		oxygen binding	GO:0019825	F	4	9	0	1	0.130303		cellular aromatic compound metabolic process	GO:0006725	P	4	820	6	19	0.0533516
cell cortex	GO:0005938	C	4	152	1	1	0.905617		metalloendopeptidase activity	GO:0004222	F	7	139	0	4	0.167409		nucleic acid metabolic process	GO:0090304	P	5	664	6	16	0.0544782
exocyst	GO:0000145	C	4	152	1	1	0.905617		hydrolase activity, acting on carbon-nitrogen (but not peptide) bonds	GO:0016810	F	4	92	1	3	0.169178		porphyrin-containing compound metabolic process	GO:0006778	P	5	26	0	2	0.0603057
vesicle tethering complex	GO:0099023	C	3	163	1	1	0.920454		metal ion binding	GO:0046872	F	5	3628	26	63	0.177066		defense response	GO:0006952	P	4	369	2	10	0.0616149
catalytic complex	GO:1902494	C	3	219	2	1	0.966711		cation binding	GO:0043169	F	4	3628	26	63	0.177066		dephosphorylation	GO:0016311	P	6	62	0	3	0.0705723
photosystem II	GO:0009523	C	5	227	0	1	0.970608		oxidoreductase activity, acting on diphenols and related substances as donors	GO:0016679	F	4	50	0	2	0.179637		phosphorylation	GO:0016310	P	6	63	0	3	0.0732893
nucleus	GO:0005634	C	5	495	2	3	0.982414		hydrolase activity, acting on carbon-nitrogen (but not peptide) bonds, in linear amidines	GO:0016813	F	5	13	0	1	0.182632		phosphorus metabolic process	GO:0006793	P	4	238	1	7	0.0766898
transferase complex, transferring phosphorus-containing groups	GO:0061695	C	5	52	1	0	1		ribonuclease inhibitor activity	GO:0008428	F	5	14	1	1	0.195215		phosphate-containing compound metabolic process	GO:0006796	P	5	238	1	7	0.0766898
Golgi apparatus	GO:0005794	C	4	35	1	0	1		hydrolase activity, acting on carbon-nitrogen (but not peptide) bonds, in cyclic amidines	GO:0016814	F	5	14	0	1	0.195215		cellular nitrogen compound biosynthetic process	GO:0044271	P	5	437	3	11	0.0779732
RISC complex	GO:0016442	C	5	4	0	0	1		glutathione peroxidase activity	GO:0004602	F	4	14	0	1	0.195215		tRNA methylation	GO:0030488	P	6	6	0	1	0.0888719
ribonucleoprotein complex	GO:1990904	C	3	44	0	0	1		dolichyl-diphosphooligosaccharide-protein glycotransferase activity	GO:0004579	F	7	14	1	1	0.195215		cleavage involved in rRNA processing	GO:0000469	P	7	6	0	1	0.0888719
signal recognition particle, endoplasmic reticulum targeting	GO:0005786	C	5	15	0	0	1		fucosyltransferase activity	GO:0008417	F	6	54	0	2	0.201935		chlorophyll biosynthetic process	GO:0015995	P	5	6	0	1	0.0888719
chloroplast	GO:0009507	C	5	26	1	0	1		galactoside 2-alpha-L-fucosyltransferase activity	GO:0008107	F	8	54	0	2	0.201935		RNA phosphodiester bond hydrolysis	GO:0090501	P	7	6	0	1	0.0888719
RNA polymerase II transcription factor complex	GO:0090575	C	5	61	1	0	1		alpha-(1,2)-fucosyltransferase activity	GO:0031127	F	7	54	0	2	0.201935		nucleobase-containing compound metabolic process	GO:0006139	P	4	720	6	16	0.0942219
RNAi effector complex	GO:0031332	C	4	4	0	0	1		carboxylic ester hydrolase activity	GO:0052689	F	5	54	0	2	0.201935		proteolysis	GO:0006508	P	5	778	6	17	0.0969886
DNA-directed RNA polymerase complex	GO:0000428	C	4	52	1	0	1		protein serine/threonine kinase activity	GO:0004674	F	5	15	0	1	0.207605		cofactor metabolic process	GO:0051186	P	4	72	2	3	0.0997305
transferase complex	GO:1990234	C	4	122	1	0	1		arylformamidase activity	GO:0004061	F	6	15	0	1	0.207605		cellular lipid metabolic process	GO:0044255	P	4	256	0	7	0.102529
phosphopyruvate hydratase complex	GO:0000015	C	4	15	1	0	1		ADP binding	GO:0043531	F	5	2023	43	36	0.208848		cobalamin biosynthetic process	GO:0009236	P	6	7	0	1	0.102897
transcription factor TFIIA complex	GO:0005672	C	5	22	1	0	1		chlorophyllide a oxygenase [overall] activity	GO:0010277	F	6	16	0	1	0.219804		cobalamin metabolic process	GO:0009235	P	5	7	0	1	0.102897
transcription factor complex	GO:0005667	C	3	61	1	0	1		oxidoreductase activity, acting on single donors with incorporation of molecular oxygen, incorporation of one atom of oxygen (internal monooxygenases or internal mixed function oxidases)	GO:0016703	F	5	16	0	1	0.219804		metal ion transport	GO:0030001	P	7	209	4	6	0.105423
nucleoplasm	GO:0005654	C	3	68	1	0	1		asparagine synthase (glutamine-hydrolyzing) activity	GO:0004066	F	6	17	0	1	0.231815		cellular carbohydrate metabolic process	GO:0044262	P	4	74	1	3	0.106061
nuclear lumen	GO:0031981	C	5	96	1	0	1		peptidase activity, acting on L-amino acid peptides	GO:0070011	F	5	1201	5	22	0.232243		pigment metabolic process	GO:0042440	P	3	38	0	2	0.115846
RNA polymerase II, holoenzyme	GO:0016591	C	4	48	1	0	1		peptidase activity	GO:0008233	F	4	1201	5	22	0.232243		ncRNA metabolic process	GO:0034660	P	7	122	0	4	0.119873
RNA polymerase complex	GO:0030880	C	3	52	1	0	1		lactoylglutathione lyase activity	GO:0004462	F	5	18	1	1	0.243642		ncRNA processing	GO:0034470	P	7	122	0	4	0.119873
acetyltransferase complex	GO:1902493	C	5	17	0	0	1		molybdate ion transmembrane transporter activity	GO:0015098	F	6	18	0	1	0.243642		cellular macromolecule biosynthetic process	GO:0034645	P	5	534	4	12	0.125837
nuclear transcription factor complex	GO:0044798	C	4	61	1	0	1		carbon-sulfur lyase activity	GO:0016846	F	4	18	1	1	0.243642		organophosphate metabolic process	GO:0019637	P	4	172	1	5	0.127579
plastid	GO:0009536	C	4	26	1	0	1		metallopeptidase activity	GO:0008237	F	6	164	1	4	0.246687		transcription elongation from RNA polymerase II promoter	GO:0006368	P	8	9	0	1	0.130303
protein acetyltransferase complex	GO:0031248	C	3	17	0	0	1		passive transmembrane transporter activity	GO:0022803	F	4	220	1	5	0.25217		DNA-templated transcription, elongation	GO:0006354	P	7	9	0	1	0.130303
SAGA-type complex	GO:0070461	C	5	14	0	0	1		channel activity	GO:0015267	F	5	220	1	5	0.25217		regulation of nitrogen compound metabolic process	GO:0051171	P	4	276	3	7	0.136078
Golgi membrane	GO:0000139	C	5	26	0	0	1		ion channel activity	GO:0005216	F	5	220	1	5	0.25217		regulation of primary metabolic process	GO:0080090	P	4	276	3	7	0.136078
cytosol	GO:0005829	C	3	26	1	0	1		malate dehydrogenase activity	GO:0016615	F	5	19	0	1	0.255287		tRNA metabolic process	GO:0006399	P	8	83	0	3	0.136351
cis-Golgi network	GO:0005801	C	5	3	1	0	1		malic enzyme activity	GO:0004470	F	6	19	0	1	0.255287		tRNA processing	GO:0008033	P	8	83	0	3	0.136351
signal recognition particle	GO:0048500	C	4	15	0	0	1		catalytic activity, acting on a tRNA	GO:0140101	F	4	64	0	2	0.258693		tRNA modification	GO:0006400	P	7	42	0	2	0.13644
nuclear DNA-directed RNA polymerase complex	GO:0055029	C	5	52	1	0	1		organic cyclic compound binding	GO:0097159	F	3	12016	92	193	0.266728		response to stress	GO:0006950	P	3	599	4	13	0.138127
SAGA complex	GO:0000124	C	5	3	0	0	1		heterocyclic compound binding	GO:1901363	F	3	12016	92	193	0.266728		macromolecule biosynthetic process	GO:0009059	P	5	546	4	12	0.140701
histone acetyltransferase complex	GO:0000123	C	4	17	0	0	1		ribokinase activity	GO:0004747	F	6	20	0	1	0.266752		regulation of cellular metabolic process	GO:0031323	P	4	279	3	7	0.141527
									acyl-CoA dehydrogenase activity	GO:0003995	F	5	21	0	1	0.278042		transmembrane transport	GO:0055085	P	5	548	3	12	0.143267
									ammonium transmembrane transporter activity	GO:0008519	F	6	21	0	1	0.278042		nucleic acid-templated transcription	GO:0097659	P	7	229	2	6	0.143794
									oxidoreductase activity, acting on the CH-CH group of donors	GO:0016627	F	4	70	0	2	0.292921		transcription, DNA-templated	GO:0006351	P	6	229	2	6	0.143794
									oligosaccharyl transferase activity	GO:0004576	F	6	23	1	1	0.300102		RNA biosynthetic process	GO:0032774	P	6	229	2	6	0.143794
									aminoacyl-tRNA hydrolase activity	GO:0004045	F	5	24	0	1	0.310878		aromatic compound biosynthetic process	GO:0019438	P	5	335	2	8	0.148085
									DNA-binding transcription factor activity	GO:0003700	F	3	781	7	14	0.319246		regulation of cellular macromolecule biosynthetic process	GO:2000112	P	6	234	3	6	0.154269
									transcription regulator activity	GO:0140110	F	2	904	7	16	0.320596		regulation of cellular biosynthetic process	GO:0031326	P	5	234	3	6	0.154269
									ATPase activity	GO:0016887	F	8	25	0	1	0.321489		regulation of biosynthetic process	GO:0009889	P	4	234	3	6	0.154269
									phosphogluconate dehydrogenase (decarboxylating) activity	GO:0004616	F	6	27	0	1	0.342223		regulation of macromolecule biosynthetic process	GO:0010556	P	5	234	3	6	0.154269
									endopeptidase activity	GO:0004175	F	6	871	4	15	0.365986		phosphatidylinositol dephosphorylation	GO:0046856	P	7	47	0	2	0.16318
									magnesium ion transmembrane transporter activity	GO:0015095	F	7	33	0	1	0.400703		phospholipid dephosphorylation	GO:0046839	P	6	47	0	2	0.16318
									carboxy-lyase activity	GO:0016831	F	5	33	0	1	0.400703		heterocycle biosynthetic process	GO:0018130	P	5	344	3	8	0.163857
									FMN binding	GO:0010181	F	5	33	0	1	0.400703		organonitrogen compound catabolic process	GO:1901565	P	5	239	0	6	0.16507
									ligase activity	GO:0016874	F	3	150	1	3	0.407001		cellular biosynthetic process	GO:0044249	P	4	796	6	16	0.171468
									serine-type exopeptidase activity	GO:0070008	F	7	211	0	4	0.408575		gene expression	GO:0010467	P	5	688	3	14	0.17953
									serine-type carboxypeptidase activity	GO:0004185	F	8	211	0	4	0.408575		organic cyclic compound biosynthetic process	GO:1901362	P	5	354	3	8	0.182247
									oxidoreductase activity, acting on single donors with incorporation of molecular oxygen	GO:0016701	F	4	91	2	2	0.409551		cellular amide metabolic process	GO:0043603	P	5	144	1	4	0.182502
									heat shock protein binding	GO:0031072	F	4	34	1	1	0.409932		chlorophyll catabolic process	GO:0015996	P	5	13	0	1	0.182632
									nicotianamine synthase activity	GO:0030410	F	5	35	1	1	0.419018		vitamin metabolic process	GO:0006766	P	4	13	0	1	0.182632
									carboxypeptidase activity	GO:0004180	F	7	217	0	4	0.429176		pigment catabolic process	GO:0046149	P	4	13	0	1	0.182632
									catalytic activity	GO:0003824	F	2	19707	158	306	0.438732		water-soluble vitamin metabolic process	GO:0006767	P	5	13	0	1	0.182632
									transferase activity, transferring hexosyl groups	GO:0016758	F	5	283	1	5	0.441003		porphyrin-containing compound catabolic process	GO:0006787	P	6	13	0	1	0.182632
									zinc ion binding	GO:0008270	F	7	475	1	8	0.448041		porphyrin-containing compound biosynthetic process	GO:0006779	P	6	13	0	1	0.182632
									aspartic-type peptidase activity	GO:0070001	F	6	226	0	4	0.459698		vitamin biosynthetic process	GO:0009110	P	5	13	0	1	0.182632
									aspartic-type endopeptidase activity	GO:0004190	F	7	226	0	4	0.459698		water-soluble vitamin biosynthetic process	GO:0042364	P	6	13	0	1	0.182632
									potassium ion transmembrane transporter activity	GO:0015079	F	7	101	0	2	0.461813		tetrapyrrole catabolic process	GO:0033015	P	6	13	0	1	0.182632
									ligase activity, forming carbon-nitrogen bonds	GO:0016879	F	4	107	1	2	0.491841		cofactor biosynthetic process	GO:0051188	P	5	51	2	2	0.185178
									carbon-carbon lyase activity	GO:0016830	F	4	45	0	1	0.502541		isoprenoid biosynthetic process	GO:0008299	P	5	51	0	2	0.185178
									ion binding	GO:0043167	F	3	7313	76	112	0.537433		regulation of RNA metabolic process	GO:0051252	P	5	145	2	4	0.185573
									inorganic anion transmembrane transporter activity	GO:0015103	F	5	51	0	1	0.546779		regulation of RNA biosynthetic process	GO:2001141	P	6	145	2	4	0.185573
									diacylglycerol O-acyltransferase activity	GO:0004144	F	8	52	1	1	0.55376		regulation of nucleic acid-templated transcription	GO:1903506	P	7	145	2	4	0.185573
									SNAP receptor activity	GO:0005484	F	4	52	0	1	0.55376		regulation of transcription, DNA-templated	GO:0006355	P	6	145	2	4	0.185573
									transcription coregulator activity	GO:0003712	F	3	123	0	2	0.566515		oxidation-reduction process	GO:0055114	P	3	52	0	2	0.190742
									acylglycerol O-acyltransferase activity	GO:0016411	F	7	54	1	1	0.567402		regulation of nucleobase-containing compound metabolic process	GO:0019219	P	5	148	2	4	0.194885
									ion transmembrane transporter activity	GO:0015075	F	4	667	2	10	0.576865		isoprenoid metabolic process	GO:0006720	P	5	54	0	2	0.201935
									metal ion transmembrane transporter activity	GO:0046873	F	6	198	1	3	0.589509		organic substance biosynthetic process	GO:1901576	P	4	821	6	16	0.202433
									RNA binding	GO:0003723	F	5	815	4	12	0.601345		cellular nitrogen compound catabolic process	GO:0044270	P	5	55	0	2	0.207559
									anion transmembrane transporter activity	GO:0008509	F	5	60	0	1	0.605877		organic cyclic compound catabolic process	GO:1901361	P	5	55	0	2	0.207559
									hydrolase activity, acting on carbon-nitrogen (but not peptide) bonds, in linear amides	GO:0016811	F	5	61	1	1	0.611949		heterocycle catabolic process	GO:0046700	P	5	55	0	2	0.207559
									iron ion binding	GO:0005506	F	7	1630	15	24	0.616027		pentose metabolic process	GO:0019321	P	5	15	0	1	0.207605
									coenzyme binding	GO:0050662	F	4	62	0	1	0.617927		arabinose metabolic process	GO:0019566	P	6	15	0	1	0.207605
									carbohydrate kinase activity	GO:0019200	F	6	62	0	1	0.617927		protein dephosphorylation	GO:0006470	P	7	15	0	1	0.207605
									phospholipid binding	GO:0005543	F	4	64	0	1	0.629609		L-arabinose metabolic process	GO:0046373	P	7	15	0	1	0.207605
									calcium ion binding	GO:0005509	F	6	563	6	8	0.638005		nucleic acid phosphodiester bond hydrolysis	GO:0090305	P	6	16	0	1	0.219804
									transferase activity, transferring one-carbon groups	GO:0016741	F	4	496	4	7	0.642442		nucleobase-containing compound biosynthetic process	GO:0034654	P	5	264	2	6	0.223398
									transferase activity, transferring acyl groups	GO:0016746	F	4	772	9	11	0.643042		translation	GO:0006412	P	6	108	1	3	0.23209
									sulfotransferase activity	GO:0008146	F	5	142	4	2	0.644475		amide biosynthetic process	GO:0043604	P	6	108	1	3	0.23209
									hydrolase activity, acting on acid phosphorus-nitrogen bonds	GO:0016825	F	4	638	3	9	0.649196		peptide biosynthetic process	GO:0043043	P	6	108	1	3	0.23209
									serine-type peptidase activity	GO:0008236	F	6	638	3	9	0.649196		drug metabolic process	GO:0017144	P	4	62	0	2	0.247281
									serine hydrolase activity	GO:0017171	F	5	638	3	9	0.649196		glycerol ether metabolic process	GO:0006662	P	5	19	0	1	0.255287
									magnesium ion binding	GO:0000287	F	6	361	3	5	0.653695		ether metabolic process	GO:0018904	P	4	19	0	1	0.255287
									transferase activity, transferring glycosyl groups	GO:0016757	F	4	573	4	8	0.657201		organonitrogen compound biosynthetic process	GO:1901566	P	5	398	2	8	0.272196
									catalytic activity, acting on RNA	GO:0140098	F	3	147	1	2	0.663053		cofactor catabolic process	GO:0051187	P	5	21	0	1	0.278042
									O-acyltransferase activity	GO:0008374	F	6	71	1	1	0.667756		biosynthetic process	GO:0009058	P	3	947	6	17	0.293823
									transferase activity, transferring sulfur-containing groups	GO:0016782	F	4	151	4	2	0.677346		cellular catabolic process	GO:0044248	P	4	293	0	6	0.297892
									dioxygenase activity	GO:0051213	F	4	75	2	1	0.687764		cellular amino acid metabolic process	GO:0006520	P	4	71	0	2	0.29861
									oxidoreductase activity, acting on single donors with incorporation of molecular oxygen, incorporation of two atoms of oxygen	GO:0016702	F	5	75	2	1	0.687764		regulation of macromolecule metabolic process	GO:0060255	P	4	354	3	7	0.305007
									inorganic molecular entity transmembrane transporter activity	GO:0015318	F	4	668	2	9	0.70107		cation transport	GO:0006812	P	6	413	4	8	0.305403
									oxidoreductase activity, acting on CH-OH group of donors	GO:0016614	F	4	160	2	2	0.707697		ion transport	GO:0006811	P	5	534	5	10	0.309732
									intramolecular transferase activity	GO:0016866	F	4	80	0	1	0.711091		ion transmembrane transport	GO:0034220	P	6	127	0	3	0.31096
									transmembrane transporter activity	GO:0022857	F	3	749	2	10	0.717277		regulation of metabolic process	GO:0019222	P	3	357	3	7	0.312312
									lyase activity	GO:0016829	F	3	169	1	2	0.735625		regulation of protein metabolic process	GO:0051246	P	5	128	1	3	0.315161
									transferase activity, transferring acyl groups other than amino-acyl groups	GO:0016747	F	5	763	8	10	0.737945		regulation of cellular protein metabolic process	GO:0032268	P	5	128	1	3	0.315161
									ligand-gated ion channel activity	GO:0015276	F	6	87	0	1	0.740853		RNA processing	GO:0006396	P	6	243	0	5	0.320057
									extracellular ligand-gated ion channel activity	GO:0005230	F	7	87	0	1	0.740853		organelle localization	GO:0051640	P	4	25	0	1	0.321489
									transmitter-gated channel activity	GO:0022835	F	5	87	0	1	0.740853		export from cell	GO:0140352	P	3	25	0	1	0.321489
									gated channel activity	GO:0022836	F	6	87	0	1	0.740853		vesicle docking	GO:0048278	P	5	25	0	1	0.321489
									ligand-gated channel activity	GO:0022834	F	7	87	0	1	0.740853		exocytosis	GO:0006887	P	5	25	0	1	0.321489
									transmitter-gated ion channel activity	GO:0022824	F	6	87	0	1	0.740853		secretion	GO:0046903	P	5	25	0	1	0.321489
									neurotransmitter receptor activity	GO:0030594	F	4	87	0	1	0.740853		secretion by cell	GO:0032940	P	4	25	0	1	0.321489
									glutamate receptor activity	GO:0008066	F	5	87	0	1	0.740853		membrane docking	GO:0022406	P	3	25	0	1	0.321489
									ionotropic glutamate receptor activity	GO:0004970	F	6	87	0	1	0.740853		pigment biosynthetic process	GO:0046148	P	4	25	0	1	0.321489
									cofactor binding	GO:0048037	F	3	91	0	1	0.756463		exocytic process	GO:0140029	P	3	25	0	1	0.321489
									methyltransferase activity	GO:0008168	F	5	485	4	6	0.757807		organelle localization by membrane tethering	GO:0140056	P	4	25	0	1	0.321489
									lipid binding	GO:0008289	F	3	95	0	1	0.771134		vesicle docking involved in exocytosis	GO:0006904	P	4	25	0	1	0.321489
									small molecule binding	GO:0036094	F	3	4051	52	57	0.777216		organic substance catabolic process	GO:1901575	P	4	308	0	6	0.338169
									serine-type endopeptidase activity	GO:0004252	F	7	427	3	5	0.787348		peptide metabolic process	GO:0006518	P	5	134	1	3	0.340371
									transmembrane signaling receptor activity	GO:0004888	F	4	101	0	1	0.791501		carbohydrate homeostasis	GO:0033500	P	6	27	0	1	0.342223
									oxidoreductase activity, acting on NAD(P)H, quinone or similar compound as acceptor	GO:0016655	F	5	190	1	2	0.792038		transcription by RNA polymerase II	GO:0006366	P	7	27	0	1	0.342223
									signaling receptor activity	GO:0038023	F	3	104	0	1	0.800995		glucose homeostasis	GO:0042593	P	7	27	0	1	0.342223
									molecular transducer activity	GO:0060089	F	2	104	0	1	0.800995		cellular glucose homeostasis	GO:0001678	P	5	27	0	1	0.342223
									nucleoside phosphate binding	GO:1901265	F	4	4035	52	56	0.807006		regulation of gene expression	GO:0010468	P	5	312	3	6	0.349019
									nucleotide binding	GO:0000166	F	4	4035	52	56	0.807006		phosphatidylinositol biosynthetic process	GO:0006661	P	7	28	0	1	0.352351
									polysaccharide binding	GO:0030247	F	4	106	0	1	0.807084		protein lipidation	GO:0006497	P	7	28	0	1	0.352351
									adenyl ribonucleotide binding	GO:0032559	F	6	3373	49	46	0.820691		GPI anchor metabolic process	GO:0006505	P	7	28	0	1	0.352351
									adenyl nucleotide binding	GO:0030554	F	6	3381	49	46	0.825186		GPI anchor biosynthetic process	GO:0006506	P	7	28	0	1	0.352351
									ubiquitin-like protein transferase activity	GO:0019787	F	4	209	1	2	0.833636		lipoprotein metabolic process	GO:0042157	P	5	28	0	1	0.352351
									ubiquitin-protein transferase activity	GO:0004842	F	5	209	1	2	0.833636		lipoprotein biosynthetic process	GO:0042158	P	6	28	0	1	0.352351
									transferase activity, transferring alkyl or aryl (other than methyl) groups	GO:0016765	F	4	118	2	1	0.839898		peptidyl-proline modification	GO:0018208	P	8	81	0	2	0.354924
									monooxygenase activity	GO:0004497	F	4	299	5	3	0.840334		protein peptidyl-prolyl isomerization	GO:0000413	P	9	81	0	2	0.354924
									GTPase activity	GO:0003924	F	8	384	2	4	0.843492		response to stimulus	GO:0050896	P	2	1435	7	24	0.368241
									actin binding	GO:0003779	F	5	121	1	1	0.84719		amino acid transmembrane transport	GO:0003333	P	7	84	0	2	0.371525
									cytoskeletal protein binding	GO:0008092	F	4	127	1	1	0.860794		amino acid transport	GO:0006865	P	6	84	0	2	0.371525
									hydrolase activity, acting on ester bonds	GO:0016788	F	4	945	7	11	0.861475		organic acid transmembrane transport	GO:1903825	P	6	84	0	2	0.371525
									cation transmembrane transporter activity	GO:0008324	F	5	400	1	4	0.865019		anion transmembrane transport	GO:0098656	P	7	84	0	2	0.371525
									ribonucleotide binding	GO:0032553	F	4	3609	50	48	0.869654		carboxylic acid transmembrane transport	GO:1905039	P	7	84	0	2	0.371525
									anion binding	GO:0043168	F	4	3685	50	49	0.872377		RNA methylation	GO:0001510	P	5	30	1	1	0.372143
									serine-type endopeptidase inhibitor activity	GO:0004867	F	7	323	2	3	0.875502		organic substance transport	GO:0071702	P	5	386	6	7	0.384141
									oxidoreductase activity, acting on the CH-OH group of donors, NAD or NADP as acceptor	GO:0016616	F	5	135	1	1	0.87707		catabolic process	GO:0009056	P	3	329	0	6	0.395349
									carbohydrate derivative binding	GO:0097367	F	3	3637	50	48	0.881619		proteolysis involved in cellular protein catabolic process	GO:0051603	P	6	208	0	4	0.398217
									polygalacturonase activity	GO:0004650	F	6	138	2	1	0.88267		modification-dependent protein catabolic process	GO:0019941	P	7	208	0	4	0.398217
									purine ribonucleotide binding	GO:0032555	F	5	3576	50	47	0.885337		modification-dependent macromolecule catabolic process	GO:0043632	P	6	208	0	4	0.398217
									enzyme inhibitor activity	GO:0004857	F	4	823	4	9	0.887372		cellular protein catabolic process	GO:0044257	P	6	208	0	4	0.398217
									purine nucleotide binding	GO:0017076	F	5	3584	50	47	0.888548		ubiquitin-dependent protein catabolic process	GO:0006511	P	8	208	0	4	0.398217
									isomerase activity	GO:0016853	F	3	148	1	1	0.899562		negative regulation of protein metabolic process	GO:0051248	P	5	89	1	2	0.398797
									carbohydrate binding	GO:0030246	F	3	150	0	1	0.902636		regulation of translation	GO:0006417	P	6	89	1	2	0.398797
									oxidoreductase activity, acting on NAD(P)H	GO:0016651	F	4	277	1	2	0.927833		negative regulation of translation	GO:0017148	P	6	89	1	2	0.398797
									inorganic cation transmembrane transporter activity	GO:0022890	F	5	379	1	3	0.932176		negative regulation of cellular protein metabolic process	GO:0032269	P	5	89	1	2	0.398797
									monovalent inorganic cation transmembrane transporter activity	GO:0015077	F	6	282	0	2	0.932257		regulation of cellular amide metabolic process	GO:0034248	P	5	89	1	2	0.398797
									molecular function regulator	GO:0098772	F	2	977	5	10	0.934228		negative regulation of cellular amide metabolic process	GO:0034249	P	5	89	1	2	0.398797
									oxidoreductase activity, acting on paired donors, with incorporation or reduction of molecular oxygen	GO:0016705	F	4	179	3	1	0.937976		posttranscriptional regulation of gene expression	GO:0010608	P	6	89	1	2	0.398797
									enzyme regulator activity	GO:0030234	F	3	915	5	9	0.943013		monosaccharide metabolic process	GO:0005996	P	4	33	0	1	0.400703
									nucleoside-triphosphatase activity	GO:0017111	F	7	604	3	5	0.956085		chemical homeostasis	GO:0048878	P	5	33	0	1	0.400703
									GTP binding	GO:0005525	F	6	203	1	1	0.957301		cellular chemical homeostasis	GO:0055082	P	4	33	0	1	0.400703
									guanyl nucleotide binding	GO:0019001	F	6	203	1	1	0.957301		peptidyl-amino acid modification	GO:0018193	P	7	90	0	2	0.404186
									guanyl ribonucleotide binding	GO:0032561	F	6	203	1	1	0.957301		negative regulation of cellular macromolecule biosynthetic process	GO:2000113	P	6	91	1	2	0.409551
									purine ribonucleoside binding	GO:0032550	F	6	203	1	1	0.957301		negative regulation of biosynthetic process	GO:0009890	P	4	91	1	2	0.409551
									ribonucleoside binding	GO:0032549	F	5	203	1	1	0.957301		negative regulation of cellular biosynthetic process	GO:0031327	P	5	91	1	2	0.409551
									nucleoside binding	GO:0001882	F	4	203	1	1	0.957301		negative regulation of cellular metabolic process	GO:0031324	P	4	91	1	2	0.409551
									purine nucleoside binding	GO:0001883	F	5	203	1	1	0.957301		negative regulation of nitrogen compound metabolic process	GO:0051172	P	4	91	1	2	0.409551
									endopeptidase inhibitor activity	GO:0004866	F	6	433	3	3	0.963336		negative regulation of macromolecule biosynthetic process	GO:0010558	P	5	91	1	2	0.409551
									peptidase inhibitor activity	GO:0030414	F	5	433	3	3	0.963336		glycerophospholipid biosynthetic process	GO:0046474	P	6	34	0	1	0.409932
									peptidase regulator activity	GO:0061134	F	4	433	3	3	0.963336		glycerolipid biosynthetic process	GO:0045017	P	5	34	0	1	0.409932
									endopeptidase regulator activity	GO:0061135	F	5	433	3	3	0.963336		protein catabolic process	GO:0030163	P	5	214	0	4	0.418897
									pyrophosphatase activity	GO:0016462	F	6	642	3	5	0.969898		lipid biosynthetic process	GO:0008610	P	5	155	0	3	0.427448
									hydrolase activity, acting on acid anhydrides, in phosphorus-containing anhydrides	GO:0016818	F	5	645	3	5	0.970796		transport	GO:0006810	P	4	1546	14	25	0.429069
									hydrolase activity, acting on acid anhydrides	GO:0016817	F	4	651	3	5	0.972519		establishment of localization	GO:0051234	P	3	1549	14	25	0.432886
									protein dimerization activity	GO:0046983	F	4	665	3	5	0.976178		small molecule metabolic process	GO:0044281	P	3	284	1	5	0.443993
									molecular_function	GO:0003674	F	1	54639	397	812	0.98991		regulation of catalytic activity	GO:0050790	P	4	39	0	1	0.453989
									drug binding	GO:0008144	F	3	1377	6	11	0.995003		regulation of cyclin-dependent protein serine/threonine kinase activity	GO:0000079	P	6	39	0	1	0.453989
									catalytic activity, acting on a protein	GO:0140096	F	3	6972	42	83	0.99574		glycolipid metabolic process	GO:0006664	P	6	39	0	1	0.453989
									ATP binding	GO:0005524	F	4	1336	6	10	0.996828		regulation of phosphorylation	GO:0042325	P	7	39	0	1	0.453989
									phosphotransferase activity, alcohol group as acceptor	GO:0016773	F	5	5594	35	61	0.998801		protein phosphorylation	GO:0006468	P	7	39	0	1	0.453989
									purine ribonucleoside triphosphate binding	GO:0035639	F	5	1539	7	11	0.998885		regulation of phosphate metabolic process	GO:0019220	P	6	39	0	1	0.453989
									protein kinase activity	GO:0004672	F	4	5392	34	58	0.998966		regulation of protein phosphorylation	GO:0001932	P	7	39	0	1	0.453989
									kinase activity	GO:0016301	F	5	5688	38	61	0.999291		regulation of kinase activity	GO:0043549	P	6	39	0	1	0.453989
									binding	GO:0005488	F	2	30382	212	415	0.999602		regulation of protein modification process	GO:0031399	P	6	39	0	1	0.453989
									transferase activity	GO:0016740	F	3	8128	62	92	0.999605		glycolipid biosynthetic process	GO:0009247	P	6	39	0	1	0.453989
									transferase activity, transferring phosphorus-containing groups	GO:0016772	F	4	5795	38	61	0.999618		regulation of cyclin-dependent protein kinase activity	GO:1904029	P	5	39	0	1	0.453989
									protein binding	GO:0005515	F	3	13636	88	148	1		regulation of phosphorus metabolic process	GO:0051174	P	5	39	0	1	0.453989
									hydroxymethylglutaryl-CoA reductase (NADPH) activity	GO:0004420	F	6	9	0	0	1		membrane lipid biosynthetic process	GO:0046467	P	5	39	0	1	0.453989
									homoserine kinase activity	GO:0004413	F	6	6	0	0	1		liposaccharide metabolic process	GO:1903509	P	5	39	0	1	0.453989
									endoribonuclease activity, producing 5'-phosphomonoesters	GO:0016891	F	6	24	1	0	1		rRNA processing	GO:0006364	P	6	39	0	1	0.453989
									endonuclease activity, active with either ribo- or deoxyribonucleic acids and producing 5'-phosphomonoesters	GO:0016893	F	7	24	1	0	1		regulation of transferase activity	GO:0051338	P	5	39	0	1	0.453989
									ligase activity, forming carbon-sulfur bonds	GO:0016877	F	4	24	0	0	1		regulation of molecular function	GO:0065009	P	3	39	0	1	0.453989
									5'-3' RNA polymerase activity	GO:0034062	F	5	38	0	0	1		rRNA metabolic process	GO:0016072	P	8	39	0	1	0.453989
									ATPase regulator activity	GO:0060590	F	5	17	0	0	1		regulation of protein kinase activity	GO:0045859	P	7	39	0	1	0.453989
									calmodulin binding	GO:0005516	F	4	73	0	0	1		regulation of protein serine/threonine kinase activity	GO:0071900	P	8	39	0	1	0.453989
									acid-amino acid ligase activity	GO:0016881	F	5	28	1	0	1		localization	GO:0051179	P	2	1568	15	25	0.457081
									oxidoreductase activity, acting on the CH-CH group of donors, NAD or NADP as acceptor	GO:0016628	F	5	25	0	0	1		multi-multicellular organism process	GO:0044706	P	3	42	0	1	0.478829
									protochlorophyllide reductase activity	GO:0016630	F	6	7	0	0	1		pollen-pistil interaction	GO:0009875	P	3	42	0	1	0.478829
									racemase and epimerase activity	GO:0016854	F	4	18	0	0	1		pollination	GO:0009856	P	3	42	0	1	0.478829
									racemase and epimerase activity, acting on carbohydrates and derivatives	GO:0016857	F	5	18	0	0	1		cell recognition	GO:0008037	P	3	42	0	1	0.478829
									homogentisate 1,2-dioxygenase activity	GO:0004411	F	6	3	1	0	1		recognition of pollen	GO:0048544	P	3	42	0	1	0.478829
									phosphoserine phosphatase activity	GO:0004647	F	7	6	0	0	1		negative regulation of cellular process	GO:0048523	P	3	105	1	2	0.481949
									intramolecular oxidoreductase activity	GO:0016860	F	4	30	1	0	1		macromolecule localization	GO:0033036	P	3	297	6	5	0.482447
									intramolecular oxidoreductase activity, interconverting aldoses and ketoses	GO:0016861	F	5	21	0	0	1		carbohydrate metabolic process	GO:0005975	P	4	233	1	4	0.483042
									intramolecular oxidoreductase activity, transposing C=C bonds	GO:0016863	F	5	6	1	0	1		regulation of cellular process	GO:0050794	P	3	685	5	11	0.485464
									methionine adenosyltransferase activity	GO:0004478	F	5	13	1	0	1		intracellular signal transduction	GO:0035556	P	4	234	0	4	0.486345
									translation regulator activity	GO:0045182	F	2	166	2	0	1		monovalent inorganic cation transport	GO:0015672	P	7	43	0	1	0.486856
									lipid transporter activity	GO:0005319	F	3	8	0	0	1		inorganic ion transmembrane transport	GO:0098660	P	7	43	0	1	0.486856
									oxidoreductase activity, acting on diphenols and related substances as donors, oxygen as acceptor	GO:0016682	F	5	40	0	0	1		cation transmembrane transport	GO:0098655	P	7	43	0	1	0.486856
									nucleoside-triphosphatase regulator activity	GO:0060589	F	4	86	1	0	1		inorganic cation transmembrane transport	GO:0098662	P	8	43	0	1	0.486856
									phosphatidylinositol phospholipase C activity	GO:0004435	F	8	9	0	0	1		proton transmembrane transport	GO:1902600	P	8	43	0	1	0.486856
									oxidoreductase activity, acting on a heme group of donors	GO:0016675	F	4	72	0	0	1		organic anion transport	GO:0015711	P	6	108	1	2	0.496742
									oxidoreductase activity, acting on a heme group of donors, oxygen as acceptor	GO:0016676	F	5	72	0	0	1		carboxylic acid transport	GO:0046942	P	7	108	1	2	0.496742
									S-acyltransferase activity	GO:0016417	F	6	14	1	0	1		organic acid transport	GO:0015849	P	6	108	1	2	0.496742
									isopentenyl-diphosphate delta-isomerase activity	GO:0004452	F	6	6	1	0	1		membrane lipid metabolic process	GO:0006643	P	5	46	0	1	0.510203
									adenylate kinase activity	GO:0004017	F	7	21	0	0	1		cellular macromolecule catabolic process	GO:0044265	P	5	244	0	4	0.518874
									tetrapyrrole binding	GO:0046906	F	4	26	0	0	1		multicellular organismal process	GO:0032501	P	2	113	2	2	0.520787
									steroid dehydrogenase activity	GO:0016229	F	4	32	0	0	1		phospholipid biosynthetic process	GO:0008654	P	5	51	0	1	0.546779
									transition metal ion transmembrane transporter activity	GO:0046915	F	7	62	1	0	1		aromatic compound catabolic process	GO:0019439	P	5	52	0	1	0.55376
									mRNA guanylyltransferase activity	GO:0004484	F	8	6	0	0	1		anion transport	GO:0006820	P	6	121	1	2	0.557626
									N,N-dimethylaniline monooxygenase activity	GO:0004499	F	6	158	3	0	1		cell communication	GO:0007154	P	3	326	0	5	0.564415
									protein-N-terminal asparagine amidohydrolase activity	GO:0008418	F	6	3	1	0	1		macromolecule glycosylation	GO:0043413	P	4	123	0	2	0.566515
									lipase activity	GO:0016298	F	5	30	0	0	1		protein glycosylation	GO:0006486	P	5	123	0	2	0.566515
									aspartate kinase activity	GO:0004072	F	6	10	0	0	1		glycosylation	GO:0070085	P	3	123	0	2	0.566515
									ubiquitin-like modifier activating enzyme activity	GO:0008641	F	5	24	0	0	1		glycoprotein biosynthetic process	GO:0009101	P	6	123	0	2	0.566515
									copper ion transmembrane transporter activity	GO:0005375	F	8	12	0	0	1		glycoprotein metabolic process	GO:0009100	P	5	123	0	2	0.566515
									aminomethyltransferase activity	GO:0004047	F	6	3	0	0	1		ribosome biogenesis	GO:0042254	P	5	56	0	1	0.580627
									NADH dehydrogenase (quinone) activity	GO:0050136	F	6	150	0	0	1		microtubule-based process	GO:0007017	P	3	56	0	1	0.580627
									zinc ion transmembrane transporter activity	GO:0005385	F	7	38	1	0	1		regulation of cell cycle	GO:0051726	P	4	56	0	1	0.580627
									nucleoside monophosphate kinase activity	GO:0050145	F	6	42	0	0	1		carbohydrate derivative biosynthetic process	GO:1901137	P	5	201	0	3	0.599671
									glycerol-3-phosphate dehydrogenase [NAD(P)+] activity	GO:0047952	F	6	14	0	0	1		vesicle-mediated transport	GO:0016192	P	5	63	0	1	0.623813
									steroid dehydrogenase activity, acting on the CH-OH group of donors, NAD or NADP as acceptor	GO:0033764	F	5	29	0	0	1		macromolecule catabolic process	GO:0009057	P	5	279	0	4	0.624108
									ubiquitin binding	GO:0043130	F	5	9	0	0	1		ribonucleoprotein complex biogenesis	GO:0022613	P	4	64	0	1	0.629609
									kinase inhibitor activity	GO:0019210	F	5	15	0	0	1		signaling	GO:0023052	P	2	284	0	4	0.637895
									protein serine/threonine kinase inhibitor activity	GO:0030291	F	7	15	0	0	1		signal transduction	GO:0007165	P	3	284	0	4	0.637895
									GTPase activator activity	GO:0005096	F	5	45	1	0	1		carboxylic acid metabolic process	GO:0019752	P	6	144	0	2	0.652002
									acetylglucosaminyltransferase activity	GO:0008375	F	6	118	0	0	1		organic acid metabolic process	GO:0006082	P	4	144	0	2	0.652002
									NADH dehydrogenase (ubiquinone) activity	GO:0008137	F	7	150	0	0	1		oxoacid metabolic process	GO:0043436	P	5	144	0	2	0.652002
									translation factor activity, RNA binding	GO:0008135	F	4	166	2	0	1		carbohydrate derivative metabolic process	GO:1901135	P	4	219	0	3	0.657099
									divalent inorganic cation transmembrane transporter activity	GO:0072509	F	6	38	1	0	1		developmental process	GO:0032502	P	2	71	2	1	0.667756
									double-stranded RNA-specific ribonuclease activity	GO:0032296	F	5	23	1	0	1		multicellular organism development	GO:0007275	P	3	71	2	1	0.667756
									RNA-directed 5'-3' RNA polymerase activity	GO:0003968	F	6	14	0	0	1		anatomical structure development	GO:0048856	P	3	71	2	1	0.667756
									guanylyltransferase activity	GO:0070568	F	6	6	0	0	1		drug transmembrane transport	GO:0006855	P	6	224	1	3	0.671955
									UDP-glycosyltransferase activity	GO:0008194	F	5	179	0	0	1		response to drug	GO:0042493	P	4	224	1	3	0.671955
									RNA guanylyltransferase activity	GO:0008192	F	7	6	0	0	1		drug transport	GO:0015893	P	5	224	1	3	0.671955
									UDP-glucose 4-epimerase activity	GO:0003978	F	6	18	0	0	1		regulation of biological process	GO:0050789	P	2	793	5	11	0.677004
									fucosidase activity	GO:0015928	F	6	8	0	0	1		biological regulation	GO:0065007	P	2	869	7	12	0.687025
									O-methyltransferase activity	GO:0008171	F	6	30	0	0	1		phosphorelay signal transduction system	GO:0000160	P	5	231	0	3	0.691951
									N-methyltransferase activity	GO:0008170	F	6	24	0	0	1		cellular response to stimulus	GO:0051716	P	3	306	0	4	0.694553
									heme binding	GO:0020037	F	4	26	0	0	1		response to hormone	GO:0009725	P	4	309	1	4	0.701766
									NAD+ kinase activity	GO:0003951	F	6	57	0	0	1		response to endogenous stimulus	GO:0009719	P	3	309	1	4	0.701766
									NADH dehydrogenase activity	GO:0003954	F	5	153	0	0	1		response to auxin	GO:0009733	P	5	309	1	4	0.701766
									cyclin-dependent protein serine/threonine kinase inhibitor activity	GO:0004861	F	7	15	0	0	1		response to organic substance	GO:0010033	P	4	309	1	4	0.701766
									protein kinase inhibitor activity	GO:0004860	F	6	15	0	0	1		reproductive process	GO:0022414	P	2	83	1	1	0.724243
									motor activity	GO:0003774	F	8	195	1	0	1		cell cycle	GO:0007049	P	3	83	0	1	0.724243
									phospholipase activity	GO:0004620	F	6	24	0	0	1		reproduction	GO:0000003	P	2	83	1	1	0.724243
									phosphoglycerate kinase activity	GO:0004618	F	6	17	1	0	1		negative regulation of metabolic process	GO:0009892	P	3	169	1	2	0.735625
									phosphoglycerate dehydrogenase activity	GO:0004617	F	6	7	1	0	1		negative regulation of gene expression	GO:0010629	P	5	169	1	2	0.735625
									carbon-oxygen lyase activity	GO:0016835	F	4	83	0	0	1		negative regulation of macromolecule metabolic process	GO:0010605	P	4	169	1	2	0.735625
									hydro-lyase activity	GO:0016836	F	5	66	0	0	1		organophosphate biosynthetic process	GO:0090407	P	5	89	1	1	0.748779
									phosphomevalonate kinase activity	GO:0004631	F	6	3	1	0	1		negative regulation of biological process	GO:0048519	P	2	183	1	2	0.774529
									phospholipase A2 activity	GO:0004623	F	6	15	0	0	1		response to chemical	GO:0042221	P	3	573	3	7	0.779546
									microtubule motor activity	GO:0003777	F	9	160	1	0	1		small molecule biosynthetic process	GO:0044283	P	4	110	1	1	0.818708
									cysteine-type endopeptidase inhibitor activity	GO:0004869	F	7	94	1	0	1		mRNA processing	GO:0006397	P	7	115	0	1	0.832258
									phospholipase C activity	GO:0004629	F	7	9	0	0	1		cellular localization	GO:0051641	P	3	132	1	1	0.871202
									acetylglutamate kinase activity	GO:0003991	F	6	6	0	0	1		cellular homeostasis	GO:0019725	P	3	138	2	1	0.88267
									acid phosphatase activity	GO:0003993	F	7	126	1	0	1		mRNA metabolic process	GO:0016071	P	7	141	0	1	0.888016
									phosphoethanolamine N-methyltransferase activity	GO:0000234	F	7	8	0	0	1		nitrogen compound transport	GO:0071705	P	5	256	0	2	0.906108
									translation initiation factor activity	GO:0003743	F	5	88	2	0	1		homeostatic process	GO:0042592	P	4	153	3	1	0.907073
									translation release factor activity	GO:0003747	F	6	21	0	0	1		cellular component biogenesis	GO:0044085	P	3	180	1	1	0.938934
									acylphosphatase activity	GO:0003998	F	6	3	0	0	1		regulation of biological quality	GO:0065008	P	3	181	4	1	0.939876
									adenine phosphoribosyltransferase activity	GO:0003999	F	7	9	0	0	1		cellular component organization or biogenesis	GO:0071840	P	2	259	2	1	0.98214
									phosphatidylserine decarboxylase activity	GO:0004609	F	6	6	0	0	1		reproductive system development	GO:0061458	P	5	38	1	0	1
									ribonuclease activity	GO:0004540	F	4	43	1	0	1		dicarboxylic acid transport	GO:0006835	P	8	24	1	0	1
									single-stranded DNA binding	GO:0003697	F	6	26	1	0	1		regulation of developmental process	GO:0050793	P	3	9	0	0	1
									phosphotransferase activity, carboxyl group as acceptor	GO:0016774	F	5	33	1	0	1		monocarboxylic acid biosynthetic process	GO:0072330	P	7	37	0	0	1
									phosphotransferase activity, phosphate group as acceptor	GO:0016776	F	5	60	1	0	1		cellular response to light stimulus	GO:0071482	P	6	9	0	0	1
									transferase activity, transferring pentosyl groups	GO:0016763	F	5	48	0	0	1		cellular response to blue light	GO:0071483	P	7	9	0	0	1
									succinyltransferase activity	GO:0016748	F	6	6	1	0	1		maintenance of location in cell	GO:0051651	P	3	11	1	0	1
									endoribonuclease activity	GO:0004521	F	5	29	1	0	1		positive regulation of stomatal complex development	GO:2000123	P	5	6	0	0	1
									endonuclease activity	GO:0004519	F	6	46	1	0	1		polysaccharide metabolic process	GO:0005976	P	5	66	1	0	1
									nuclease activity	GO:0004518	F	5	76	1	0	1		glycogen biosynthetic process	GO:0005978	P	7	11	0	0	1
									RNA polymerase activity	GO:0097747	F	4	38	0	0	1		glycogen metabolic process	GO:0005977	P	6	11	0	0	1
									S-succinyltransferase activity	GO:0016751	F	7	6	1	0	1		maintenance of protein localization in organelle	GO:0072595	P	5	11	1	0	1
									UDP-glucosyltransferase activity	GO:0035251	F	6	30	0	0	1		quinone metabolic process	GO:1901661	P	5	6	1	0	1
									chromatin binding	GO:0003682	F	3	77	0	0	1		quinone biosynthetic process	GO:1901663	P	6	6	1	0	1
									ribonuclease III activity	GO:0004525	F	6	23	1	0	1		intracellular protein transport	GO:0006886	P	5	79	0	0	1
									purine phosphoribosyltransferase activity	GO:0106130	F	6	12	0	0	1		Mo-molybdopterin cofactor metabolic process	GO:0019720	P	6	6	1	0	1
									S-formylglutathione hydrolase activity	GO:0018738	F	6	3	0	0	1		protein maturation	GO:0051604	P	5	27	0	0	1
									heme-copper terminal oxidase activity	GO:0015002	F	4	72	0	0	1		cellular response to abiotic stimulus	GO:0071214	P	4	9	0	0	1
									cyclic-nucleotide phosphodiesterase activity	GO:0004112	F	7	3	1	0	1		establishment of protein localization	GO:0045184	P	4	158	0	0	1
									translation regulator activity, nucleic acid binding	GO:0090079	F	3	166	2	0	1		maintenance of protein location	GO:0045185	P	4	11	1	0	1
									alpha-L-fucosidase activity	GO:0004560	F	7	8	0	0	1		cell wall polysaccharide biosynthetic process	GO:0070592	P	6	26	1	0	1
									thiolester hydrolase activity	GO:0016790	F	5	21	0	0	1		protein retention in ER lumen	GO:0006621	P	7	11	1	0	1
									phosphatase activity	GO:0016791	F	6	263	2	0	1		cellular response to radiation	GO:0071478	P	5	9	0	0	1
									nucleotidyltransferase activity	GO:0016779	F	5	70	0	0	1		regulation of immune response	GO:0050776	P	4	12	0	0	1
									cyclin-dependent protein serine/threonine kinase regulator activity	GO:0016538	F	6	15	0	0	1		fatty acid biosynthetic process	GO:0006633	P	6	37	0	0	1
									phosphotransferase activity, for other substituted phosphate groups	GO:0016780	F	5	8	0	0	1		fatty acid metabolic process	GO:0006631	P	5	70	0	0	1
									protein kinase regulator activity	GO:0019887	F	5	15	0	0	1		positive regulation of multicellular organismal process	GO:0051240	P	3	6	0	0	1
									S-adenosylmethionine-dependent methyltransferase activity	GO:0008757	F	6	52	0	0	1		attachment of GPI anchor to protein	GO:0016255	P	7	8	0	0	1
									dihydrolipoyllysine-residue succinyltransferase activity	GO:0004149	F	4	6	1	0	1		DNA methylation or demethylation	GO:0044728	P	7	21	1	0	1
									glutathione synthase activity	GO:0004363	F	6	11	1	0	1		intracellular transport	GO:0046907	P	4	90	0	0	1
									glycerol-3-phosphate dehydrogenase (quinone) activity	GO:0004368	F	6	3	1	0	1		protein folding	GO:0006457	P	3	54	0	0	1
									glycerol-3-phosphate dehydrogenase [NAD+] activity	GO:0004367	F	7	14	0	0	1		cell wall biogenesis	GO:0042546	P	4	64	1	0	1
									phospho-N-acetylmuramoyl-pentapeptide-transferase activity	GO:0008963	F	6	6	0	0	1		polyol metabolic process	GO:0019751	P	5	10	0	0	1
									glycogen (starch) synthase activity	GO:0004373	F	7	27	0	0	1		pteridine-containing compound metabolic process	GO:0042558	P	5	12	0	0	1
									glycogen debranching enzyme activity	GO:0004133	F	3	6	0	0	1		pteridine-containing compound biosynthetic process	GO:0042559	P	6	10	0	0	1
									4-alpha-glucanotransferase activity	GO:0004134	F	4	6	0	0	1		sphingolipid metabolic process	GO:0006665	P	5	7	0	0	1
									cytochrome-c oxidase activity	GO:0004129	F	5	72	0	0	1		intracellular receptor signaling pathway	GO:0030522	P	4	9	0	0	1
									proton transmembrane transporter activity	GO:0015078	F	7	181	0	0	1		gene silencing	GO:0016458	P	3	52	0	0	1
									amino acid kinase activity	GO:0019202	F	6	16	0	0	1		ceramide metabolic process	GO:0006672	P	6	7	0	0	1
									nucleobase-containing compound kinase activity	GO:0019205	F	6	64	0	0	1		peptidyl-lysine modification to peptidyl-hypusine	GO:0008612	P	4	9	0	0	1
									kinase regulator activity	GO:0019207	F	4	15	0	0	1		chromosome organization	GO:0051276	P	5	24	1	0	1
									GTPase regulator activity	GO:0030695	F	5	69	1	0	1		protein N-linked glycosylation	GO:0006487	P	6	2	0	0	1
									diphosphomevalonate decarboxylase activity	GO:0004163	F	6	6	0	0	1		carbohydrate biosynthetic process	GO:0016051	P	5	39	1	0	1
									protein heterodimerization activity	GO:0046982	F	5	61	0	0	1		carbohydrate catabolic process	GO:0016052	P	5	29	0	0	1
									chaperone binding	GO:0051087	F	4	6	1	0	1		organic acid biosynthetic process	GO:0016053	P	5	78	0	0	1
									carbonate dehydratase activity	GO:0004089	F	6	32	0	0	1		DNA metabolic process	GO:0006259	P	5	72	2	0	1
									catalase activity	GO:0004096	F	4	10	0	0	1		cellular component organization	GO:0016043	P	3	185	1	0	1
									catechol oxidase activity	GO:0004097	F	6	23	0	0	1		maintenance of protein location in cell	GO:0032507	P	4	11	1	0	1
									glucosyltransferase activity	GO:0046527	F	6	33	0	0	1		cellular amino acid biosynthetic process	GO:0008652	P	5	41	0	0	1
									phosphoric ester hydrolase activity	GO:0042578	F	5	296	3	0	1		maintenance of location	GO:0051235	P	3	16	1	0	1
									NAD binding	GO:0051287	F	5	15	0	0	1		regulation of multicellular organismal process	GO:0051239	P	3	9	0	0	1
									ATPase activator activity	GO:0001671	F	5	9	0	0	1		peptidyl-lysine modification	GO:0018205	P	8	9	0	0	1
									translation termination factor activity	GO:0008079	F	5	21	0	0	1		cell wall assembly	GO:0070726	P	5	38	0	0	1
									3-beta-hydroxy-delta5-steroid dehydrogenase activity	GO:0003854	F	6	29	0	0	1		cellular macromolecule localization	GO:0070727	P	4	96	1	0	1
									oxidoreductase activity, acting on the CH-OH group of donors, quinone or similar compound as acceptor	GO:0016901	F	5	3	1	0	1		protein localization	GO:0008104	P	4	172	1	0	1
									enzyme activator activity	GO:0008047	F	4	57	1	0	1		telomere organization	GO:0032200	P	6	15	1	0	1
									ribose-5-phosphate isomerase activity	GO:0004751	F	6	9	0	0	1		hemicellulose metabolic process	GO:0010410	P	6	26	1	0	1
									oxidoreductase activity, acting on paired donors, with incorporation or reduction of molecular oxygen, NAD(P)H as one donor, and incorporation of one atom of oxygen	GO:0016709	F	5	161	3	0	1		regulation of defense response	GO:0031347	P	5	12	0	0	1
									phosphoric diester hydrolase activity	GO:0008081	F	6	12	1	0	1		cellular protein localization	GO:0034613	P	5	96	1	0	1
									ubiquitin-like protein binding	GO:0032182	F	4	9	0	0	1		plant epidermis development	GO:0090558	P	5	6	0	0	1
																		response to light stimulus	GO:0009416	P	5	12	0	0	1
																		plant-type cell wall organization	GO:0009664	P	5	38	0	0	1
																		protein localization to endoplasmic reticulum	GO:0070972	P	7	17	1	0	1
																		RNA splicing	GO:0008380	P	7	79	0	0	1
																		molybdopterin cofactor metabolic process	GO:0043545	P	5	6	1	0	1
																		regulation of response to biotic stimulus	GO:0002831	P	4	12	0	0	1
																		cellulose microfibril organization	GO:0010215	P	6	38	0	0	1
																		nucleobase-containing compound catabolic process	GO:0034655	P	5	39	0	0	1
																		prosthetic group metabolic process	GO:0051189	P	5	6	1	0	1
																		cellular carbohydrate biosynthetic process	GO:0034637	P	5	37	1	0	1
																		cell wall macromolecule metabolic process	GO:0044036	P	4	26	1	0	1
																		regulation of response to stress	GO:0080134	P	4	15	0	0	1
																		cell wall macromolecule biosynthetic process	GO:0044038	P	5	26	1	0	1
																		indolalkylamine biosynthetic process	GO:0046219	P	7	14	0	0	1
																		organic hydroxy compound biosynthetic process	GO:1901617	P	5	10	0	0	1
																		glucan metabolic process	GO:0044042	P	6	11	0	0	1
																		protein localization to organelle	GO:0033365	P	6	26	1	0	1
																		glucan biosynthetic process	GO:0009250	P	7	11	0	0	1
																		cellular component macromolecule biosynthetic process	GO:0070589	P	4	26	1	0	1
																		glycosyl compound metabolic process	GO:1901657	P	5	15	0	0	1
																		plant-type cell wall assembly	GO:0071668	P	6	38	0	0	1
																		plant-type cell wall organization or biogenesis	GO:0071669	P	4	38	0	0	1
																		aromatic amino acid family biosynthetic process	GO:0009073	P	6	35	0	0	1
																		aromatic amino acid family metabolic process	GO:0009072	P	5	35	0	0	1
																		regulation of immune system process	GO:0002682	P	3	12	0	0	1
																		malate transport	GO:0015743	P	10	24	1	0	1
																		reproductive structure development	GO:0048608	P	4	38	1	0	1
																		polysaccharide catabolic process	GO:0000272	P	6	29	0	0	1
																		polysaccharide biosynthetic process	GO:0000271	P	6	37	1	0	1
																		cellular polysaccharide metabolic process	GO:0044264	P	5	37	1	0	1
																		response to metal ion	GO:0010038	P	5	8	1	0	1
																		response to inorganic substance	GO:0010035	P	4	40	1	0	1
																		C4-dicarboxylate transport	GO:0015740	P	9	24	1	0	1
																		energy derivation by oxidation of organic compounds	GO:0015980	P	4	29	0	0	1
																		organic hydroxy compound metabolic process	GO:1901615	P	4	16	0	0	1
																		alpha-amino acid metabolic process	GO:1901605	P	5	47	0	0	1
																		alpha-amino acid biosynthetic process	GO:1901607	P	6	41	0	0	1
																		regulation of multi-organism process	GO:0043900	P	3	12	0	0	1
																		anatomical structure homeostasis	GO:0060249	P	5	15	1	0	1
																		immune response	GO:0006955	P	3	12	0	0	1
																		coenzyme metabolic process	GO:0006732	P	5	22	2	0	1
																		oxidoreduction coenzyme metabolic process	GO:0006733	P	6	6	1	0	1
																		immune system process	GO:0002376	P	2	12	0	0	1
																		tetrahydrobiopterin biosynthetic process	GO:0006729	P	6	10	0	0	1
																		mRNA splicing, via spliceosome	GO:0000398	P	8	72	0	0	1
																		tryptophan biosynthetic process	GO:0000162	P	7	14	0	0	1
																		regulation of multicellular organismal development	GO:2000026	P	4	9	0	0	1
																		seed development	GO:0048316	P	4	35	1	0	1
																		developmental process involved in reproduction	GO:0003006	P	3	38	1	0	1
																		tetrahydrobiopterin metabolic process	GO:0046146	P	5	10	0	0	1
																		regulation of stomatal complex development	GO:2000038	P	5	6	0	0	1
																		Mo-molybdopterin cofactor biosynthetic process	GO:0006777	P	6	6	1	0	1
																		carboxylic acid biosynthetic process	GO:0046394	P	6	78	0	0	1
																		ubiquinone metabolic process	GO:0006743	P	6	6	1	0	1
																		ubiquinone biosynthetic process	GO:0006744	P	7	6	1	0	1
																		regulation of response to stimulus	GO:0048583	P	3	24	0	0	1
																		positive regulation of post-embryonic development	GO:0048582	P	4	6	0	0	1
																		alcohol biosynthetic process	GO:0046165	P	5	10	0	0	1
																		regulation of post-embryonic development	GO:0048580	P	4	9	0	0	1
																		organelle organization	GO:0006996	P	4	100	1	0	1
																		polyol biosynthetic process	GO:0046173	P	6	10	0	0	1
																		innate immune response	GO:0045087	P	4	12	0	0	1
																		regulation of innate immune response	GO:0045088	P	4	12	0	0	1
																		protein transport	GO:0015031	P	5	155	0	0	1
																		tryptophan metabolic process	GO:0006568	P	6	14	0	0	1
																		plant-type cell wall biogenesis	GO:0009832	P	5	38	0	0	1
																		cellular biogenic amine metabolic process	GO:0006576	P	6	17	0	0	1
																		indole-containing compound metabolic process	GO:0042430	P	5	14	0	0	1
																		flavonoid biosynthetic process	GO:0009813	P	5	18	0	0	1
																		DNA modification	GO:0006304	P	6	21	1	0	1
																		flavonoid metabolic process	GO:0009812	P	4	18	0	0	1
																		indole-containing compound biosynthetic process	GO:0042435	P	6	14	0	0	1
																		sulfur compound metabolic process	GO:0006790	P	4	47	2	0	1
																		DNA catabolic process	GO:0006308	P	6	10	0	0	1
																		DNA alkylation	GO:0006305	P	7	21	1	0	1
																		DNA methylation	GO:0006306	P	5	21	1	0	1
																		defense response, incompatible interaction	GO:0009814	P	5	12	0	0	1
																		cellular component assembly	GO:0022607	P	4	106	0	0	1
																		response to blue light	GO:0009637	P	6	9	0	0	1
																		response to abiotic stimulus	GO:0009628	P	3	36	0	0	1
																		systemic acquired resistance	GO:0009627	P	6	12	0	0	1
																		tissue development	GO:0009888	P	4	6	0	0	1
																		indolalkylamine metabolic process	GO:0006586	P	6	14	0	0	1
																		energy reserve metabolic process	GO:0006112	P	5	11	0	0	1
																		DNA-templated transcription, initiation	GO:0006352	P	7	30	0	0	1
																		cellular biogenic amine biosynthetic process	GO:0042401	P	7	17	0	0	1
																		amide transport	GO:0042886	P	6	155	0	0	1
																		embryo development	GO:0009790	P	4	35	1	0	1
																		embryo development ending in seed dormancy	GO:0009793	P	4	35	1	0	1
																		DNA catabolic process, endonucleolytic	GO:0000737	P	7	10	0	0	1
																		post-embryonic development	GO:0009791	P	3	44	1	0	1
																		response to radiation	GO:0009314	P	4	12	0	0	1
																		positive regulation of developmental process	GO:0051094	P	3	6	0	0	1
																		amine biosynthetic process	GO:0009309	P	6	17	0	0	1
																		amine metabolic process	GO:0009308	P	5	17	0	0	1
																		monocarboxylic acid metabolic process	GO:0032787	P	7	73	0	0	1
																		telomere maintenance	GO:0000723	P	6	15	1	0	1
																		blue light signaling pathway	GO:0009785	P	5	9	0	0	1
																		cellular amine metabolic process	GO:0044106	P	5	17	0	0	1
																		nucleoside metabolic process	GO:0009116	P	5	15	0	0	1
																		generation of precursor metabolites and energy	GO:0006091	P	4	53	0	0	1
																		cellular polysaccharide biosynthetic process	GO:0033692	P	6	37	1	0	1
																		alcohol metabolic process	GO:0006066	P	4	16	0	0	1
																		regulation of response to external stimulus	GO:0032101	P	4	12	0	0	1
																		cellular glucan metabolic process	GO:0006073	P	6	11	0	0	1
																		coenzyme biosynthetic process	GO:0009108	P	6	22	2	0	1
																		cell wall polysaccharide metabolic process	GO:0010383	P	5	26	1	0	1
																		positive regulation of biological process	GO:0048518	P	2	15	0	0	1
																		xylan biosynthetic process	GO:0045492	P	7	26	1	0	1
																		xylan metabolic process	GO:0045491	P	7	26	1	0	1
																		maintenance of protein localization in endoplasmic reticulum	GO:0035437	P	6	11	1	0	1
																		fruit development	GO:0010154	P	5	35	1	0	1
																		sulfate assimilation	GO:0000103	P	5	16	1	0	1
																		peptide transport	GO:0015833	P	6	155	0	0	1
																		cell wall organization or biogenesis	GO:0071554	P	3	64	1	0	1
																		cell wall organization	GO:0071555	P	4	38	0	0	1
																		regulation of systemic acquired resistance	GO:0010112	P	5	12	0	0	1
																		stomatal complex development	GO:0010374	P	4	6	0	0	1
																		nucleobase-containing small molecule metabolic process	GO:0055086	P	4	53	0	0	1
																		extracellular matrix organization	GO:0030198	P	5	38	0	0	1
																		gene silencing by RNA	GO:0031047	P	4	52	0	0	1
																		diol biosynthetic process	GO:0034312	P	7	10	0	0	1
																		diol metabolic process	GO:0034311	P	6	10	0	0	1
																		RNA splicing, via transesterification reactions with bulged adenosine as nucleophile	GO:0000377	P	9	72	0	0	1
																		cellular ketone metabolic process	GO:0042180	P	4	6	1	0	1
																		ketone biosynthetic process	GO:0042181	P	5	6	1	0	1
																		cell redox homeostasis	GO:0045454	P	4	105	2	0	1
																		system development	GO:0048731	P	4	38	1	0	1
																		cellular response to environmental stimulus	GO:0104004	P	4	9	0	0	1
																		external encapsulating structure organization	GO:0045229	P	4	38	0	0	1
																		RNA splicing, via transesterification reactions	GO:0000375	P	8	72	0	0	1
																		extracellular structure organization	GO:0043062	P	4	38	0	0	1

## Sheet: bi.si.D
Term Name	GOID	Term Type	Depth	cnt(reference)	cnt(bi.si.down)	fsh(bi.si.down)		Term Name	GOID	Term Type	Depth	cnt(reference)	cnt(bi.si.down)	fsh(bi.si.down)		Term Name	GOID	Term Type	Depth	cnt(reference)	cnt(bi.si.down)	fsh(bi.si.down)
extracellular region	GO:0005576	C	3	367	15	0.0189059		catalytic activity	GO:0003824	F	2	19707	570	1.33795e-13		regulation of immune response	GO:0050776	P	4	12	8	2.72412e-11
cis-Golgi network	GO:0005801	C	5	3	1	0.0653589		hydrolase activity, hydrolyzing O-glycosyl compounds	GO:0004553	F	5	1139	67	1.30401e-12		regulation of defense response	GO:0031347	P	5	12	8	2.72412e-11
SAGA complex	GO:0000124	C	5	3	1	0.0653589		hydrolase activity, acting on glycosyl bonds	GO:0016798	F	4	1145	67	1.64821e-12		regulation of response to biotic stimulus	GO:0002831	P	4	12	8	2.72412e-11
chloroplast	GO:0009507	C	5	26	2	0.113517		acid phosphatase activity	GO:0003993	F	7	126	16	2.44174e-08		regulation of immune system process	GO:0002682	P	3	12	8	2.72412e-11
plastid	GO:0009536	C	4	26	2	0.113517		hydrolase activity	GO:0016787	F	3	4389	153	3.31539e-08		regulation of multi-organism process	GO:0043900	P	3	12	8	2.72412e-11
Golgi apparatus	GO:0005794	C	4	35	2	0.183014		methyltransferase activity	GO:0008168	F	5	485	30	7.16547e-07		immune response	GO:0006955	P	3	12	8	2.72412e-11
integral component of membrane	GO:0016021	C	4	889	24	0.195964		transferase activity, transferring one-carbon groups	GO:0016741	F	4	496	30	1.13556e-06		immune system process	GO:0002376	P	2	12	8	2.72412e-11
intrinsic component of membrane	GO:0031224	C	3	892	24	0.200358		asparagine synthase (glutamine-hydrolyzing) activity	GO:0004066	F	6	17	6	1.21367e-06		innate immune response	GO:0045087	P	4	12	8	2.72412e-11
SAGA-type complex	GO:0070461	C	5	14	1	0.270546		protein dimerization activity	GO:0046983	F	4	665	34	9.0567e-06		regulation of innate immune response	GO:0045088	P	4	12	8	2.72412e-11
signal recognition particle, endoplasmic reticulum targeting	GO:0005786	C	5	15	1	0.2868		phosphoric ester hydrolase activity	GO:0042578	F	5	296	20	1.37149e-05		defense response, incompatible interaction	GO:0009814	P	5	12	8	2.72412e-11
signal recognition particle	GO:0048500	C	4	15	1	0.2868		hydroxymethylglutaryl-CoA reductase (NADPH) activity	GO:0004420	F	6	9	4	2.82706e-05		systemic acquired resistance	GO:0009627	P	6	12	8	2.72412e-11
acetyltransferase complex	GO:1902493	C	5	17	1	0.318232		phosphatase activity	GO:0016791	F	6	263	18	3.05965e-05		regulation of response to external stimulus	GO:0032101	P	4	12	8	2.72412e-11
protein acetyltransferase complex	GO:0031248	C	3	17	1	0.318232		ADP binding	GO:0043531	F	5	2023	73	4.97824e-05		regulation of systemic acquired resistance	GO:0010112	P	5	12	8	2.72412e-11
histone acetyltransferase complex	GO:0000123	C	4	17	1	0.318232		hydrolase activity, acting on ester bonds	GO:0016788	F	4	945	39	0.000221602		regulation of response to stress	GO:0080134	P	4	15	8	3.3364e-10
Golgi membrane	GO:0000139	C	5	26	1	0.443398		oxidoreductase activity, acting on the CH-OH group of donors, NAD or NADP as acceptor	GO:0016616	F	5	135	11	0.000233925		lipid transport	GO:0006869	P	5	120	17	1.64509e-09
nuclear pore	GO:0005643	C	3	30	1	0.491385		carbon-nitrogen ligase activity, with glutamine as amido-N-donor	GO:0016884	F	5	40	6	0.000242984		lipid localization	GO:0010876	P	4	125	17	3.11791e-09
peptidase complex	GO:1905368	C	4	31	1	0.502721		oxidoreductase activity, acting on CH-OH group of donors	GO:0016614	F	4	160	12	0.000268529		regulation of response to stimulus	GO:0048583	P	3	24	8	3.18959e-08
nuclear envelope	GO:0005635	C	4	33	1	0.524642		protochlorophyllide reductase activity	GO:0016630	F	6	7	3	0.000361177		defense response to other organism	GO:0098542	P	4	50	9	1.45415e-06
endomembrane system	GO:0012505	C	3	191	4	0.617641		ligase activity, forming carbon-nitrogen bonds	GO:0016879	F	4	107	9	0.000672009		response to biotic stimulus	GO:0009607	P	3	50	9	1.45415e-06
ribonucleoprotein complex	GO:1990904	C	3	44	1	0.629041		oxidoreductase activity	GO:0016491	F	3	3607	109	0.000888269		response to external stimulus	GO:0009605	P	3	50	9	1.45415e-06
endoplasmic reticulum	GO:0005783	C	4	54	1	0.703922		sulfotransferase activity	GO:0008146	F	5	142	10	0.0013715		response to external biotic stimulus	GO:0043207	P	4	50	9	1.45415e-06
external encapsulating structure	GO:0030312	C	3	66	1	0.774118		glutathione synthase activity	GO:0004363	F	6	11	3	0.00159259		response to other organism	GO:0051707	P	3	50	9	1.45415e-06
plasma membrane	GO:0005886	C	4	66	1	0.774118		ligase activity	GO:0016874	F	3	150	10	0.00206148		chlorophyll metabolic process	GO:0015994	P	6	19	5	4.88592e-05
cell wall	GO:0005618	C	4	66	1	0.774118		transferase activity, transferring sulfur-containing groups	GO:0016782	F	4	151	10	0.0021645		polysaccharide metabolic process	GO:0005976	P	5	66	8	0.000108853
nucleoplasm	GO:0005654	C	3	68	1	0.78408		ion binding	GO:0043167	F	3	7313	196	0.00377303		macromolecule localization	GO:0033036	P	3	297	18	0.000144659
cell cortex	GO:0005938	C	4	152	2	0.85497		metal ion binding	GO:0046872	F	5	3628	105	0.00410374		chlorophyll catabolic process	GO:0015996	P	5	13	4	0.000149371
exocyst	GO:0000145	C	4	152	2	0.85497		cation binding	GO:0043169	F	4	3628	105	0.00410374		pigment catabolic process	GO:0046149	P	4	13	4	0.000149371
cell periphery	GO:0071944	C	3	284	4	0.879024		diacylglycerol O-acyltransferase activity	GO:0004144	F	8	52	5	0.00595781		porphyrin-containing compound catabolic process	GO:0006787	P	6	13	4	0.000149371
vesicle tethering complex	GO:0099023	C	3	163	2	0.8805		phosphotransferase activity, carboxyl group as acceptor	GO:0016774	F	5	33	4	0.00600265		tetrapyrrole catabolic process	GO:0033015	P	6	13	4	0.000149371
bounding membrane of organelle	GO:0098588	C	5	96	1	0.88519		acylglycerol O-acyltransferase activity	GO:0016411	F	7	54	5	0.00699106		multi-organism process	GO:0051704	P	2	92	9	0.000218893
nuclear lumen	GO:0031981	C	5	96	1	0.88519		glutaminyl-peptide cyclotransferase activity	GO:0016603	F	5	6	2	0.00700967		response to stress	GO:0006950	P	3	599	28	0.000238468
membrane	GO:0016020	C	3	2191	41	0.891766		acetylglutamate kinase activity	GO:0003991	F	6	6	2	0.00700967		porphyrin-containing compound metabolic process	GO:0006778	P	5	26	5	0.000242818
transferase complex	GO:1990234	C	4	122	1	0.93615		transferase activity, transferring amino-acyl groups	GO:0016755	F	4	6	2	0.00700967		defense response	GO:0006952	P	4	369	19	0.000732651
intracellular organelle lumen	GO:0070013	C	4	123	1	0.937575		chaperone binding	GO:0051087	F	4	6	2	0.00700967		cofactor catabolic process	GO:0051187	P	5	21	4	0.00108468
membrane-enclosed lumen	GO:0031974	C	3	123	1	0.937575		ribokinase activity	GO:0004747	F	6	20	3	0.00947771		cofactor metabolic process	GO:0051186	P	4	72	7	0.00112239
organelle lumen	GO:0043233	C	4	123	1	0.937575		hydroxyethylthiazole kinase activity	GO:0004417	F	6	8	2	0.0127027		tetrapyrrole metabolic process	GO:0033013	P	5	36	5	0.00115758
cytoplasm	GO:0005737	C	3	658	9	0.957788		oxidoreductase activity, acting on the CH-CH group of donors, NAD or NADP as acceptor	GO:0016628	F	5	25	3	0.0176124		lipid metabolic process	GO:0006629	P	4	708	29	0.00148552
envelope	GO:0031975	C	3	153	1	0.96829		DNA-binding transcription factor activity	GO:0003700	F	3	781	27	0.017878		pigment metabolic process	GO:0042440	P	3	38	5	0.00148572
organelle envelope	GO:0031967	C	4	153	1	0.96829		oxidoreductase activity, acting on the CH-CH group of donors	GO:0016627	F	4	70	5	0.0200427		response to stimulus	GO:0050896	P	2	1435	49	0.0024779
catalytic complex	GO:1902494	C	3	219	1	0.992862		O-acyltransferase activity	GO:0008374	F	6	71	5	0.0211775		organic substance transport	GO:0071702	P	5	386	18	0.00293039
cellular anatomical entity	GO:0110165	C	2	4312	73	0.995374		transcription regulator activity	GO:0140110	F	2	904	30	0.0215533		carbohydrate catabolic process	GO:0016052	P	5	29	4	0.00373765
organelle membrane	GO:0031090	C	4	245	1	0.996034		iron ion binding	GO:0005506	F	7	1630	49	0.0228828		polysaccharide catabolic process	GO:0000272	P	6	29	4	0.00373765
protein-DNA complex	GO:0032993	C	3	596	5	0.99725		acid-amino acid ligase activity	GO:0016881	F	5	28	3	0.0238845		drug transmembrane transport	GO:0006855	P	6	224	12	0.00476548
nucleosome	GO:0000786	C	4	596	5	0.99725		phosphoric diester hydrolase activity	GO:0008081	F	6	12	2	0.0282287		response to drug	GO:0042493	P	4	224	12	0.00476548
DNA packaging complex	GO:0044815	C	3	602	5	0.997509		chitinase activity	GO:0004568	F	6	77	5	0.0288638		drug transport	GO:0015893	P	5	224	12	0.00476548
chromatin	GO:0000785	C	3	611	5	0.997855		magnesium ion transmembrane transporter activity	GO:0015095	F	7	33	3	0.0366689		biological_process	GO:0008150	P	1	8180	215	0.0057325
intracellular membrane-bounded organelle	GO:0043231	C	4	820	8	0.997857		glycerol-3-phosphate dehydrogenase [NAD(P)+] activity	GO:0047952	F	6	14	2	0.037798		cellular carbohydrate biosynthetic process	GO:0034637	P	5	37	4	0.00903322
nucleus	GO:0005634	C	5	495	3	0.998944		glycerol-3-phosphate dehydrogenase [NAD+] activity	GO:0004367	F	7	14	2	0.037798		polysaccharide biosynthetic process	GO:0000271	P	6	37	4	0.00903322
cellular_component	GO:0005575	C	1	4546	73	0.999116		transition metal ion binding	GO:0046914	F	6	2542	70	0.0422691		cellular polysaccharide metabolic process	GO:0044264	P	5	37	4	0.00903322
chromosome	GO:0005694	C	5	670	5	0.999209		transferase activity, transferring acyl groups	GO:0016746	F	4	772	25	0.04254		cellular polysaccharide biosynthetic process	GO:0033692	P	6	37	4	0.00903322
membrane-bounded organelle	GO:0043227	C	4	889	8	0.999241		arylformamidase activity	GO:0004061	F	6	15	2	0.0429809		carbohydrate biosynthetic process	GO:0016051	P	5	39	4	0.0108638
non-membrane-bounded organelle	GO:0043228	C	4	726	5	0.999701		serine-type exopeptidase activity	GO:0070008	F	7	211	9	0.0480361		cell wall polysaccharide biosynthetic process	GO:0070592	P	6	26	3	0.0195862
intracellular non-membrane-bounded organelle	GO:0043232	C	4	726	5	0.999701		serine-type carboxypeptidase activity	GO:0004185	F	8	211	9	0.0480361		hemicellulose metabolic process	GO:0010410	P	6	26	3	0.0195862
intracellular organelle	GO:0043229	C	3	1518	13	0.99999		amino acid kinase activity	GO:0019202	F	6	16	2	0.0484104		cell wall macromolecule metabolic process	GO:0044036	P	4	26	3	0.0195862
organelle	GO:0043226	C	3	1587	13	0.999996		hydrolase activity, acting on carbon-nitrogen (but not peptide) bonds	GO:0016810	F	4	92	5	0.0550353		cell wall macromolecule biosynthetic process	GO:0044038	P	5	26	3	0.0195862
protein-containing complex	GO:0032991	C	2	1535	10	1		carboxypeptidase activity	GO:0004180	F	7	217	9	0.0554333		cellular component macromolecule biosynthetic process	GO:0070589	P	4	26	3	0.0195862
intracellular	GO:0005622	C	2	2395	17	1		serine-type endopeptidase inhibitor activity	GO:0004867	F	7	323	12	0.0601012		cell wall polysaccharide metabolic process	GO:0010383	P	5	26	3	0.0195862
transferase complex, transferring phosphorus-containing groups	GO:0061695	C	5	52	0	1		magnesium ion binding	GO:0000287	F	6	361	13	0.0631675		xylan biosynthetic process	GO:0045492	P	7	26	3	0.0195862
translocon complex	GO:0071256	C	4	6	0	1		endopeptidase inhibitor activity	GO:0004866	F	6	433	15	0.0635358		xylan metabolic process	GO:0045491	P	7	26	3	0.0195862
mitochondrial matrix	GO:0005759	C	5	27	0	1		peptidase inhibitor activity	GO:0030414	F	5	433	15	0.0635358		cellular carbohydrate metabolic process	GO:0044262	P	4	74	5	0.0248301
mitochondrial envelope	GO:0005740	C	5	120	0	1		peptidase regulator activity	GO:0061134	F	4	433	15	0.0635358		pteridine-containing compound metabolic process	GO:0042558	P	5	12	2	0.0282287
mitochondrial inner membrane	GO:0005743	C	6	74	0	1		endopeptidase regulator activity	GO:0061135	F	5	433	15	0.0635358		aromatic compound catabolic process	GO:0019439	P	5	52	4	0.0285408
mitochondrion	GO:0005739	C	4	173	0	1		homogentisate 1,2-dioxygenase activity	GO:0004411	F	6	3	1	0.0653589		cellular nitrogen compound catabolic process	GO:0044270	P	5	55	4	0.0341455
rough endoplasmic reticulum	GO:0005791	C	5	6	0	1		protein-N-terminal asparagine amidohydrolase activity	GO:0008418	F	6	3	1	0.0653589		organic cyclic compound catabolic process	GO:1901361	P	5	55	4	0.0341455
endoplasmic reticulum membrane	GO:0005789	C	5	75	0	1		phosphomevalonate kinase activity	GO:0004631	F	6	3	1	0.0653589		heterocycle catabolic process	GO:0046700	P	5	55	4	0.0341455
RISC complex	GO:0016442	C	5	4	0	1		S-formylglutathione hydrolase activity	GO:0018738	F	6	3	1	0.0653589		metabolic process	GO:0008152	P	2	4942	128	0.0430298
Sec61 translocon complex	GO:0005784	C	5	6	0	1		cyclic-nucleotide phosphodiesterase activity	GO:0004112	F	7	3	1	0.0653589		protein N-linked glycosylation	GO:0006487	P	6	2	1	0.0440612
membrane protein complex	GO:0098796	C	3	428	0	1		glycerol-3-phosphate dehydrogenase (quinone) activity	GO:0004368	F	6	3	1	0.0653589		cell wall biogenesis	GO:0042546	P	4	64	4	0.0545306
photosystem II	GO:0009523	C	5	227	0	1		oxidoreductase activity, acting on the CH-OH group of donors, quinone or similar compound as acceptor	GO:0016901	F	5	3	1	0.0653589		cell wall organization or biogenesis	GO:0071554	P	3	64	4	0.0545306
photosystem I	GO:0009522	C	5	68	0	1		exopeptidase activity	GO:0008238	F	6	266	10	0.0762367		developmental process	GO:0032502	P	2	71	4	0.0740432
photosystem	GO:0009521	C	4	310	0	1		calcium ion binding	GO:0005509	F	6	563	18	0.0829268		multicellular organism development	GO:0007275	P	3	71	4	0.0740432
RNA polymerase II transcription factor complex	GO:0090575	C	5	61	0	1		adenyl ribonucleotide binding	GO:0032559	F	6	3373	87	0.0891523		anatomical structure development	GO:0048856	P	3	71	4	0.0740432
RNAi effector complex	GO:0031332	C	4	4	0	1		transferase activity, transferring acyl groups other than amino-acyl groups	GO:0016747	F	5	763	23	0.0915523		carbohydrate metabolic process	GO:0005975	P	4	233	9	0.0786165
DNA-directed RNA polymerase complex	GO:0000428	C	4	52	0	1		adenyl nucleotide binding	GO:0030554	F	6	3381	87	0.0927271		DNA methylation or demethylation	GO:0044728	P	7	21	2	0.0788
endopeptidase complex	GO:1905369	C	5	13	0	1		phospholipase activity	GO:0004620	F	6	24	2	0.0991973		DNA modification	GO:0006304	P	6	21	2	0.0788
phosphopyruvate hydratase complex	GO:0000015	C	4	15	0	1		purine ribonucleotide binding	GO:0032555	F	5	3576	91	0.105204		DNA alkylation	GO:0006305	P	7	21	2	0.0788
cytoskeleton	GO:0005856	C	5	30	0	1		oxidoreductase activity, acting on the CH-CH group of donors, iron-sulfur protein as acceptor	GO:0016636	F	5	5	1	0.106542		DNA methylation	GO:0006306	P	5	21	2	0.0788
transcription factor TFIIA complex	GO:0005672	C	5	22	0	1		red chlorophyll catabolite reductase activity	GO:0051743	F	6	5	1	0.106542		coenzyme metabolic process	GO:0006732	P	5	22	2	0.0854412
transcription factor complex	GO:0005667	C	3	61	0	1		purine nucleotide binding	GO:0017076	F	5	3584	91	0.109116		coenzyme biosynthetic process	GO:0009108	P	6	22	2	0.0854412
rough endoplasmic reticulum membrane	GO:0030867	C	6	6	0	1		tetrapyrrole binding	GO:0046906	F	4	26	2	0.113517		response to chemical	GO:0042221	P	3	573	18	0.0937667
integral component of plasma membrane	GO:0005887	C	5	10	0	1		heme binding	GO:0020037	F	4	26	2	0.113517		macromolecule methylation	GO:0043414	P	4	78	4	0.096598
RNA polymerase II, holoenzyme	GO:0016591	C	4	48	0	1		isomerase activity	GO:0016853	F	3	148	6	0.114249		cofactor biosynthetic process	GO:0051188	P	5	51	3	0.104874
RNA polymerase complex	GO:0030880	C	3	52	0	1		manganese ion binding	GO:0030145	F	7	255	9	0.118825		methylation	GO:0032259	P	3	84	4	0.118174
organelle inner membrane	GO:0019866	C	5	77	0	1		phosphogluconate dehydrogenase (decarboxylating) activity	GO:0004616	F	6	27	2	0.120864		protein methylation	GO:0006479	P	5	27	2	0.120864
mitochondrial membrane	GO:0031966	C	5	120	0	1		ribonucleotide binding	GO:0032553	F	4	3609	91	0.121972		protein alkylation	GO:0008213	P	7	27	2	0.120864
nuclear transcription factor complex	GO:0044798	C	4	61	0	1		transferase activity	GO:0016740	F	3	8128	196	0.124527		quinone metabolic process	GO:1901661	P	5	6	1	0.126449
proteasome complex	GO:0000502	C	3	13	0	1		homoserine kinase activity	GO:0004413	F	6	6	1	0.126449		quinone biosynthetic process	GO:1901663	P	6	6	1	0.126449
intrinsic component of plasma membrane	GO:0031226	C	4	13	0	1		phosphoserine phosphatase activity	GO:0004647	F	7	6	1	0.126449		Mo-molybdopterin cofactor metabolic process	GO:0019720	P	6	6	1	0.126449
nuclear outer membrane-endoplasmic reticulum membrane network	GO:0042175	C	4	75	0	1		intramolecular oxidoreductase activity, transposing C=C bonds	GO:0016863	F	5	6	1	0.126449		molybdopterin cofactor metabolic process	GO:0043545	P	5	6	1	0.126449
thylakoid	GO:0009579	C	3	331	0	1		isopentenyl-diphosphate delta-isomerase activity	GO:0004452	F	6	6	1	0.126449		prosthetic group metabolic process	GO:0051189	P	5	6	1	0.126449
cytosol	GO:0005829	C	3	26	0	1		mRNA guanylyltransferase activity	GO:0004484	F	8	6	1	0.126449		chlorophyll biosynthetic process	GO:0015995	P	5	6	1	0.126449
nuclear DNA-directed RNA polymerase complex	GO:0055029	C	5	52	0	1		guanylyltransferase activity	GO:0070568	F	6	6	1	0.126449		oxidoreduction coenzyme metabolic process	GO:0006733	P	6	6	1	0.126449
photosynthetic membrane	GO:0034357	C	4	310	0	1		RNA guanylyltransferase activity	GO:0008192	F	7	6	1	0.126449		Mo-molybdopterin cofactor biosynthetic process	GO:0006777	P	6	6	1	0.126449
								phosphatidylserine decarboxylase activity	GO:0004609	F	6	6	1	0.126449		ubiquinone metabolic process	GO:0006743	P	6	6	1	0.126449
								succinyltransferase activity	GO:0016748	F	6	6	1	0.126449		ubiquinone biosynthetic process	GO:0006744	P	7	6	1	0.126449
								S-succinyltransferase activity	GO:0016751	F	7	6	1	0.126449		cellular ketone metabolic process	GO:0042180	P	4	6	1	0.126449
								dihydrolipoyllysine-residue succinyltransferase activity	GO:0004149	F	4	6	1	0.126449		ketone biosynthetic process	GO:0042181	P	5	6	1	0.126449
								phospho-N-acetylmuramoyl-pentapeptide-transferase activity	GO:0008963	F	6	6	1	0.126449		localization	GO:0051179	P	2	1568	42	0.12903
								diphosphomevalonate decarboxylase activity	GO:0004163	F	6	6	1	0.126449		transport	GO:0006810	P	4	1546	41	0.145891
								steroid dehydrogenase activity, acting on the CH-OH group of donors, NAD or NADP as acceptor	GO:0033764	F	5	29	2	0.135888		sphingolipid metabolic process	GO:0006665	P	5	7	1	0.145912
								3-beta-hydroxy-delta5-steroid dehydrogenase activity	GO:0003854	F	6	29	2	0.135888		ceramide metabolic process	GO:0006672	P	6	7	1	0.145912
								carbohydrate derivative binding	GO:0097367	F	3	3637	91	0.137515		establishment of localization	GO:0051234	P	3	1549	41	0.148654
								intramolecular oxidoreductase activity	GO:0016860	F	4	30	2	0.143548		organic substance catabolic process	GO:1901575	P	4	308	10	0.152936
								lipase activity	GO:0016298	F	5	30	2	0.143548		attachment of GPI anchor to protein	GO:0016255	P	7	8	1	0.164942
								O-methyltransferase activity	GO:0008171	F	6	30	2	0.143548		response to metal ion	GO:0010038	P	5	8	1	0.164942
								phosphoglycerate dehydrogenase activity	GO:0004617	F	6	7	1	0.145912		seed development	GO:0048316	P	4	35	2	0.183014
								hydrolase activity, acting on carbon-nitrogen (but not peptide) bonds, in linear amides	GO:0016811	F	5	61	3	0.154875		embryo development	GO:0009790	P	4	35	2	0.183014
								steroid dehydrogenase activity	GO:0016229	F	4	32	2	0.159123		embryo development ending in seed dormancy	GO:0009793	P	4	35	2	0.183014
								carbonate dehydratase activity	GO:0004089	F	6	32	2	0.159123		fruit development	GO:0010154	P	5	35	2	0.183014
								carbohydrate kinase activity	GO:0019200	F	6	62	3	0.160231		cellular response to light stimulus	GO:0071482	P	6	9	1	0.183548
								lipid transporter activity	GO:0005319	F	3	8	1	0.164942		cellular response to blue light	GO:0071483	P	7	9	1	0.183548
								fucosidase activity	GO:0015928	F	6	8	1	0.164942		cellular response to abiotic stimulus	GO:0071214	P	4	9	1	0.183548
								phosphoethanolamine N-methyltransferase activity	GO:0000234	F	7	8	1	0.164942		cellular response to radiation	GO:0071478	P	5	9	1	0.183548
								alpha-L-fucosidase activity	GO:0004560	F	7	8	1	0.164942		intracellular receptor signaling pathway	GO:0030522	P	4	9	1	0.183548
								phosphotransferase activity, for other substituted phosphate groups	GO:0016780	F	5	8	1	0.164942		response to blue light	GO:0009637	P	6	9	1	0.183548
								anion binding	GO:0043168	F	4	3685	91	0.166981		blue light signaling pathway	GO:0009785	P	5	9	1	0.183548
								carboxy-lyase activity	GO:0016831	F	5	33	2	0.167024		cellular response to environmental stimulus	GO:0104004	P	4	9	1	0.183548
								phosphatidylinositol phospholipase C activity	GO:0004435	F	8	9	1	0.183548		organic substance metabolic process	GO:0071704	P	3	3157	78	0.18692
								ubiquitin binding	GO:0043130	F	5	9	1	0.183548		catabolic process	GO:0009056	P	3	329	10	0.201893
								phospholipase C activity	GO:0004629	F	7	9	1	0.183548		reproductive system development	GO:0061458	P	5	38	2	0.207376
								adenine phosphoribosyltransferase activity	GO:0003999	F	7	9	1	0.183548		reproductive structure development	GO:0048608	P	4	38	2	0.207376
								ribose-5-phosphate isomerase activity	GO:0004751	F	6	9	1	0.183548		developmental process involved in reproduction	GO:0003006	P	3	38	2	0.207376
								ubiquitin-like protein binding	GO:0032182	F	4	9	1	0.183548		system development	GO:0048731	P	4	38	2	0.207376
								N-acetyltransferase activity	GO:0008080	F	7	103	4	0.19783		cellular macromolecule biosynthetic process	GO:0034645	P	5	534	15	0.215841
								aspartate kinase activity	GO:0004072	F	6	10	1	0.20174		DNA metabolic process	GO:0006259	P	5	72	3	0.216459
								catalase activity	GO:0004096	F	4	10	1	0.20174		maintenance of location in cell	GO:0051651	P	3	11	1	0.219527
								N-acyltransferase activity	GO:0016410	F	6	106	4	0.211661		glycogen biosynthetic process	GO:0005978	P	7	11	1	0.219527
								nucleoside phosphate binding	GO:1901265	F	4	4035	97	0.231465		glycogen metabolic process	GO:0005977	P	6	11	1	0.219527
								nucleotide binding	GO:0000166	F	4	4035	97	0.231465		maintenance of protein localization in organelle	GO:0072595	P	5	11	1	0.219527
								dioxygenase activity	GO:0051213	F	4	75	3	0.234071		maintenance of protein location	GO:0045185	P	4	11	1	0.219527
								oxidoreductase activity, acting on single donors with incorporation of molecular oxygen, incorporation of two atoms of oxygen	GO:0016702	F	5	75	3	0.234071		protein retention in ER lumen	GO:0006621	P	7	11	1	0.219527
								acetyltransferase activity	GO:0016407	F	6	111	4	0.235276		maintenance of protein location in cell	GO:0032507	P	4	11	1	0.219527
								purine phosphoribosyltransferase activity	GO:0106130	F	6	12	1	0.236917		glucan metabolic process	GO:0044042	P	6	11	1	0.219527
								small molecule binding	GO:0036094	F	3	4051	97	0.243722		glucan biosynthetic process	GO:0009250	P	7	11	1	0.219527
								methionine adenosyltransferase activity	GO:0004478	F	5	13	1	0.253921		energy reserve metabolic process	GO:0006112	P	5	11	1	0.219527
								hydrolase activity, acting on carbon-nitrogen (but not peptide) bonds, in linear amidines	GO:0016813	F	5	13	1	0.253921		cellular glucan metabolic process	GO:0006073	P	6	11	1	0.219527
								intramolecular transferase activity	GO:0016866	F	4	80	3	0.263931		maintenance of protein localization in endoplasmic reticulum	GO:0035437	P	6	11	1	0.219527
								carbon-carbon lyase activity	GO:0016830	F	4	45	2	0.265167		response to light stimulus	GO:0009416	P	5	12	1	0.236917
								S-acyltransferase activity	GO:0016417	F	6	14	1	0.270546		response to radiation	GO:0009314	P	4	12	1	0.236917
								ribonuclease inhibitor activity	GO:0008428	F	5	14	1	0.270546		macromolecule biosynthetic process	GO:0009059	P	5	546	15	0.240384
								RNA-directed 5'-3' RNA polymerase activity	GO:0003968	F	6	14	1	0.270546		multicellular organismal process	GO:0032501	P	2	113	4	0.244893
								dolichyl-diphosphooligosaccharide-protein glycotransferase activity	GO:0004579	F	7	14	1	0.270546		porphyrin-containing compound biosynthetic process	GO:0006779	P	6	13	1	0.253921
								metal ion transmembrane transporter activity	GO:0046873	F	6	198	6	0.280685		post-embryonic development	GO:0009791	P	3	44	2	0.256876
								actin binding	GO:0003779	F	5	121	4	0.284128		membrane lipid metabolic process	GO:0006643	P	5	46	2	0.273458
								phospholipase A2 activity	GO:0004623	F	6	15	1	0.2868		sulfur compound metabolic process	GO:0006790	P	4	47	2	0.281745
								cytoskeletal protein binding	GO:0008092	F	4	127	4	0.314125		telomere organization	GO:0032200	P	6	15	1	0.2868
								phosphoglycerate kinase activity	GO:0004618	F	6	17	1	0.318232		anatomical structure homeostasis	GO:0060249	P	5	15	1	0.2868
								lyase activity	GO:0016829	F	3	169	5	0.324789		telomere maintenance	GO:0000723	P	6	15	1	0.2868
								oxidoreductase activity, acting on single donors with incorporation of molecular oxygen	GO:0016701	F	4	91	3	0.330801		macromolecule glycosylation	GO:0043413	P	4	123	4	0.294086
								racemase and epimerase activity	GO:0016854	F	4	18	1	0.333424		protein glycosylation	GO:0006486	P	5	123	4	0.294086
								racemase and epimerase activity, acting on carbohydrates and derivatives	GO:0016857	F	5	18	1	0.333424		glycosylation	GO:0070085	P	3	123	4	0.294086
								lactoylglutathione lyase activity	GO:0004462	F	5	18	1	0.333424		glycoprotein biosynthetic process	GO:0009101	P	6	123	4	0.294086
								UDP-glucose 4-epimerase activity	GO:0003978	F	6	18	1	0.333424		glycoprotein metabolic process	GO:0009100	P	5	123	4	0.294086
								carbon-sulfur lyase activity	GO:0016846	F	4	18	1	0.333424		maintenance of location	GO:0051235	P	3	16	1	0.302693
								cysteine-type endopeptidase inhibitor activity	GO:0004869	F	7	94	3	0.349091		sulfate assimilation	GO:0000103	P	5	16	1	0.302693
								oxidoreductase activity, acting on peroxide as acceptor	GO:0016684	F	4	766	19	0.349525		protein localization to endoplasmic reticulum	GO:0070972	P	7	17	1	0.318232
								peroxidase activity	GO:0004601	F	3	766	19	0.349525		transmembrane transport	GO:0055085	P	5	548	14	0.339347
								hydrolase activity, acting on acid phosphorus-nitrogen bonds	GO:0016825	F	4	638	16	0.350647		glycerol ether metabolic process	GO:0006662	P	5	19	1	0.348279
								serine-type peptidase activity	GO:0008236	F	6	638	16	0.350647		ether metabolic process	GO:0018904	P	4	19	1	0.348279
								serine hydrolase activity	GO:0017171	F	5	638	16	0.350647		primary metabolic process	GO:0044238	P	3	2991	69	0.399892
								intramolecular oxidoreductase activity, interconverting aldoses and ketoses	GO:0016861	F	5	21	1	0.377002		tetrapyrrole biosynthetic process	GO:0033014	P	6	23	1	0.404461
								translation release factor activity	GO:0003747	F	6	21	1	0.377002		chromosome organization	GO:0051276	P	5	24	1	0.417733
								acyl-CoA dehydrogenase activity	GO:0003995	F	5	21	1	0.377002		defense response to bacterium	GO:0042742	P	5	24	1	0.417733
								thiolester hydrolase activity	GO:0016790	F	5	21	1	0.377002		response to bacterium	GO:0009617	P	4	24	1	0.417733
								translation termination factor activity	GO:0008079	F	5	21	1	0.377002		pigment biosynthetic process	GO:0046148	P	4	25	1	0.43071
								oligosaccharyl transferase activity	GO:0004576	F	6	23	1	0.404461		organonitrogen compound catabolic process	GO:1901565	P	5	239	6	0.441527
								catechol oxidase activity	GO:0004097	F	6	23	1	0.404461		protein localization to organelle	GO:0033365	P	6	26	1	0.443398
								N-methyltransferase activity	GO:0008170	F	6	24	1	0.417733		fatty acid metabolic process	GO:0006631	P	5	70	2	0.464047
								hydro-lyase activity	GO:0016836	F	5	66	2	0.434079		carbohydrate derivative biosynthetic process	GO:1901137	P	5	201	5	0.46487
								single-stranded DNA binding	GO:0003697	F	6	26	1	0.443398		phosphatidylinositol biosynthetic process	GO:0006661	P	7	28	1	0.467931
								antioxidant activity	GO:0016209	F	2	813	19	0.448452		protein lipidation	GO:0006497	P	7	28	1	0.467931
								transporter activity	GO:0005215	F	2	1656	38	0.44926		GPI anchor metabolic process	GO:0006505	P	7	28	1	0.467931
								glycogen (starch) synthase activity	GO:0004373	F	7	27	1	0.455803		GPI anchor biosynthetic process	GO:0006506	P	7	28	1	0.467931
								nucleotidyltransferase activity	GO:0016779	F	5	70	2	0.464047		lipoprotein metabolic process	GO:0042157	P	5	28	1	0.467931
								UDP-glucosyltransferase activity	GO:0035251	F	6	30	1	0.491385		lipoprotein biosynthetic process	GO:0042158	P	6	28	1	0.467931
								electron transfer activity	GO:0009055	F	4	656	15	0.495468		biological regulation	GO:0065007	P	2	869	20	0.472739
								monooxygenase activity	GO:0004497	F	4	299	7	0.500087		energy derivation by oxidation of organic compounds	GO:0015980	P	4	29	1	0.47979
								transcription coregulator activity	GO:0003712	F	3	123	3	0.518371		monocarboxylic acid metabolic process	GO:0032787	P	7	73	2	0.485898
								glucosyltransferase activity	GO:0046527	F	6	33	1	0.524642		macromolecule modification	GO:0043412	P	5	520	12	0.491238
								NAD(P)H dehydrogenase (quinone) activity	GO:0003955	F	6	34	1	0.535237		DNA-templated transcription, initiation	GO:0006352	P	7	30	1	0.491385
								heat shock protein binding	GO:0031072	F	4	34	1	0.535237		metal ion transport	GO:0030001	P	7	209	5	0.498833
								nicotianamine synthase activity	GO:0030410	F	5	35	1	0.545597		regulation of biological process	GO:0050789	P	2	793	18	0.501002
								carbon-oxygen lyase activity	GO:0016835	F	4	83	2	0.554554		cellular biosynthetic process	GO:0044249	P	4	796	18	0.507456
								5'-3' RNA polymerase activity	GO:0034062	F	5	38	1	0.575311		organonitrogen compound biosynthetic process	GO:1901566	P	5	398	9	0.528329
								zinc ion transmembrane transporter activity	GO:0005385	F	7	38	1	0.575311		glycerophospholipid biosynthetic process	GO:0046474	P	6	34	1	0.535237
								divalent inorganic cation transmembrane transporter activity	GO:0072509	F	6	38	1	0.575311		glycerolipid biosynthetic process	GO:0045017	P	5	34	1	0.535237
								RNA polymerase activity	GO:0097747	F	4	38	1	0.575311		carbohydrate derivative metabolic process	GO:1901135	P	4	219	5	0.540061
								copper ion binding	GO:0005507	F	7	182	4	0.579708		cellular protein modification process	GO:0006464	P	6	358	8	0.54555
								translation initiation factor activity	GO:0003743	F	5	88	2	0.58636		protein modification process	GO:0036211	P	5	358	8	0.54555
								oxidoreductase activity, acting on diphenols and related substances as donors, oxygen as acceptor	GO:0016682	F	5	40	1	0.594034		heterocycle metabolic process	GO:0046483	P	4	818	18	0.554133
								cofactor binding	GO:0048037	F	3	91	2	0.604621		reproductive process	GO:0022414	P	2	83	2	0.554554
								inorganic cation transmembrane transporter activity	GO:0022890	F	5	379	8	0.609726		reproduction	GO:0000003	P	2	83	2	0.554554
								molecular_function	GO:0003674	F	1	54639	1213	0.627302		cellular macromolecule metabolic process	GO:0044260	P	4	1092	24	0.55565
								GTPase activator activity	GO:0005096	F	5	45	1	0.637311		response to abiotic stimulus	GO:0009628	P	3	36	1	0.555725
								enzyme inhibitor activity	GO:0004857	F	4	823	17	0.657478		organic substance biosynthetic process	GO:1901576	P	4	821	18	0.56039
								transferase activity, transferring pentosyl groups	GO:0016763	F	5	48	1	0.661031		sucrose metabolic process	GO:0005985	P	6	37	1	0.565629
								potassium ion transmembrane transporter activity	GO:0015079	F	7	101	2	0.661044		disaccharide metabolic process	GO:0005984	P	5	37	1	0.565629
								GTP binding	GO:0005525	F	6	203	4	0.664752		cellular component biogenesis	GO:0044085	P	3	180	4	0.570991
								guanyl nucleotide binding	GO:0019001	F	6	203	4	0.664752		organic cyclic compound metabolic process	GO:1901360	P	4	828	18	0.574871
								guanyl ribonucleotide binding	GO:0032561	F	6	203	4	0.664752		cell wall assembly	GO:0070726	P	5	38	1	0.575311
								purine ribonucleoside binding	GO:0032550	F	6	203	4	0.664752		plant-type cell wall organization	GO:0009664	P	5	38	1	0.575311
								ribonucleoside binding	GO:0032549	F	5	203	4	0.664752		cellulose microfibril organization	GO:0010215	P	6	38	1	0.575311
								nucleoside binding	GO:0001882	F	4	203	4	0.664752		plant-type cell wall assembly	GO:0071668	P	6	38	1	0.575311
								purine nucleoside binding	GO:0001883	F	5	203	4	0.664752		plant-type cell wall organization or biogenesis	GO:0071669	P	4	38	1	0.575311
								aminopeptidase activity	GO:0004177	F	7	49	1	0.668588		plant-type cell wall biogenesis	GO:0009832	P	5	38	1	0.575311
								cation transmembrane transporter activity	GO:0008324	F	5	400	8	0.668883		cell wall organization	GO:0071555	P	4	38	1	0.575311
								oxidoreductase activity, acting on diphenols and related substances as donors	GO:0016679	F	4	50	1	0.675977		extracellular matrix organization	GO:0030198	P	5	38	1	0.575311
								SNAP receptor activity	GO:0005484	F	4	52	1	0.690265		external encapsulating structure organization	GO:0045229	P	4	38	1	0.575311
								S-adenosylmethionine-dependent methyltransferase activity	GO:0008757	F	6	52	1	0.690265		extracellular structure organization	GO:0043062	P	4	38	1	0.575311
								carboxylic ester hydrolase activity	GO:0052689	F	5	54	1	0.703922		regulation of biological quality	GO:0065008	P	3	181	4	0.575362
								translation regulator activity	GO:0045182	F	2	166	3	0.717861		glycolipid metabolic process	GO:0006664	P	6	39	1	0.584778
								translation factor activity, RNA binding	GO:0008135	F	4	166	3	0.717861		glycolipid biosynthetic process	GO:0009247	P	6	39	1	0.584778
								translation regulator activity, nucleic acid binding	GO:0090079	F	3	166	3	0.717861		membrane lipid biosynthetic process	GO:0046467	P	5	39	1	0.584778
								NAD+ kinase activity	GO:0003951	F	6	57	1	0.723289		liposaccharide metabolic process	GO:1903509	P	5	39	1	0.584778
								enzyme activator activity	GO:0008047	F	4	57	1	0.723289		oligosaccharide metabolic process	GO:0009311	P	5	39	1	0.584778
								passive transmembrane transporter activity	GO:0022803	F	4	220	4	0.724421		macromolecule catabolic process	GO:0009057	P	5	279	6	0.590827
								channel activity	GO:0015267	F	5	220	4	0.724421		negative regulation of protein metabolic process	GO:0051248	P	5	89	2	0.592516
[truncated: 293 more rows]
