# Supplementary material for: Wheat transcriptomic responses to extended feeding by wheat curl mites
Source: Sci Rep. 2022 Jul 22;12:12535. doi: 10.1038/s41598-022-16792-1 (PMC9307608; doi:10.1038/s41598-022-16792-1)
Supplement: Supplementary file 4 — Supplementary Information 4. [file 41598_2022_16792_MOESM4_ESM.xlsx]

## Sheet: cl1
Supplemental Table 4: GO enrichment of DEGs for cluster
Bc = Byrd control, bi = Byrd infested, sc = Settler control and si = Settler infested.
C: Cellular component; F: Molecular function; P: Biological process
Term Name	GOID	Term Type	Depth	cnt(reference)	cnt(Cluster1)	fsh(Cluster1)		Term Name	GOID	Term Type	Depth	cnt(reference)	cnt(Cluster1)	fsh(Cluster1)		Term Name	GOID	Term Type	Depth	cnt(reference)	cnt(Cluster1)	fsh(Cluster1)
mitochondrial matrix	GO:0005759	C	5	27	7	3.13672e-06		hydrolase activity, hydrolyzing O-glycosyl compounds	GO:0004553	F	5	1139	58	2.57168e-07		lipid transport	GO:0006869	P	5	120	18	1.0327e-09
mitochondrion	GO:0005739	C	4	173	11	0.00394846		hydrolase activity, acting on glycosyl bonds	GO:0016798	F	4	1145	58	3.04874e-07		lipid localization	GO:0010876	P	4	125	18	2.02855e-09
protein-DNA complex	GO:0032993	C	3	596	26	0.0041069		oxidoreductase activity	GO:0016491	F	3	3607	126	6.15935e-05		protein methylation	GO:0006479	P	5	27	7	3.13672e-06
nucleosome	GO:0000786	C	4	596	26	0.0041069		electron transfer activity	GO:0009055	F	4	656	31	0.000524047		protein alkylation	GO:0008213	P	7	27	7	3.13672e-06
DNA packaging complex	GO:0044815	C	3	602	26	0.00466704		structural molecule activity	GO:0005198	F	2	1012	42	0.000880814		N-terminal protein amino acid methylation	GO:0006480	P	6	3	3	1.49307e-05
chromatin	GO:0000785	C	3	611	26	0.00562609		structural constituent of ribosome	GO:0003735	F	3	956	40	0.00099142		N-terminal protein amino acid modification	GO:0031365	P	7	3	3	1.49307e-05
chromosome	GO:0005694	C	5	670	26	0.0167594		hydrolase activity	GO:0016787	F	3	4389	140	0.00115254		organic substance transport	GO:0071702	P	5	386	24	4.07405e-05
non-membrane-bounded organelle	GO:0043228	C	4	726	27	0.0242327		chitinase activity	GO:0004568	F	6	77	7	0.00292189		macromolecule localization	GO:0033036	P	3	297	20	5.84134e-05
intracellular non-membrane-bounded organelle	GO:0043232	C	4	726	27	0.0242327		oxidoreductase activity, acting on peroxide as acceptor	GO:0016684	F	4	766	32	0.00306435		macromolecule methylation	GO:0043414	P	4	78	9	0.000129793
intracellular organelle lumen	GO:0070013	C	4	123	7	0.0330246		peroxidase activity	GO:0004601	F	3	766	32	0.00306435		methylation	GO:0032259	P	3	84	9	0.000229735
membrane-enclosed lumen	GO:0031974	C	3	123	7	0.0330246		double-stranded DNA binding	GO:0003690	F	6	316	16	0.00570725		defense response to bacterium	GO:0042742	P	5	24	5	0.000259541
organelle lumen	GO:0043233	C	4	123	7	0.0330246		copper ion binding	GO:0005507	F	7	182	11	0.0057549		response to bacterium	GO:0009617	P	4	24	5	0.000259541
endopeptidase complex	GO:1905369	C	5	13	2	0.0395255		antioxidant activity	GO:0016209	F	2	813	32	0.00719835		macromolecule modification	GO:0043412	P	5	520	27	0.000281253
proteasome complex	GO:0000502	C	3	13	2	0.0395255		oxidoreductase activity, acting on diphenols and related substances as donors, cytochrome as acceptor	GO:0016681	F	5	7	2	0.0117334		nitrogen compound metabolic process	GO:0006807	P	3	2199	77	0.00149889
BLOC complex	GO:0031082	C	3	2	1	0.0486705		ubiquinol-cytochrome-c reductase activity	GO:0008121	F	5	7	2	0.0117334		organic substance metabolic process	GO:0071704	P	3	3157	104	0.00184214
BLOC-1 complex	GO:0031083	C	4	2	1	0.0486705		cyclohydrolase activity	GO:0019238	F	6	8	2	0.0153906		phosphatidylinositol phosphorylation	GO:0046854	P	7	12	3	0.00278034
intracellular organelle	GO:0043229	C	3	1518	48	0.0494562		GTP cyclohydrolase activity	GO:0003933	F	7	8	2	0.0153906		lipid phosphorylation	GO:0046834	P	6	12	3	0.00278034
organelle	GO:0043226	C	3	1587	49	0.0654566		GTP cyclohydrolase II activity	GO:0003935	F	8	8	2	0.0153906		cellular metabolic process	GO:0044237	P	3	2012	70	0.00279027
RISC complex	GO:0016442	C	5	4	1	0.0949735		oxidoreductase activity, acting on paired donors, with oxidation of a pair of donors resulting in the reduction of molecular oxygen to two molecules of water	GO:0016717	F	5	8	2	0.0153906		metabolic process	GO:0008152	P	2	4942	152	0.00295362
RNAi effector complex	GO:0031332	C	4	4	1	0.0949735		transporter activity	GO:0005215	F	2	1656	55	0.0170591		RNA modification	GO:0009451	P	6	144	10	0.00314371
translocon complex	GO:0071256	C	4	6	1	0.139024		catalytic activity	GO:0003824	F	2	19707	523	0.0223249		biological_process	GO:0008150	P	1	8180	238	0.00366633
rough endoplasmic reticulum	GO:0005791	C	5	6	1	0.139024		carboxylic ester hydrolase activity	GO:0052689	F	5	54	4	0.0439661		primary metabolic process	GO:0044238	P	3	2991	96	0.00554107
Sec61 translocon complex	GO:0005784	C	5	6	1	0.139024		ribonuclease inhibitor activity	GO:0008428	F	5	14	2	0.0453741		transport	GO:0006810	P	4	1546	54	0.00734619
rough endoplasmic reticulum membrane	GO:0030867	C	6	6	1	0.139024		hydrolase activity, acting on carbon-nitrogen (but not peptide) bonds, in cyclic amidines	GO:0016814	F	5	14	2	0.0453741		pseudouridine synthesis	GO:0001522	P	7	70	6	0.00760816
integral component of membrane	GO:0016021	C	4	889	27	0.158024		histone acetyltransferase activity	GO:0004402	F	10	2	1	0.0486705		establishment of localization	GO:0051234	P	3	1549	54	0.00761596
intrinsic component of membrane	GO:0031224	C	3	892	27	0.162081		peptide N-acetyltransferase activity	GO:0034212	F	8	2	1	0.0486705		defense response to other organism	GO:0098542	P	4	50	5	0.00763758
nuclear pore	GO:0005643	C	3	30	2	0.168321		peptide-lysine-N-acetyltransferase activity	GO:0061733	F	9	2	1	0.0486705		response to biotic stimulus	GO:0009607	P	3	50	5	0.00763758
peptidase complex	GO:1905368	C	4	31	2	0.177156		transition metal ion binding	GO:0046914	F	6	2542	76	0.0497501		response to external stimulus	GO:0009605	P	3	50	5	0.00763758
envelope	GO:0031975	C	3	153	6	0.177516		protein serine/threonine kinase activity	GO:0004674	F	5	15	2	0.0515176		response to external biotic stimulus	GO:0043207	P	4	50	5	0.00763758
organelle envelope	GO:0031967	C	4	153	6	0.177516		phospholipase A2 activity	GO:0004623	F	6	15	2	0.0515176		response to other organism	GO:0051707	P	3	50	5	0.00763758
mitochondrial outer membrane translocase complex	GO:0005742	C	5	8	1	0.180932		ADP binding	GO:0043531	F	5	2023	61	0.0636648		cellular protein modification process	GO:0006464	P	6	358	17	0.00828431
outer mitochondrial membrane protein complex	GO:0098799	C	4	8	1	0.180932		homogentisate 1,2-dioxygenase activity	GO:0004411	F	6	3	1	0.0721106		protein modification process	GO:0036211	P	5	358	17	0.00828431
intracellular	GO:0005622	C	2	2395	66	0.190452		aspartate carbamoyltransferase activity	GO:0004070	F	6	3	1	0.0721106		tRNA methylation	GO:0030488	P	6	6	2	0.00851963
nuclear envelope	GO:0005635	C	4	33	2	0.195027		aminomethyltransferase activity	GO:0004047	F	6	3	1	0.0721106		organonitrogen compound metabolic process	GO:1901564	P	4	1491	52	0.00862804
cytoplasm	GO:0005737	C	3	658	20	0.199327		structural constituent of nuclear pore	GO:0017056	F	3	3	1	0.0721106		localization	GO:0051179	P	2	1568	54	0.00952573
integral component of plasma membrane	GO:0005887	C	5	10	1	0.220801		mannosyltransferase activity	GO:0000030	F	6	3	1	0.0721106		sucrose metabolic process	GO:0005985	P	6	37	4	0.0127086
mitochondrial inner membrane	GO:0005743	C	6	74	3	0.274973		acylphosphatase activity	GO:0003998	F	6	3	1	0.0721106		disaccharide metabolic process	GO:0005984	P	5	37	4	0.0127086
intrinsic component of plasma membrane	GO:0031226	C	4	13	1	0.276998		dolichyl-phosphate-mannose-glycolipid alpha-mannosyltransferase activity	GO:0004584	F	7	3	1	0.0721106		lipid modification	GO:0030258	P	5	59	5	0.0150711
cellular_component	GO:0005575	C	1	4546	118	0.289878		cyclic-nucleotide phosphodiesterase activity	GO:0004112	F	7	3	1	0.0721106		metal ion transport	GO:0030001	P	7	209	11	0.01522
organelle inner membrane	GO:0019866	C	5	77	3	0.295133		DNA binding	GO:0003677	F	5	4402	123	0.0808479		oligosaccharide metabolic process	GO:0009311	P	5	39	4	0.0152288
mitochondrial envelope	GO:0005740	C	5	120	4	0.342905		receptor ligand activity	GO:0048018	F	5	4	1	0.0949735		macromolecule metabolic process	GO:0043170	P	4	2071	67	0.0156341
mitochondrial membrane	GO:0031966	C	5	120	4	0.342905		signaling receptor activator activity	GO:0030546	F	4	4	1	0.0949735		tRNA metabolic process	GO:0006399	P	8	83	6	0.0167753
cellular anatomical entity	GO:0110165	C	2	4312	110	0.365686		receptor regulator activity	GO:0030545	F	3	4	1	0.0949735		tRNA processing	GO:0008033	P	8	83	6	0.0167753
protein-containing complex	GO:0032991	C	2	1535	40	0.380981		signaling receptor binding	GO:0005102	F	4	4	1	0.0949735		tRNA modification	GO:0006400	P	7	42	4	0.0195628
intracellular membrane-bounded organelle	GO:0043231	C	4	820	21	0.459312		thymidine kinase activity	GO:0004797	F	9	4	1	0.0949735		phosphatidylinositol metabolic process	GO:0046488	P	7	87	6	0.0206844
cytosol	GO:0005829	C	3	26	1	0.477301		hormone activity	GO:0005179	F	6	4	1	0.0949735		heterocycle metabolic process	GO:0046483	P	4	818	30	0.0216734
plasma membrane	GO:0005886	C	4	66	2	0.486067		deoxynucleoside kinase activity	GO:0019136	F	8	4	1	0.0949735		RNA metabolic process	GO:0016070	P	6	592	23	0.0230637
photosystem I	GO:0009522	C	5	68	2	0.501831		manganese ion binding	GO:0030145	F	7	255	10	0.101696		organic cyclic compound metabolic process	GO:1901360	P	4	828	30	0.0249702
membrane-bounded organelle	GO:0043227	C	4	889	22	0.521645		N-acetyltransferase activity	GO:0008080	F	7	103	5	0.111263		protein metabolic process	GO:0019538	P	4	1277	43	0.0262344
cytoskeleton	GO:0005856	C	5	30	1	0.526962		oxidoreductase activity, acting on the CH-CH group of donors, iron-sulfur protein as acceptor	GO:0016636	F	5	5	1	0.117273		multi-organism process	GO:0051704	P	2	92	6	0.0263824
endoplasmic reticulum membrane	GO:0005789	C	5	75	2	0.554477		protein-arginine deiminase activity	GO:0004668	F	6	5	1	0.117273		glycerophospholipid metabolic process	GO:0006650	P	6	93	6	0.0276349
nuclear outer membrane-endoplasmic reticulum membrane network	GO:0042175	C	4	75	2	0.554477		red chlorophyll catabolite reductase activity	GO:0051743	F	6	5	1	0.117273		glycerolipid metabolic process	GO:0046486	P	5	93	6	0.0276349
organelle membrane	GO:0031090	C	4	245	6	0.562522		phospholipase activity	GO:0004620	F	6	24	2	0.117321		ncRNA metabolic process	GO:0034660	P	7	122	7	0.0317946
plasma membrane protein complex	GO:0098797	C	4	40	1	0.631451		aminopeptidase activity	GO:0004177	F	7	49	3	0.11985		ncRNA processing	GO:0034470	P	7	122	7	0.0317946
1,3-beta-D-glucan synthase complex	GO:0000148	C	5	40	1	0.631451		N-acyltransferase activity	GO:0016410	F	6	106	5	0.121595		cellular aromatic compound metabolic process	GO:0006725	P	4	820	29	0.0353834
mitochondrial outer membrane	GO:0005741	C	6	43	1	0.658042		exopeptidase activity	GO:0008238	F	6	266	10	0.124177		cellular nitrogen compound metabolic process	GO:0034641	P	4	963	33	0.0381414
organelle outer membrane	GO:0031968	C	5	43	1	0.658042		ATPase activity	GO:0016887	F	8	25	2	0.125529		ion transmembrane transport	GO:0034220	P	6	127	7	0.0382602
ribonucleoprotein complex	GO:1990904	C	3	44	1	0.666473		single-stranded DNA binding	GO:0003697	F	6	26	2	0.133869		cellular process	GO:0009987	P	2	2806	83	0.0511639
mitochondrial protein complex	GO:0098798	C	3	44	1	0.666473		homoserine kinase activity	GO:0004413	F	6	6	1	0.139024		cellular lipid metabolic process	GO:0044255	P	4	256	11	0.0540113
membrane	GO:0016020	C	3	2191	51	0.68155		beta-glucanase activity	GO:0052736	F	6	6	1	0.139024		tetrapyrrole metabolic process	GO:0033013	P	5	36	3	0.0584148
bounding membrane of organelle	GO:0098588	C	5	96	2	0.687921		glutaminyl-peptide cyclotransferase activity	GO:0016603	F	5	6	1	0.139024		cellular protein metabolic process	GO:0044267	P	5	698	24	0.0663548
endomembrane system	GO:0012505	C	3	191	4	0.694975		phosphoenolpyruvate carboxykinase activity	GO:0004611	F	6	6	1	0.139024		nucleic acid metabolic process	GO:0090304	P	5	664	23	0.0667199
endoplasmic reticulum	GO:0005783	C	4	54	1	0.740159		transferase activity, transferring amino-acyl groups	GO:0016755	F	4	6	1	0.139024		phosphorylation	GO:0016310	P	6	63	4	0.0698824
whole membrane	GO:0098805	C	4	64	1	0.797573		glucan endo-1,3-beta-glucanase activity, C-3 substituted reducing group	GO:0052861	F	7	6	1	0.139024		peptidyl-amino acid modification	GO:0018193	P	7	90	5	0.0718226
extracellular region	GO:0005576	C	3	367	7	0.801195		carboxyl- or carbamoyltransferase activity	GO:0016743	F	5	6	1	0.139024		drug catabolic process	GO:0042737	P	5	3	1	0.0721106
external encapsulating structure	GO:0030312	C	3	66	1	0.807435		dephospho-CoA kinase activity	GO:0004140	F	6	6	1	0.139024		cellular amide catabolic process	GO:0043605	P	6	3	1	0.0721106
cell wall	GO:0005618	C	4	66	1	0.807435		acetyltransferase activity	GO:0016407	F	6	111	5	0.139758		RNA 3'-end processing	GO:0031123	P	7	3	1	0.0721106
outer membrane	GO:0019867	C	4	67	1	0.812184		phosphogluconate dehydrogenase (decarboxylating) activity	GO:0004616	F	6	27	2	0.142329		mRNA 3'-end processing	GO:0031124	P	8	3	1	0.0721106
cell periphery	GO:0071944	C	3	284	5	0.830744		transferase activity, transferring acyl groups	GO:0016746	F	4	772	24	0.14807		allantoin catabolic process	GO:0000256	P	6	3	1	0.0721106
cell cortex	GO:0005938	C	4	152	2	0.891131		nucleoside kinase activity	GO:0019206	F	7	7	1	0.160239		allantoin metabolic process	GO:0000255	P	5	3	1	0.0721106
exocyst	GO:0000145	C	4	152	2	0.891131		lipase activity	GO:0016298	F	5	30	2	0.168321		ion transport	GO:0006811	P	5	534	19	0.0729163
catalytic complex	GO:1902494	C	3	219	3	0.9081		passive transmembrane transporter activity	GO:0022803	F	4	220	8	0.178093		phospholipid metabolic process	GO:0006644	P	5	119	6	0.0745551
vesicle tethering complex	GO:0099023	C	3	163	2	0.91255		channel activity	GO:0015267	F	5	220	8	0.178093		chlorophyll metabolic process	GO:0015994	P	6	19	2	0.0786892
nucleus	GO:0005634	C	5	495	8	0.922059		ion channel activity	GO:0005216	F	5	220	8	0.178093		RNA processing	GO:0006396	P	6	243	10	0.0801038
transferase complex	GO:1990234	C	4	122	1	0.952467		histone methyltransferase activity	GO:0042054	F	5	8	1	0.180932		nucleobase-containing compound metabolic process	GO:0006139	P	4	720	24	0.0863214
membrane protein complex	GO:0098796	C	3	428	6	0.953375		GMP synthase (glutamine-hydrolyzing) activity	GO:0003922	F	6	8	1	0.180932		monovalent inorganic cation transport	GO:0015672	P	7	43	3	0.0891895
photosystem	GO:0009521	C	4	310	3	0.982927		histone-lysine N-methyltransferase activity	GO:0018024	F	6	8	1	0.180932		inorganic ion transmembrane transport	GO:0098660	P	7	43	3	0.0891895
photosynthetic membrane	GO:0034357	C	4	310	3	0.982927		transferase activity, transferring acyl groups other than amino-acyl groups	GO:0016747	F	5	763	23	0.189665		cation transmembrane transport	GO:0098655	P	7	43	3	0.0891895
thylakoid	GO:0009579	C	3	331	3	0.988674		hydrolase activity, acting on carbon-nitrogen (but not peptide) bonds	GO:0016810	F	4	92	4	0.191959		inorganic cation transmembrane transport	GO:0098662	P	8	43	3	0.0891895
photosystem II	GO:0009523	C	5	227	1	0.996561		phosphorylase activity	GO:0004645	F	6	9	1	0.201115		proton transmembrane transport	GO:1902600	P	8	43	3	0.0891895
transferase complex, transferring phosphorus-containing groups	GO:0061695	C	5	52	0	1		aminoacyl-tRNA editing activity	GO:0002161	F	5	9	1	0.201115		cation transport	GO:0006812	P	6	413	15	0.0896221
Golgi apparatus	GO:0005794	C	4	35	0	1		oxygen binding	GO:0019825	F	4	9	1	0.201115		cofactor metabolic process	GO:0051186	P	4	72	4	0.102025
signal recognition particle, endoplasmic reticulum targeting	GO:0005786	C	5	15	0	1		NAD(P)H dehydrogenase (quinone) activity	GO:0003955	F	6	34	2	0.204045		tetrapyrrole biosynthetic process	GO:0033014	P	6	23	2	0.109256
chloroplast	GO:0009507	C	5	26	0	1		oxidoreductase activity, acting on NAD(P)H, heme protein as acceptor	GO:0016653	F	5	10	1	0.220801		cellular carbohydrate metabolic process	GO:0044262	P	4	74	4	0.109951
RNA polymerase II transcription factor complex	GO:0090575	C	5	61	0	1		lysine N-methyltransferase activity	GO:0016278	F	7	10	1	0.220801		defense response	GO:0006952	P	4	369	13	0.127666
DNA-directed RNA polymerase complex	GO:0000428	C	4	52	0	1		protein-lysine N-methyltransferase activity	GO:0016279	F	5	10	1	0.220801		cofactor biosynthetic process	GO:0051188	P	5	51	3	0.130828
nuclear chromosome	GO:0000228	C	6	23	0	1		NADPH-hemoprotein reductase activity	GO:0003958	F	6	10	1	0.220801		isoprenoid biosynthetic process	GO:0008299	P	5	51	3	0.130828
phosphopyruvate hydratase complex	GO:0000015	C	4	15	0	1		cysteine-type endopeptidase activity	GO:0004197	F	7	10	1	0.220801		gene expression	GO:0010467	P	5	688	22	0.131871
transcription factor TFIIA complex	GO:0005672	C	5	22	0	1		catalase activity	GO:0004096	F	4	10	1	0.220801		porphyrin-containing compound metabolic process	GO:0006778	P	5	26	2	0.133869
transcription factor complex	GO:0005667	C	3	61	0	1		hydrolase activity, acting on ester bonds	GO:0016788	F	4	945	27	0.242761		transmembrane transport	GO:0055085	P	5	548	18	0.135563
nucleoplasm	GO:0005654	C	3	68	0	1		phosphoric diester hydrolase activity	GO:0008081	F	6	12	1	0.258731		small molecule biosynthetic process	GO:0044283	P	4	110	5	0.136034
nuclear lumen	GO:0031981	C	5	96	0	1		carbon-nitrogen ligase activity, with glutamine as amido-N-donor	GO:0016884	F	5	40	2	0.258833		cellular macromolecule metabolic process	GO:0044260	P	4	1092	33	0.136405
RNA polymerase II, holoenzyme	GO:0016591	C	4	48	0	1		metalloendopeptidase activity	GO:0004222	F	7	139	5	0.258955		oxidation-reduction process	GO:0055114	P	3	52	3	0.136444
RNA polymerase complex	GO:0030880	C	3	52	0	1		serine-type exopeptidase activity	GO:0070008	F	7	211	7	0.265686		cleavage involved in rRNA processing	GO:0000469	P	7	6	1	0.139024
chromosomal region	GO:0098687	C	3	27	0	1		serine-type carboxypeptidase activity	GO:0004185	F	8	211	7	0.265686		chlorophyll biosynthetic process	GO:0015995	P	5	6	1	0.139024
acetyltransferase complex	GO:1902493	C	5	17	0	1		hydrolase activity, acting on carbon-nitrogen (but not peptide) bonds, in linear amidines	GO:0016813	F	5	13	1	0.276998		RNA phosphodiester bond hydrolysis	GO:0090501	P	7	6	1	0.139024
nuclear transcription factor complex	GO:0044798	C	4	61	0	1		metal ion binding	GO:0046872	F	5	3628	95	0.283201		peptidyl-proline modification	GO:0018208	P	8	81	4	0.139716
plastid	GO:0009536	C	4	26	0	1		cation binding	GO:0043169	F	4	3628	95	0.283201		protein peptidyl-prolyl isomerization	GO:0000413	P	9	81	4	0.139716
kinetochore	GO:0000776	C	4	6	0	1		carboxypeptidase activity	GO:0004180	F	7	217	7	0.288597		carbohydrate homeostasis	GO:0033500	P	6	27	2	0.142329
chromosome, centromeric region	GO:0000775	C	4	27	0	1		iron ion binding	GO:0005506	F	7	1630	44	0.288658		glucose homeostasis	GO:0042593	P	7	27	2	0.142329
protein acetyltransferase complex	GO:0031248	C	3	17	0	1		glutathione peroxidase activity	GO:0004602	F	4	14	1	0.294815		cellular glucose homeostasis	GO:0001678	P	5	27	2	0.142329
SAGA-type complex	GO:0070461	C	5	14	0	1		dolichyl-diphosphooligosaccharide-protein glycotransferase activity	GO:0004579	F	7	14	1	0.294815		isoprenoid metabolic process	GO:0006720	P	5	54	3	0.147917
Golgi membrane	GO:0000139	C	5	26	0	1		arylformamidase activity	GO:0004061	F	6	15	1	0.312193		amino acid transmembrane transport	GO:0003333	P	7	84	4	0.153357
supramolecular complex	GO:0099080	C	3	6	0	1		NAD binding	GO:0051287	F	5	15	1	0.312193		amino acid transport	GO:0006865	P	6	84	4	0.153357
cis-Golgi network	GO:0005801	C	5	3	0	1		chlorophyllide a oxygenase [overall] activity	GO:0010277	F	6	16	1	0.329144		organic acid transmembrane transport	GO:1903825	P	6	84	4	0.153357
signal recognition particle	GO:0048500	C	4	15	0	1		amino acid kinase activity	GO:0019202	F	6	16	1	0.329144		anion transmembrane transport	GO:0098656	P	7	84	4	0.153357
nuclear DNA-directed RNA polymerase complex	GO:0055029	C	5	52	0	1		oxidoreductase activity, acting on single donors with incorporation of molecular oxygen, incorporation of one atom of oxygen (internal monooxygenases or internal mixed function oxidases)	GO:0016703	F	5	16	1	0.329144		carboxylic acid transmembrane transport	GO:1905039	P	7	84	4	0.153357
SAGA complex	GO:0000124	C	5	3	0	1		asparagine synthase (glutamine-hydrolyzing) activity	GO:0004066	F	6	17	1	0.345676		cobalamin biosynthetic process	GO:0009236	P	6	7	1	0.160239
histone acetyltransferase complex	GO:0000123	C	4	17	0	1		actin binding	GO:0003779	F	5	121	4	0.348498		cobalamin metabolic process	GO:0009235	P	5	7	1	0.160239
								oxidoreductase activity, acting on diphenols and related substances as donors	GO:0016679	F	4	50	2	0.349939		lipid metabolic process	GO:0006629	P	4	708	22	0.160764
								lactoylglutathione lyase activity	GO:0004462	F	5	18	1	0.361802		RNA methylation	GO:0001510	P	5	30	2	0.168321
								molybdate ion transmembrane transporter activity	GO:0015098	F	6	18	1	0.361802		lipid biosynthetic process	GO:0008610	P	5	155	6	0.184839
								carbon-sulfur lyase activity	GO:0016846	F	4	18	1	0.361802		cellular nitrogen compound biosynthetic process	GO:0044271	P	5	437	14	0.194478
								malate dehydrogenase activity	GO:0016615	F	5	19	1	0.377531		chemical homeostasis	GO:0048878	P	5	33	2	0.195027
								malic enzyme activity	GO:0004470	F	6	19	1	0.377531		cellular chemical homeostasis	GO:0055082	P	4	33	2	0.195027
								protein methyltransferase activity	GO:0008276	F	4	19	1	0.377531		drug metabolic process	GO:0017144	P	4	62	3	0.196534
								metallopeptidase activity	GO:0008237	F	6	164	5	0.379213		dephosphorylation	GO:0016311	P	6	62	3	0.196534
								cytoskeletal protein binding	GO:0008092	F	4	127	4	0.382039		peptidyl-lysine modification to peptidyl-hypusine	GO:0008612	P	4	9	1	0.201115
								fucosyltransferase activity	GO:0008417	F	6	54	2	0.385426		peptidyl-lysine modification	GO:0018205	P	8	9	1	0.201115
								galactoside 2-alpha-L-fucosyltransferase activity	GO:0008107	F	8	54	2	0.385426		transcription elongation from RNA polymerase II promoter	GO:0006368	P	8	9	1	0.201115
								alpha-(1,2)-fucosyltransferase activity	GO:0031127	F	7	54	2	0.385426		DNA-templated transcription, elongation	GO:0006354	P	7	9	1	0.201115
								oxidoreductase activity, acting on single donors with incorporation of molecular oxygen	GO:0016701	F	4	91	3	0.389394		aromatic compound biosynthetic process	GO:0019438	P	5	335	11	0.207317
								ribokinase activity	GO:0004747	F	6	20	1	0.392872		proteolysis	GO:0006508	P	5	778	23	0.214805
								magnesium ion binding	GO:0000287	F	6	361	10	0.39847		polyol metabolic process	GO:0019751	P	5	10	1	0.220801
								adenylate kinase activity	GO:0004017	F	7	21	1	0.407835		pteridine-containing compound biosynthetic process	GO:0042559	P	6	10	1	0.220801
								acyl-CoA dehydrogenase activity	GO:0003995	F	5	21	1	0.407835		organic hydroxy compound biosynthetic process	GO:1901617	P	5	10	1	0.220801
								oligosaccharyl transferase activity	GO:0004576	F	6	23	1	0.436665		tetrahydrobiopterin biosynthetic process	GO:0006729	P	6	10	1	0.220801
								RNA binding	GO:0003723	F	5	815	21	0.448168		tetrahydrobiopterin metabolic process	GO:0046146	P	5	10	1	0.220801
								ligase activity, forming carbon-sulfur bonds	GO:0016877	F	4	24	1	0.450549		alcohol biosynthetic process	GO:0046165	P	5	10	1	0.220801
								aminoacyl-tRNA hydrolase activity	GO:0004045	F	5	24	1	0.450549		polyol biosynthetic process	GO:0046173	P	6	10	1	0.220801
								ubiquitin-like modifier activating enzyme activity	GO:0008641	F	5	24	1	0.450549		diol biosynthetic process	GO:0034312	P	7	10	1	0.220801
								N-methyltransferase activity	GO:0008170	F	6	24	1	0.450549		diol metabolic process	GO:0034311	P	6	10	1	0.220801
								coenzyme binding	GO:0050662	F	4	62	2	0.453625		monocarboxylic acid biosynthetic process	GO:0072330	P	7	37	2	0.231336
								carbohydrate kinase activity	GO:0019200	F	6	62	2	0.453625		fatty acid biosynthetic process	GO:0006633	P	6	37	2	0.231336
								sulfotransferase activity	GO:0008146	F	5	142	4	0.464532		heterocycle biosynthetic process	GO:0018130	P	5	344	11	0.231412
								small molecule binding	GO:0036094	F	3	4051	101	0.46552		phosphorus metabolic process	GO:0006793	P	4	238	8	0.235315
								catalytic activity, acting on a tRNA	GO:0140101	F	4	64	2	0.469995		phosphate-containing compound metabolic process	GO:0006796	P	5	238	8	0.235315
								nucleobase-containing compound kinase activity	GO:0019205	F	6	64	2	0.469995		pigment metabolic process	GO:0042440	P	3	38	2	0.240488
								ion binding	GO:0043167	F	3	7313	181	0.485914		organophosphate metabolic process	GO:0019637	P	4	172	6	0.251309
								nucleoside phosphate binding	GO:1901265	F	4	4035	100	0.490686		cellular amino acid metabolic process	GO:0006520	P	4	71	3	0.254963
								nucleotide binding	GO:0000166	F	4	4035	100	0.490686		pteridine-containing compound metabolic process	GO:0042558	P	5	12	1	0.258731
								peptidase activity, acting on L-amino acid peptides	GO:0070011	F	5	1201	30	0.495314		organic cyclic compound biosynthetic process	GO:1901362	P	5	354	11	0.259372
								peptidase activity	GO:0008233	F	4	1201	30	0.495314		small molecule metabolic process	GO:0044281	P	3	284	9	0.268632
								ligase activity	GO:0016874	F	3	150	4	0.506939		organic anion transport	GO:0015711	P	6	108	4	0.27631
								transferase activity, transferring sulfur-containing groups	GO:0016782	F	4	151	4	0.512135		carboxylic acid transport	GO:0046942	P	7	108	4	0.27631
								oxidoreductase activity, acting on the CH-CH group of donors	GO:0016627	F	4	70	2	0.517279		organic acid transport	GO:0015849	P	6	108	4	0.27631
								adenyl ribonucleotide binding	GO:0032559	F	6	3373	83	0.521068		chlorophyll catabolic process	GO:0015996	P	5	13	1	0.276998
								adenyl nucleotide binding	GO:0030554	F	6	3381	83	0.529999		vitamin metabolic process	GO:0006766	P	4	13	1	0.276998
								dioxygenase activity	GO:0051213	F	4	75	2	0.554477		pigment catabolic process	GO:0046149	P	4	13	1	0.276998
								oxidoreductase activity, acting on single donors with incorporation of molecular oxygen, incorporation of two atoms of oxygen	GO:0016702	F	5	75	2	0.554477		water-soluble vitamin metabolic process	GO:0006767	P	5	13	1	0.276998
								transferase activity, transferring alkyl or aryl (other than methyl) groups	GO:0016765	F	4	118	3	0.558532		porphyrin-containing compound catabolic process	GO:0006787	P	6	13	1	0.276998
								magnesium ion transmembrane transporter activity	GO:0015095	F	7	33	1	0.561088		porphyrin-containing compound biosynthetic process	GO:0006779	P	6	13	1	0.276998
								carboxy-lyase activity	GO:0016831	F	5	33	1	0.561088		vitamin biosynthetic process	GO:0009110	P	5	13	1	0.276998
								FMN binding	GO:0010181	F	5	33	1	0.561088		water-soluble vitamin biosynthetic process	GO:0042364	P	6	13	1	0.276998
								organic cyclic compound binding	GO:0097159	F	3	12016	294	0.563388		tetrapyrrole catabolic process	GO:0033015	P	6	13	1	0.276998
								heterocyclic compound binding	GO:1901363	F	3	12016	294	0.563388		carboxylic acid metabolic process	GO:0019752	P	6	144	5	0.282452
								transferase activity, transferring one-carbon groups	GO:0016741	F	4	496	12	0.565614		organic acid metabolic process	GO:0006082	P	4	144	5	0.282452
								nucleic acid binding	GO:0003676	F	4	7948	194	0.567597		oxoacid metabolic process	GO:0043436	P	5	144	5	0.282452
								heat shock protein binding	GO:0031072	F	4	34	1	0.571907		regulation of RNA metabolic process	GO:0051252	P	5	145	5	0.287202
								nicotianamine synthase activity	GO:0030410	F	5	35	1	0.58246		regulation of RNA biosynthetic process	GO:2001141	P	6	145	5	0.287202
								phosphofructokinase activity	GO:0008443	F	6	36	1	0.592753		regulation of nucleic acid-templated transcription	GO:1903506	P	7	145	5	0.287202
								6-phosphofructokinase activity	GO:0003872	F	7	36	1	0.592753		regulation of transcription, DNA-templated	GO:0006355	P	6	145	5	0.287202
								monooxygenase activity	GO:0004497	F	4	299	7	0.606235		organic substance biosynthetic process	GO:1901576	P	4	821	23	0.294513
								zinc ion binding	GO:0008270	F	7	475	11	0.623918		indolalkylamine biosynthetic process	GO:0046219	P	7	14	1	0.294815
								ligand-gated ion channel activity	GO:0015276	F	6	87	2	0.635226		tryptophan biosynthetic process	GO:0000162	P	7	14	1	0.294815
								extracellular ligand-gated ion channel activity	GO:0005230	F	7	87	2	0.635226		tryptophan metabolic process	GO:0006568	P	6	14	1	0.294815
								transmitter-gated channel activity	GO:0022835	F	5	87	2	0.635226		indole-containing compound metabolic process	GO:0042430	P	5	14	1	0.294815
								gated channel activity	GO:0022836	F	6	87	2	0.635226		indole-containing compound biosynthetic process	GO:0042435	P	6	14	1	0.294815
								ligand-gated channel activity	GO:0022834	F	7	87	2	0.635226		indolalkylamine metabolic process	GO:0006586	P	6	14	1	0.294815
								transmitter-gated ion channel activity	GO:0022824	F	6	87	2	0.635226		regulation of nucleobase-containing compound metabolic process	GO:0019219	P	5	148	5	0.301533
								neurotransmitter receptor activity	GO:0030594	F	4	87	2	0.635226		organic acid biosynthetic process	GO:0016053	P	5	78	3	0.301875
								glutamate receptor activity	GO:0008066	F	5	87	2	0.635226		carboxylic acid biosynthetic process	GO:0046394	P	6	78	3	0.301875
								ionotropic glutamate receptor activity	GO:0004970	F	6	87	2	0.635226		protein dephosphorylation	GO:0006470	P	7	15	1	0.312193
								nucleoside monophosphate kinase activity	GO:0050145	F	6	42	1	0.649399		glycosyl compound metabolic process	GO:1901657	P	5	15	1	0.312193
								methyltransferase activity	GO:0008168	F	5	485	11	0.650796		nucleoside metabolic process	GO:0009116	P	5	15	1	0.312193
								aspartic-type peptidase activity	GO:0070001	F	6	226	5	0.656423		cellular biosynthetic process	GO:0044249	P	4	796	22	0.321714
								aspartic-type endopeptidase activity	GO:0004190	F	7	226	5	0.656423		phosphatidylinositol dephosphorylation	GO:0046856	P	7	47	2	0.322869
								endopeptidase activity	GO:0004175	F	6	871	20	0.656549		phospholipid dephosphorylation	GO:0046839	P	6	47	2	0.322869
								cofactor binding	GO:0048037	F	3	91	2	0.659463		nucleic acid phosphodiester bond hydrolysis	GO:0090305	P	6	16	1	0.329144
								GTPase activator activity	GO:0005096	F	5	45	1	0.674696		organic hydroxy compound metabolic process	GO:1901615	P	4	16	1	0.329144
								carbon-carbon lyase activity	GO:0016830	F	4	45	1	0.674696		alcohol metabolic process	GO:0006066	P	4	16	1	0.329144
								ribonucleotide binding	GO:0032553	F	4	3609	85	0.682939		nucleic acid-templated transcription	GO:0097659	P	7	229	7	0.335615
								purine ribonucleotide binding	GO:0032555	F	5	3576	84	0.691136		transcription, DNA-templated	GO:0006351	P	6	229	7	0.335615
								purine nucleotide binding	GO:0017076	F	5	3584	84	0.698722		RNA biosynthetic process	GO:0032774	P	6	229	7	0.335615
								transferase activity, transferring hexosyl groups	GO:0016758	F	5	283	6	0.699496		cellular biogenic amine metabolic process	GO:0006576	P	6	17	1	0.345676
								cysteine-type peptidase activity	GO:0008234	F	6	49	1	0.705611		cellular biogenic amine biosynthetic process	GO:0042401	P	7	17	1	0.345676
								hydrolase activity, acting on acid phosphorus-nitrogen bonds	GO:0016825	F	4	638	14	0.706074		amine biosynthetic process	GO:0009309	P	6	17	1	0.345676
								serine-type peptidase activity	GO:0008236	F	6	638	14	0.706074		amine metabolic process	GO:0009308	P	5	17	1	0.345676
								serine hydrolase activity	GO:0017171	F	5	638	14	0.706074		cellular amine metabolic process	GO:0044106	P	5	17	1	0.345676
								carbohydrate derivative binding	GO:0097367	F	3	3637	85	0.70929		anion transport	GO:0006820	P	6	121	4	0.348498
								transmembrane signaling receptor activity	GO:0004888	F	4	101	2	0.714393		regulation of cellular macromolecule biosynthetic process	GO:2000112	P	6	234	7	0.355526
								potassium ion transmembrane transporter activity	GO:0015079	F	7	101	2	0.714393		regulation of cellular biosynthetic process	GO:0031326	P	5	234	7	0.355526
								anion binding	GO:0043168	F	4	3685	86	0.715047		regulation of biosynthetic process	GO:0009889	P	4	234	7	0.355526
								inorganic anion transmembrane transporter activity	GO:0015103	F	5	51	1	0.719949		regulation of macromolecule biosynthetic process	GO:0010556	P	5	234	7	0.355526
								diacylglycerol O-acyltransferase activity	GO:0004144	F	8	52	1	0.726855		flavonoid biosynthetic process	GO:0009813	P	5	18	1	0.361802
								SNAP receptor activity	GO:0005484	F	4	52	1	0.726855		flavonoid metabolic process	GO:0009812	P	4	18	1	0.361802
								S-adenosylmethionine-dependent methyltransferase activity	GO:0008757	F	6	52	1	0.726855		regulation of nitrogen compound metabolic process	GO:0051171	P	4	276	8	0.371101
								signaling receptor activity	GO:0038023	F	3	104	2	0.729352		regulation of primary metabolic process	GO:0080090	P	4	276	8	0.371101
								molecular transducer activity	GO:0060089	F	2	104	2	0.729352		glycerol ether metabolic process	GO:0006662	P	5	19	1	0.377531
								acylglycerol O-acyltransferase activity	GO:0016411	F	7	54	1	0.740159		ether metabolic process	GO:0018904	P	4	19	1	0.377531
								ligase activity, forming carbon-nitrogen bonds	GO:0016879	F	4	107	2	0.743641		regulation of cellular metabolic process	GO:0031323	P	4	279	8	0.382253
								oxidoreductase activity, acting on CH-OH group of donors	GO:0016614	F	4	160	3	0.757293		biosynthetic process	GO:0009058	P	3	947	25	0.39094
								enzyme activator activity	GO:0008047	F	4	57	1	0.758911		cellular nitrogen compound catabolic process	GO:0044270	P	5	55	2	0.394167
								phosphotransferase activity, phosphate group as acceptor	GO:0016776	F	5	60	1	0.77631		organic cyclic compound catabolic process	GO:1901361	P	5	55	2	0.394167
								anion transmembrane transporter activity	GO:0008509	F	5	60	1	0.77631		heterocycle catabolic process	GO:0046700	P	5	55	2	0.394167
								hydrolase activity, acting on carbon-nitrogen (but not peptide) bonds, in linear amides	GO:0016811	F	5	61	1	0.781827		microtubule-based process	GO:0007017	P	3	56	2	0.402852
								protein heterodimerization activity	GO:0046982	F	5	61	1	0.781827		response to stress	GO:0006950	P	3	599	16	0.40675
								phospholipid binding	GO:0005543	F	4	64	1	0.797573		cofactor catabolic process	GO:0051187	P	5	21	1	0.407835
								DNA-binding transcription factor activity	GO:0003700	F	3	781	16	0.805379		coenzyme metabolic process	GO:0006732	P	5	22	1	0.42243
								transcription coregulator activity	GO:0003712	F	3	123	2	0.809328		coenzyme biosynthetic process	GO:0009108	P	6	22	1	0.42243
								acid phosphatase activity	GO:0003993	F	7	126	2	0.81983		organelle localization	GO:0051640	P	4	25	1	0.464092
								oxidoreductase activity, acting on paired donors, with incorporation or reduction of molecular oxygen	GO:0016705	F	4	179	3	0.819994		export from cell	GO:0140352	P	3	25	1	0.464092
								GTPase regulator activity	GO:0030695	F	5	69	1	0.821334		vesicle docking	GO:0048278	P	5	25	1	0.464092
								O-acyltransferase activity	GO:0008374	F	6	71	1	0.830038		exocytosis	GO:0006887	P	5	25	1	0.464092
								transferase activity, transferring glycosyl groups	GO:0016757	F	4	573	11	0.836405		secretion	GO:0046903	P	5	25	1	0.464092
								oxidoreductase activity, acting on the CH-OH group of donors, NAD or NADP as acceptor	GO:0016616	F	5	135	2	0.848286		secretion by cell	GO:0032940	P	4	25	1	0.464092
								transcription regulator activity	GO:0140110	F	2	904	18	0.849689		membrane docking	GO:0022406	P	3	25	1	0.464092
								chromatin binding	GO:0003682	F	3	77	1	0.853691		pigment biosynthetic process	GO:0046148	P	4	25	1	0.464092
								polygalacturonase activity	GO:0004650	F	6	138	2	0.856823		exocytic process	GO:0140029	P	3	25	1	0.464092
								intramolecular transferase activity	GO:0016866	F	4	80	1	0.864253		organelle localization by membrane tethering	GO:0140056	P	4	25	1	0.464092
								metal ion transmembrane transporter activity	GO:0046873	F	6	198	3	0.868339		vesicle docking involved in exocytosis	GO:0006904	P	4	25	1	0.464092
								catalytic activity, acting on RNA	GO:0140098	F	3	147	2	0.879862		cellular amide metabolic process	GO:0043603	P	5	144	4	0.475264
								nucleoside-triphosphatase regulator activity	GO:0060589	F	4	86	1	0.883146		nucleobase-containing compound biosynthetic process	GO:0034654	P	5	264	7	0.475338
								carbohydrate binding	GO:0030246	F	3	150	2	0.886747		protein maturation	GO:0051604	P	5	27	1	0.490184
								translation initiation factor activity	GO:0003743	F	5	88	1	0.888841		transcription by RNA polymerase II	GO:0006366	P	7	27	1	0.490184
								ion transmembrane transporter activity	GO:0015075	F	4	667	12	0.897164		translation	GO:0006412	P	6	108	3	0.498934
								inorganic molecular entity transmembrane transporter activity	GO:0015318	F	4	668	12	0.898209		amide biosynthetic process	GO:0043604	P	6	108	3	0.498934
								serine-type endopeptidase inhibitor activity	GO:0004867	F	7	323	5	0.901366		peptide biosynthetic process	GO:0043043	P	6	108	3	0.498934
								serine-type endopeptidase activity	GO:0004252	F	7	427	7	0.902986		phosphatidylinositol biosynthetic process	GO:0006661	P	7	28	1	0.50275
								lipid binding	GO:0008289	F	3	95	1	0.906674		protein lipidation	GO:0006497	P	7	28	1	0.50275
								enzyme inhibitor activity	GO:0004857	F	4	823	15	0.909567		GPI anchor metabolic process	GO:0006505	P	7	28	1	0.50275
								GTPase activity	GO:0003924	F	8	384	6	0.912912		GPI anchor biosynthetic process	GO:0006506	P	7	28	1	0.50275
								lyase activity	GO:0016829	F	3	169	2	0.9225		lipoprotein metabolic process	GO:0042157	P	5	28	1	0.50275
								hydrolase activity, acting on acid anhydrides	GO:0016817	F	4	651	11	0.927422		lipoprotein biosynthetic process	GO:0042158	P	6	28	1	0.50275
								polysaccharide binding	GO:0030247	F	4	106	1	0.9291		regulation of gene expression	GO:0010468	P	5	312	8	0.504061
								enzyme regulator activity	GO:0030234	F	3	915	16	0.941187		regulation of macromolecule metabolic process	GO:0060255	P	4	354	9	0.508676
								acetylglucosaminyltransferase activity	GO:0008375	F	6	118	1	0.947469		fatty acid metabolic process	GO:0006631	P	5	70	2	0.517279
								molecular function regulator	GO:0098772	F	2	977	17	0.948639		regulation of metabolic process	GO:0019222	P	3	357	9	0.518794
								oxidoreductase activity, acting on NAD(P)H, quinone or similar compound as acceptor	GO:0016655	F	5	190	2	0.949538		organonitrogen compound biosynthetic process	GO:1901566	P	5	398	10	0.519176
								hydrolase activity, acting on acid anhydrides, in phosphorus-containing anhydrides	GO:0016818	F	5	645	10	0.956956		organonitrogen compound catabolic process	GO:1901565	P	5	239	6	0.538337
								transmembrane transporter activity	GO:0022857	F	3	749	12	0.958019		monocarboxylic acid metabolic process	GO:0032787	P	7	73	2	0.539844
								nucleoside-triphosphatase activity	GO:0017111	F	7	604	9	0.962543		mRNA processing	GO:0006397	P	7	115	3	0.5411
								ubiquitin-like protein transferase activity	GO:0019787	F	4	209	2	0.966026		protein targeting	GO:0006605	P	6	32	1	0.549995
								ubiquitin-protein transferase activity	GO:0004842	F	5	209	2	0.966026		cellular macromolecule biosynthetic process	GO:0034645	P	5	534	13	0.556112
								protein dimerization activity	GO:0046983	F	4	665	10	0.966505		glycerophospholipid biosynthetic process	GO:0046474	P	6	34	1	0.571907
								oxidoreductase activity, acting on NAD(P)H	GO:0016651	F	4	277	3	0.967939		glycerolipid biosynthetic process	GO:0045017	P	5	34	1	0.571907
								isomerase activity	GO:0016853	F	3	148	1	0.975184		aromatic amino acid family biosynthetic process	GO:0009073	P	6	35	1	0.58246
								pyrophosphatase activity	GO:0016462	F	6	642	9	0.977456		aromatic amino acid family metabolic process	GO:0009072	P	5	35	1	0.58246
								phosphoric ester hydrolase activity	GO:0042578	F	5	296	3	0.977642		intracellular protein transport	GO:0006886	P	5	79	2	0.582739
								N,N-dimethylaniline monooxygenase activity	GO:0004499	F	6	158	1	0.980674		macromolecule biosynthetic process	GO:0009059	P	5	546	13	0.588225
								microtubule motor activity	GO:0003777	F	9	160	1	0.981617		nitrogen compound transport	GO:0071705	P	5	256	6	0.605215
								oxidoreductase activity, acting on paired donors, with incorporation or reduction of molecular oxygen, NAD(P)H as one donor, and incorporation of one atom of oxygen	GO:0016709	F	5	161	1	0.982071		regulation of protein metabolic process	GO:0051246	P	5	128	3	0.613646
								drug binding	GO:0008144	F	3	1377	23	0.982343		regulation of cellular protein metabolic process	GO:0032268	P	5	128	3	0.613646
								endopeptidase inhibitor activity	GO:0004866	F	6	433	5	0.982419		regulation of catalytic activity	GO:0050790	P	4	39	1	0.622135
								peptidase inhibitor activity	GO:0030414	F	5	433	5	0.982419		regulation of cyclin-dependent protein serine/threonine kinase activity	GO:0000079	P	6	39	1	0.622135
								peptidase regulator activity	GO:0061134	F	4	433	5	0.982419		glycolipid metabolic process	GO:0006664	P	6	39	1	0.622135
								endopeptidase regulator activity	GO:0061135	F	5	433	5	0.982419		regulation of phosphorylation	GO:0042325	P	7	39	1	0.622135
								ATP binding	GO:0005524	F	4	1336	22	0.983771		protein phosphorylation	GO:0006468	P	7	39	1	0.622135
								translation regulator activity	GO:0045182	F	2	166	1	0.984178		regulation of phosphate metabolic process	GO:0019220	P	6	39	1	0.622135
								translation factor activity, RNA binding	GO:0008135	F	4	166	1	0.984178		regulation of protein phosphorylation	GO:0001932	P	7	39	1	0.622135
								translation regulator activity, nucleic acid binding	GO:0090079	F	3	166	1	0.984178		regulation of kinase activity	GO:0043549	P	6	39	1	0.622135
								UDP-glycosyltransferase activity	GO:0008194	F	5	179	1	0.98857		regulation of protein modification process	GO:0031399	P	6	39	1	0.622135
								phosphatase activity	GO:0016791	F	6	263	2	0.989291		glycolipid biosynthetic process	GO:0009247	P	6	39	1	0.622135
								motor activity	GO:0003774	F	8	195	1	0.992341		regulation of cyclin-dependent protein kinase activity	GO:1904029	P	5	39	1	0.622135
								monovalent inorganic cation transmembrane transporter activity	GO:0015077	F	6	282	2	0.992927		regulation of phosphorus metabolic process	GO:0051174	P	5	39	1	0.622135
								GTP binding	GO:0005525	F	6	203	1	0.99373		membrane lipid biosynthetic process	GO:0046467	P	5	39	1	0.622135
								guanyl nucleotide binding	GO:0019001	F	6	203	1	0.99373		liposaccharide metabolic process	GO:1903509	P	5	39	1	0.622135
								guanyl ribonucleotide binding	GO:0032561	F	6	203	1	0.99373		rRNA processing	GO:0006364	P	6	39	1	0.622135
								purine ribonucleoside binding	GO:0032550	F	6	203	1	0.99373		regulation of transferase activity	GO:0051338	P	5	39	1	0.622135
								ribonucleoside binding	GO:0032549	F	5	203	1	0.99373		regulation of molecular function	GO:0065009	P	3	39	1	0.622135
								nucleoside binding	GO:0001882	F	4	203	1	0.99373		rRNA metabolic process	GO:0016072	P	8	39	1	0.622135
								purine nucleoside binding	GO:0001883	F	5	203	1	0.99373		regulation of protein kinase activity	GO:0045859	P	7	39	1	0.622135
								calcium ion binding	GO:0005509	F	6	563	6	0.994544		regulation of protein serine/threonine kinase activity	GO:0071900	P	8	39	1	0.622135
								inorganic cation transmembrane transporter activity	GO:0022890	F	5	379	3	0.995668		cellular localization	GO:0051641	P	3	132	3	0.634349
								molecular_function	GO:0003674	F	1	54639	1304	0.996263		cellular amino acid biosynthetic process	GO:0008652	P	5	41	1	0.640536
								purine ribonucleoside triphosphate binding	GO:0035639	F	5	1539	23	0.996926		alpha-amino acid biosynthetic process	GO:1901607	P	6	41	1	0.640536
								cation transmembrane transporter activity	GO:0008324	F	5	400	3	0.99718		peptide metabolic process	GO:0006518	P	5	134	3	0.644406
								transferase activity	GO:0016740	F	3	8128	161	0.999087		negative regulation of protein metabolic process	GO:0051248	P	5	89	2	0.64751
								protein kinase activity	GO:0004672	F	4	5392	99	0.999462		regulation of translation	GO:0006417	P	6	89	2	0.64751
								phosphotransferase activity, alcohol group as acceptor	GO:0016773	F	5	5594	103	0.999526		negative regulation of translation	GO:0017148	P	6	89	2	0.64751
								kinase activity	GO:0016301	F	5	5688	105	0.999531		negative regulation of cellular protein metabolic process	GO:0032269	P	5	89	2	0.64751
								catalytic activity, acting on a protein	GO:0140096	F	3	6972	133	0.999536		regulation of cellular amide metabolic process	GO:0034248	P	5	89	2	0.64751
								transferase activity, transferring phosphorus-containing groups	GO:0016772	F	4	5795	105	0.999794		negative regulation of cellular amide metabolic process	GO:0034249	P	5	89	2	0.64751
								binding	GO:0005488	F	2	30382	650	1		posttranscriptional regulation of gene expression	GO:0010608	P	6	89	2	0.64751
								protein binding	GO:0005515	F	3	13636	246	1		drug transmembrane transport	GO:0006855	P	6	224	5	0.648772
								hydroxymethylglutaryl-CoA reductase (NADPH) activity	GO:0004420	F	6	9	0	1		response to drug	GO:0042493	P	4	224	5	0.648772
								hydroxyethylthiazole kinase activity	GO:0004417	F	6	8	0	1		drug transport	GO:0015893	P	5	224	5	0.648772
								prenyltransferase activity	GO:0004659	F	5	22	0	1		multi-multicellular organism process	GO:0044706	P	3	42	1	0.649399
								endoribonuclease activity, producing 5'-phosphomonoesters	GO:0016891	F	6	24	0	1		pollen-pistil interaction	GO:0009875	P	3	42	1	0.649399
								endonuclease activity, active with either ribo- or deoxyribonucleic acids and producing 5'-phosphomonoesters	GO:0016893	F	7	24	0	1		pollination	GO:0009856	P	3	42	1	0.649399
								5'-3' RNA polymerase activity	GO:0034062	F	5	38	0	1		cell recognition	GO:0008037	P	3	42	1	0.649399
								ATPase regulator activity	GO:0060590	F	5	17	0	1		recognition of pollen	GO:0048544	P	3	42	1	0.649399
								protein histidine kinase activity	GO:0004673	F	5	61	0	1		intracellular transport	GO:0046907	P	4	90	2	0.653528
								calmodulin binding	GO:0005516	F	4	73	0	1		negative regulation of cellular macromolecule biosynthetic process	GO:2000113	P	6	91	2	0.659463
								acid-amino acid ligase activity	GO:0016881	F	5	28	0	1		negative regulation of biosynthetic process	GO:0009890	P	4	91	2	0.659463
								oxidoreductase activity, acting on the CH-CH group of donors, NAD or NADP as acceptor	GO:0016628	F	5	25	0	1		negative regulation of cellular biosynthetic process	GO:0031327	P	5	91	2	0.659463
								protochlorophyllide reductase activity	GO:0016630	F	6	7	0	1		negative regulation of cellular metabolic process	GO:0031324	P	4	91	2	0.659463
								racemase and epimerase activity	GO:0016854	F	4	18	0	1		negative regulation of nitrogen compound metabolic process	GO:0051172	P	4	91	2	0.659463
								racemase and epimerase activity, acting on carbohydrates and derivatives	GO:0016857	F	5	18	0	1		negative regulation of macromolecule biosynthetic process	GO:0010558	P	5	91	2	0.659463
								phosphoserine phosphatase activity	GO:0004647	F	7	6	0	1		cellular homeostasis	GO:0019725	P	3	138	3	0.663928
								intramolecular oxidoreductase activity	GO:0016860	F	4	30	0	1		mRNA metabolic process	GO:0016071	P	7	141	3	0.678049
								intramolecular oxidoreductase activity, interconverting aldoses and ketoses	GO:0016861	F	5	21	0	1		carbohydrate metabolic process	GO:0005975	P	4	233	5	0.682347
								intramolecular oxidoreductase activity, transposing C=C bonds	GO:0016863	F	5	6	0	1		membrane lipid metabolic process	GO:0006643	P	5	46	1	0.682716
								thiol-dependent ubiquitinyl hydrolase activity	GO:0036459	F	5	39	0	1		intracellular signal transduction	GO:0035556	P	4	234	5	0.68594
								methionine adenosyltransferase activity	GO:0004478	F	5	13	0	1		cellular macromolecule localization	GO:0070727	P	4	96	2	0.687921
								alternative oxidase activity	GO:0009916	F	6	17	0	1		cellular protein localization	GO:0034613	P	5	96	2	0.687921
								inorganic phosphate transmembrane transporter activity	GO:0005315	F	5	31	0	1		alpha-amino acid metabolic process	GO:1901605	P	5	47	1	0.690539
								lipid transporter activity	GO:0005319	F	3	8	0	1		phospholipid biosynthetic process	GO:0008654	P	5	51	1	0.719949
								oxidoreductase activity, acting on diphenols and related substances as donors, oxygen as acceptor	GO:0016682	F	5	40	0	1		gene silencing	GO:0016458	P	3	52	1	0.726855
								sulfate transmembrane transporter activity	GO:0015116	F	5	33	0	1		aromatic compound catabolic process	GO:0019439	P	5	52	1	0.726855
								oxidoreductase activity, acting on a sulfur group of donors	GO:0016667	F	4	50	0	1		gene silencing by RNA	GO:0031047	P	4	52	1	0.726855
								oxidoreductase activity, acting on a sulfur group of donors, NAD(P) as acceptor	GO:0016668	F	5	23	0	1		homeostatic process	GO:0042592	P	4	153	3	0.730115
								sulfur compound transmembrane transporter activity	GO:1901682	F	4	33	0	1		cellular catabolic process	GO:0044248	P	4	293	6	0.730285
								phosphatidylinositol phospholipase C activity	GO:0004435	F	8	9	0	1		nucleobase-containing small molecule metabolic process	GO:0055086	P	4	53	1	0.73359
								oxidoreductase activity, acting on a sulfur group of donors, disulfide as acceptor	GO:0016671	F	5	18	0	1		negative regulation of cellular process	GO:0048523	P	3	105	2	0.734189
								oxidoreductase activity, acting on a heme group of donors	GO:0016675	F	4	72	0	1		ribosome biogenesis	GO:0042254	P	5	56	1	0.752816
								oxidoreductase activity, acting on a heme group of donors, oxygen as acceptor	GO:0016676	F	5	72	0	1		regulation of cell cycle	GO:0051726	P	4	56	1	0.752816
								S-acyltransferase activity	GO:0016417	F	6	14	0	1		proteolysis involved in cellular protein catabolic process	GO:0051603	P	6	208	4	0.756028
								isopentenyl-diphosphate delta-isomerase activity	GO:0004452	F	6	6	0	1		modification-dependent protein catabolic process	GO:0019941	P	7	208	4	0.756028
								tetrapyrrole binding	GO:0046906	F	4	26	0	1		modification-dependent macromolecule catabolic process	GO:0043632	P	6	208	4	0.756028
								steroid dehydrogenase activity	GO:0016229	F	4	32	0	1		cellular protein catabolic process	GO:0044257	P	6	208	4	0.756028
								transition metal ion transmembrane transporter activity	GO:0046915	F	7	62	0	1		ubiquitin-dependent protein catabolic process	GO:0006511	P	8	208	4	0.756028
								mRNA guanylyltransferase activity	GO:0004484	F	8	6	0	1		multicellular organismal process	GO:0032501	P	2	113	2	0.770283
								protein-N-terminal asparagine amidohydrolase activity	GO:0008418	F	6	3	0	1		organic substance catabolic process	GO:1901575	P	4	308	6	0.772171
								aspartate kinase activity	GO:0004072	F	6	10	0	1		protein catabolic process	GO:0030163	P	5	214	4	0.775181
								acetyl-CoA:L-glutamate N-acetyltransferase activity	GO:0004042	F	8	7	0	1		negative regulation of metabolic process	GO:0009892	P	3	169	3	0.788936
								copper ion transmembrane transporter activity	GO:0005375	F	8	12	0	1		negative regulation of gene expression	GO:0010629	P	5	169	3	0.788936
								NADH dehydrogenase (quinone) activity	GO:0050136	F	6	150	0	1		negative regulation of macromolecule metabolic process	GO:0010605	P	4	169	3	0.788936
								ubiquitin-like protein-specific protease activity	GO:0019783	F	7	39	0	1		carbohydrate derivative metabolic process	GO:1901135	P	4	219	4	0.790218
								zinc ion transmembrane transporter activity	GO:0005385	F	7	38	0	1		vesicle-mediated transport	GO:0016192	P	5	63	1	0.792455
								peptide-methionine (S)-S-oxide reductase activity	GO:0008113	F	6	9	0	1		regulation of cellular process	GO:0050794	P	3	685	14	0.795553
								glycerol-3-phosphate dehydrogenase [NAD(P)+] activity	GO:0047952	F	6	14	0	1		ribonucleoprotein complex biogenesis	GO:0022613	P	4	64	1	0.797573
								steroid dehydrogenase activity, acting on the CH-OH group of donors, NAD or NADP as acceptor	GO:0033764	F	5	29	0	1		macromolecule glycosylation	GO:0043413	P	4	123	2	0.809328
								protein prenyltransferase activity	GO:0008318	F	4	7	0	1		protein glycosylation	GO:0006486	P	5	123	2	0.809328
								ubiquitin binding	GO:0043130	F	5	9	0	1		glycosylation	GO:0070085	P	3	123	2	0.809328
								active ion transmembrane transporter activity	GO:0022853	F	5	42	0	1		glycoprotein biosynthetic process	GO:0009101	P	6	123	2	0.809328
								kinase inhibitor activity	GO:0019210	F	5	15	0	1		glycoprotein metabolic process	GO:0009100	P	5	123	2	0.809328
								ubiquitinyl hydrolase activity	GO:0101005	F	4	39	0	1		cell communication	GO:0007154	P	3	326	6	0.81577
								protein serine/threonine kinase inhibitor activity	GO:0030291	F	7	15	0	1		catabolic process	GO:0009056	P	3	329	6	0.822355
								NADH dehydrogenase (ubiquinone) activity	GO:0008137	F	7	150	0	1		phosphorelay signal transduction system	GO:0000160	P	5	231	4	0.823018
								divalent inorganic cation transmembrane transporter activity	GO:0072509	F	6	38	0	1		regulation of biological quality	GO:0065008	P	3	181	3	0.825716
								double-stranded RNA-specific ribonuclease activity	GO:0032296	F	5	23	0	1		developmental process	GO:0032502	P	2	71	1	0.830038
								RNA-directed 5'-3' RNA polymerase activity	GO:0003968	F	6	14	0	1		multicellular organism development	GO:0007275	P	3	71	1	0.830038
								guanylyltransferase activity	GO:0070568	F	6	6	0	1		anatomical structure development	GO:0048856	P	3	71	1	0.830038
								RNA guanylyltransferase activity	GO:0008192	F	7	6	0	1		signaling	GO:0023052	P	2	284	5	0.830744
								UDP-glucose 4-epimerase activity	GO:0003978	F	6	18	0	1		signal transduction	GO:0007165	P	3	284	5	0.830744
								fucosidase activity	GO:0015928	F	6	8	0	1		negative regulation of biological process	GO:0048519	P	2	183	3	0.831282
								phosphatidylinositol-3-phosphate binding	GO:0032266	F	7	3	0	1		mRNA splicing, via spliceosome	GO:0000398	P	8	72	1	0.834231
								O-methyltransferase activity	GO:0008171	F	6	30	0	1		RNA splicing, via transesterification reactions with bulged adenosine as nucleophile	GO:0000377	P	9	72	1	0.834231
								heme binding	GO:0020037	F	4	26	0	1		RNA splicing, via transesterification reactions	GO:0000375	P	8	72	1	0.834231
								NAD+ kinase activity	GO:0003951	F	6	57	0	1		response to stimulus	GO:0050896	P	2	1435	30	0.843646
								NADH dehydrogenase activity	GO:0003954	F	5	153	0	1		cellular macromolecule catabolic process	GO:0044265	P	5	244	4	0.853644
								cyclin-dependent protein serine/threonine kinase inhibitor activity	GO:0004861	F	7	15	0	1		RNA splicing	GO:0008380	P	7	79	1	0.86082
								protein kinase inhibitor activity	GO:0004860	F	6	15	0	1		biological regulation	GO:0065007	P	2	869	17	0.862142
								phosphoglycerate kinase activity	GO:0004618	F	6	17	0	1		reproductive process	GO:0022414	P	2	83	1	0.874053
								phosphoglycerate dehydrogenase activity	GO:0004617	F	6	7	0	1		cell cycle	GO:0007049	P	3	83	1	0.874053
								carbon-oxygen lyase activity	GO:0016835	F	4	83	0	1		reproduction	GO:0000003	P	2	83	1	0.874053
								hydro-lyase activity	GO:0016836	F	5	66	0	1		cellular response to stimulus	GO:0051716	P	3	306	5	0.874498
								phosphomevalonate kinase activity	GO:0004631	F	6	3	0	1		carbohydrate derivative biosynthetic process	GO:1901137	P	5	201	3	0.874826
								cysteine-type endopeptidase inhibitor activity	GO:0004869	F	7	94	0	1		regulation of biological process	GO:0050789	P	2	793	15	0.880468
								phospholipase C activity	GO:0004629	F	7	9	0	1		organophosphate biosynthetic process	GO:0090407	P	5	89	1	0.891583
								carbon-nitrogen lyase activity	GO:0016840	F	4	13	0	1		protein transport	GO:0015031	P	5	155	2	0.897413
								ammonia-lyase activity	GO:0016841	F	5	6	0	1		amide transport	GO:0042886	P	6	155	2	0.897413
								acetylglutamate kinase activity	GO:0003991	F	6	6	0	1		peptide transport	GO:0015833	P	6	155	2	0.897413
								phosphoethanolamine N-methyltransferase activity	GO:0000234	F	7	8	0	1		establishment of protein localization	GO:0045184	P	4	158	2	0.903356
								acetolactate synthase activity	GO:0003984	F	5	7	0	1		macromolecule catabolic process	GO:0009057	P	5	279	4	0.914559
								translation release factor activity	GO:0003747	F	6	21	0	1		protein localization	GO:0008104	P	4	172	2	0.927065
								uroporphyrinogen-III synthase activity	GO:0004852	F	6	6	0	1		cell redox homeostasis	GO:0045454	P	4	105	1	0.927307
								thiol-dependent ubiquitin-specific protease activity	GO:0004843	F	6	39	0	1		response to chemical	GO:0042221	P	3	573	9	0.944364
								adenine phosphoribosyltransferase activity	GO:0003999	F	7	9	0	1		response to hormone	GO:0009725	P	4	309	4	0.947554
								phosphatidylserine decarboxylase activity	GO:0004609	F	6	6	0	1		response to endogenous stimulus	GO:0009719	P	3	309	4	0.947554
								ribonuclease activity	GO:0004540	F	4	43	0	1		response to auxin	GO:0009733	P	5	309	4	0.947554
								phosphotransferase activity, carboxyl group as acceptor	GO:0016774	F	5	33	0	1		response to organic substance	GO:0010033	P	4	309	4	0.947554
								phosphotransferase activity, nitrogenous group as acceptor	GO:0016775	F	5	61	0	1		cellular component biogenesis	GO:0044085	P	3	180	1	0.988853
								L-threonine ammonia-lyase activity	GO:0004794	F	6	6	0	1		cellular component organization or biogenesis	GO:0071840	P	2	259	1	0.998457
								transferase activity, transferring pentosyl groups	GO:0016763	F	5	48	0	1		reproductive system development	GO:0061458	P	5	38	0	1
								transferase activity, transferring aldehyde or ketonic groups	GO:0016744	F	4	7	0	1		monosaccharide metabolic process	GO:0005996	P	4	33	0	1
								succinyltransferase activity	GO:0016748	F	6	6	0	1		dicarboxylic acid transport	GO:0006835	P	8	24	0	1
								endoribonuclease activity	GO:0004521	F	5	29	0	1		regulation of developmental process	GO:0050793	P	3	9	0	1
								endonuclease activity	GO:0004519	F	6	46	0	1		cellular response to light stimulus	GO:0071482	P	6	9	0	1
								nuclease activity	GO:0004518	F	5	76	0	1		cellular response to blue light	GO:0071483	P	7	9	0	1
								RNA polymerase activity	GO:0097747	F	4	38	0	1		maintenance of location in cell	GO:0051651	P	3	11	0	1
								S-succinyltransferase activity	GO:0016751	F	7	6	0	1		reactive oxygen species biosynthetic process	GO:1903409	P	4	9	0	1
								UDP-glucosyltransferase activity	GO:0035251	F	6	30	0	1		positive regulation of stomatal complex development	GO:2000123	P	5	6	0	1
								ribonuclease III activity	GO:0004525	F	6	23	0	1		polysaccharide metabolic process	GO:0005976	P	5	66	0	1
								purine phosphoribosyltransferase activity	GO:0106130	F	6	12	0	1		reactive oxygen species metabolic process	GO:0072593	P	4	12	0	1
								S-formylglutathione hydrolase activity	GO:0018738	F	6	3	0	1		glycogen biosynthetic process	GO:0005978	P	7	11	0	1
								heme-copper terminal oxidase activity	GO:0015002	F	4	72	0	1		glycogen metabolic process	GO:0005977	P	6	11	0	1
								alpha-L-fucosidase activity	GO:0004560	F	7	8	0	1		maintenance of protein localization in organelle	GO:0072595	P	5	11	0	1
								thiolester hydrolase activity	GO:0016790	F	5	21	0	1		quinone metabolic process	GO:1901661	P	5	6	0	1
								small molecule sensor activity	GO:0140299	F	2	61	0	1		quinone biosynthetic process	GO:1901663	P	6	6	0	1
								nucleotidyltransferase activity	GO:0016779	F	5	70	0	1		Mo-molybdopterin cofactor metabolic process	GO:0019720	P	6	6	0	1
								cyclin-dependent protein serine/threonine kinase regulator activity	GO:0016538	F	6	15	0	1		cellular response to abiotic stimulus	GO:0071214	P	4	9	0	1
								phosphotransferase activity, for other substituted phosphate groups	GO:0016780	F	5	8	0	1		maintenance of protein location	GO:0045185	P	4	11	0	1
								glutathione disulfide oxidoreductase activity	GO:0015038	F	7	6	0	1		cell wall polysaccharide biosynthetic process	GO:0070592	P	6	26	0	1
								peptide disulfide oxidoreductase activity	GO:0015037	F	6	6	0	1		protein retention in ER lumen	GO:0006621	P	7	11	0	1
								disulfide oxidoreductase activity	GO:0015036	F	5	17	0	1		cellular response to radiation	GO:0071478	P	5	9	0	1
								active transmembrane transporter activity	GO:0022804	F	4	79	0	1		regulation of immune response	GO:0050776	P	4	12	0	1
								dihydrolipoyl dehydrogenase activity	GO:0004148	F	6	9	0	1		positive regulation of multicellular organismal process	GO:0051240	P	3	6	0	1
								protein kinase regulator activity	GO:0019887	F	5	15	0	1		attachment of GPI anchor to protein	GO:0016255	P	7	8	0	1
								dihydrolipoyllysine-residue succinyltransferase activity	GO:0004149	F	4	6	0	1		DNA methylation or demethylation	GO:0044728	P	7	21	0	1
								glutathione-disulfide reductase activity	GO:0004362	F	3	6	0	1		tRNA wobble base modification	GO:0002097	P	8	13	0	1
								glutathione synthase activity	GO:0004363	F	6	11	0	1		tRNA wobble uridine modification	GO:0002098	P	9	9	0	1
								cysteine synthase activity	GO:0004124	F	5	24	0	1		protein folding	GO:0006457	P	3	54	0	1
								glycerol-3-phosphate dehydrogenase (quinone) activity	GO:0004368	F	6	3	0	1		cell wall biogenesis	GO:0042546	P	4	64	0	1
								phospho-N-acetylmuramoyl-pentapeptide-transferase activity	GO:0008963	F	6	6	0	1		reactive nitrogen species metabolic process	GO:2001057	P	4	9	0	1
								glycerol-3-phosphate dehydrogenase [NAD+] activity	GO:0004367	F	7	14	0	1		sphingolipid metabolic process	GO:0006665	P	5	7	0	1
								glycogen (starch) synthase activity	GO:0004373	F	7	27	0	1		intracellular receptor signaling pathway	GO:0030522	P	4	9	0	1
								phosphatidylinositol binding	GO:0035091	F	5	27	0	1		ceramide metabolic process	GO:0006672	P	6	7	0	1
								glycogen debranching enzyme activity	GO:0004133	F	3	6	0	1		chromosome organization	GO:0051276	P	5	24	0	1
								4-alpha-glucanotransferase activity	GO:0004134	F	4	6	0	1		protein N-linked glycosylation	GO:0006487	P	6	2	0	1
								cytochrome-c oxidase activity	GO:0004129	F	5	72	0	1		phytochromobilin metabolic process	GO:0051202	P	5	3	0	1
								proton transmembrane transporter activity	GO:0015078	F	7	181	0	1		carbohydrate biosynthetic process	GO:0016051	P	5	39	0	1
								metallocarboxypeptidase activity	GO:0004181	F	8	6	0	1		carbohydrate catabolic process	GO:0016052	P	5	29	0	1
								kinase regulator activity	GO:0019207	F	4	15	0	1		pentose metabolic process	GO:0019321	P	5	15	0	1
								diphosphomevalonate decarboxylase activity	GO:0004163	F	6	6	0	1		arabinose metabolic process	GO:0019566	P	6	15	0	1
								secondary active transmembrane transporter activity	GO:0015291	F	5	73	0	1		DNA metabolic process	GO:0006259	P	5	72	0	1
								ammonium transmembrane transporter activity	GO:0008519	F	6	21	0	1		cellular component organization	GO:0016043	P	3	185	0	1
								chaperone binding	GO:0051087	F	4	6	0	1		maintenance of protein location in cell	GO:0032507	P	4	11	0	1
								metalloexopeptidase activity	GO:0008235	F	7	6	0	1		spindle assembly	GO:0051225	P	5	9	0	1
								carbonate dehydratase activity	GO:0004089	F	6	32	0	1		maintenance of location	GO:0051235	P	3	16	0	1
								catechol oxidase activity	GO:0004097	F	6	23	0	1		regulation of multicellular organismal process	GO:0051239	P	3	9	0	1
								glucosyltransferase activity	GO:0046527	F	6	33	0	1		cell wall assembly	GO:0070726	P	5	38	0	1
								secondary active sulfate transmembrane transporter activity	GO:0008271	F	6	33	0	1		cytoskeleton organization	GO:0007010	P	5	46	0	1
								phosphatidylinositol phosphate binding	GO:1901981	F	6	3	0	1		cell cycle process	GO:0022402	P	3	21	0	1
								ATPase activator activity	GO:0001671	F	5	9	0	1		telomere organization	GO:0032200	P	6	15	0	1
								nucleoside-triphosphate diphosphatase activity	GO:0047429	F	7	23	0	1		hemicellulose metabolic process	GO:0010410	P	6	26	0	1
								translation termination factor activity	GO:0008079	F	5	21	0	1		regulation of defense response	GO:0031347	P	5	12	0	1
								3-beta-hydroxy-delta5-steroid dehydrogenase activity	GO:0003854	F	6	29	0	1		plant epidermis development	GO:0090558	P	5	6	0	1
								oxidoreductase activity, acting on the CH-OH group of donors, quinone or similar compound as acceptor	GO:0016901	F	5	3	0	1		response to light stimulus	GO:0009416	P	5	12	0	1
								ribose-5-phosphate isomerase activity	GO:0004751	F	6	9	0	1		response to water	GO:0009415	P	4	24	0	1
								phosphorelay sensor kinase activity	GO:0000155	F	3	61	0	1		response to water deprivation	GO:0009414	P	4	24	0	1
								ubiquitin-like protein binding	GO:0032182	F	4	9	0	1		plant-type cell wall organization	GO:0009664	P	5	38	0	1
								phosphoprotein phosphatase activity	GO:0004721	F	4	82	0	1		protein localization to endoplasmic reticulum	GO:0070972	P	7	17	0	1
																spindle organization	GO:0007051	P	4	9	0	1
																organelle assembly	GO:0070925	P	5	21	0	1
																molybdopterin cofactor metabolic process	GO:0043545	P	5	6	0	1
																regulation of response to biotic stimulus	GO:0002831	P	4	12	0	1
																regulation of neurotransmitter levels	GO:0001505	P	4	9	0	1
																cellulose microfibril organization	GO:0010215	P	6	38	0	1
																nucleobase-containing compound catabolic process	GO:0034655	P	5	39	0	1
																vacuolar transport	GO:0007034	P	5	42	0	1
																prosthetic group metabolic process	GO:0051189	P	5	6	0	1
																cellular carbohydrate biosynthetic process	GO:0034637	P	5	37	0	1
																regulation of response to stress	GO:0080134	P	4	15	0	1
																cell wall macromolecule metabolic process	GO:0044036	P	4	26	0	1
																cell wall macromolecule biosynthetic process	GO:0044038	P	5	26	0	1
																glucan metabolic process	GO:0044042	P	6	11	0	1
																microtubule cytoskeleton organization	GO:0000226	P	4	34	0	1
																protein localization to organelle	GO:0033365	P	6	26	0	1
																phytochromobilin biosynthetic process	GO:0010024	P	6	3	0	1
																glucan biosynthetic process	GO:0009250	P	7	11	0	1
																cellular component macromolecule biosynthetic process	GO:0070589	P	4	26	0	1
																response to desiccation	GO:0009269	P	5	24	0	1
																plant-type cell wall assembly	GO:0071668	P	6	38	0	1
																plant-type cell wall organization or biogenesis	GO:0071669	P	4	38	0	1
																regulation of immune system process	GO:0002682	P	3	12	0	1
																malate transport	GO:0015743	P	10	24	0	1
																reproductive structure development	GO:0048608	P	4	38	0	1
																polysaccharide catabolic process	GO:0000272	P	6	29	0	1
																polysaccharide biosynthetic process	GO:0000271	P	6	37	0	1
																nitric oxide biosynthetic process	GO:0006809	P	5	9	0	1
																cellular polysaccharide metabolic process	GO:0044264	P	5	37	0	1
																response to metal ion	GO:0010038	P	5	8	0	1
																response to inorganic substance	GO:0010035	P	4	40	0	1
																C4-dicarboxylate transport	GO:0015740	P	9	24	0	1
																energy derivation by oxidation of organic compounds	GO:0015980	P	4	29	0	1
																nitric oxide metabolic process	GO:0046209	P	5	9	0	1
																response to acid chemical	GO:0001101	P	4	32	0	1
																regulation of multi-organism process	GO:0043900	P	3	12	0	1
																anatomical structure homeostasis	GO:0060249	P	5	15	0	1
																immune response	GO:0006955	P	3	12	0	1
																oxidoreduction coenzyme metabolic process	GO:0006733	P	6	6	0	1
																immune system process	GO:0002376	P	2	12	0	1
																regulation of multicellular organismal development	GO:2000026	P	4	9	0	1
																seed development	GO:0048316	P	4	35	0	1
																developmental process involved in reproduction	GO:0003006	P	3	38	0	1
																regulation of stomatal complex development	GO:2000038	P	5	6	0	1
																Mo-molybdopterin cofactor biosynthetic process	GO:0006777	P	6	6	0	1
																ubiquinone metabolic process	GO:0006743	P	6	6	0	1
																ubiquinone biosynthetic process	GO:0006744	P	7	6	0	1
																regulation of response to stimulus	GO:0048583	P	3	24	0	1
																positive regulation of post-embryonic development	GO:0048582	P	4	6	0	1
																regulation of post-embryonic development	GO:0048580	P	4	9	0	1
																organelle organization	GO:0006996	P	4	100	0	1
																innate immune response	GO:0045087	P	4	12	0	1
																regulation of innate immune response	GO:0045088	P	4	12	0	1
																plant-type cell wall biogenesis	GO:0009832	P	5	38	0	1
																DNA modification	GO:0006304	P	6	21	0	1
																sulfur compound metabolic process	GO:0006790	P	4	47	0	1
																DNA catabolic process	GO:0006308	P	6	10	0	1
																DNA alkylation	GO:0006305	P	7	21	0	1
																defense response, incompatible interaction	GO:0009814	P	5	12	0	1
																DNA methylation	GO:0006306	P	5	21	0	1
																cellular component assembly	GO:0022607	P	4	106	0	1
																response to blue light	GO:0009637	P	6	9	0	1
																response to abiotic stimulus	GO:0009628	P	3	36	0	1
																systemic acquired resistance	GO:0009627	P	6	12	0	1
																tissue development	GO:0009888	P	4	6	0	1
																energy reserve metabolic process	GO:0006112	P	5	11	0	1
																DNA-templated transcription, initiation	GO:0006352	P	7	30	0	1
																embryo development	GO:0009790	P	4	35	0	1
																embryo development ending in seed dormancy	GO:0009793	P	4	35	0	1
																DNA catabolic process, endonucleolytic	GO:0000737	P	7	10	0	1
																post-embryonic development	GO:0009791	P	3	44	0	1
																response to radiation	GO:0009314	P	4	12	0	1
																neurotransmitter metabolic process	GO:0042133	P	4	9	0	1
																positive regulation of developmental process	GO:0051094	P	3	6	0	1
																neurotransmitter biosynthetic process	GO:0042136	P	5	9	0	1
																telomere maintenance	GO:0000723	P	6	15	0	1
																blue light signaling pathway	GO:0009785	P	5	9	0	1
																generation of precursor metabolites and energy	GO:0006091	P	4	53	0	1
																cellular polysaccharide biosynthetic process	GO:0033692	P	6	37	0	1
																regulation of response to external stimulus	GO:0032101	P	4	12	0	1
																cellular glucan metabolic process	GO:0006073	P	6	11	0	1
																cell wall polysaccharide metabolic process	GO:0010383	P	5	26	0	1
																positive regulation of biological process	GO:0048518	P	2	15	0	1
																xylan biosynthetic process	GO:0045492	P	7	26	0	1
																xylan metabolic process	GO:0045491	P	7	26	0	1
																maintenance of protein localization in endoplasmic reticulum	GO:0035437	P	6	11	0	1
																fruit development	GO:0010154	P	5	35	0	1
																sulfate assimilation	GO:0000103	P	5	16	0	1
																cell wall organization or biogenesis	GO:0071554	P	3	64	0	1
																cell wall organization	GO:0071555	P	4	38	0	1
																regulation of systemic acquired resistance	GO:0010112	P	5	12	0	1
																stomatal complex development	GO:0010374	P	4	6	0	1
																L-arabinose metabolic process	GO:0046373	P	7	15	0	1
																extracellular matrix organization	GO:0030198	P	5	38	0	1
																response to oxygen-containing compound	GO:1901700	P	4	32	0	1
																cellular ketone metabolic process	GO:0042180	P	4	6	0	1
																ketone biosynthetic process	GO:0042181	P	5	6	0	1
																system development	GO:0048731	P	4	38	0	1
																cellular response to environmental stimulus	GO:0104004	P	4	9	0	1
																external encapsulating structure organization	GO:0045229	P	4	38	0	1
																extracellular structure organization	GO:0043062	P	4	38	0	1

## Sheet: cl2
Term Name	GOID	Term Type	Depth	cnt(reference)	cnt(Cluster2)	fsh(Cluster2)		Term Name	GOID	Term Type	Depth	cnt(reference)	cnt(Cluster2)	fsh(Cluster2)		Term Name	GOID	Term Type	Depth	cnt(reference)	cnt(Cluster2)	fsh(Cluster2)
chloroplast	GO:0009507	C	5	26	2	0.00491542		carbonate dehydratase activity	GO:0004089	F	6	32	4	8.42474e-06		positive regulation of stomatal complex development	GO:2000123	P	5	6	1	0.0238934
plastid	GO:0009536	C	4	26	2	0.00491542		hydro-lyase activity	GO:0016836	F	5	66	4	0.000151659		positive regulation of multicellular organismal process	GO:0051240	P	3	6	1	0.0238934
kinetochore	GO:0000776	C	4	6	1	0.0238934		carbon-oxygen lyase activity	GO:0016835	F	4	83	4	0.000366535		plant epidermis development	GO:0090558	P	5	6	1	0.0238934
supramolecular complex	GO:0099080	C	3	6	1	0.0238934		metal ion binding	GO:0046872	F	5	3628	29	0.000367695		regulation of stomatal complex development	GO:2000038	P	5	6	1	0.0238934
photosystem I	GO:0009522	C	5	68	2	0.0308547		cation binding	GO:0043169	F	4	3628	29	0.000367695		positive regulation of post-embryonic development	GO:0048582	P	4	6	1	0.0238934
photosystem	GO:0009521	C	4	310	4	0.0372804		lyase activity	GO:0016829	F	3	169	5	0.00064203		tissue development	GO:0009888	P	4	6	1	0.0238934
photosynthetic membrane	GO:0034357	C	4	310	4	0.0372804		magnesium ion binding	GO:0000287	F	6	361	7	0.000705435		positive regulation of developmental process	GO:0051094	P	3	6	1	0.0238934
thylakoid	GO:0009579	C	3	331	4	0.0455167		iron ion binding	GO:0005506	F	7	1630	15	0.00275171		stomatal complex development	GO:0010374	P	4	6	1	0.0238934
membrane protein complex	GO:0098796	C	3	428	4	0.0954264		methyltransferase activity	GO:0008168	F	5	485	7	0.00372796		regulation of developmental process	GO:0050793	P	3	9	1	0.035626
chromosomal region	GO:0098687	C	3	27	1	0.103129		transferase activity, transferring one-carbon groups	GO:0016741	F	4	496	7	0.00420793		regulation of multicellular organismal process	GO:0051239	P	3	9	1	0.035626
chromosome, centromeric region	GO:0000775	C	4	27	1	0.103129		ion binding	GO:0043167	F	3	7313	44	0.00441214		regulation of multicellular organismal development	GO:2000026	P	4	9	1	0.035626
membrane	GO:0016020	C	3	2191	13	0.107002		NAD+ kinase activity	GO:0003951	F	6	57	2	0.0222476		regulation of post-embryonic development	GO:0048580	P	4	9	1	0.035626
endoplasmic reticulum membrane	GO:0005789	C	5	75	1	0.260994		ammonia-lyase activity	GO:0016841	F	5	6	1	0.0238934		positive regulation of biological process	GO:0048518	P	2	15	1	0.0586712
nuclear outer membrane-endoplasmic reticulum membrane network	GO:0042175	C	4	75	1	0.260994		L-threonine ammonia-lyase activity	GO:0004794	F	6	6	1	0.0238934		sucrose metabolic process	GO:0005985	P	6	37	1	0.138574
cellular anatomical entity	GO:0110165	C	2	4312	20	0.287204		glycogen debranching enzyme activity	GO:0004133	F	3	6	1	0.0238934		disaccharide metabolic process	GO:0005984	P	5	37	1	0.138574
integral component of membrane	GO:0016021	C	4	889	5	0.288237		4-alpha-glucanotransferase activity	GO:0004134	F	4	6	1	0.0238934		oligosaccharide metabolic process	GO:0009311	P	5	39	1	0.145494
intrinsic component of membrane	GO:0031224	C	3	892	5	0.290557		metallocarboxypeptidase activity	GO:0004181	F	8	6	1	0.0238934		vacuolar transport	GO:0007034	P	5	42	1	0.15577
cellular_component	GO:0005575	C	1	4546	20	0.372113		metalloexopeptidase activity	GO:0008235	F	7	6	1	0.0238934		post-embryonic development	GO:0009791	P	3	44	1	0.162552
extracellular region	GO:0005576	C	3	367	2	0.434935		acetolactate synthase activity	GO:0003984	F	5	7	1	0.02782		phosphatidylinositol dephosphorylation	GO:0046856	P	7	47	1	0.172623
cell cortex	GO:0005938	C	4	152	1	0.458447		transferase activity, transferring aldehyde or ketonic groups	GO:0016744	F	4	7	1	0.02782		phospholipid dephosphorylation	GO:0046839	P	6	47	1	0.172623
exocyst	GO:0000145	C	4	152	1	0.458447		transition metal ion binding	GO:0046914	F	6	2542	17	0.0292861		metal ion transport	GO:0030001	P	7	209	2	0.205684
vesicle tethering complex	GO:0099023	C	3	163	1	0.481986		hydroxyethylthiazole kinase activity	GO:0004417	F	6	8	1	0.0317308		lipid modification	GO:0030258	P	5	59	1	0.211717
cytoplasm	GO:0005737	C	3	658	3	0.494335		lipid transporter activity	GO:0005319	F	3	8	1	0.0317308		dephosphorylation	GO:0016311	P	6	62	1	0.221199
endomembrane system	GO:0012505	C	3	191	1	0.537405		monooxygenase activity	GO:0004497	F	4	299	4	0.0333395		developmental process	GO:0032502	P	2	71	1	0.24897
protein-containing complex	GO:0032991	C	2	1535	6	0.584365		adenine phosphoribosyltransferase activity	GO:0003999	F	7	9	1	0.035626		multicellular organism development	GO:0007275	P	3	71	1	0.24897
organelle membrane	GO:0031090	C	4	245	1	0.628145		purine phosphoribosyltransferase activity	GO:0106130	F	6	12	1	0.047218		anatomical structure development	GO:0048856	P	3	71	1	0.24897
intracellular	GO:0005622	C	2	2395	9	0.628405		RNA binding	GO:0003723	F	5	815	7	0.0481082		cellular carbohydrate metabolic process	GO:0044262	P	4	74	1	0.258006
cell periphery	GO:0071944	C	3	284	1	0.682431		carbon-nitrogen lyase activity	GO:0016840	F	4	13	1	0.0510511		intracellular protein transport	GO:0006886	P	5	79	1	0.272826
membrane-bounded organelle	GO:0043227	C	4	889	3	0.695392		hydrolase activity, hydrolyzing O-glycosyl compounds	GO:0004553	F	5	1139	8	0.0912476		transport	GO:0006810	P	4	1546	8	0.285075
chromosome	GO:0005694	C	5	670	2	0.752583		acid phosphatase activity	GO:0003993	F	7	126	2	0.0918304		establishment of localization	GO:0051234	P	3	1549	8	0.28681
organelle	GO:0043226	C	3	1587	5	0.766874		ligase activity, forming carbon-sulfur bonds	GO:0016877	F	4	24	1	0.0922143		phosphatidylinositol metabolic process	GO:0046488	P	7	87	1	0.295926
non-membrane-bounded organelle	GO:0043228	C	4	726	2	0.790855		ubiquitin-like modifier activating enzyme activity	GO:0008641	F	5	24	1	0.0922143		localization	GO:0051179	P	2	1568	8	0.297861
intracellular non-membrane-bounded organelle	GO:0043232	C	4	726	2	0.790855		hydrolase activity, acting on glycosyl bonds	GO:0016798	F	4	1145	8	0.0933225		intracellular transport	GO:0046907	P	4	90	1	0.304399
intracellular membrane-bounded organelle	GO:0043231	C	4	820	2	0.843467		glycogen (starch) synthase activity	GO:0004373	F	7	27	1	0.103129		glycerophospholipid metabolic process	GO:0006650	P	6	93	1	0.312771
intracellular organelle	GO:0043229	C	3	1518	4	0.861502		steroid dehydrogenase activity, acting on the CH-OH group of donors, NAD or NADP as acceptor	GO:0033764	F	5	29	1	0.110332		glycerolipid metabolic process	GO:0046486	P	5	93	1	0.312771
protein-DNA complex	GO:0032993	C	3	596	1	0.910439		3-beta-hydroxy-delta5-steroid dehydrogenase activity	GO:0003854	F	6	29	1	0.110332		cellular macromolecule localization	GO:0070727	P	4	96	1	0.321042
nucleosome	GO:0000786	C	4	596	1	0.910439		UDP-glucosyltransferase activity	GO:0035251	F	6	30	1	0.113912		cellular protein localization	GO:0034613	P	5	96	1	0.321042
DNA packaging complex	GO:0044815	C	3	602	1	0.912597		steroid dehydrogenase activity	GO:0016229	F	4	32	1	0.121029		multicellular organismal process	GO:0032501	P	2	113	1	0.366071
chromatin	GO:0000785	C	3	611	1	0.915739		magnesium ion transmembrane transporter activity	GO:0015095	F	7	33	1	0.124566		mRNA processing	GO:0006397	P	7	115	1	0.371169
transferase complex, transferring phosphorus-containing groups	GO:0061695	C	5	52	0	1		glucosyltransferase activity	GO:0046527	F	6	33	1	0.124566		transmembrane transport	GO:0055085	P	5	548	3	0.37875
translocon complex	GO:0071256	C	4	6	0	1		N,N-dimethylaniline monooxygenase activity	GO:0004499	F	6	158	2	0.133339		phospholipid metabolic process	GO:0006644	P	5	119	1	0.381243
mitochondrial matrix	GO:0005759	C	5	27	0	1		catalytic activity	GO:0003824	F	2	19707	88	0.135716		cellular localization	GO:0051641	P	3	132	1	0.412886
mitochondrial outer membrane	GO:0005741	C	6	43	0	1		oxidoreductase activity, acting on paired donors, with incorporation or reduction of molecular oxygen, NAD(P)H as one donor, and incorporation of one atom of oxygen	GO:0016709	F	5	161	2	0.137422		mRNA metabolic process	GO:0016071	P	7	141	1	0.433843
mitochondrial envelope	GO:0005740	C	5	120	0	1		zinc ion transmembrane transporter activity	GO:0005385	F	7	38	1	0.142041		protein transport	GO:0015031	P	5	155	1	0.464971
mitochondrial inner membrane	GO:0005743	C	6	74	0	1		divalent inorganic cation transmembrane transporter activity	GO:0072509	F	6	38	1	0.142041		amide transport	GO:0042886	P	6	155	1	0.464971
mitochondrial outer membrane translocase complex	GO:0005742	C	5	8	0	1		oxidoreductase activity, acting on paired donors, with incorporation or reduction of molecular oxygen	GO:0016705	F	4	179	2	0.162453		peptide transport	GO:0015833	P	6	155	1	0.464971
mitochondrion	GO:0005739	C	4	173	0	1		transferase activity, transferring pentosyl groups	GO:0016763	F	5	48	1	0.175954		establishment of protein localization	GO:0045184	P	4	158	1	0.471416
rough endoplasmic reticulum	GO:0005791	C	5	6	0	1		molecular_function	GO:0003674	F	1	54639	226	0.187611		cation transport	GO:0006812	P	6	413	2	0.495674
Golgi apparatus	GO:0005794	C	4	35	0	1		diacylglycerol O-acyltransferase activity	GO:0004144	F	8	52	1	0.189142		protein localization	GO:0008104	P	4	172	1	0.500485
RISC complex	GO:0016442	C	5	4	0	1		metal ion transmembrane transporter activity	GO:0046873	F	6	198	2	0.189663		organophosphate metabolic process	GO:0019637	P	4	172	1	0.500485
ribonucleoprotein complex	GO:1990904	C	3	44	0	1		calcium ion binding	GO:0005509	F	6	563	4	0.192563		lipid metabolic process	GO:0006629	P	4	708	3	0.543315
endoplasmic reticulum	GO:0005783	C	4	54	0	1		acylglycerol O-acyltransferase activity	GO:0016411	F	7	54	1	0.195657		protein catabolic process	GO:0030163	P	5	214	1	0.578477
Sec61 translocon complex	GO:0005784	C	5	6	0	1		transferase activity, transferring glycosyl groups	GO:0016757	F	4	573	4	0.200731		drug transmembrane transport	GO:0006855	P	6	224	1	0.595182
signal recognition particle, endoplasmic reticulum targeting	GO:0005786	C	5	15	0	1		transition metal ion transmembrane transporter activity	GO:0046915	F	7	62	1	0.221199		response to drug	GO:0042493	P	4	224	1	0.595182
bounding membrane of organelle	GO:0098588	C	5	96	0	1		passive transmembrane transporter activity	GO:0022803	F	4	220	2	0.221844		drug transport	GO:0015893	P	5	224	1	0.595182
outer mitochondrial membrane protein complex	GO:0098799	C	4	8	0	1		channel activity	GO:0015267	F	5	220	2	0.221844		proteolysis	GO:0006508	P	5	778	3	0.607051
plasma membrane protein complex	GO:0098797	C	4	40	0	1		ion channel activity	GO:0005216	F	5	220	2	0.221844		carbohydrate metabolic process	GO:0005975	P	4	233	1	0.609651
mitochondrial protein complex	GO:0098798	C	3	44	0	1		transporter activity	GO:0005215	F	2	1656	9	0.225488		phosphorus metabolic process	GO:0006793	P	4	238	1	0.617466
photosystem II	GO:0009523	C	5	227	0	1		O-acyltransferase activity	GO:0008374	F	6	71	1	0.24897		phosphate-containing compound metabolic process	GO:0006796	P	5	238	1	0.617466
external encapsulating structure	GO:0030312	C	3	66	0	1		intramolecular transferase activity	GO:0016866	F	4	80	1	0.275754		organonitrogen compound catabolic process	GO:1901565	P	5	239	1	0.61901
RNA polymerase II transcription factor complex	GO:0090575	C	5	61	0	1		ion transmembrane transporter activity	GO:0015075	F	4	667	4	0.281643		RNA processing	GO:0006396	P	6	243	1	0.625125
RNAi effector complex	GO:0031332	C	4	4	0	1		inorganic molecular entity transmembrane transporter activity	GO:0015318	F	4	668	4	0.282534		ion transport	GO:0006811	P	5	534	2	0.634277
DNA-directed RNA polymerase complex	GO:0000428	C	4	52	0	1		phosphatase activity	GO:0016791	F	6	263	2	0.2856		cellular lipid metabolic process	GO:0044255	P	4	256	1	0.64433
endopeptidase complex	GO:1905369	C	5	13	0	1		ligand-gated ion channel activity	GO:0015276	F	6	87	1	0.295926		nitrogen compound transport	GO:0071705	P	5	256	1	0.64433
peptidase complex	GO:1905368	C	4	31	0	1		extracellular ligand-gated ion channel activity	GO:0005230	F	7	87	1	0.295926		macromolecule catabolic process	GO:0009057	P	5	279	1	0.675939
transferase complex	GO:1990234	C	4	122	0	1		transmitter-gated channel activity	GO:0022835	F	5	87	1	0.295926		macromolecule localization	GO:0033036	P	3	297	1	0.69871
nuclear chromosome	GO:0000228	C	6	23	0	1		gated channel activity	GO:0022836	F	6	87	1	0.295926		organic substance catabolic process	GO:1901575	P	4	308	1	0.711833
phosphopyruvate hydratase complex	GO:0000015	C	4	15	0	1		ligand-gated channel activity	GO:0022834	F	7	87	1	0.295926		catabolic process	GO:0009056	P	3	329	1	0.735326
plasma membrane	GO:0005886	C	4	66	0	1		transmitter-gated ion channel activity	GO:0022824	F	6	87	1	0.295926		protein metabolic process	GO:0019538	P	4	1277	4	0.756896
nuclear pore	GO:0005643	C	3	30	0	1		neurotransmitter receptor activity	GO:0030594	F	4	87	1	0.295926		organic substance transport	GO:0071702	P	5	386	1	0.78991
nuclear envelope	GO:0005635	C	4	33	0	1		glutamate receptor activity	GO:0008066	F	5	87	1	0.295926		metabolic process	GO:0008152	P	2	4942	16	0.847437
nucleus	GO:0005634	C	5	495	0	1		ionotropic glutamate receptor activity	GO:0004970	F	6	87	1	0.295926		organonitrogen compound metabolic process	GO:1901564	P	4	1491	4	0.852073
cytoskeleton	GO:0005856	C	5	30	0	1		ADP binding	GO:0043531	F	5	2023	10	0.298623		primary metabolic process	GO:0044238	P	3	2991	9	0.853394
cell wall	GO:0005618	C	4	66	0	1		binding	GO:0005488	F	2	30382	127	0.299248		organic substance metabolic process	GO:0071704	P	3	3157	9	0.891818
transcription factor TFIIA complex	GO:0005672	C	5	22	0	1		oxidoreductase activity, acting on NAD(P)H	GO:0016651	F	4	277	2	0.306327		response to chemical	GO:0042221	P	3	573	1	0.901659
transcription factor complex	GO:0005667	C	3	61	0	1		transferase activity, transferring hexosyl groups	GO:0016758	F	5	283	2	0.315178		RNA metabolic process	GO:0016070	P	6	592	1	0.90897
rough endoplasmic reticulum membrane	GO:0030867	C	6	6	0	1		phosphoric ester hydrolase activity	GO:0042578	F	5	296	2	0.334263		macromolecule metabolic process	GO:0043170	P	4	2071	5	0.921423
nucleoplasm	GO:0005654	C	3	68	0	1		transmembrane signaling receptor activity	GO:0004888	F	4	101	1	0.334607		nucleic acid metabolic process	GO:0090304	P	5	664	1	0.932084
integral component of plasma membrane	GO:0005887	C	5	10	0	1		signaling receptor activity	GO:0038023	F	3	104	1	0.342616		gene expression	GO:0010467	P	5	688	1	0.938407
intracellular organelle lumen	GO:0070013	C	4	123	0	1		molecular transducer activity	GO:0060089	F	2	104	1	0.342616		nitrogen compound metabolic process	GO:0006807	P	3	2199	5	0.942836
whole membrane	GO:0098805	C	4	64	0	1		transmembrane transporter activity	GO:0022857	F	3	749	4	0.355632		biological_process	GO:0008150	P	1	8180	25	0.945831
nuclear lumen	GO:0031981	C	5	96	0	1		double-stranded DNA binding	GO:0003690	F	6	316	2	0.363307		nucleobase-containing compound metabolic process	GO:0006139	P	4	720	1	0.945933
RNA polymerase II, holoenzyme	GO:0016591	C	4	48	0	1		oxidoreductase activity, acting on peroxide as acceptor	GO:0016684	F	4	766	4	0.371064		regulation of biological process	GO:0050789	P	2	793	1	0.959849
RNA polymerase complex	GO:0030880	C	3	52	0	1		peroxidase activity	GO:0004601	F	3	766	4	0.371064		heterocycle metabolic process	GO:0046483	P	4	818	1	0.963742
membrane-enclosed lumen	GO:0031974	C	3	123	0	1		transferase activity, transferring alkyl or aryl (other than methyl) groups	GO:0016765	F	4	118	1	0.37874		cellular aromatic compound metabolic process	GO:0006725	P	4	820	1	0.964036
envelope	GO:0031975	C	3	153	0	1		adenyl ribonucleotide binding	GO:0032559	F	6	3373	15	0.382491		organic cyclic compound metabolic process	GO:1901360	P	4	828	1	0.965191
outer membrane	GO:0019867	C	4	67	0	1		adenyl nucleotide binding	GO:0030554	F	6	3381	15	0.385971		biological regulation	GO:0065007	P	2	869	1	0.970556
organelle inner membrane	GO:0019866	C	5	77	0	1		antioxidant activity	GO:0016209	F	2	813	4	0.413536		cellular nitrogen compound metabolic process	GO:0034641	P	4	963	1	0.979946
organelle envelope	GO:0031967	C	4	153	0	1		oxidoreductase activity, acting on the CH-OH group of donors, NAD or NADP as acceptor	GO:0016616	F	5	135	1	0.419956		cellular metabolic process	GO:0044237	P	3	2012	3	0.988224
organelle outer membrane	GO:0031968	C	5	43	0	1		polygalacturonase activity	GO:0004650	F	6	138	1	0.426941		response to stimulus	GO:0050896	P	2	1435	1	0.997109
mitochondrial membrane	GO:0031966	C	5	120	0	1		isomerase activity	GO:0016853	F	3	148	1	0.449626		cellular process	GO:0009987	P	2	2806	3	0.999207
acetyltransferase complex	GO:1902493	C	5	17	0	1		inorganic cation transmembrane transporter activity	GO:0022890	F	5	379	2	0.451167		amino acid transmembrane transport	GO:0003333	P	7	84	0	1
catalytic complex	GO:1902494	C	3	219	0	1		ligase activity	GO:0016874	F	3	150	1	0.454054		reproductive system development	GO:0061458	P	5	38	0	1
nuclear transcription factor complex	GO:0044798	C	4	61	0	1		NADH dehydrogenase (quinone) activity	GO:0050136	F	6	150	1	0.454054		monosaccharide metabolic process	GO:0005996	P	4	33	0	1
organelle lumen	GO:0043233	C	4	123	0	1		NADH dehydrogenase (ubiquinone) activity	GO:0008137	F	7	150	1	0.454054		dicarboxylic acid transport	GO:0006835	P	8	24	0	1
proteasome complex	GO:0000502	C	3	13	0	1		NADH dehydrogenase activity	GO:0003954	F	5	153	1	0.460631		organelle localization	GO:0051640	P	4	25	0	1
intrinsic component of plasma membrane	GO:0031226	C	4	13	0	1		purine ribonucleotide binding	GO:0032555	F	5	3576	15	0.47134		regulation of cellular process	GO:0050794	P	3	685	0	1
protein acetyltransferase complex	GO:0031248	C	3	17	0	1		purine nucleotide binding	GO:0017076	F	5	3584	15	0.474834		regulation of catalytic activity	GO:0050790	P	4	39	0	1
BLOC complex	GO:0031082	C	3	2	0	1		oxidoreductase activity, acting on CH-OH group of donors	GO:0016614	F	4	160	1	0.47567		negative regulation of cellular macromolecule biosynthetic process	GO:2000113	P	6	91	0	1
BLOC-1 complex	GO:0031083	C	4	2	0	1		cation transmembrane transporter activity	GO:0008324	F	5	400	2	0.478925		regulation of cellular macromolecule biosynthetic process	GO:2000112	P	6	234	0	1
SAGA-type complex	GO:0070461	C	5	14	0	1		metallopeptidase activity	GO:0008237	F	6	164	1	0.484075		export from cell	GO:0140352	P	3	25	0	1
Golgi membrane	GO:0000139	C	5	26	0	1		oxidoreductase activity	GO:0016491	F	3	3607	15	0.484861		monocarboxylic acid biosynthetic process	GO:0072330	P	7	37	0	1
cytosol	GO:0005829	C	3	26	0	1		ribonucleotide binding	GO:0032553	F	4	3609	15	0.485732		cellular response to light stimulus	GO:0071482	P	6	9	0	1
1,3-beta-D-glucan synthase complex	GO:0000148	C	5	40	0	1		carbohydrate derivative binding	GO:0097367	F	3	3637	15	0.497893		protein targeting	GO:0006605	P	6	32	0	1
cis-Golgi network	GO:0005801	C	5	3	0	1		protein dimerization activity	GO:0046983	F	4	665	3	0.501351		cellular response to blue light	GO:0071483	P	7	9	0	1
signal recognition particle	GO:0048500	C	4	15	0	1		transferase activity	GO:0016740	F	3	8128	33	0.505032		maintenance of location in cell	GO:0051651	P	3	11	0	1
nuclear DNA-directed RNA polymerase complex	GO:0055029	C	5	52	0	1		serine-type endopeptidase activity	GO:0004252	F	7	427	2	0.513326		reactive oxygen species biosynthetic process	GO:1903409	P	4	9	0	1
SAGA complex	GO:0000124	C	5	3	0	1		UDP-glycosyltransferase activity	GO:0008194	F	5	179	1	0.514417		nucleic acid-templated transcription	GO:0097659	P	7	229	0	1
histone acetyltransferase complex	GO:0000123	C	4	17	0	1		anion binding	GO:0043168	F	4	3685	15	0.518603		anion transport	GO:0006820	P	6	121	0	1
								oxidoreductase activity, acting on NAD(P)H, quinone or similar compound as acceptor	GO:0016655	F	5	190	1	0.535531		polysaccharide metabolic process	GO:0005976	P	5	66	0	1
								nucleoside phosphate binding	GO:1901265	F	4	4035	16	0.559876		reactive oxygen species metabolic process	GO:0072593	P	4	12	0	1
								nucleotide binding	GO:0000166	F	4	4035	16	0.559876		glycogen biosynthetic process	GO:0005978	P	7	11	0	1
								small molecule binding	GO:0036094	F	3	4051	16	0.56635		glycogen metabolic process	GO:0005977	P	6	11	0	1
								ubiquitin-like protein transferase activity	GO:0019787	F	4	209	1	0.569869		vesicle docking	GO:0048278	P	5	25	0	1
								ubiquitin-protein transferase activity	GO:0004842	F	5	209	1	0.569869		maintenance of protein localization in organelle	GO:0072595	P	5	11	0	1
								zinc ion binding	GO:0008270	F	7	475	2	0.570684		quinone metabolic process	GO:1901661	P	5	6	0	1
								carboxypeptidase activity	GO:0004180	F	7	217	1	0.58356		quinone biosynthetic process	GO:1901663	P	6	6	0	1
								nucleic acid binding	GO:0003676	F	4	7948	31	0.600622		exocytosis	GO:0006887	P	5	25	0	1
								organic cyclic compound binding	GO:0097159	F	3	12016	47	0.608595		tRNA modification	GO:0006400	P	7	42	0	1
								heterocyclic compound binding	GO:1901363	F	3	12016	47	0.608595		membrane lipid metabolic process	GO:0006643	P	5	46	0	1
								ATP binding	GO:0005524	F	4	1336	5	0.625149		cellular component biogenesis	GO:0044085	P	3	180	0	1
								drug binding	GO:0008144	F	3	1377	5	0.651414		protein maturation	GO:0051604	P	5	27	0	1
								exopeptidase activity	GO:0008238	F	6	266	1	0.658434		Mo-molybdopterin cofactor metabolic process	GO:0019720	P	6	6	0	1
								hydrolase activity, acting on acid phosphorus-nitrogen bonds	GO:0016825	F	4	638	2	0.728116		cellular response to abiotic stimulus	GO:0071214	P	4	9	0	1
								serine-type peptidase activity	GO:0008236	F	6	638	2	0.728116		proteolysis involved in cellular protein catabolic process	GO:0051603	P	6	208	0	1
								serine hydrolase activity	GO:0017171	F	5	638	2	0.728116		translation	GO:0006412	P	6	108	0	1
								hydrolase activity, acting on ester bonds	GO:0016788	F	4	945	3	0.733916		maintenance of protein location	GO:0045185	P	4	11	0	1
								purine ribonucleoside triphosphate binding	GO:0035639	F	5	1539	5	0.743338		cell wall polysaccharide biosynthetic process	GO:0070592	P	6	26	0	1
								hydrolase activity	GO:0016787	F	3	4389	15	0.777592		amino acid transport	GO:0006865	P	6	84	0	1
								transferase activity, transferring acyl groups other than amino-acyl groups	GO:0016747	F	5	763	2	0.813197		regulation of cyclin-dependent protein serine/threonine kinase activity	GO:0000079	P	6	39	0	1
								transferase activity, transferring acyl groups	GO:0016746	F	4	772	2	0.8183		protein retention in ER lumen	GO:0006621	P	7	11	0	1
								peptidase activity, acting on L-amino acid peptides	GO:0070011	F	5	1201	3	0.863243		cellular response to radiation	GO:0071478	P	5	9	0	1
								peptidase activity	GO:0008233	F	4	1201	3	0.863243		modification-dependent protein catabolic process	GO:0019941	P	7	208	0	1
								endopeptidase activity	GO:0004175	F	6	871	2	0.866715		regulation of immune response	GO:0050776	P	4	12	0	1
								protein binding	GO:0005515	F	3	13636	48	0.868095		fatty acid biosynthetic process	GO:0006633	P	6	37	0	1
								DNA binding	GO:0003677	F	5	4402	13	0.905107		fatty acid metabolic process	GO:0006631	P	5	70	0	1
								phosphotransferase activity, alcohol group as acceptor	GO:0016773	F	5	5594	17	0.911768		lipid transport	GO:0006869	P	5	120	0	1
								kinase activity	GO:0016301	F	5	5688	17	0.923829		regulation of protein metabolic process	GO:0051246	P	5	128	0	1
								electron transfer activity	GO:0009055	F	4	656	1	0.929837		attachment of GPI anchor to protein	GO:0016255	P	7	8	0	1
								transferase activity, transferring phosphorus-containing groups	GO:0016772	F	4	5795	17	0.935865		negative regulation of protein metabolic process	GO:0051248	P	5	89	0	1
								DNA-binding transcription factor activity	GO:0003700	F	3	781	1	0.957835		secretion	GO:0046903	P	5	25	0	1
								protein kinase activity	GO:0004672	F	4	5392	14	0.973156		DNA methylation or demethylation	GO:0044728	P	7	21	0	1
								transcription regulator activity	GO:0140110	F	2	904	1	0.974478		tRNA wobble base modification	GO:0002097	P	8	13	0	1
								structural constituent of ribosome	GO:0003735	F	3	956	1	0.979364		tRNA wobble uridine modification	GO:0002098	P	9	9	0	1
								structural molecule activity	GO:0005198	F	2	1012	1	0.983589		response to hormone	GO:0009725	P	4	309	0	1
								catalytic activity, acting on a protein	GO:0140096	F	3	6972	18	0.986744		protein folding	GO:0006457	P	3	54	0	1
								ATPase activity	GO:0016887	F	8	25	0	1		modification-dependent macromolecule catabolic process	GO:0043632	P	6	208	0	1
								acetyltransferase activity	GO:0016407	F	6	111	0	1		cell wall biogenesis	GO:0042546	P	4	64	0	1
								hydroxymethylglutaryl-CoA reductase (NADPH) activity	GO:0004420	F	6	9	0	1		regulation of RNA metabolic process	GO:0051252	P	5	145	0	1
								homoserine kinase activity	GO:0004413	F	6	6	0	1		response to endogenous stimulus	GO:0009719	P	3	309	0	1
								copper ion binding	GO:0005507	F	7	182	0	1		polyol metabolic process	GO:0019751	P	5	10	0	1
								prenyltransferase activity	GO:0004659	F	5	22	0	1		carboxylic acid metabolic process	GO:0019752	P	6	144	0	1
								endoribonuclease activity, producing 5'-phosphomonoesters	GO:0016891	F	6	24	0	1		reactive nitrogen species metabolic process	GO:2001057	P	4	9	0	1
								endonuclease activity, active with either ribo- or deoxyribonucleic acids and producing 5'-phosphomonoesters	GO:0016893	F	7	24	0	1		pteridine-containing compound metabolic process	GO:0042558	P	5	12	0	1
								N-acyltransferase activity	GO:0016410	F	6	106	0	1		pteridine-containing compound biosynthetic process	GO:0042559	P	6	10	0	1
								beta-glucanase activity	GO:0052736	F	6	6	0	1		glycerol ether metabolic process	GO:0006662	P	5	19	0	1
								oxidoreductase activity, acting on NAD(P)H, heme protein as acceptor	GO:0016653	F	5	10	0	1		phosphatidylinositol biosynthetic process	GO:0006661	P	7	28	0	1
								oxidoreductase activity, acting on the CH-CH group of donors, iron-sulfur protein as acceptor	GO:0016636	F	5	5	0	1		glycolipid metabolic process	GO:0006664	P	6	39	0	1
								5'-3' RNA polymerase activity	GO:0034062	F	5	38	0	1		sphingolipid metabolic process	GO:0006665	P	5	7	0	1
								ligase activity, forming carbon-nitrogen bonds	GO:0016879	F	4	107	0	1		regulation of translation	GO:0006417	P	6	89	0	1
								ATPase regulator activity	GO:0060590	F	5	17	0	1		secretion by cell	GO:0032940	P	4	25	0	1
								protein serine/threonine kinase activity	GO:0004674	F	5	15	0	1		intracellular receptor signaling pathway	GO:0030522	P	4	9	0	1
								protein histidine kinase activity	GO:0004673	F	5	61	0	1		gene silencing	GO:0016458	P	3	52	0	1
								calmodulin binding	GO:0005516	F	4	73	0	1		cellular homeostasis	GO:0019725	P	3	138	0	1
								protein-arginine deiminase activity	GO:0004668	F	6	5	0	1		lipid biosynthetic process	GO:0008610	P	5	155	0	1
								acid-amino acid ligase activity	GO:0016881	F	5	28	0	1		ceramide metabolic process	GO:0006672	P	6	7	0	1
								carbon-nitrogen ligase activity, with glutamine as amido-N-donor	GO:0016884	F	5	40	0	1		macromolecule glycosylation	GO:0043413	P	4	123	0	1
								catalytic activity, acting on a tRNA	GO:0140101	F	4	64	0	1		macromolecule modification	GO:0043412	P	5	520	0	1
								oxidoreductase activity, acting on the CH-CH group of donors	GO:0016627	F	4	70	0	1		regulation of phosphorylation	GO:0042325	P	7	39	0	1
								oxidoreductase activity, acting on the CH-CH group of donors, NAD or NADP as acceptor	GO:0016628	F	5	25	0	1		peptidyl-lysine modification to peptidyl-hypusine	GO:0008612	P	4	9	0	1
								receptor ligand activity	GO:0048018	F	5	4	0	1		macromolecule methylation	GO:0043414	P	4	78	0	1
								protochlorophyllide reductase activity	GO:0016630	F	6	7	0	1		chromosome organization	GO:0051276	P	5	24	0	1
								racemase and epimerase activity	GO:0016854	F	4	18	0	1		drug catabolic process	GO:0042737	P	5	3	0	1
								malate dehydrogenase activity	GO:0016615	F	5	19	0	1		N-terminal protein amino acid methylation	GO:0006480	P	6	3	0	1
								racemase and epimerase activity, acting on carbohydrates and derivatives	GO:0016857	F	5	18	0	1		protein glycosylation	GO:0006486	P	5	123	0	1
								homogentisate 1,2-dioxygenase activity	GO:0004411	F	6	3	0	1		protein N-linked glycosylation	GO:0006487	P	6	2	0	1
								phosphorylase activity	GO:0004645	F	6	9	0	1		phytochromobilin metabolic process	GO:0051202	P	5	3	0	1
								histone acetyltransferase activity	GO:0004402	F	10	2	0	1		carbohydrate biosynthetic process	GO:0016051	P	5	39	0	1
								phosphoserine phosphatase activity	GO:0004647	F	7	6	0	1		carbohydrate catabolic process	GO:0016052	P	5	29	0	1
								cofactor binding	GO:0048037	F	3	91	0	1		organic acid biosynthetic process	GO:0016053	P	5	78	0	1
								intramolecular oxidoreductase activity	GO:0016860	F	4	30	0	1		drug metabolic process	GO:0017144	P	4	62	0	1
								intramolecular oxidoreductase activity, interconverting aldoses and ketoses	GO:0016861	F	5	21	0	1		pentose metabolic process	GO:0019321	P	5	15	0	1
								intramolecular oxidoreductase activity, transposing C=C bonds	GO:0016863	F	5	6	0	1		arabinose metabolic process	GO:0019566	P	6	15	0	1
								thiol-dependent ubiquitinyl hydrolase activity	GO:0036459	F	5	39	0	1		negative regulation of translation	GO:0017148	P	6	89	0	1
								lactoylglutathione lyase activity	GO:0004462	F	5	18	0	1		protein lipidation	GO:0006497	P	7	28	0	1
								metalloendopeptidase activity	GO:0004222	F	7	139	0	1		DNA metabolic process	GO:0006259	P	5	72	0	1
								oxidoreductase activity, acting on diphenols and related substances as donors	GO:0016679	F	4	50	0	1		defense response to bacterium	GO:0042742	P	5	24	0	1
								malic enzyme activity	GO:0004470	F	6	19	0	1		defense response to other organism	GO:0098542	P	4	50	0	1
								methionine adenosyltransferase activity	GO:0004478	F	5	13	0	1		cellular component organization	GO:0016043	P	3	185	0	1
								alternative oxidase activity	GO:0009916	F	6	17	0	1		amide biosynthetic process	GO:0043604	P	6	108	0	1
								inorganic phosphate transmembrane transporter activity	GO:0005315	F	5	31	0	1		peptidyl-proline modification	GO:0018208	P	8	81	0	1
								translation regulator activity	GO:0045182	F	2	166	0	1		cellular amide metabolic process	GO:0043603	P	5	144	0	1
								oxidoreductase activity, acting on diphenols and related substances as donors, cytochrome as acceptor	GO:0016681	F	5	7	0	1		cellular amide catabolic process	GO:0043605	P	6	3	0	1
								oxidoreductase activity, acting on diphenols and related substances as donors, oxygen as acceptor	GO:0016682	F	5	40	0	1		cellular protein modification process	GO:0006464	P	6	358	0	1
								sulfate transmembrane transporter activity	GO:0015116	F	5	33	0	1		protein phosphorylation	GO:0006468	P	7	39	0	1
								oxidoreductase activity, acting on a sulfur group of donors	GO:0016667	F	4	50	0	1		response to auxin	GO:0009733	P	5	309	0	1
								oxidoreductase activity, acting on a sulfur group of donors, NAD(P) as acceptor	GO:0016668	F	5	23	0	1		maintenance of protein location in cell	GO:0032507	P	4	11	0	1
								sulfur compound transmembrane transporter activity	GO:1901682	F	4	33	0	1		spindle assembly	GO:0051225	P	5	9	0	1
								nucleoside-triphosphatase regulator activity	GO:0060589	F	4	86	0	1		multi-multicellular organism process	GO:0044706	P	3	42	0	1
								GTP binding	GO:0005525	F	6	203	0	1		protein dephosphorylation	GO:0006470	P	7	15	0	1
								phosphatidylinositol phospholipase C activity	GO:0004435	F	8	9	0	1		phospholipid biosynthetic process	GO:0008654	P	5	51	0	1
								oxidoreductase activity, acting on a sulfur group of donors, disulfide as acceptor	GO:0016671	F	5	18	0	1		cellular amino acid biosynthetic process	GO:0008652	P	5	41	0	1
								oxidoreductase activity, acting on a heme group of donors	GO:0016675	F	4	72	0	1		protein methylation	GO:0006479	P	5	27	0	1
								oxidoreductase activity, acting on a heme group of donors, oxygen as acceptor	GO:0016676	F	5	72	0	1		maintenance of location	GO:0051235	P	3	16	0	1
								inorganic anion transmembrane transporter activity	GO:0015103	F	5	51	0	1		peptidyl-lysine modification	GO:0018205	P	8	9	0	1
								S-acyltransferase activity	GO:0016417	F	6	14	0	1		cell wall assembly	GO:0070726	P	5	38	0	1
								isopentenyl-diphosphate delta-isomerase activity	GO:0004452	F	6	6	0	1		membrane docking	GO:0022406	P	3	25	0	1
								phospholipid binding	GO:0005543	F	4	64	0	1		cytoskeleton organization	GO:0007010	P	5	46	0	1
								adenylate kinase activity	GO:0004017	F	7	21	0	1		cell cycle process	GO:0022402	P	3	21	0	1
								signaling receptor activator activity	GO:0030546	F	4	4	0	1		ribosome biogenesis	GO:0042254	P	5	56	0	1
								receptor regulator activity	GO:0030545	F	3	4	0	1		phosphatidylinositol phosphorylation	GO:0046854	P	7	12	0	1
								tetrapyrrole binding	GO:0046906	F	4	26	0	1		microtubule-based process	GO:0007017	P	3	56	0	1
								mRNA guanylyltransferase activity	GO:0004484	F	8	6	0	1		telomere organization	GO:0032200	P	6	15	0	1
								signaling receptor binding	GO:0005102	F	4	4	0	1		hemicellulose metabolic process	GO:0010410	P	6	26	0	1
								pyrophosphatase activity	GO:0016462	F	6	642	0	1		regulation of defense response	GO:0031347	P	5	12	0	1
								arylformamidase activity	GO:0004061	F	6	15	0	1		regulation of nucleobase-containing compound metabolic process	GO:0019219	P	5	148	0	1
								asparagine synthase (glutamine-hydrolyzing) activity	GO:0004066	F	6	17	0	1		negative regulation of metabolic process	GO:0009892	P	3	169	0	1
								protein-N-terminal asparagine amidohydrolase activity	GO:0008418	F	6	3	0	1		negative regulation of biosynthetic process	GO:0009890	P	4	91	0	1
								fucosyltransferase activity	GO:0008417	F	6	54	0	1		response to light stimulus	GO:0009416	P	5	12	0	1
								molecular function regulator	GO:0098772	F	2	977	0	1		response to water	GO:0009415	P	4	24	0	1
								lipase activity	GO:0016298	F	5	30	0	1		response to water deprivation	GO:0009414	P	4	24	0	1
								aspartate carbamoyltransferase activity	GO:0004070	F	6	3	0	1		vesicle-mediated transport	GO:0016192	P	5	63	0	1
								aspartate kinase activity	GO:0004072	F	6	10	0	1		heterocycle biosynthetic process	GO:0018130	P	5	344	0	1
								dioxygenase activity	GO:0051213	F	4	75	0	1		regulation of phosphate metabolic process	GO:0019220	P	6	39	0	1
								ribonuclease inhibitor activity	GO:0008428	F	5	14	0	1		regulation of metabolic process	GO:0019222	P	3	357	0	1
								acetyl-CoA:L-glutamate N-acetyltransferase activity	GO:0004042	F	8	7	0	1		lipid localization	GO:0010876	P	4	125	0	1
								aminoacyl-tRNA hydrolase activity	GO:0004045	F	5	24	0	1		tRNA methylation	GO:0030488	P	6	6	0	1
								copper ion transmembrane transporter activity	GO:0005375	F	8	12	0	1		tRNA metabolic process	GO:0006399	P	8	83	0	1
								aminomethyltransferase activity	GO:0004047	F	6	3	0	1		ribonucleoprotein complex biogenesis	GO:0022613	P	4	64	0	1
								ubiquitin-like protein-specific protease activity	GO:0019783	F	7	39	0	1		plant-type cell wall organization	GO:0009664	P	5	38	0	1
								lysine N-methyltransferase activity	GO:0016278	F	7	10	0	1		negative regulation of cellular biosynthetic process	GO:0031327	P	5	91	0	1
								protein-lysine N-methyltransferase activity	GO:0016279	F	5	10	0	1		regulation of protein phosphorylation	GO:0001932	P	7	39	0	1
								nucleoside monophosphate kinase activity	GO:0050145	F	6	42	0	1		carbohydrate homeostasis	GO:0033500	P	6	27	0	1
								nucleoside-triphosphatase activity	GO:0017111	F	7	604	0	1		oxidation-reduction process	GO:0055114	P	3	52	0	1
								galactoside 2-alpha-L-fucosyltransferase activity	GO:0008107	F	8	54	0	1		protein localization to endoplasmic reticulum	GO:0070972	P	7	17	0	1
								guanyl nucleotide binding	GO:0019001	F	6	203	0	1		regulation of cellular biosynthetic process	GO:0031326	P	5	234	0	1
								peptide-methionine (S)-S-oxide reductase activity	GO:0008113	F	6	9	0	1		regulation of cellular metabolic process	GO:0031323	P	4	279	0	1
								glycerol-3-phosphate dehydrogenase [NAD(P)+] activity	GO:0047952	F	6	14	0	1		negative regulation of cellular metabolic process	GO:0031324	P	4	91	0	1
								structural constituent of nuclear pore	GO:0017056	F	3	3	0	1		regulation of kinase activity	GO:0043549	P	6	39	0	1
								cyclohydrolase activity	GO:0019238	F	6	8	0	1		spindle organization	GO:0007051	P	4	9	0	1
								molybdate ion transmembrane transporter activity	GO:0015098	F	6	18	0	1		RNA splicing	GO:0008380	P	7	79	0	1
								protein prenyltransferase activity	GO:0008318	F	4	7	0	1		organelle assembly	GO:0070925	P	5	21	0	1
								ubiquitin binding	GO:0043130	F	5	9	0	1		negative regulation of nitrogen compound metabolic process	GO:0051172	P	4	91	0	1
								carbohydrate binding	GO:0030246	F	3	150	0	1		cobalamin biosynthetic process	GO:0009236	P	6	7	0	1
								polysaccharide binding	GO:0030247	F	4	106	0	1		cobalamin metabolic process	GO:0009235	P	5	7	0	1
								active ion transmembrane transporter activity	GO:0022853	F	5	42	0	1		regulation of nitrogen compound metabolic process	GO:0051171	P	4	276	0	1
								kinase inhibitor activity	GO:0019210	F	5	15	0	1		protein peptidyl-prolyl isomerization	GO:0000413	P	9	81	0	1
								histone methyltransferase activity	GO:0042054	F	5	8	0	1		molybdopterin cofactor metabolic process	GO:0043545	P	5	6	0	1
								enzyme regulator activity	GO:0030234	F	3	915	0	1		regulation of response to biotic stimulus	GO:0002831	P	4	12	0	1
								sulfotransferase activity	GO:0008146	F	5	142	0	1		peptidyl-amino acid modification	GO:0018193	P	7	90	0	1
								GMP synthase (glutamine-hydrolyzing) activity	GO:0003922	F	6	8	0	1		regulation of neurotransmitter levels	GO:0001505	P	4	9	0	1
								GTPase activity	GO:0003924	F	8	384	0	1		cellulose microfibril organization	GO:0010215	P	6	38	0	1
								ubiquitinyl hydrolase activity	GO:0101005	F	4	39	0	1		regulation of protein modification process	GO:0031399	P	6	39	0	1
								GTP cyclohydrolase activity	GO:0003933	F	7	8	0	1		nucleic acid phosphodiester bond hydrolysis	GO:0090305	P	6	16	0	1
								GTP cyclohydrolase II activity	GO:0003935	F	8	8	0	1		ncRNA metabolic process	GO:0034660	P	7	122	0	1
								protein serine/threonine kinase inhibitor activity	GO:0030291	F	7	15	0	1		glycolipid biosynthetic process	GO:0009247	P	6	39	0	1
								ubiquinol-cytochrome-c reductase activity	GO:0008121	F	5	7	0	1		regulation of cyclin-dependent protein kinase activity	GO:1904029	P	5	39	0	1
								GTPase activator activity	GO:0005096	F	5	45	0	1		RNA methylation	GO:0001510	P	5	30	0	1
								acetylglucosaminyltransferase activity	GO:0008375	F	6	118	0	1		regulation of phosphorus metabolic process	GO:0051174	P	5	39	0	1
								translation factor activity, RNA binding	GO:0008135	F	4	166	0	1		regulation of gene expression	GO:0010468	P	5	312	0	1
								alpha-(1,2)-fucosyltransferase activity	GO:0031127	F	7	54	0	1		nucleobase-containing compound catabolic process	GO:0034655	P	5	39	0	1
								double-stranded RNA-specific ribonuclease activity	GO:0032296	F	5	23	0	1		nucleobase-containing compound biosynthetic process	GO:0034654	P	5	264	0	1
								RNA-directed 5'-3' RNA polymerase activity	GO:0003968	F	6	14	0	1		RNA modification	GO:0009451	P	6	144	0	1
								guanylyltransferase activity	GO:0070568	F	6	6	0	1		lipid phosphorylation	GO:0046834	P	6	12	0	1
								RNA guanylyltransferase activity	GO:0008192	F	7	6	0	1		prosthetic group metabolic process	GO:0051189	P	5	6	0	1
								UDP-glucose 4-epimerase activity	GO:0003978	F	6	18	0	1		cofactor catabolic process	GO:0051187	P	5	21	0	1
								peptide N-acetyltransferase activity	GO:0034212	F	8	2	0	1		cofactor biosynthetic process	GO:0051188	P	5	51	0	1
								fucosidase activity	GO:0015928	F	6	8	0	1		cofactor metabolic process	GO:0051186	P	4	72	0	1
								phosphatidylinositol-3-phosphate binding	GO:0032266	F	7	3	0	1		cellular macromolecule biosynthetic process	GO:0034645	P	5	534	0	1
								O-methyltransferase activity	GO:0008171	F	6	30	0	1		reproductive process	GO:0022414	P	2	83	0	1
								N-methyltransferase activity	GO:0008170	F	6	24	0	1		cell cycle	GO:0007049	P	3	83	0	1
								heme binding	GO:0020037	F	4	26	0	1		RNA 3'-end processing	GO:0031123	P	7	3	0	1
								transcription coregulator activity	GO:0003712	F	3	123	0	1		N-terminal protein amino acid modification	GO:0031365	P	7	3	0	1
								NAD(P)H dehydrogenase (quinone) activity	GO:0003955	F	6	34	0	1		mRNA 3'-end processing	GO:0031124	P	8	3	0	1
								NADPH-hemoprotein reductase activity	GO:0003958	F	6	10	0	1		cellular carbohydrate biosynthetic process	GO:0034637	P	5	37	0	1
								glutaminyl-peptide cyclotransferase activity	GO:0016603	F	5	6	0	1		ncRNA processing	GO:0034470	P	7	122	0	1
								carbon-sulfur lyase activity	GO:0016846	F	4	18	0	1		chemical homeostasis	GO:0048878	P	5	33	0	1
								cyclin-dependent protein serine/threonine kinase inhibitor activity	GO:0004861	F	7	15	0	1		regulation of response to stress	GO:0080134	P	4	15	0	1
								protein kinase inhibitor activity	GO:0004860	F	6	15	0	1		cell wall macromolecule metabolic process	GO:0044036	P	4	26	0	1
								motor activity	GO:0003774	F	8	195	0	1		cell wall macromolecule biosynthetic process	GO:0044038	P	5	26	0	1
								phospholipase activity	GO:0004620	F	6	24	0	1		indolalkylamine biosynthetic process	GO:0046219	P	7	14	0	1
								phosphoenolpyruvate carboxykinase activity	GO:0004611	F	6	6	0	1		organic hydroxy compound biosynthetic process	GO:1901617	P	5	10	0	1
								phosphogluconate dehydrogenase (decarboxylating) activity	GO:0004616	F	6	27	0	1		small molecule metabolic process	GO:0044281	P	3	284	0	1
								enzyme inhibitor activity	GO:0004857	F	4	823	0	1		small molecule biosynthetic process	GO:0044283	P	4	110	0	1
								phosphoglycerate kinase activity	GO:0004618	F	6	17	0	1		glucan metabolic process	GO:0044042	P	6	11	0	1
								phosphoglycerate dehydrogenase activity	GO:0004617	F	6	7	0	1		intracellular signal transduction	GO:0035556	P	4	234	0	1
								phosphomevalonate kinase activity	GO:0004631	F	6	3	0	1		response to organic substance	GO:0010033	P	4	309	0	1
								phospholipase A2 activity	GO:0004623	F	6	15	0	1		ion transmembrane transport	GO:0034220	P	6	127	0	1
								microtubule motor activity	GO:0003777	F	9	160	0	1		cleavage involved in rRNA processing	GO:0000469	P	7	6	0	1
								serine-type endopeptidase inhibitor activity	GO:0004867	F	7	323	0	1		membrane lipid biosynthetic process	GO:0046467	P	5	39	0	1
								endopeptidase inhibitor activity	GO:0004866	F	6	433	0	1		microtubule cytoskeleton organization	GO:0000226	P	4	34	0	1
								actin binding	GO:0003779	F	5	121	0	1		glycerophospholipid biosynthetic process	GO:0046474	P	6	34	0	1
								mannosyltransferase activity	GO:0000030	F	6	3	0	1		protein localization to organelle	GO:0033365	P	6	26	0	1
								cysteine-type endopeptidase inhibitor activity	GO:0004869	F	7	94	0	1		phytochromobilin biosynthetic process	GO:0010024	P	6	3	0	1
								phospholipase C activity	GO:0004629	F	7	9	0	1		organic anion transport	GO:0015711	P	6	108	0	1
								acetylglutamate kinase activity	GO:0003991	F	6	6	0	1		glucan biosynthetic process	GO:0009250	P	7	11	0	1
								phosphoethanolamine N-methyltransferase activity	GO:0000234	F	7	8	0	1		organic acid transmembrane transport	GO:1903825	P	6	84	0	1
								translation initiation factor activity	GO:0003743	F	5	88	0	1		pseudouridine synthesis	GO:0001522	P	7	70	0	1
								translation release factor activity	GO:0003747	F	6	21	0	1		regulation of cellular protein metabolic process	GO:0032268	P	5	128	0	1
								chlorophyllide a oxygenase [overall] activity	GO:0010277	F	6	16	0	1		cellular component macromolecule biosynthetic process	GO:0070589	P	4	26	0	1
								carbon-carbon lyase activity	GO:0016830	F	4	45	0	1		negative regulation of cellular protein metabolic process	GO:0032269	P	5	89	0	1
								carboxy-lyase activity	GO:0016831	F	5	33	0	1		response to desiccation	GO:0009269	P	5	24	0	1
								hydrolase activity, acting on carbon-nitrogen (but not peptide) bonds	GO:0016810	F	4	92	0	1		glycosyl compound metabolic process	GO:1901657	P	5	15	0	1
								hydrolase activity, acting on carbon-nitrogen (but not peptide) bonds, in linear amides	GO:0016811	F	5	61	0	1		plant-type cell wall assembly	GO:0071668	P	6	38	0	1
								hydrolase activity, acting on carbon-nitrogen (but not peptide) bonds, in linear amidines	GO:0016813	F	5	13	0	1		methylation	GO:0032259	P	3	84	0	1
								hydrolase activity, acting on carbon-nitrogen (but not peptide) bonds, in cyclic amidines	GO:0016814	F	5	14	0	1		plant-type cell wall organization or biogenesis	GO:0071669	P	4	38	0	1
								hydrolase activity, acting on acid anhydrides	GO:0016817	F	4	651	0	1		chlorophyll biosynthetic process	GO:0015995	P	5	6	0	1
								hydrolase activity, acting on acid anhydrides, in phosphorus-containing anhydrides	GO:0016818	F	5	645	0	1		chlorophyll metabolic process	GO:0015994	P	6	19	0	1
								uroporphyrinogen-III synthase activity	GO:0004852	F	6	6	0	1		protein modification process	GO:0036211	P	5	358	0	1
								acyl-CoA dehydrogenase activity	GO:0003995	F	5	21	0	1		aromatic amino acid family biosynthetic process	GO:0009073	P	6	35	0	1
								thiol-dependent ubiquitin-specific protease activity	GO:0004843	F	6	39	0	1		aromatic amino acid family metabolic process	GO:0009072	P	5	35	0	1
								glutathione peroxidase activity	GO:0004602	F	4	14	0	1		regulation of immune system process	GO:0002682	P	3	12	0	1
								acylphosphatase activity	GO:0003998	F	6	3	0	1		allantoin catabolic process	GO:0000256	P	6	3	0	1
								phosphatidylserine decarboxylase activity	GO:0004609	F	6	6	0	1		allantoin metabolic process	GO:0000255	P	5	3	0	1
								ribonuclease activity	GO:0004540	F	4	43	0	1		malate transport	GO:0015743	P	10	24	0	1
								single-stranded DNA binding	GO:0003697	F	6	26	0	1		reproductive structure development	GO:0048608	P	4	38	0	1
								phosphotransferase activity, carboxyl group as acceptor	GO:0016774	F	5	33	0	1		cellular biosynthetic process	GO:0044249	P	4	796	0	1
								phosphotransferase activity, nitrogenous group as acceptor	GO:0016775	F	5	61	0	1		cellular catabolic process	GO:0044248	P	4	293	0	1
								phosphotransferase activity, phosphate group as acceptor	GO:0016776	F	5	60	0	1		polysaccharide catabolic process	GO:0000272	P	6	29	0	1
								transferase activity, transferring amino-acyl groups	GO:0016755	F	4	6	0	1		polysaccharide biosynthetic process	GO:0000271	P	6	37	0	1
								thymidine kinase activity	GO:0004797	F	9	4	0	1		cellular component organization or biogenesis	GO:0071840	P	2	259	0	1
								glucan endo-1,3-beta-glucanase activity, C-3 substituted reducing group	GO:0052861	F	7	6	0	1		nitric oxide biosynthetic process	GO:0006809	P	5	9	0	1
								succinyltransferase activity	GO:0016748	F	6	6	0	1		chlorophyll catabolic process	GO:0015996	P	5	13	0	1
								endoribonuclease activity	GO:0004521	F	5	29	0	1		macromolecule biosynthetic process	GO:0009059	P	5	546	0	1
								endonuclease activity	GO:0004519	F	6	46	0	1		cellular protein catabolic process	GO:0044257	P	6	208	0	1
								nuclease activity	GO:0004518	F	5	76	0	1		biosynthetic process	GO:0009058	P	3	947	0	1
								RNA polymerase activity	GO:0097747	F	4	38	0	1		cellular macromolecule metabolic process	GO:0044260	P	4	1092	0	1
								S-succinyltransferase activity	GO:0016751	F	7	6	0	1		cellular macromolecule catabolic process	GO:0044265	P	5	244	0	1
								chromatin binding	GO:0003682	F	3	77	0	1		cellular polysaccharide metabolic process	GO:0044264	P	5	37	0	1
								ribonuclease III activity	GO:0004525	F	6	23	0	1		regulation of cellular amide metabolic process	GO:0034248	P	5	89	0	1
								carboxyl- or carbamoyltransferase activity	GO:0016743	F	5	6	0	1		response to metal ion	GO:0010038	P	5	8	0	1
								aminoacyl-tRNA editing activity	GO:0002161	F	5	9	0	1		response to inorganic substance	GO:0010035	P	4	40	0	1
								dolichyl-phosphate-mannose-glycolipid alpha-mannosyltransferase activity	GO:0004584	F	7	3	0	1		negative regulation of cellular amide metabolic process	GO:0034249	P	5	89	0	1
								dolichyl-diphosphooligosaccharide-protein glycotransferase activity	GO:0004579	F	7	14	0	1		C4-dicarboxylate transport	GO:0015740	P	9	24	0	1
								aspartic-type peptidase activity	GO:0070001	F	6	226	0	1		energy derivation by oxidation of organic compounds	GO:0015980	P	4	29	0	1
								serine-type exopeptidase activity	GO:0070008	F	7	211	0	1		cellular protein metabolic process	GO:0044267	P	5	698	0	1
								oxygen binding	GO:0019825	F	4	9	0	1		nitric oxide metabolic process	GO:0046209	P	5	9	0	1
								S-formylglutathione hydrolase activity	GO:0018738	F	6	3	0	1		organic hydroxy compound metabolic process	GO:1901615	P	4	16	0	1
								heme-copper terminal oxidase activity	GO:0015002	F	4	72	0	1		reproduction	GO:0000003	P	2	83	0	1
								cyclic-nucleotide phosphodiesterase activity	GO:0004112	F	7	3	0	1		cellular nitrogen compound catabolic process	GO:0044270	P	5	55	0	1
								translation regulator activity, nucleic acid binding	GO:0090079	F	3	166	0	1		response to acid chemical	GO:0001101	P	4	32	0	1
								alpha-L-fucosidase activity	GO:0004560	F	7	8	0	1		alpha-amino acid metabolic process	GO:1901605	P	5	47	0	1
								thiolester hydrolase activity	GO:0016790	F	5	21	0	1		cellular nitrogen compound biosynthetic process	GO:0044271	P	5	437	0	1
								red chlorophyll catabolite reductase activity	GO:0051743	F	6	5	0	1		alpha-amino acid biosynthetic process	GO:1901607	P	6	41	0	1
								small molecule sensor activity	GO:0140299	F	2	61	0	1		regulation of multi-organism process	GO:0043900	P	3	12	0	1
								nucleotidyltransferase activity	GO:0016779	F	5	70	0	1		monovalent inorganic cation transport	GO:0015672	P	7	43	0	1
								cyclin-dependent protein serine/threonine kinase regulator activity	GO:0016538	F	6	15	0	1		isoprenoid metabolic process	GO:0006720	P	5	54	0	1
								oligosaccharyl transferase activity	GO:0004576	F	6	23	0	1		anatomical structure homeostasis	GO:0060249	P	5	15	0	1
								chitinase activity	GO:0004568	F	6	77	0	1		immune response	GO:0006955	P	3	12	0	1
								coenzyme binding	GO:0050662	F	4	62	0	1		coenzyme metabolic process	GO:0006732	P	5	22	0	1
								phosphotransferase activity, for other substituted phosphate groups	GO:0016780	F	5	8	0	1		oxidoreduction coenzyme metabolic process	GO:0006733	P	6	6	0	1
								transferase activity, transferring sulfur-containing groups	GO:0016782	F	4	151	0	1		immune system process	GO:0002376	P	2	12	0	1
								glutathione disulfide oxidoreductase activity	GO:0015038	F	7	6	0	1		tetrahydrobiopterin biosynthetic process	GO:0006729	P	6	10	0	1
								peptide disulfide oxidoreductase activity	GO:0015037	F	6	6	0	1		signaling	GO:0023052	P	2	284	0	1
								disulfide oxidoreductase activity	GO:0015036	F	5	17	0	1		organic cyclic compound catabolic process	GO:1901361	P	5	55	0	1
								dephospho-CoA kinase activity	GO:0004140	F	6	6	0	1		organic cyclic compound biosynthetic process	GO:1901362	P	5	354	0	1
								active transmembrane transporter activity	GO:0022804	F	4	79	0	1		mRNA splicing, via spliceosome	GO:0000398	P	8	72	0	1
								dihydrolipoyl dehydrogenase activity	GO:0004148	F	6	9	0	1		tryptophan biosynthetic process	GO:0000162	P	7	14	0	1
								protein kinase regulator activity	GO:0019887	F	5	15	0	1		phosphorelay signal transduction system	GO:0000160	P	5	231	0	1
								SNAP receptor activity	GO:0005484	F	4	52	0	1		regulation of macromolecule metabolic process	GO:0060255	P	4	354	0	1
								S-adenosylmethionine-dependent methyltransferase activity	GO:0008757	F	6	52	0	1		carbohydrate derivative metabolic process	GO:1901135	P	4	219	0	1
								peptidase inhibitor activity	GO:0030414	F	5	433	0	1		carbohydrate derivative biosynthetic process	GO:1901137	P	5	201	0	1
								dihydrolipoyllysine-residue succinyltransferase activity	GO:0004149	F	4	6	0	1		defense response	GO:0006952	P	4	369	0	1
								anion transmembrane transporter activity	GO:0008509	F	5	60	0	1		response to stress	GO:0006950	P	3	599	0	1
								nicotianamine synthase activity	GO:0030410	F	5	35	0	1		regulation of primary metabolic process	GO:0080090	P	4	276	0	1
								glutathione-disulfide reductase activity	GO:0004362	F	3	6	0	1		cellular amino acid metabolic process	GO:0006520	P	4	71	0	1
								glutathione synthase activity	GO:0004363	F	6	11	0	1		seed development	GO:0048316	P	4	35	0	1
								cysteine synthase activity	GO:0004124	F	5	24	0	1		vitamin metabolic process	GO:0006766	P	4	13	0	1
								glycerol-3-phosphate dehydrogenase (quinone) activity	GO:0004368	F	6	3	0	1		developmental process involved in reproduction	GO:0003006	P	3	38	0	1
								phospho-N-acetylmuramoyl-pentapeptide-transferase activity	GO:0008963	F	6	6	0	1		tetrahydrobiopterin metabolic process	GO:0046146	P	5	10	0	1
								glycerol-3-phosphate dehydrogenase [NAD+] activity	GO:0004367	F	7	14	0	1		peptide metabolic process	GO:0006518	P	5	134	0	1
								catalytic activity, acting on RNA	GO:0140098	F	3	147	0	1		regulation of cell cycle	GO:0051726	P	4	56	0	1
								phosphatidylinositol binding	GO:0035091	F	5	27	0	1		regulation of RNA biosynthetic process	GO:2001141	P	6	145	0	1
								cytochrome-c oxidase activity	GO:0004129	F	5	72	0	1		pigment catabolic process	GO:0046149	P	4	13	0	1
								peptidase regulator activity	GO:0061134	F	4	433	0	1		pigment biosynthetic process	GO:0046148	P	4	25	0	1
								endopeptidase regulator activity	GO:0061135	F	5	433	0	1		Mo-molybdopterin cofactor biosynthetic process	GO:0006777	P	6	6	0	1
								potassium ion transmembrane transporter activity	GO:0015079	F	7	101	0	1		carboxylic acid biosynthetic process	GO:0046394	P	6	78	0	1
								proton transmembrane transporter activity	GO:0015078	F	7	181	0	1		water-soluble vitamin metabolic process	GO:0006767	P	5	13	0	1
								monovalent inorganic cation transmembrane transporter activity	GO:0015077	F	6	282	0	1		exocytic process	GO:0140029	P	3	25	0	1
								serine-type carboxypeptidase activity	GO:0004185	F	8	211	0	1		organonitrogen compound biosynthetic process	GO:1901566	P	5	398	0	1
								carbohydrate kinase activity	GO:0019200	F	6	62	0	1		regulation of nucleic acid-templated transcription	GO:1903506	P	7	145	0	1
								amino acid kinase activity	GO:0019202	F	6	16	0	1		ubiquinone metabolic process	GO:0006743	P	6	6	0	1
								nucleobase-containing compound kinase activity	GO:0019205	F	6	64	0	1		ubiquinone biosynthetic process	GO:0006744	P	7	6	0	1
								kinase regulator activity	GO:0019207	F	4	15	0	1		regulation of response to stimulus	GO:0048583	P	3	24	0	1
								nucleoside kinase activity	GO:0019206	F	7	7	0	1		alcohol biosynthetic process	GO:0046165	P	5	10	0	1
								aspartic-type endopeptidase activity	GO:0004190	F	7	226	0	1		phosphorylation	GO:0016310	P	6	63	0	1
								cysteine-type endopeptidase activity	GO:0004197	F	7	10	0	1		organelle localization by membrane tethering	GO:0140056	P	4	25	0	1
								GTPase regulator activity	GO:0030695	F	5	69	0	1		organic substance biosynthetic process	GO:1901576	P	4	821	0	1
								diphosphomevalonate decarboxylase activity	GO:0004163	F	6	6	0	1		organelle organization	GO:0006996	P	4	100	0	1
								secondary active transmembrane transporter activity	GO:0015291	F	5	73	0	1		ubiquitin-dependent protein catabolic process	GO:0006511	P	8	208	0	1
								ammonium transmembrane transporter activity	GO:0008519	F	6	21	0	1		GPI anchor metabolic process	GO:0006505	P	7	28	0	1
								aminopeptidase activity	GO:0004177	F	7	49	0	1		GPI anchor biosynthetic process	GO:0006506	P	7	28	0	1
								carboxylic ester hydrolase activity	GO:0052689	F	5	54	0	1		polyol biosynthetic process	GO:0046173	P	6	10	0	1
								protein heterodimerization activity	GO:0046982	F	5	61	0	1		liposaccharide metabolic process	GO:1903509	P	5	39	0	1
								chaperone binding	GO:0051087	F	4	6	0	1		innate immune response	GO:0045087	P	4	12	0	1
								manganese ion binding	GO:0030145	F	7	255	0	1		regulation of innate immune response	GO:0045088	P	4	12	0	1
								guanyl ribonucleotide binding	GO:0032561	F	6	203	0	1		tryptophan metabolic process	GO:0006568	P	6	14	0	1
								cysteine-type peptidase activity	GO:0008234	F	6	49	0	1		plant-type cell wall biogenesis	GO:0009832	P	5	38	0	1
								histone-lysine N-methyltransferase activity	GO:0018024	F	6	8	0	1		RNA phosphodiester bond hydrolysis	GO:0090501	P	7	6	0	1
								purine ribonucleoside binding	GO:0032550	F	6	203	0	1		cellular biogenic amine metabolic process	GO:0006576	P	6	17	0	1
								phosphofructokinase activity	GO:0008443	F	6	36	0	1		indole-containing compound metabolic process	GO:0042430	P	5	14	0	1
								hormone activity	GO:0005179	F	6	4	0	1		porphyrin-containing compound catabolic process	GO:0006787	P	6	13	0	1
								ribonucleoside binding	GO:0032549	F	5	203	0	1		flavonoid biosynthetic process	GO:0009813	P	5	18	0	1
								catalase activity	GO:0004096	F	4	10	0	1		flavonoid metabolic process	GO:0009812	P	4	18	0	1
								catechol oxidase activity	GO:0004097	F	6	23	0	1		DNA modification	GO:0006304	P	6	21	0	1
								NAD binding	GO:0051287	F	5	15	0	1		indole-containing compound biosynthetic process	GO:0042435	P	6	14	0	1
								secondary active sulfate transmembrane transporter activity	GO:0008271	F	6	33	0	1		porphyrin-containing compound metabolic process	GO:0006778	P	5	26	0	1
								protein methyltransferase activity	GO:0008276	F	4	19	0	1		porphyrin-containing compound biosynthetic process	GO:0006779	P	6	13	0	1
								nucleoside binding	GO:0001882	F	4	203	0	1		sulfur compound metabolic process	GO:0006790	P	4	47	0	1
								deoxynucleoside kinase activity	GO:0019136	F	8	4	0	1		pigment metabolic process	GO:0042440	P	3	38	0	1
								phosphatidylinositol phosphate binding	GO:1901981	F	6	3	0	1		DNA catabolic process	GO:0006308	P	6	10	0	1
								ATPase activator activity	GO:0001671	F	5	9	0	1		DNA alkylation	GO:0006305	P	7	21	0	1
								nucleoside-triphosphate diphosphatase activity	GO:0047429	F	7	23	0	1		defense response, incompatible interaction	GO:0009814	P	5	12	0	1
								peptide-lysine-N-acetyltransferase activity	GO:0061733	F	9	2	0	1		DNA methylation	GO:0006306	P	5	21	0	1
								heat shock protein binding	GO:0031072	F	4	34	0	1		aromatic compound catabolic process	GO:0019439	P	5	52	0	1
								translation termination factor activity	GO:0008079	F	5	21	0	1		cellular component assembly	GO:0022607	P	4	106	0	1
								oxidoreductase activity, acting on the CH-OH group of donors, quinone or similar compound as acceptor	GO:0016901	F	5	3	0	1		pollen-pistil interaction	GO:0009875	P	3	42	0	1
								lipid binding	GO:0008289	F	3	95	0	1		transcription by RNA polymerase II	GO:0006366	P	7	27	0	1
								enzyme activator activity	GO:0008047	F	4	57	0	1		rRNA processing	GO:0006364	P	6	39	0	1
								purine nucleoside binding	GO:0001883	F	5	203	0	1		response to blue light	GO:0009637	P	6	9	0	1
								FMN binding	GO:0010181	F	5	33	0	1		inorganic ion transmembrane transport	GO:0098660	P	7	43	0	1
								oxidoreductase activity, acting on paired donors, with oxidation of a pair of donors resulting in the reduction of molecular oxygen to two molecules of water	GO:0016717	F	5	8	0	1		transcription elongation from RNA polymerase II promoter	GO:0006368	P	8	9	0	1
								ribose-5-phosphate isomerase activity	GO:0004751	F	6	9	0	1		glycosylation	GO:0070085	P	3	123	0	1
								phosphorelay sensor kinase activity	GO:0000155	F	3	61	0	1		response to abiotic stimulus	GO:0009628	P	3	36	0	1
								ribokinase activity	GO:0004747	F	6	20	0	1		systemic acquired resistance	GO:0009627	P	6	12	0	1
								oxidoreductase activity, acting on single donors with incorporation of molecular oxygen	GO:0016701	F	4	91	0	1		anion transmembrane transport	GO:0098656	P	7	84	0	1
								oxidoreductase activity, acting on single donors with incorporation of molecular oxygen, incorporation of two atoms of oxygen	GO:0016702	F	5	75	0	1		cation transmembrane transport	GO:0098655	P	7	43	0	1
								oxidoreductase activity, acting on single donors with incorporation of molecular oxygen, incorporation of one atom of oxygen (internal monooxygenases or internal mixed function oxidases)	GO:0016703	F	5	16	0	1		regulation of biosynthetic process	GO:0009889	P	4	234	0	1
								6-phosphofructokinase activity	GO:0003872	F	7	36	0	1		negative regulation of gene expression	GO:0010629	P	5	169	0	1
								phosphoric diester hydrolase activity	GO:0008081	F	6	12	0	1		inorganic cation transmembrane transport	GO:0098662	P	8	43	0	1
								N-acetyltransferase activity	GO:0008080	F	7	103	0	1		regulation of transferase activity	GO:0051338	P	5	39	0	1
								ubiquitin-like protein binding	GO:0032182	F	4	9	0	1		aromatic compound biosynthetic process	GO:0019438	P	5	335	0	1
								phosphoprotein phosphatase activity	GO:0004721	F	4	82	0	1		indolalkylamine metabolic process	GO:0006586	P	6	14	0	1
								cytoskeletal protein binding	GO:0008092	F	4	127	0	1		pollination	GO:0009856	P	3	42	0	1
																response to biotic stimulus	GO:0009607	P	3	50	0	1
																response to external stimulus	GO:0009605	P	3	50	0	1
																transcription, DNA-templated	GO:0006351	P	6	229	0	1
																DNA-templated transcription, elongation	GO:0006354	P	7	9	0	1
																energy reserve metabolic process	GO:0006112	P	5	11	0	1
																regulation of transcription, DNA-templated	GO:0006355	P	6	145	0	1
																DNA-templated transcription, initiation	GO:0006352	P	7	30	0	1
																cellular biogenic amine biosynthetic process	GO:0042401	P	7	17	0	1
																posttranscriptional regulation of gene expression	GO:0010608	P	6	89	0	1
																response to bacterium	GO:0009617	P	4	24	0	1
																negative regulation of macromolecule metabolic process	GO:0010605	P	4	169	0	1
																embryo development	GO:0009790	P	4	35	0	1
																embryo development ending in seed dormancy	GO:0009793	P	4	35	0	1
																DNA catabolic process, endonucleolytic	GO:0000737	P	7	10	0	1
																response to radiation	GO:0009314	P	4	12	0	1
																neurotransmitter metabolic process	GO:0042133	P	4	9	0	1
																neurotransmitter biosynthetic process	GO:0042136	P	5	9	0	1
																amine biosynthetic process	GO:0009309	P	6	17	0	1
																amine metabolic process	GO:0009308	P	5	17	0	1
																regulation of biological quality	GO:0065008	P	3	181	0	1
																carboxylic acid transmembrane transport	GO:1905039	P	7	84	0	1
																regulation of molecular function	GO:0065009	P	3	39	0	1
																lipoprotein metabolic process	GO:0042157	P	5	28	0	1
																lipoprotein biosynthetic process	GO:0042158	P	6	28	0	1
																rRNA metabolic process	GO:0016072	P	8	39	0	1
																monocarboxylic acid metabolic process	GO:0032787	P	7	73	0	1
																protein alkylation	GO:0008213	P	7	27	0	1
																telomere maintenance	GO:0000723	P	6	15	0	1
																blue light signaling pathway	GO:0009785	P	5	9	0	1
																cellular amine metabolic process	GO:0044106	P	5	17	0	1
																RNA biosynthetic process	GO:0032774	P	6	229	0	1
																organic acid metabolic process	GO:0006082	P	4	144	0	1
																vitamin biosynthetic process	GO:0009110	P	5	13	0	1
																nucleoside metabolic process	GO:0009116	P	5	15	0	1
																generation of precursor metabolites and energy	GO:0006091	P	4	53	0	1
																regulation of protein kinase activity	GO:0045859	P	7	39	0	1
																tRNA processing	GO:0008033	P	8	83	0	1
																cellular polysaccharide biosynthetic process	GO:0033692	P	6	37	0	1
																cell recognition	GO:0008037	P	3	42	0	1
																heterocycle catabolic process	GO:0046700	P	5	55	0	1
																carboxylic acid transport	GO:0046942	P	7	108	0	1
																oxoacid metabolic process	GO:0043436	P	5	144	0	1
																homeostatic process	GO:0042592	P	4	153	0	1
																glucose homeostasis	GO:0042593	P	7	27	0	1
																response to external biotic stimulus	GO:0043207	P	4	50	0	1
																cell communication	GO:0007154	P	3	326	0	1
																alcohol metabolic process	GO:0006066	P	4	16	0	1
																regulation of macromolecule biosynthetic process	GO:0010556	P	5	234	0	1
																negative regulation of macromolecule biosynthetic process	GO:0010558	P	5	91	0	1
																regulation of response to external stimulus	GO:0032101	P	4	12	0	1
																glycoprotein biosynthetic process	GO:0009101	P	6	123	0	1
																signal transduction	GO:0007165	P	3	284	0	1
																glycoprotein metabolic process	GO:0009100	P	5	123	0	1
																cellular glucan metabolic process	GO:0006073	P	6	11	0	1
																water-soluble vitamin biosynthetic process	GO:0042364	P	6	13	0	1
																coenzyme biosynthetic process	GO:0009108	P	6	22	0	1
																organophosphate biosynthetic process	GO:0090407	P	5	89	0	1
																regulation of protein serine/threonine kinase activity	GO:0071900	P	8	39	0	1
																cell wall polysaccharide metabolic process	GO:0010383	P	5	26	0	1
																negative regulation of biological process	GO:0048519	P	2	183	0	1
																xylan biosynthetic process	GO:0045492	P	7	26	0	1
																xylan metabolic process	GO:0045491	P	7	26	0	1
																maintenance of protein localization in endoplasmic reticulum	GO:0035437	P	6	11	0	1
																tetrapyrrole catabolic process	GO:0033015	P	6	13	0	1
																tetrapyrrole biosynthetic process	GO:0033014	P	6	23	0	1
																tetrapyrrole metabolic process	GO:0033013	P	5	36	0	1
																fruit development	GO:0010154	P	5	35	0	1
																proton transmembrane transport	GO:1902600	P	8	43	0	1
																glycerolipid biosynthetic process	GO:0045017	P	5	34	0	1
																negative regulation of cellular process	GO:0048523	P	3	105	0	1
																sulfate assimilation	GO:0000103	P	5	16	0	1
																cellular glucose homeostasis	GO:0001678	P	5	27	0	1
																response to other organism	GO:0051707	P	3	50	0	1
																recognition of pollen	GO:0048544	P	3	42	0	1
																cell wall organization or biogenesis	GO:0071554	P	3	64	0	1
																multi-organism process	GO:0051704	P	2	92	0	1
																cell wall organization	GO:0071555	P	4	38	0	1
																regulation of systemic acquired resistance	GO:0010112	P	5	12	0	1
																cellular chemical homeostasis	GO:0055082	P	4	33	0	1
																nucleobase-containing small molecule metabolic process	GO:0055086	P	4	53	0	1
																isoprenoid biosynthetic process	GO:0008299	P	5	51	0	1
																L-arabinose metabolic process	GO:0046373	P	7	15	0	1
																cellular response to stimulus	GO:0051716	P	3	306	0	1
																extracellular matrix organization	GO:0030198	P	5	38	0	1
																gene silencing by RNA	GO:0031047	P	4	52	0	1
																diol biosynthetic process	GO:0034312	P	7	10	0	1
																diol metabolic process	GO:0034311	P	6	10	0	1
																ether metabolic process	GO:0018904	P	4	19	0	1
																response to oxygen-containing compound	GO:1901700	P	4	32	0	1
																RNA splicing, via transesterification reactions with bulged adenosine as nucleophile	GO:0000377	P	9	72	0	1
																cellular ketone metabolic process	GO:0042180	P	4	6	0	1
																ketone biosynthetic process	GO:0042181	P	5	6	0	1
																cell redox homeostasis	GO:0045454	P	4	105	0	1
																system development	GO:0048731	P	4	38	0	1
																peptide biosynthetic process	GO:0043043	P	6	108	0	1
																cellular response to environmental stimulus	GO:0104004	P	4	9	0	1
																external encapsulating structure organization	GO:0045229	P	4	38	0	1
																organic acid transport	GO:0015849	P	6	108	0	1
																RNA splicing, via transesterification reactions	GO:0000375	P	8	72	0	1
																extracellular structure organization	GO:0043062	P	4	38	0	1
																vesicle docking involved in exocytosis	GO:0006904	P	4	25	0	1

## Sheet: cl3
Term Name	GOID	Term Type	Depth	cnt(reference)	cnt(Cluster3)	fsh(Cluster3)		Term Name	GOID	Term Type	Depth	cnt(reference)	cnt(Cluster3)	fsh(Cluster3)		Term Name	GOID	Term Type	Depth	cnt(reference)	cnt(Cluster3)	fsh(Cluster3)
extracellular region	GO:0005576	C	3	367	10	1.45455e-06		enzyme regulator activity	GO:0030234	F	3	915	17	8.22684e-08		response to hormone	GO:0009725	P	4	309	11	2.98068e-08
protein-DNA complex	GO:0032993	C	3	596	6	0.0250419		enzyme inhibitor activity	GO:0004857	F	4	823	16	1.08733e-07		response to endogenous stimulus	GO:0009719	P	3	309	11	2.98068e-08
nucleosome	GO:0000786	C	4	596	6	0.0250419		molecular function regulator	GO:0098772	F	2	977	17	2.06433e-07		response to auxin	GO:0009733	P	5	309	11	2.98068e-08
DNA packaging complex	GO:0044815	C	3	602	6	0.0261253		hydrolase activity, acting on ester bonds	GO:0016788	F	4	945	15	3.32058e-06		response to organic substance	GO:0010033	P	4	309	11	2.98068e-08
chromatin	GO:0000785	C	3	611	6	0.0278082		hydrolase activity	GO:0016787	F	3	4389	36	7.61146e-06		response to stimulus	GO:0050896	P	2	1435	18	9.05615e-06
cellular anatomical entity	GO:0110165	C	2	4312	24	0.0328886		oxidoreductase activity, acting on peroxide as acceptor	GO:0016684	F	4	766	12	3.63557e-05		response to chemical	GO:0042221	P	3	573	11	1.22345e-05
chromosome	GO:0005694	C	5	670	6	0.0406196		peroxidase activity	GO:0004601	F	3	766	12	3.63557e-05		biological_process	GO:0008150	P	1	8180	52	7.84986e-05
cellular_component	GO:0005575	C	1	4546	24	0.0544252		antioxidant activity	GO:0016209	F	2	813	12	6.40696e-05		response to stress	GO:0006950	P	3	599	7	0.00759507
non-membrane-bounded organelle	GO:0043228	C	4	726	6	0.055763		acid phosphatase activity	GO:0003993	F	7	126	5	0.000116665		metal ion transport	GO:0030001	P	7	209	4	0.00801227
intracellular non-membrane-bounded organelle	GO:0043232	C	4	726	6	0.055763		endopeptidase inhibitor activity	GO:0004866	F	6	433	7	0.00129284		lipid transport	GO:0006869	P	5	120	3	0.010418
chloroplast	GO:0009507	C	5	26	1	0.0924995		peptidase inhibitor activity	GO:0030414	F	5	433	7	0.00129284		lipid localization	GO:0010876	P	4	125	3	0.0116288
plastid	GO:0009536	C	4	26	1	0.0924995		peptidase regulator activity	GO:0061134	F	4	433	7	0.00129284		defense response to other organism	GO:0098542	P	4	50	2	0.0150559
intracellular organelle	GO:0043229	C	3	1518	9	0.11645		endopeptidase regulator activity	GO:0061135	F	5	433	7	0.00129284		response to biotic stimulus	GO:0009607	P	3	50	2	0.0150559
organelle	GO:0043226	C	3	1587	9	0.140943		hydrolase activity, hydrolyzing O-glycosyl compounds	GO:0004553	F	5	1139	12	0.00130183		response to external stimulus	GO:0009605	P	3	50	2	0.0150559
external encapsulating structure	GO:0030312	C	3	66	1	0.218437		hydrolase activity, acting on glycosyl bonds	GO:0016798	F	4	1145	12	0.0013603		response to external biotic stimulus	GO:0043207	P	4	50	2	0.0150559
cell wall	GO:0005618	C	4	66	1	0.218437		serine-type endopeptidase inhibitor activity	GO:0004867	F	7	323	6	0.00142128		response to other organism	GO:0051707	P	3	50	2	0.0150559
photosystem I	GO:0009522	C	5	68	1	0.224255		phosphatase activity	GO:0016791	F	6	263	5	0.00319581		positive regulation of stomatal complex development	GO:2000123	P	5	6	1	0.0221465
protein-containing complex	GO:0032991	C	2	1535	7	0.34798		phosphoric ester hydrolase activity	GO:0042578	F	5	296	5	0.00525337		positive regulation of multicellular organismal process	GO:0051240	P	3	6	1	0.0221465
intracellular	GO:0005622	C	2	2395	10	0.402153		magnesium ion transmembrane transporter activity	GO:0015095	F	7	33	2	0.00676403		plant epidermis development	GO:0090558	P	5	6	1	0.0221465
nucleus	GO:0005634	C	5	495	2	0.551523		oxidoreductase activity	GO:0016491	F	3	3607	23	0.00887094		regulation of stomatal complex development	GO:2000038	P	5	6	1	0.0221465
intracellular membrane-bounded organelle	GO:0043231	C	4	820	3	0.590845		oxidoreductase activity, acting on the CH-CH group of donors, iron-sulfur protein as acceptor	GO:0016636	F	5	5	1	0.0184896		positive regulation of post-embryonic development	GO:0048582	P	4	6	1	0.0221465
membrane-bounded organelle	GO:0043227	C	4	889	3	0.645196		red chlorophyll catabolite reductase activity	GO:0051743	F	6	5	1	0.0184896		tissue development	GO:0009888	P	4	6	1	0.0221465
cell periphery	GO:0071944	C	3	284	1	0.654322		uroporphyrinogen-III synthase activity	GO:0004852	F	6	6	1	0.0221465		positive regulation of developmental process	GO:0051094	P	3	6	1	0.0221465
photosystem	GO:0009521	C	4	310	1	0.686426		acetyl-CoA:L-glutamate N-acetyltransferase activity	GO:0004042	F	8	7	1	0.0257898		stomatal complex development	GO:0010374	P	4	6	1	0.0221465
photosynthetic membrane	GO:0034357	C	4	310	1	0.686426		hydroxyethylthiazole kinase activity	GO:0004417	F	6	8	1	0.0294196		regulation of developmental process	GO:0050793	P	3	9	1	0.0330359
thylakoid	GO:0009579	C	3	331	1	0.710174		ATPase activator activity	GO:0001671	F	5	9	1	0.0330359		regulation of multicellular organismal process	GO:0051239	P	3	9	1	0.0330359
membrane protein complex	GO:0098796	C	3	428	1	0.798622		metal ion transmembrane transporter activity	GO:0046873	F	6	198	3	0.0383328		regulation of multicellular organismal development	GO:2000026	P	4	9	1	0.0330359
integral component of membrane	GO:0016021	C	4	889	2	0.845216		copper ion transmembrane transporter activity	GO:0005375	F	8	12	1	0.0438044		regulation of post-embryonic development	GO:0048580	P	4	9	1	0.0330359
intrinsic component of membrane	GO:0031224	C	3	892	2	0.846558		catalytic activity	GO:0003824	F	2	19707	86	0.0480611		DNA catabolic process	GO:0006308	P	6	10	1	0.0366387
cytoplasm	GO:0005737	C	3	658	1	0.915247		kinase inhibitor activity	GO:0019210	F	5	15	1	0.0544536		DNA catabolic process, endonucleolytic	GO:0000737	P	7	10	1	0.0366387
membrane	GO:0016020	C	3	2191	4	0.964443		protein serine/threonine kinase inhibitor activity	GO:0030291	F	7	15	1	0.0544536		regulation of immune response	GO:0050776	P	4	12	1	0.0438044
transferase complex, transferring phosphorus-containing groups	GO:0061695	C	5	52	0	1		cyclin-dependent protein serine/threonine kinase inhibitor activity	GO:0004861	F	7	15	1	0.0544536		regulation of defense response	GO:0031347	P	5	12	1	0.0438044
translocon complex	GO:0071256	C	4	6	0	1		protein kinase inhibitor activity	GO:0004860	F	6	15	1	0.0544536		regulation of response to biotic stimulus	GO:0002831	P	4	12	1	0.0438044
mitochondrial matrix	GO:0005759	C	5	27	0	1		cyclin-dependent protein serine/threonine kinase regulator activity	GO:0016538	F	6	15	1	0.0544536		regulation of immune system process	GO:0002682	P	3	12	1	0.0438044
mitochondrial outer membrane	GO:0005741	C	6	43	0	1		protein kinase regulator activity	GO:0019887	F	5	15	1	0.0544536		regulation of multi-organism process	GO:0043900	P	3	12	1	0.0438044
mitochondrial envelope	GO:0005740	C	5	120	0	1		kinase regulator activity	GO:0019207	F	4	15	1	0.0544536		immune response	GO:0006955	P	3	12	1	0.0438044
mitochondrial inner membrane	GO:0005743	C	6	74	0	1		N-acetyltransferase activity	GO:0008080	F	7	103	2	0.0568164		immune system process	GO:0002376	P	2	12	1	0.0438044
mitochondrial outer membrane translocase complex	GO:0005742	C	5	8	0	1		N-acyltransferase activity	GO:0016410	F	6	106	2	0.059761		innate immune response	GO:0045087	P	4	12	1	0.0438044
mitochondrion	GO:0005739	C	4	173	0	1		ATPase regulator activity	GO:0060590	F	5	17	1	0.0614873		regulation of innate immune response	GO:0045088	P	4	12	1	0.0438044
rough endoplasmic reticulum	GO:0005791	C	5	6	0	1		acetyltransferase activity	GO:0016407	F	6	111	2	0.0647822		defense response, incompatible interaction	GO:0009814	P	5	12	1	0.0438044
Golgi apparatus	GO:0005794	C	4	35	0	1		ion transmembrane transporter activity	GO:0015075	F	4	667	5	0.105436		systemic acquired resistance	GO:0009627	P	6	12	1	0.0438044
endoplasmic reticulum membrane	GO:0005789	C	5	75	0	1		inorganic molecular entity transmembrane transporter activity	GO:0015318	F	4	668	5	0.105929		regulation of response to external stimulus	GO:0032101	P	4	12	1	0.0438044
RISC complex	GO:0016442	C	5	4	0	1		O-methyltransferase activity	GO:0008171	F	6	30	1	0.105953		regulation of systemic acquired resistance	GO:0010112	P	5	12	1	0.0438044
ribonucleoprotein complex	GO:1990904	C	3	44	0	1		transmembrane transporter activity	GO:0022857	F	3	749	5	0.149422		macromolecule modification	GO:0043412	P	5	520	5	0.0461694
endoplasmic reticulum	GO:0005783	C	4	54	0	1		transferase activity, transferring acyl groups other than amino-acyl groups	GO:0016747	F	5	763	5	0.157612		multi-organism process	GO:0051704	P	2	92	2	0.0464846
Sec61 translocon complex	GO:0005784	C	5	6	0	1		transferase activity, transferring acyl groups	GO:0016746	F	4	772	5	0.162973		regulation of response to stress	GO:0080134	P	4	15	1	0.0544536
signal recognition particle, endoplasmic reticulum targeting	GO:0005786	C	5	15	0	1		inorganic cation transmembrane transporter activity	GO:0022890	F	5	379	3	0.168724		positive regulation of biological process	GO:0048518	P	2	15	1	0.0544536
bounding membrane of organelle	GO:0098588	C	5	96	0	1		cation transmembrane transporter activity	GO:0008324	F	5	400	3	0.188071		nucleic acid phosphodiester bond hydrolysis	GO:0090305	P	6	16	1	0.0579769
outer mitochondrial membrane protein complex	GO:0098799	C	4	8	0	1		enzyme activator activity	GO:0008047	F	4	57	1	0.191712		glycerol ether metabolic process	GO:0006662	P	5	19	1	0.0684689
plasma membrane protein complex	GO:0098797	C	4	40	0	1		passive transmembrane transporter activity	GO:0022803	F	4	220	2	0.19804		ether metabolic process	GO:0018904	P	4	19	1	0.0684689
mitochondrial protein complex	GO:0098798	C	3	44	0	1		channel activity	GO:0015267	F	5	220	2	0.19804		cation transport	GO:0006812	P	6	413	4	0.0696409
photosystem II	GO:0009523	C	5	227	0	1		ion channel activity	GO:0005216	F	5	220	2	0.19804		metabolic process	GO:0008152	P	2	4942	25	0.0744339
RNA polymerase II transcription factor complex	GO:0090575	C	5	61	0	1		aspartic-type peptidase activity	GO:0070001	F	6	226	2	0.206156		defense response to bacterium	GO:0042742	P	5	24	1	0.0856973
RNAi effector complex	GO:0031332	C	4	4	0	1		aspartic-type endopeptidase activity	GO:0004190	F	7	226	2	0.206156		regulation of response to stimulus	GO:0048583	P	3	24	1	0.0856973
DNA-directed RNA polymerase complex	GO:0000428	C	4	52	0	1		transition metal ion transmembrane transporter activity	GO:0046915	F	7	62	1	0.20667		response to bacterium	GO:0009617	P	4	24	1	0.0856973
endopeptidase complex	GO:1905369	C	5	13	0	1		hydro-lyase activity	GO:0016836	F	5	66	1	0.218437		macromolecule localization	GO:0033036	P	3	297	3	0.100149
peptidase complex	GO:1905368	C	4	31	0	1		oxidoreductase activity, acting on the CH-CH group of donors	GO:0016627	F	4	70	1	0.23003		RNA modification	GO:0009451	P	6	144	2	0.101029
transferase complex	GO:1990234	C	4	122	0	1		protein dimerization activity	GO:0046983	F	4	665	4	0.236845		RNA methylation	GO:0001510	P	5	30	1	0.105953
nuclear chromosome	GO:0000228	C	6	23	0	1		nuclease activity	GO:0004518	F	5	76	1	0.2471		regulation of catalytic activity	GO:0050790	P	4	39	1	0.135502
phosphopyruvate hydratase complex	GO:0000015	C	4	15	0	1		chitinase activity	GO:0004568	F	6	77	1	0.249908		regulation of cyclin-dependent protein serine/threonine kinase activity	GO:0000079	P	6	39	1	0.135502
cell cortex	GO:0005938	C	4	152	0	1		iron ion binding	GO:0005506	F	7	1630	8	0.264215		regulation of phosphorylation	GO:0042325	P	7	39	1	0.135502
plasma membrane	GO:0005886	C	4	66	0	1		carbon-oxygen lyase activity	GO:0016835	F	4	83	1	0.266539		protein phosphorylation	GO:0006468	P	7	39	1	0.135502
nuclear pore	GO:0005643	C	3	30	0	1		nucleoside-triphosphatase regulator activity	GO:0060589	F	4	86	1	0.274716		regulation of phosphate metabolic process	GO:0019220	P	6	39	1	0.135502
nuclear envelope	GO:0005635	C	4	33	0	1		ligand-gated ion channel activity	GO:0015276	F	6	87	1	0.277421		regulation of protein phosphorylation	GO:0001932	P	7	39	1	0.135502
cytoskeleton	GO:0005856	C	5	30	0	1		extracellular ligand-gated ion channel activity	GO:0005230	F	7	87	1	0.277421		regulation of kinase activity	GO:0043549	P	6	39	1	0.135502
transcription factor TFIIA complex	GO:0005672	C	5	22	0	1		transmitter-gated channel activity	GO:0022835	F	5	87	1	0.277421		regulation of protein modification process	GO:0031399	P	6	39	1	0.135502
transcription factor complex	GO:0005667	C	3	61	0	1		gated channel activity	GO:0022836	F	6	87	1	0.277421		regulation of cyclin-dependent protein kinase activity	GO:1904029	P	5	39	1	0.135502
rough endoplasmic reticulum membrane	GO:0030867	C	6	6	0	1		ligand-gated channel activity	GO:0022834	F	7	87	1	0.277421		regulation of phosphorus metabolic process	GO:0051174	P	5	39	1	0.135502
nucleoplasm	GO:0005654	C	3	68	0	1		transmitter-gated ion channel activity	GO:0022824	F	6	87	1	0.277421		nucleobase-containing compound catabolic process	GO:0034655	P	5	39	1	0.135502
integral component of plasma membrane	GO:0005887	C	5	10	0	1		neurotransmitter receptor activity	GO:0030594	F	4	87	1	0.277421		regulation of transferase activity	GO:0051338	P	5	39	1	0.135502
intracellular organelle lumen	GO:0070013	C	4	123	0	1		glutamate receptor activity	GO:0008066	F	5	87	1	0.277421		regulation of molecular function	GO:0065009	P	3	39	1	0.135502
whole membrane	GO:0098805	C	4	64	0	1		ionotropic glutamate receptor activity	GO:0004970	F	6	87	1	0.277421		regulation of protein kinase activity	GO:0045859	P	7	39	1	0.135502
nuclear lumen	GO:0031981	C	5	96	0	1		transporter activity	GO:0005215	F	2	1656	8	0.277946		regulation of protein serine/threonine kinase activity	GO:0071900	P	8	39	1	0.135502
RNA polymerase II, holoenzyme	GO:0016591	C	4	48	0	1		cysteine-type endopeptidase inhibitor activity	GO:0004869	F	7	94	1	0.29608		ion transport	GO:0006811	P	5	534	4	0.139904
RNA polymerase complex	GO:0030880	C	3	52	0	1		transmembrane signaling receptor activity	GO:0004888	F	4	101	1	0.314259		tRNA modification	GO:0006400	P	7	42	1	0.145133
membrane-enclosed lumen	GO:0031974	C	3	123	0	1		signaling receptor activity	GO:0038023	F	3	104	1	0.321907		cellular protein modification process	GO:0006464	P	6	358	3	0.15001
envelope	GO:0031975	C	3	153	0	1		molecular transducer activity	GO:0060089	F	2	104	1	0.321907		protein modification process	GO:0036211	P	5	358	3	0.15001
outer membrane	GO:0019867	C	4	67	0	1		double-stranded DNA binding	GO:0003690	F	6	316	2	0.329402		post-embryonic development	GO:0009791	P	3	44	1	0.151495
organelle inner membrane	GO:0019866	C	5	77	0	1		actin binding	GO:0003779	F	5	121	1	0.363663		organic substance transport	GO:0071702	P	5	386	3	0.175108
organelle envelope	GO:0031967	C	4	153	0	1		cytoskeletal protein binding	GO:0008092	F	4	127	1	0.377781		aromatic compound catabolic process	GO:0019439	P	5	52	1	0.176474
organelle outer membrane	GO:0031968	C	5	43	0	1		endopeptidase activity	GO:0004175	F	6	871	4	0.407906		cellular nitrogen compound catabolic process	GO:0044270	P	5	55	1	0.185651
mitochondrial membrane	GO:0031966	C	5	120	0	1		sulfotransferase activity	GO:0008146	F	5	142	1	0.411725		organic cyclic compound catabolic process	GO:1901361	P	5	55	1	0.185651
chromosomal region	GO:0098687	C	3	27	0	1		hydrolase activity, acting on acid phosphorus-nitrogen bonds	GO:0016825	F	4	638	3	0.424882		heterocycle catabolic process	GO:0046700	P	5	55	1	0.185651
acetyltransferase complex	GO:1902493	C	5	17	0	1		serine-type peptidase activity	GO:0008236	F	6	638	3	0.424882		regulation of cell cycle	GO:0051726	P	4	56	1	0.188687
catalytic complex	GO:1902494	C	3	219	0	1		serine hydrolase activity	GO:0017171	F	5	638	3	0.424882		phosphorylation	GO:0016310	P	6	63	1	0.209628
nuclear transcription factor complex	GO:0044798	C	4	61	0	1		transferase activity, transferring sulfur-containing groups	GO:0016782	F	4	151	1	0.4312		carbohydrate metabolic process	GO:0005975	P	4	233	2	0.215668
organelle lumen	GO:0043233	C	4	123	0	1		electron transfer activity	GO:0009055	F	4	656	3	0.442494		transport	GO:0006810	P	4	1546	8	0.221414
proteasome complex	GO:0000502	C	3	13	0	1		peptidase activity, acting on L-amino acid peptides	GO:0070011	F	5	1201	5	0.463984		establishment of localization	GO:0051234	P	3	1549	8	0.222896
intrinsic component of plasma membrane	GO:0031226	C	4	13	0	1		peptidase activity	GO:0008233	F	4	1201	5	0.463984		localization	GO:0051179	P	2	1568	8	0.232369
vesicle tethering complex	GO:0099023	C	3	163	0	1		lyase activity	GO:0016829	F	3	169	1	0.468244		developmental process	GO:0032502	P	2	71	1	0.232902
nuclear outer membrane-endoplasmic reticulum membrane network	GO:0042175	C	4	75	0	1		serine-type endopeptidase activity	GO:0004252	F	7	427	2	0.473048		multicellular organism development	GO:0007275	P	3	71	1	0.232902
kinetochore	GO:0000776	C	4	6	0	1		methyltransferase activity	GO:0008168	F	5	485	2	0.540508		anatomical structure development	GO:0048856	P	3	71	1	0.232902
chromosome, centromeric region	GO:0000775	C	4	27	0	1		serine-type exopeptidase activity	GO:0070008	F	7	211	1	0.545599		DNA metabolic process	GO:0006259	P	5	72	1	0.235763
endomembrane system	GO:0012505	C	3	191	0	1		serine-type carboxypeptidase activity	GO:0004185	F	8	211	1	0.545599		macromolecule methylation	GO:0043414	P	4	78	1	0.252706
protein acetyltransferase complex	GO:0031248	C	3	17	0	1		transferase activity, transferring one-carbon groups	GO:0016741	F	4	496	2	0.552615		peptidyl-proline modification	GO:0018208	P	8	81	1	0.261037
BLOC complex	GO:0031082	C	3	2	0	1		carboxypeptidase activity	GO:0004180	F	7	217	1	0.555694		protein peptidyl-prolyl isomerization	GO:0000413	P	9	81	1	0.261037
BLOC-1 complex	GO:0031083	C	4	2	0	1		RNA binding	GO:0003723	F	5	815	3	0.586706		tRNA metabolic process	GO:0006399	P	8	83	1	0.266539
SAGA-type complex	GO:0070461	C	5	14	0	1		calcium ion binding	GO:0005509	F	6	563	2	0.621438		cell cycle	GO:0007049	P	3	83	1	0.266539
Golgi membrane	GO:0000139	C	5	26	0	1		exopeptidase activity	GO:0008238	F	6	266	1	0.630198		tRNA processing	GO:0008033	P	8	83	1	0.266539
cytosol	GO:0005829	C	3	26	0	1		transferase activity, transferring glycosyl groups	GO:0016757	F	4	573	2	0.630983		methylation	GO:0032259	P	3	84	1	0.269275
supramolecular complex	GO:0099080	C	3	6	0	1		monooxygenase activity	GO:0004497	F	4	299	1	0.673223		peptidyl-amino acid modification	GO:0018193	P	7	90	1	0.285478
1,3-beta-D-glucan synthase complex	GO:0000148	C	5	40	0	1		transition metal ion binding	GO:0046914	F	6	2542	8	0.733677		multicellular organismal process	GO:0032501	P	2	113	1	0.344342
exocyst	GO:0000145	C	4	152	0	1		GTPase activity	GO:0003924	F	8	384	1	0.762444		ncRNA metabolic process	GO:0034660	P	7	122	1	0.366038
cis-Golgi network	GO:0005801	C	5	3	0	1		structural constituent of ribosome	GO:0003735	F	3	956	2	0.872799		ncRNA processing	GO:0034470	P	7	122	1	0.366038
signal recognition particle	GO:0048500	C	4	15	0	1		metal ion binding	GO:0046872	F	5	3628	10	0.873022		macromolecule glycosylation	GO:0043413	P	4	123	1	0.368404
nuclear DNA-directed RNA polymerase complex	GO:0055029	C	5	52	0	1		cation binding	GO:0043169	F	4	3628	10	0.873022		protein glycosylation	GO:0006486	P	5	123	1	0.368404
organelle membrane	GO:0031090	C	4	245	0	1		structural molecule activity	GO:0005198	F	2	1012	2	0.892315		glycosylation	GO:0070085	P	3	123	1	0.368404
SAGA complex	GO:0000124	C	5	3	0	1		nucleoside-triphosphatase activity	GO:0017111	F	7	604	1	0.896124		glycoprotein biosynthetic process	GO:0009101	P	6	123	1	0.368404
histone acetyltransferase complex	GO:0000123	C	4	17	0	1		pyrophosphatase activity	GO:0016462	F	6	642	1	0.909979		glycoprotein metabolic process	GO:0009100	P	5	123	1	0.368404
								hydrolase activity, acting on acid anhydrides, in phosphorus-containing anhydrides	GO:0016818	F	5	645	1	0.910991		regulation of protein metabolic process	GO:0051246	P	5	128	1	0.380103
								hydrolase activity, acting on acid anhydrides	GO:0016817	F	4	651	1	0.912981		regulation of cellular protein metabolic process	GO:0032268	P	5	128	1	0.380103
								DNA binding	GO:0003677	F	5	4402	11	0.94172		cellular macromolecule metabolic process	GO:0044260	P	4	1092	5	0.384612
								DNA-binding transcription factor activity	GO:0003700	F	3	781	1	0.946713		defense response	GO:0006952	P	4	369	2	0.399999
								ATP binding	GO:0005524	F	4	1336	2	0.960397		nucleic acid metabolic process	GO:0090304	P	5	664	3	0.450255
								drug binding	GO:0008144	F	3	1377	2	0.965236		cellular protein metabolic process	GO:0044267	P	5	698	3	0.482728
								transcription regulator activity	GO:0140110	F	2	904	1	0.966526		nucleobase-containing compound metabolic process	GO:0006139	P	4	720	3	0.503252
								nucleic acid binding	GO:0003676	F	4	7948	21	0.967915		macromolecule metabolic process	GO:0043170	P	4	2071	8	0.508463
								purine ribonucleoside triphosphate binding	GO:0035639	F	5	1539	2	0.979367		protein metabolic process	GO:0019538	P	4	1277	5	0.517549
								transferase activity	GO:0016740	F	3	8128	19	0.992147		carbohydrate derivative biosynthetic process	GO:1901137	P	5	201	1	0.528264
								catalytic activity, acting on a protein	GO:0140096	F	3	6972	13	0.998848		carbohydrate derivative metabolic process	GO:1901135	P	4	219	1	0.559009
								phosphotransferase activity, alcohol group as acceptor	GO:0016773	F	5	5594	9	0.999163		regulation of biological process	GO:0050789	P	2	793	3	0.568181
								kinase activity	GO:0016301	F	5	5688	9	0.999346		nitrogen compound metabolic process	GO:0006807	P	3	2199	8	0.576542
								ion binding	GO:0043167	F	3	7313	13	0.99949		heterocycle metabolic process	GO:0046483	P	4	818	3	0.589193
								protein kinase activity	GO:0004672	F	4	5392	8	0.999505		phosphorus metabolic process	GO:0006793	P	4	238	1	0.589298
								transferase activity, transferring phosphorus-containing groups	GO:0016772	F	4	5795	9	0.999507		phosphate-containing compound metabolic process	GO:0006796	P	5	238	1	0.589298
								ADP binding	GO:0043531	F	5	2023	1	0.999532		cellular aromatic compound metabolic process	GO:0006725	P	4	820	3	0.590845
								adenyl ribonucleotide binding	GO:0032559	F	6	3373	3	0.999749		RNA processing	GO:0006396	P	6	243	1	0.596918
								adenyl nucleotide binding	GO:0030554	F	6	3381	3	0.999756		organic cyclic compound metabolic process	GO:1901360	P	4	828	3	0.597412
								purine ribonucleotide binding	GO:0032555	F	5	3576	3	0.999873		cellular macromolecule catabolic process	GO:0044265	P	5	244	1	0.598426
								purine nucleotide binding	GO:0017076	F	5	3584	3	0.999877		biological regulation	GO:0065007	P	2	869	3	0.62998
								ribonucleotide binding	GO:0032553	F	4	3609	3	0.999887		organic substance metabolic process	GO:0071704	P	3	3157	11	0.632238
								carbohydrate derivative binding	GO:0097367	F	3	3637	3	0.999897		regulation of nitrogen compound metabolic process	GO:0051171	P	4	276	1	0.6438
								anion binding	GO:0043168	F	4	3685	3	0.999913		regulation of primary metabolic process	GO:0080090	P	4	276	1	0.6438
								organic cyclic compound binding	GO:0097159	F	3	12016	24	0.99992		regulation of cellular metabolic process	GO:0031323	P	4	279	1	0.647782
								heterocyclic compound binding	GO:1901363	F	3	12016	24	0.99992		macromolecule catabolic process	GO:0009057	P	5	279	1	0.647782
								nucleoside phosphate binding	GO:1901265	F	4	4035	3	0.999974		RNA metabolic process	GO:0016070	P	6	592	2	0.648601
								nucleotide binding	GO:0000166	F	4	4035	3	0.999974		organonitrogen compound metabolic process	GO:1901564	P	4	1491	5	0.654054
								small molecule binding	GO:0036094	F	3	4051	3	0.999975		small molecule metabolic process	GO:0044281	P	3	284	1	0.654322
								protein binding	GO:0005515	F	3	13636	26	0.999991		cellular catabolic process	GO:0044248	P	4	293	1	0.665789
								molecular_function	GO:0003674	F	1	54639	175	0.999995		primary metabolic process	GO:0044238	P	3	2991	10	0.680371
								binding	GO:0005488	F	2	30382	61	1		organic substance catabolic process	GO:1901575	P	4	308	1	0.684066
								ATPase activity	GO:0016887	F	8	25	0	1		cellular nitrogen compound metabolic process	GO:0034641	P	4	963	3	0.697616
								hydroxymethylglutaryl-CoA reductase (NADPH) activity	GO:0004420	F	6	9	0	1		catabolic process	GO:0009056	P	3	329	1	0.707992
								homoserine kinase activity	GO:0004413	F	6	6	0	1		regulation of macromolecule metabolic process	GO:0060255	P	4	354	1	0.734133
								copper ion binding	GO:0005507	F	7	182	0	1		regulation of metabolic process	GO:0019222	P	3	357	1	0.737109
								prenyltransferase activity	GO:0004659	F	5	22	0	1		cellular metabolic process	GO:0044237	P	3	2012	6	0.762735
								endoribonuclease activity, producing 5'-phosphomonoesters	GO:0016891	F	6	24	0	1		organonitrogen compound biosynthetic process	GO:1901566	P	5	398	1	0.774607
								oxidoreductase activity, acting on NAD(P)H	GO:0016651	F	4	277	0	1		proteolysis	GO:0006508	P	5	778	2	0.787478
								endonuclease activity, active with either ribo- or deoxyribonucleic acids and producing 5'-phosphomonoesters	GO:0016893	F	7	24	0	1		cellular macromolecule biosynthetic process	GO:0034645	P	5	534	1	0.864808
								beta-glucanase activity	GO:0052736	F	6	6	0	1		macromolecule biosynthetic process	GO:0009059	P	5	546	1	0.870776
								oxidoreductase activity, acting on NAD(P)H, heme protein as acceptor	GO:0016653	F	5	10	0	1		regulation of cellular process	GO:0050794	P	3	685	1	0.92345
								acylglycerol O-acyltransferase activity	GO:0016411	F	7	54	0	1		gene expression	GO:0010467	P	5	688	1	0.924311
								oxidoreductase activity, acting on NAD(P)H, quinone or similar compound as acceptor	GO:0016655	F	5	190	0	1		cellular biosynthetic process	GO:0044249	P	4	796	1	0.949648
								ligase activity, forming carbon-sulfur bonds	GO:0016877	F	4	24	0	1		cellular process	GO:0009987	P	2	2806	6	0.951944
								5'-3' RNA polymerase activity	GO:0034062	F	5	38	0	1		organic substance biosynthetic process	GO:1901576	P	4	821	1	0.954186
								ligase activity, forming carbon-nitrogen bonds	GO:0016879	F	4	107	0	1		biosynthetic process	GO:0009058	P	3	947	1	0.971553
								protein serine/threonine kinase activity	GO:0004674	F	5	15	0	1		amino acid transmembrane transport	GO:0003333	P	7	84	0	1
								protein histidine kinase activity	GO:0004673	F	5	61	0	1		reproductive system development	GO:0061458	P	5	38	0	1
								calmodulin binding	GO:0005516	F	4	73	0	1		monosaccharide metabolic process	GO:0005996	P	4	33	0	1
								protein-arginine deiminase activity	GO:0004668	F	6	5	0	1		dicarboxylic acid transport	GO:0006835	P	8	24	0	1
								acid-amino acid ligase activity	GO:0016881	F	5	28	0	1		organelle localization	GO:0051640	P	4	25	0	1
								carbon-nitrogen ligase activity, with glutamine as amido-N-donor	GO:0016884	F	5	40	0	1		cellular localization	GO:0051641	P	3	132	0	1
								catalytic activity, acting on a tRNA	GO:0140101	F	4	64	0	1		negative regulation of cellular macromolecule biosynthetic process	GO:2000113	P	6	91	0	1
								intramolecular transferase activity	GO:0016866	F	4	80	0	1		regulation of cellular macromolecule biosynthetic process	GO:2000112	P	6	234	0	1
								oxidoreductase activity, acting on the CH-CH group of donors, NAD or NADP as acceptor	GO:0016628	F	5	25	0	1		export from cell	GO:0140352	P	3	25	0	1
								receptor ligand activity	GO:0048018	F	5	4	0	1		monocarboxylic acid biosynthetic process	GO:0072330	P	7	37	0	1
								magnesium ion binding	GO:0000287	F	6	361	0	1		cellular response to light stimulus	GO:0071482	P	6	9	0	1
								protochlorophyllide reductase activity	GO:0016630	F	6	7	0	1		protein targeting	GO:0006605	P	6	32	0	1
								ligase activity	GO:0016874	F	3	150	0	1		cellular response to blue light	GO:0071483	P	7	9	0	1
								racemase and epimerase activity	GO:0016854	F	4	18	0	1		maintenance of location in cell	GO:0051651	P	3	11	0	1
								oxidoreductase activity, acting on CH-OH group of donors	GO:0016614	F	4	160	0	1		reactive oxygen species biosynthetic process	GO:1903409	P	4	9	0	1
								malate dehydrogenase activity	GO:0016615	F	5	19	0	1		nucleic acid-templated transcription	GO:0097659	P	7	229	0	1
								racemase and epimerase activity, acting on carbohydrates and derivatives	GO:0016857	F	5	18	0	1		anion transport	GO:0006820	P	6	121	0	1
								oxidoreductase activity, acting on the CH-OH group of donors, NAD or NADP as acceptor	GO:0016616	F	5	135	0	1		sucrose metabolic process	GO:0005985	P	6	37	0	1
								polygalacturonase activity	GO:0004650	F	6	138	0	1		disaccharide metabolic process	GO:0005984	P	5	37	0	1
								homogentisate 1,2-dioxygenase activity	GO:0004411	F	6	3	0	1		polysaccharide metabolic process	GO:0005976	P	5	66	0	1
								phosphorylase activity	GO:0004645	F	6	9	0	1		reactive oxygen species metabolic process	GO:0072593	P	4	12	0	1
								histone acetyltransferase activity	GO:0004402	F	10	2	0	1		glycogen biosynthetic process	GO:0005978	P	7	11	0	1
								phosphoserine phosphatase activity	GO:0004647	F	7	6	0	1		glycogen metabolic process	GO:0005977	P	6	11	0	1
								cofactor binding	GO:0048037	F	3	91	0	1		vesicle docking	GO:0048278	P	5	25	0	1
								intramolecular oxidoreductase activity	GO:0016860	F	4	30	0	1		maintenance of protein localization in organelle	GO:0072595	P	5	11	0	1
								intramolecular oxidoreductase activity, interconverting aldoses and ketoses	GO:0016861	F	5	21	0	1		quinone metabolic process	GO:1901661	P	5	6	0	1
								intramolecular oxidoreductase activity, transposing C=C bonds	GO:0016863	F	5	6	0	1		quinone biosynthetic process	GO:1901663	P	6	6	0	1
								thiol-dependent ubiquitinyl hydrolase activity	GO:0036459	F	5	39	0	1		phospholipid metabolic process	GO:0006644	P	5	119	0	1
								lactoylglutathione lyase activity	GO:0004462	F	5	18	0	1		intracellular protein transport	GO:0006886	P	5	79	0	1
								metalloendopeptidase activity	GO:0004222	F	7	139	0	1		exocytosis	GO:0006887	P	5	25	0	1
								oxidoreductase activity, acting on diphenols and related substances as donors	GO:0016679	F	4	50	0	1		membrane lipid metabolic process	GO:0006643	P	5	46	0	1
								malic enzyme activity	GO:0004470	F	6	19	0	1		cellular component biogenesis	GO:0044085	P	3	180	0	1
								methionine adenosyltransferase activity	GO:0004478	F	5	13	0	1		protein maturation	GO:0051604	P	5	27	0	1
								alternative oxidase activity	GO:0009916	F	6	17	0	1		Mo-molybdopterin cofactor metabolic process	GO:0019720	P	6	6	0	1
								inorganic phosphate transmembrane transporter activity	GO:0005315	F	5	31	0	1		cellular response to abiotic stimulus	GO:0071214	P	4	9	0	1
								translation regulator activity	GO:0045182	F	2	166	0	1		proteolysis involved in cellular protein catabolic process	GO:0051603	P	6	208	0	1
								lipid transporter activity	GO:0005319	F	3	8	0	1		glycerophospholipid metabolic process	GO:0006650	P	6	93	0	1
								oxidoreductase activity, acting on diphenols and related substances as donors, cytochrome as acceptor	GO:0016681	F	5	7	0	1		translation	GO:0006412	P	6	108	0	1
								oxidoreductase activity, acting on diphenols and related substances as donors, oxygen as acceptor	GO:0016682	F	5	40	0	1		establishment of protein localization	GO:0045184	P	4	158	0	1
								sulfate transmembrane transporter activity	GO:0015116	F	5	33	0	1		maintenance of protein location	GO:0045185	P	4	11	0	1
								oxidoreductase activity, acting on a sulfur group of donors	GO:0016667	F	4	50	0	1		cell wall polysaccharide biosynthetic process	GO:0070592	P	6	26	0	1
								oxidoreductase activity, acting on a sulfur group of donors, NAD(P) as acceptor	GO:0016668	F	5	23	0	1		amino acid transport	GO:0006865	P	6	84	0	1
								sulfur compound transmembrane transporter activity	GO:1901682	F	4	33	0	1		protein retention in ER lumen	GO:0006621	P	7	11	0	1
								GTP binding	GO:0005525	F	6	203	0	1		drug transmembrane transport	GO:0006855	P	6	224	0	1
								phosphatidylinositol phospholipase C activity	GO:0004435	F	8	9	0	1		cellular response to radiation	GO:0071478	P	5	9	0	1
								oxidoreductase activity, acting on a sulfur group of donors, disulfide as acceptor	GO:0016671	F	5	18	0	1		modification-dependent protein catabolic process	GO:0019941	P	7	208	0	1
								oxidoreductase activity, acting on a heme group of donors	GO:0016675	F	4	72	0	1		fatty acid biosynthetic process	GO:0006633	P	6	37	0	1
								oxidoreductase activity, acting on a heme group of donors, oxygen as acceptor	GO:0016676	F	5	72	0	1		fatty acid metabolic process	GO:0006631	P	5	70	0	1
								inorganic anion transmembrane transporter activity	GO:0015103	F	5	51	0	1		lipid metabolic process	GO:0006629	P	4	708	0	1
								S-acyltransferase activity	GO:0016417	F	6	14	0	1		attachment of GPI anchor to protein	GO:0016255	P	7	8	0	1
								isopentenyl-diphosphate delta-isomerase activity	GO:0004452	F	6	6	0	1		negative regulation of protein metabolic process	GO:0051248	P	5	89	0	1
								phospholipid binding	GO:0005543	F	4	64	0	1		secretion	GO:0046903	P	5	25	0	1
								adenylate kinase activity	GO:0004017	F	7	21	0	1		DNA methylation or demethylation	GO:0044728	P	7	21	0	1
								signaling receptor activator activity	GO:0030546	F	4	4	0	1		intracellular transport	GO:0046907	P	4	90	0	1
								receptor regulator activity	GO:0030545	F	3	4	0	1		tRNA wobble base modification	GO:0002097	P	8	13	0	1
								tetrapyrrole binding	GO:0046906	F	4	26	0	1		tRNA wobble uridine modification	GO:0002098	P	9	9	0	1
								steroid dehydrogenase activity	GO:0016229	F	4	32	0	1		protein folding	GO:0006457	P	3	54	0	1
								mRNA guanylyltransferase activity	GO:0004484	F	8	6	0	1		modification-dependent macromolecule catabolic process	GO:0043632	P	6	208	0	1
								signaling receptor binding	GO:0005102	F	4	4	0	1		cell wall biogenesis	GO:0042546	P	4	64	0	1
								N,N-dimethylaniline monooxygenase activity	GO:0004499	F	6	158	0	1		regulation of RNA metabolic process	GO:0051252	P	5	145	0	1
								arylformamidase activity	GO:0004061	F	6	15	0	1		polyol metabolic process	GO:0019751	P	5	10	0	1
								asparagine synthase (glutamine-hydrolyzing) activity	GO:0004066	F	6	17	0	1		carboxylic acid metabolic process	GO:0019752	P	6	144	0	1
								protein-N-terminal asparagine amidohydrolase activity	GO:0008418	F	6	3	0	1		reactive nitrogen species metabolic process	GO:2001057	P	4	9	0	1
								fucosyltransferase activity	GO:0008417	F	6	54	0	1		pteridine-containing compound metabolic process	GO:0042558	P	5	12	0	1
								lipase activity	GO:0016298	F	5	30	0	1		pteridine-containing compound biosynthetic process	GO:0042559	P	6	10	0	1
								aspartate carbamoyltransferase activity	GO:0004070	F	6	3	0	1		phosphatidylinositol biosynthetic process	GO:0006661	P	7	28	0	1
								aspartate kinase activity	GO:0004072	F	6	10	0	1		glycolipid metabolic process	GO:0006664	P	6	39	0	1
								dioxygenase activity	GO:0051213	F	4	75	0	1		sphingolipid metabolic process	GO:0006665	P	5	7	0	1
								ribonuclease inhibitor activity	GO:0008428	F	5	14	0	1		regulation of translation	GO:0006417	P	6	89	0	1
								aminoacyl-tRNA hydrolase activity	GO:0004045	F	5	24	0	1		secretion by cell	GO:0032940	P	4	25	0	1
								ubiquitin-like modifier activating enzyme activity	GO:0008641	F	5	24	0	1		intracellular receptor signaling pathway	GO:0030522	P	4	9	0	1
								aminomethyltransferase activity	GO:0004047	F	6	3	0	1		gene silencing	GO:0016458	P	3	52	0	1
								NADH dehydrogenase (quinone) activity	GO:0050136	F	6	150	0	1		cellular homeostasis	GO:0019725	P	3	138	0	1
								ubiquitin-like protein-specific protease activity	GO:0019783	F	7	39	0	1		lipid biosynthetic process	GO:0008610	P	5	155	0	1
								lysine N-methyltransferase activity	GO:0016278	F	7	10	0	1		ceramide metabolic process	GO:0006672	P	6	7	0	1
								protein-lysine N-methyltransferase activity	GO:0016279	F	5	10	0	1		peptidyl-lysine modification to peptidyl-hypusine	GO:0008612	P	4	9	0	1
								ubiquitin-like protein transferase activity	GO:0019787	F	4	209	0	1		chromosome organization	GO:0051276	P	5	24	0	1
								zinc ion transmembrane transporter activity	GO:0005385	F	7	38	0	1		drug catabolic process	GO:0042737	P	5	3	0	1
								nucleoside monophosphate kinase activity	GO:0050145	F	6	42	0	1		N-terminal protein amino acid methylation	GO:0006480	P	6	3	0	1
								galactoside 2-alpha-L-fucosyltransferase activity	GO:0008107	F	8	54	0	1		protein N-linked glycosylation	GO:0006487	P	6	2	0	1
								guanyl nucleotide binding	GO:0019001	F	6	203	0	1		phytochromobilin metabolic process	GO:0051202	P	5	3	0	1
								peptide-methionine (S)-S-oxide reductase activity	GO:0008113	F	6	9	0	1		carbohydrate biosynthetic process	GO:0016051	P	5	39	0	1
								glycerol-3-phosphate dehydrogenase [NAD(P)+] activity	GO:0047952	F	6	14	0	1		carbohydrate catabolic process	GO:0016052	P	5	29	0	1
								steroid dehydrogenase activity, acting on the CH-OH group of donors, NAD or NADP as acceptor	GO:0033764	F	5	29	0	1		organic acid biosynthetic process	GO:0016053	P	5	78	0	1
								structural constituent of nuclear pore	GO:0017056	F	3	3	0	1		drug metabolic process	GO:0017144	P	4	62	0	1
								cyclohydrolase activity	GO:0019238	F	6	8	0	1		pentose metabolic process	GO:0019321	P	5	15	0	1
								molybdate ion transmembrane transporter activity	GO:0015098	F	6	18	0	1		arabinose metabolic process	GO:0019566	P	6	15	0	1
								protein prenyltransferase activity	GO:0008318	F	4	7	0	1		negative regulation of translation	GO:0017148	P	6	89	0	1
								ubiquitin binding	GO:0043130	F	5	9	0	1		protein lipidation	GO:0006497	P	7	28	0	1
								carbohydrate binding	GO:0030246	F	3	150	0	1		cellular component organization	GO:0016043	P	3	185	0	1
								polysaccharide binding	GO:0030247	F	4	106	0	1		amide biosynthetic process	GO:0043604	P	6	108	0	1
								active ion transmembrane transporter activity	GO:0022853	F	5	42	0	1		cellular amide metabolic process	GO:0043603	P	5	144	0	1
								histone methyltransferase activity	GO:0042054	F	5	8	0	1		cellular amide catabolic process	GO:0043605	P	6	3	0	1
								GMP synthase (glutamine-hydrolyzing) activity	GO:0003922	F	6	8	0	1		maintenance of protein location in cell	GO:0032507	P	4	11	0	1
								ubiquitinyl hydrolase activity	GO:0101005	F	4	39	0	1		spindle assembly	GO:0051225	P	5	9	0	1
								GTP cyclohydrolase activity	GO:0003933	F	7	8	0	1		multi-multicellular organism process	GO:0044706	P	3	42	0	1
								GTP cyclohydrolase II activity	GO:0003935	F	8	8	0	1		protein dephosphorylation	GO:0006470	P	7	15	0	1
								ubiquinol-cytochrome-c reductase activity	GO:0008121	F	5	7	0	1		phospholipid biosynthetic process	GO:0008654	P	5	51	0	1
								GTPase activator activity	GO:0005096	F	5	45	0	1		cellular amino acid biosynthetic process	GO:0008652	P	5	41	0	1
								acetylglucosaminyltransferase activity	GO:0008375	F	6	118	0	1		protein methylation	GO:0006479	P	5	27	0	1
								O-acyltransferase activity	GO:0008374	F	6	71	0	1		maintenance of location	GO:0051235	P	3	16	0	1
								NADH dehydrogenase (ubiquinone) activity	GO:0008137	F	7	150	0	1		peptidyl-lysine modification	GO:0018205	P	8	9	0	1
								translation factor activity, RNA binding	GO:0008135	F	4	166	0	1		cell wall assembly	GO:0070726	P	5	38	0	1
								alpha-(1,2)-fucosyltransferase activity	GO:0031127	F	7	54	0	1		cellular macromolecule localization	GO:0070727	P	4	96	0	1
								divalent inorganic cation transmembrane transporter activity	GO:0072509	F	6	38	0	1		membrane docking	GO:0022406	P	3	25	0	1
								double-stranded RNA-specific ribonuclease activity	GO:0032296	F	5	23	0	1		cytoskeleton organization	GO:0007010	P	5	46	0	1
								RNA-directed 5'-3' RNA polymerase activity	GO:0003968	F	6	14	0	1		protein localization	GO:0008104	P	4	172	0	1
								guanylyltransferase activity	GO:0070568	F	6	6	0	1		cell cycle process	GO:0022402	P	3	21	0	1
								UDP-glycosyltransferase activity	GO:0008194	F	5	179	0	1		ribosome biogenesis	GO:0042254	P	5	56	0	1
								RNA guanylyltransferase activity	GO:0008192	F	7	6	0	1		phosphatidylinositol phosphorylation	GO:0046854	P	7	12	0	1
								UDP-glucose 4-epimerase activity	GO:0003978	F	6	18	0	1		phosphatidylinositol dephosphorylation	GO:0046856	P	7	47	0	1
								peptide N-acetyltransferase activity	GO:0034212	F	8	2	0	1		microtubule-based process	GO:0007017	P	3	56	0	1
								fucosidase activity	GO:0015928	F	6	8	0	1		telomere organization	GO:0032200	P	6	15	0	1
								phosphatidylinositol-3-phosphate binding	GO:0032266	F	7	3	0	1		hemicellulose metabolic process	GO:0010410	P	6	26	0	1
								N-methyltransferase activity	GO:0008170	F	6	24	0	1		cellular protein localization	GO:0034613	P	5	96	0	1
								heme binding	GO:0020037	F	4	26	0	1		lipid modification	GO:0030258	P	5	59	0	1
								NAD+ kinase activity	GO:0003951	F	6	57	0	1		regulation of nucleobase-containing compound metabolic process	GO:0019219	P	5	148	0	1
								transcription coregulator activity	GO:0003712	F	3	123	0	1		negative regulation of metabolic process	GO:0009892	P	3	169	0	1
								NADH dehydrogenase activity	GO:0003954	F	5	153	0	1		negative regulation of biosynthetic process	GO:0009890	P	4	91	0	1
								NAD(P)H dehydrogenase (quinone) activity	GO:0003955	F	6	34	0	1		response to light stimulus	GO:0009416	P	5	12	0	1
								NADPH-hemoprotein reductase activity	GO:0003958	F	6	10	0	1		response to water	GO:0009415	P	4	24	0	1
								glutaminyl-peptide cyclotransferase activity	GO:0016603	F	5	6	0	1		response to water deprivation	GO:0009414	P	4	24	0	1
								carbon-sulfur lyase activity	GO:0016846	F	4	18	0	1		vesicle-mediated transport	GO:0016192	P	5	63	0	1
								motor activity	GO:0003774	F	8	195	0	1		heterocycle biosynthetic process	GO:0018130	P	5	344	0	1
								phospholipase activity	GO:0004620	F	6	24	0	1		tRNA methylation	GO:0030488	P	6	6	0	1
								phosphoenolpyruvate carboxykinase activity	GO:0004611	F	6	6	0	1		ribonucleoprotein complex biogenesis	GO:0022613	P	4	64	0	1
								phosphogluconate dehydrogenase (decarboxylating) activity	GO:0004616	F	6	27	0	1		plant-type cell wall organization	GO:0009664	P	5	38	0	1
								phosphoglycerate kinase activity	GO:0004618	F	6	17	0	1		mRNA processing	GO:0006397	P	7	115	0	1
								phosphoglycerate dehydrogenase activity	GO:0004617	F	6	7	0	1		negative regulation of cellular biosynthetic process	GO:0031327	P	5	91	0	1
								isomerase activity	GO:0016853	F	3	148	0	1		carbohydrate homeostasis	GO:0033500	P	6	27	0	1
								phosphomevalonate kinase activity	GO:0004631	F	6	3	0	1		oxidation-reduction process	GO:0055114	P	3	52	0	1
								phospholipase A2 activity	GO:0004623	F	6	15	0	1		protein localization to endoplasmic reticulum	GO:0070972	P	7	17	0	1
								microtubule motor activity	GO:0003777	F	9	160	0	1		regulation of cellular biosynthetic process	GO:0031326	P	5	234	0	1
								mannosyltransferase activity	GO:0000030	F	6	3	0	1		negative regulation of cellular metabolic process	GO:0031324	P	4	91	0	1
								phospholipase C activity	GO:0004629	F	7	9	0	1		spindle organization	GO:0007051	P	4	9	0	1
								carbon-nitrogen lyase activity	GO:0016840	F	4	13	0	1		RNA splicing	GO:0008380	P	7	79	0	1
								ammonia-lyase activity	GO:0016841	F	5	6	0	1		organelle assembly	GO:0070925	P	5	21	0	1
								acetylglutamate kinase activity	GO:0003991	F	6	6	0	1		negative regulation of nitrogen compound metabolic process	GO:0051172	P	4	91	0	1
								phosphoethanolamine N-methyltransferase activity	GO:0000234	F	7	8	0	1		cobalamin biosynthetic process	GO:0009236	P	6	7	0	1
								acetolactate synthase activity	GO:0003984	F	5	7	0	1		cobalamin metabolic process	GO:0009235	P	5	7	0	1
								translation initiation factor activity	GO:0003743	F	5	88	0	1		molybdopterin cofactor metabolic process	GO:0043545	P	5	6	0	1
								translation release factor activity	GO:0003747	F	6	21	0	1		regulation of neurotransmitter levels	GO:0001505	P	4	9	0	1
								chlorophyllide a oxygenase [overall] activity	GO:0010277	F	6	16	0	1		cellulose microfibril organization	GO:0010215	P	6	38	0	1
								carbon-carbon lyase activity	GO:0016830	F	4	45	0	1		glycolipid biosynthetic process	GO:0009247	P	6	39	0	1
								carboxy-lyase activity	GO:0016831	F	5	33	0	1		regulation of gene expression	GO:0010468	P	5	312	0	1
								hydrolase activity, acting on carbon-nitrogen (but not peptide) bonds	GO:0016810	F	4	92	0	1		nucleobase-containing compound biosynthetic process	GO:0034654	P	5	264	0	1
								hydrolase activity, acting on carbon-nitrogen (but not peptide) bonds, in linear amides	GO:0016811	F	5	61	0	1		phospholipid dephosphorylation	GO:0046839	P	6	47	0	1
								hydrolase activity, acting on carbon-nitrogen (but not peptide) bonds, in linear amidines	GO:0016813	F	5	13	0	1		vacuolar transport	GO:0007034	P	5	42	0	1
								hydrolase activity, acting on carbon-nitrogen (but not peptide) bonds, in cyclic amidines	GO:0016814	F	5	14	0	1		lipid phosphorylation	GO:0046834	P	6	12	0	1
								acyl-CoA dehydrogenase activity	GO:0003995	F	5	21	0	1		prosthetic group metabolic process	GO:0051189	P	5	6	0	1
								thiol-dependent ubiquitin-specific protease activity	GO:0004843	F	6	39	0	1		cofactor catabolic process	GO:0051187	P	5	21	0	1
								ubiquitin-protein transferase activity	GO:0004842	F	5	209	0	1		cofactor biosynthetic process	GO:0051188	P	5	51	0	1
								glutathione peroxidase activity	GO:0004602	F	4	14	0	1		cofactor metabolic process	GO:0051186	P	4	72	0	1
								acylphosphatase activity	GO:0003998	F	6	3	0	1		reproductive process	GO:0022414	P	2	83	0	1
								adenine phosphoribosyltransferase activity	GO:0003999	F	7	9	0	1		response to drug	GO:0042493	P	4	224	0	1
								phosphatidylserine decarboxylase activity	GO:0004609	F	6	6	0	1		RNA 3'-end processing	GO:0031123	P	7	3	0	1
								ribonuclease activity	GO:0004540	F	4	43	0	1		N-terminal protein amino acid modification	GO:0031365	P	7	3	0	1
								single-stranded DNA binding	GO:0003697	F	6	26	0	1		mRNA 3'-end processing	GO:0031124	P	8	3	0	1
								phosphotransferase activity, carboxyl group as acceptor	GO:0016774	F	5	33	0	1		cellular carbohydrate biosynthetic process	GO:0034637	P	5	37	0	1
								phosphotransferase activity, nitrogenous group as acceptor	GO:0016775	F	5	61	0	1		chemical homeostasis	GO:0048878	P	5	33	0	1
								phosphotransferase activity, phosphate group as acceptor	GO:0016776	F	5	60	0	1		cell wall macromolecule metabolic process	GO:0044036	P	4	26	0	1
								transferase activity, transferring amino-acyl groups	GO:0016755	F	4	6	0	1		cell wall macromolecule biosynthetic process	GO:0044038	P	5	26	0	1
								transferase activity, transferring hexosyl groups	GO:0016758	F	5	283	0	1		indolalkylamine biosynthetic process	GO:0046219	P	7	14	0	1
								L-threonine ammonia-lyase activity	GO:0004794	F	6	6	0	1		organic hydroxy compound biosynthetic process	GO:1901617	P	5	10	0	1
								thymidine kinase activity	GO:0004797	F	9	4	0	1		small molecule biosynthetic process	GO:0044283	P	4	110	0	1
								glucan endo-1,3-beta-glucanase activity, C-3 substituted reducing group	GO:0052861	F	7	6	0	1		glucan metabolic process	GO:0044042	P	6	11	0	1
								transferase activity, transferring pentosyl groups	GO:0016763	F	5	48	0	1		intracellular signal transduction	GO:0035556	P	4	234	0	1
								transferase activity, transferring alkyl or aryl (other than methyl) groups	GO:0016765	F	4	118	0	1		ion transmembrane transport	GO:0034220	P	6	127	0	1
								transferase activity, transferring aldehyde or ketonic groups	GO:0016744	F	4	7	0	1		cleavage involved in rRNA processing	GO:0000469	P	7	6	0	1
								succinyltransferase activity	GO:0016748	F	6	6	0	1		membrane lipid biosynthetic process	GO:0046467	P	5	39	0	1
								endoribonuclease activity	GO:0004521	F	5	29	0	1		microtubule cytoskeleton organization	GO:0000226	P	4	34	0	1
								endonuclease activity	GO:0004519	F	6	46	0	1		glycerophospholipid biosynthetic process	GO:0046474	P	6	34	0	1
								RNA polymerase activity	GO:0097747	F	4	38	0	1		protein localization to organelle	GO:0033365	P	6	26	0	1
								S-succinyltransferase activity	GO:0016751	F	7	6	0	1		phytochromobilin biosynthetic process	GO:0010024	P	6	3	0	1
								UDP-glucosyltransferase activity	GO:0035251	F	6	30	0	1		organic anion transport	GO:0015711	P	6	108	0	1
								chromatin binding	GO:0003682	F	3	77	0	1		glucan biosynthetic process	GO:0009250	P	7	11	0	1
								ribonuclease III activity	GO:0004525	F	6	23	0	1		organic acid transmembrane transport	GO:1903825	P	6	84	0	1
								carboxyl- or carbamoyltransferase activity	GO:0016743	F	5	6	0	1		pseudouridine synthesis	GO:0001522	P	7	70	0	1
								aminoacyl-tRNA editing activity	GO:0002161	F	5	9	0	1		glycerolipid metabolic process	GO:0046486	P	5	93	0	1
								dolichyl-phosphate-mannose-glycolipid alpha-mannosyltransferase activity	GO:0004584	F	7	3	0	1		cellular component macromolecule biosynthetic process	GO:0070589	P	4	26	0	1
								dolichyl-diphosphooligosaccharide-protein glycotransferase activity	GO:0004579	F	7	14	0	1		negative regulation of cellular protein metabolic process	GO:0032269	P	5	89	0	1
								purine phosphoribosyltransferase activity	GO:0106130	F	6	12	0	1		response to desiccation	GO:0009269	P	5	24	0	1
								oxygen binding	GO:0019825	F	4	9	0	1		phosphatidylinositol metabolic process	GO:0046488	P	7	87	0	1
								S-formylglutathione hydrolase activity	GO:0018738	F	6	3	0	1		glycosyl compound metabolic process	GO:1901657	P	5	15	0	1
								heme-copper terminal oxidase activity	GO:0015002	F	4	72	0	1		plant-type cell wall assembly	GO:0071668	P	6	38	0	1
								cyclic-nucleotide phosphodiesterase activity	GO:0004112	F	7	3	0	1		plant-type cell wall organization or biogenesis	GO:0071669	P	4	38	0	1
								translation regulator activity, nucleic acid binding	GO:0090079	F	3	166	0	1		chlorophyll biosynthetic process	GO:0015995	P	5	6	0	1
								alpha-L-fucosidase activity	GO:0004560	F	7	8	0	1		chlorophyll metabolic process	GO:0015994	P	6	19	0	1
								thiolester hydrolase activity	GO:0016790	F	5	21	0	1		aromatic amino acid family biosynthetic process	GO:0009073	P	6	35	0	1
								small molecule sensor activity	GO:0140299	F	2	61	0	1		aromatic amino acid family metabolic process	GO:0009072	P	5	35	0	1
								nucleotidyltransferase activity	GO:0016779	F	5	70	0	1		allantoin catabolic process	GO:0000256	P	6	3	0	1
								oligosaccharyl transferase activity	GO:0004576	F	6	23	0	1		allantoin metabolic process	GO:0000255	P	5	3	0	1
								coenzyme binding	GO:0050662	F	4	62	0	1		malate transport	GO:0015743	P	10	24	0	1
								phosphotransferase activity, for other substituted phosphate groups	GO:0016780	F	5	8	0	1		reproductive structure development	GO:0048608	P	4	38	0	1
								glutathione disulfide oxidoreductase activity	GO:0015038	F	7	6	0	1		polysaccharide catabolic process	GO:0000272	P	6	29	0	1
								peptide disulfide oxidoreductase activity	GO:0015037	F	6	6	0	1		polysaccharide biosynthetic process	GO:0000271	P	6	37	0	1
								disulfide oxidoreductase activity	GO:0015036	F	5	17	0	1		cellular component organization or biogenesis	GO:0071840	P	2	259	0	1
								dephospho-CoA kinase activity	GO:0004140	F	6	6	0	1		nitric oxide biosynthetic process	GO:0006809	P	5	9	0	1
								active transmembrane transporter activity	GO:0022804	F	4	79	0	1		chlorophyll catabolic process	GO:0015996	P	5	13	0	1
								diacylglycerol O-acyltransferase activity	GO:0004144	F	8	52	0	1		cellular lipid metabolic process	GO:0044255	P	4	256	0	1
								dihydrolipoyl dehydrogenase activity	GO:0004148	F	6	9	0	1		cellular protein catabolic process	GO:0044257	P	6	208	0	1
								SNAP receptor activity	GO:0005484	F	4	52	0	1		cellular carbohydrate metabolic process	GO:0044262	P	4	74	0	1
								S-adenosylmethionine-dependent methyltransferase activity	GO:0008757	F	6	52	0	1		cellular polysaccharide metabolic process	GO:0044264	P	5	37	0	1
								dihydrolipoyllysine-residue succinyltransferase activity	GO:0004149	F	4	6	0	1		regulation of cellular amide metabolic process	GO:0034248	P	5	89	0	1
								anion transmembrane transporter activity	GO:0008509	F	5	60	0	1		response to metal ion	GO:0010038	P	5	8	0	1
								nicotianamine synthase activity	GO:0030410	F	5	35	0	1		response to inorganic substance	GO:0010035	P	4	40	0	1
								glutathione-disulfide reductase activity	GO:0004362	F	3	6	0	1		negative regulation of cellular amide metabolic process	GO:0034249	P	5	89	0	1
								glutathione synthase activity	GO:0004363	F	6	11	0	1		C4-dicarboxylate transport	GO:0015740	P	9	24	0	1
								cysteine synthase activity	GO:0004124	F	5	24	0	1		energy derivation by oxidation of organic compounds	GO:0015980	P	4	29	0	1
								glycerol-3-phosphate dehydrogenase (quinone) activity	GO:0004368	F	6	3	0	1		nitric oxide metabolic process	GO:0046209	P	5	9	0	1
								phospho-N-acetylmuramoyl-pentapeptide-transferase activity	GO:0008963	F	6	6	0	1		organic hydroxy compound metabolic process	GO:1901615	P	4	16	0	1
								glycerol-3-phosphate dehydrogenase [NAD+] activity	GO:0004367	F	7	14	0	1		reproduction	GO:0000003	P	2	83	0	1
								catalytic activity, acting on RNA	GO:0140098	F	3	147	0	1		response to acid chemical	GO:0001101	P	4	32	0	1
								glycogen (starch) synthase activity	GO:0004373	F	7	27	0	1		alpha-amino acid metabolic process	GO:1901605	P	5	47	0	1
								phosphatidylinositol binding	GO:0035091	F	5	27	0	1		cellular nitrogen compound biosynthetic process	GO:0044271	P	5	437	0	1
								glycogen debranching enzyme activity	GO:0004133	F	3	6	0	1		alpha-amino acid biosynthetic process	GO:1901607	P	6	41	0	1
								4-alpha-glucanotransferase activity	GO:0004134	F	4	6	0	1		monovalent inorganic cation transport	GO:0015672	P	7	43	0	1
								cytochrome-c oxidase activity	GO:0004129	F	5	72	0	1		isoprenoid metabolic process	GO:0006720	P	5	54	0	1
								potassium ion transmembrane transporter activity	GO:0015079	F	7	101	0	1		anatomical structure homeostasis	GO:0060249	P	5	15	0	1
								proton transmembrane transporter activity	GO:0015078	F	7	181	0	1		coenzyme metabolic process	GO:0006732	P	5	22	0	1
								monovalent inorganic cation transmembrane transporter activity	GO:0015077	F	6	282	0	1		oxidoreduction coenzyme metabolic process	GO:0006733	P	6	6	0	1
								metallocarboxypeptidase activity	GO:0004181	F	8	6	0	1		tetrahydrobiopterin biosynthetic process	GO:0006729	P	6	10	0	1
								carbohydrate kinase activity	GO:0019200	F	6	62	0	1		signaling	GO:0023052	P	2	284	0	1
								amino acid kinase activity	GO:0019202	F	6	16	0	1		drug transport	GO:0015893	P	5	224	0	1
								nucleobase-containing compound kinase activity	GO:0019205	F	6	64	0	1		organic cyclic compound biosynthetic process	GO:1901362	P	5	354	0	1
								nucleoside kinase activity	GO:0019206	F	7	7	0	1		mRNA splicing, via spliceosome	GO:0000398	P	8	72	0	1
								cysteine-type endopeptidase activity	GO:0004197	F	7	10	0	1		tryptophan biosynthetic process	GO:0000162	P	7	14	0	1
								GTPase regulator activity	GO:0030695	F	5	69	0	1		phosphorelay signal transduction system	GO:0000160	P	5	231	0	1
								diphosphomevalonate decarboxylase activity	GO:0004163	F	6	6	0	1		cellular amino acid metabolic process	GO:0006520	P	4	71	0	1
								secondary active transmembrane transporter activity	GO:0015291	F	5	73	0	1		seed development	GO:0048316	P	4	35	0	1
								ammonium transmembrane transporter activity	GO:0008519	F	6	21	0	1		vitamin metabolic process	GO:0006766	P	4	13	0	1
								aminopeptidase activity	GO:0004177	F	7	49	0	1		developmental process involved in reproduction	GO:0003006	P	3	38	0	1
								carboxylic ester hydrolase activity	GO:0052689	F	5	54	0	1		tetrahydrobiopterin metabolic process	GO:0046146	P	5	10	0	1
								protein heterodimerization activity	GO:0046982	F	5	61	0	1		peptide metabolic process	GO:0006518	P	5	134	0	1
								chaperone binding	GO:0051087	F	4	6	0	1		regulation of RNA biosynthetic process	GO:2001141	P	6	145	0	1
								manganese ion binding	GO:0030145	F	7	255	0	1		pigment catabolic process	GO:0046149	P	4	13	0	1
								guanyl ribonucleotide binding	GO:0032561	F	6	203	0	1		pigment biosynthetic process	GO:0046148	P	4	25	0	1
								metalloexopeptidase activity	GO:0008235	F	7	6	0	1		Mo-molybdopterin cofactor biosynthetic process	GO:0006777	P	6	6	0	1
								cysteine-type peptidase activity	GO:0008234	F	6	49	0	1		carboxylic acid biosynthetic process	GO:0046394	P	6	78	0	1
								metallopeptidase activity	GO:0008237	F	6	164	0	1		water-soluble vitamin metabolic process	GO:0006767	P	5	13	0	1
								histone-lysine N-methyltransferase activity	GO:0018024	F	6	8	0	1		exocytic process	GO:0140029	P	3	25	0	1
								purine ribonucleoside binding	GO:0032550	F	6	203	0	1		organonitrogen compound catabolic process	GO:1901565	P	5	239	0	1
								phosphofructokinase activity	GO:0008443	F	6	36	0	1		regulation of nucleic acid-templated transcription	GO:1903506	P	7	145	0	1
								carbonate dehydratase activity	GO:0004089	F	6	32	0	1		ubiquinone metabolic process	GO:0006743	P	6	6	0	1
								hormone activity	GO:0005179	F	6	4	0	1		ubiquinone biosynthetic process	GO:0006744	P	7	6	0	1
								ribonucleoside binding	GO:0032549	F	5	203	0	1		alcohol biosynthetic process	GO:0046165	P	5	10	0	1
								catalase activity	GO:0004096	F	4	10	0	1		dephosphorylation	GO:0016311	P	6	62	0	1
								catechol oxidase activity	GO:0004097	F	6	23	0	1		organelle localization by membrane tethering	GO:0140056	P	4	25	0	1
								glucosyltransferase activity	GO:0046527	F	6	33	0	1		organelle organization	GO:0006996	P	4	100	0	1
								NAD binding	GO:0051287	F	5	15	0	1		ubiquitin-dependent protein catabolic process	GO:0006511	P	8	208	0	1
								secondary active sulfate transmembrane transporter activity	GO:0008271	F	6	33	0	1		GPI anchor metabolic process	GO:0006505	P	7	28	0	1
								zinc ion binding	GO:0008270	F	7	475	0	1		GPI anchor biosynthetic process	GO:0006506	P	7	28	0	1
								protein methyltransferase activity	GO:0008276	F	4	19	0	1		polyol biosynthetic process	GO:0046173	P	6	10	0	1
								nucleoside binding	GO:0001882	F	4	203	0	1		liposaccharide metabolic process	GO:1903509	P	5	39	0	1
								deoxynucleoside kinase activity	GO:0019136	F	8	4	0	1		organophosphate metabolic process	GO:0019637	P	4	172	0	1
								phosphatidylinositol phosphate binding	GO:1901981	F	6	3	0	1		protein transport	GO:0015031	P	5	155	0	1
								nucleoside-triphosphate diphosphatase activity	GO:0047429	F	7	23	0	1		tryptophan metabolic process	GO:0006568	P	6	14	0	1
								peptide-lysine-N-acetyltransferase activity	GO:0061733	F	9	2	0	1		plant-type cell wall biogenesis	GO:0009832	P	5	38	0	1
								heat shock protein binding	GO:0031072	F	4	34	0	1		RNA phosphodiester bond hydrolysis	GO:0090501	P	7	6	0	1
								translation termination factor activity	GO:0008079	F	5	21	0	1		cellular biogenic amine metabolic process	GO:0006576	P	6	17	0	1
								3-beta-hydroxy-delta5-steroid dehydrogenase activity	GO:0003854	F	6	29	0	1		indole-containing compound metabolic process	GO:0042430	P	5	14	0	1
								oxidoreductase activity, acting on the CH-OH group of donors, quinone or similar compound as acceptor	GO:0016901	F	5	3	0	1		porphyrin-containing compound catabolic process	GO:0006787	P	6	13	0	1
								lipid binding	GO:0008289	F	3	95	0	1		flavonoid biosynthetic process	GO:0009813	P	5	18	0	1
								purine nucleoside binding	GO:0001883	F	5	203	0	1		flavonoid metabolic process	GO:0009812	P	4	18	0	1
								FMN binding	GO:0010181	F	5	33	0	1		DNA modification	GO:0006304	P	6	21	0	1
								oxidoreductase activity, acting on paired donors, with oxidation of a pair of donors resulting in the reduction of molecular oxygen to two molecules of water	GO:0016717	F	5	8	0	1		indole-containing compound biosynthetic process	GO:0042435	P	6	14	0	1
								ribose-5-phosphate isomerase activity	GO:0004751	F	6	9	0	1		porphyrin-containing compound metabolic process	GO:0006778	P	5	26	0	1
								phosphorelay sensor kinase activity	GO:0000155	F	3	61	0	1		porphyrin-containing compound biosynthetic process	GO:0006779	P	6	13	0	1
								ribokinase activity	GO:0004747	F	6	20	0	1		sulfur compound metabolic process	GO:0006790	P	4	47	0	1
								oxidoreductase activity, acting on single donors with incorporation of molecular oxygen	GO:0016701	F	4	91	0	1		pigment metabolic process	GO:0042440	P	3	38	0	1
								oxidoreductase activity, acting on single donors with incorporation of molecular oxygen, incorporation of two atoms of oxygen	GO:0016702	F	5	75	0	1		DNA alkylation	GO:0006305	P	7	21	0	1
								oxidoreductase activity, acting on single donors with incorporation of molecular oxygen, incorporation of one atom of oxygen (internal monooxygenases or internal mixed function oxidases)	GO:0016703	F	5	16	0	1		DNA methylation	GO:0006306	P	5	21	0	1
								oxidoreductase activity, acting on paired donors, with incorporation or reduction of molecular oxygen	GO:0016705	F	4	179	0	1		cellular component assembly	GO:0022607	P	4	106	0	1
								oxidoreductase activity, acting on paired donors, with incorporation or reduction of molecular oxygen, NAD(P)H as one donor, and incorporation of one atom of oxygen	GO:0016709	F	5	161	0	1		pollen-pistil interaction	GO:0009875	P	3	42	0	1
								6-phosphofructokinase activity	GO:0003872	F	7	36	0	1		transcription by RNA polymerase II	GO:0006366	P	7	27	0	1
								phosphoric diester hydrolase activity	GO:0008081	F	6	12	0	1		rRNA processing	GO:0006364	P	6	39	0	1
								ubiquitin-like protein binding	GO:0032182	F	4	9	0	1		response to blue light	GO:0009637	P	6	9	0	1
								phosphoprotein phosphatase activity	GO:0004721	F	4	82	0	1		inorganic ion transmembrane transport	GO:0098660	P	7	43	0	1
																transcription elongation from RNA polymerase II promoter	GO:0006368	P	8	9	0	1
																response to abiotic stimulus	GO:0009628	P	3	36	0	1
																anion transmembrane transport	GO:0098656	P	7	84	0	1
																cation transmembrane transport	GO:0098655	P	7	43	0	1
																regulation of biosynthetic process	GO:0009889	P	4	234	0	1
																negative regulation of gene expression	GO:0010629	P	5	169	0	1
																inorganic cation transmembrane transport	GO:0098662	P	8	43	0	1
																aromatic compound biosynthetic process	GO:0019438	P	5	335	0	1
																indolalkylamine metabolic process	GO:0006586	P	6	14	0	1
																pollination	GO:0009856	P	3	42	0	1
																transcription, DNA-templated	GO:0006351	P	6	229	0	1
																DNA-templated transcription, elongation	GO:0006354	P	7	9	0	1
																energy reserve metabolic process	GO:0006112	P	5	11	0	1
																regulation of transcription, DNA-templated	GO:0006355	P	6	145	0	1
																DNA-templated transcription, initiation	GO:0006352	P	7	30	0	1
																cellular biogenic amine biosynthetic process	GO:0042401	P	7	17	0	1
																amide transport	GO:0042886	P	6	155	0	1
																posttranscriptional regulation of gene expression	GO:0010608	P	6	89	0	1
																negative regulation of macromolecule metabolic process	GO:0010605	P	4	169	0	1
																embryo development	GO:0009790	P	4	35	0	1
																embryo development ending in seed dormancy	GO:0009793	P	4	35	0	1
																response to radiation	GO:0009314	P	4	12	0	1
																neurotransmitter metabolic process	GO:0042133	P	4	9	0	1
																oligosaccharide metabolic process	GO:0009311	P	5	39	0	1
																neurotransmitter biosynthetic process	GO:0042136	P	5	9	0	1
																amine biosynthetic process	GO:0009309	P	6	17	0	1
																amine metabolic process	GO:0009308	P	5	17	0	1
																regulation of biological quality	GO:0065008	P	3	181	0	1
																carboxylic acid transmembrane transport	GO:1905039	P	7	84	0	1
																lipoprotein metabolic process	GO:0042157	P	5	28	0	1
																lipoprotein biosynthetic process	GO:0042158	P	6	28	0	1
																mRNA metabolic process	GO:0016071	P	7	141	0	1
																rRNA metabolic process	GO:0016072	P	8	39	0	1
																monocarboxylic acid metabolic process	GO:0032787	P	7	73	0	1
																nitrogen compound transport	GO:0071705	P	5	256	0	1
																protein alkylation	GO:0008213	P	7	27	0	1
																telomere maintenance	GO:0000723	P	6	15	0	1
																blue light signaling pathway	GO:0009785	P	5	9	0	1
																cellular amine metabolic process	GO:0044106	P	5	17	0	1
																RNA biosynthetic process	GO:0032774	P	6	229	0	1
																organic acid metabolic process	GO:0006082	P	4	144	0	1
																vitamin biosynthetic process	GO:0009110	P	5	13	0	1
																nucleoside metabolic process	GO:0009116	P	5	15	0	1
																generation of precursor metabolites and energy	GO:0006091	P	4	53	0	1
																cellular polysaccharide biosynthetic process	GO:0033692	P	6	37	0	1
																cell recognition	GO:0008037	P	3	42	0	1
																carboxylic acid transport	GO:0046942	P	7	108	0	1
																oxoacid metabolic process	GO:0043436	P	5	144	0	1
																homeostatic process	GO:0042592	P	4	153	0	1
																glucose homeostasis	GO:0042593	P	7	27	0	1
																cell communication	GO:0007154	P	3	326	0	1
																alcohol metabolic process	GO:0006066	P	4	16	0	1
																regulation of macromolecule biosynthetic process	GO:0010556	P	5	234	0	1
																negative regulation of macromolecule biosynthetic process	GO:0010558	P	5	91	0	1
																signal transduction	GO:0007165	P	3	284	0	1
																protein catabolic process	GO:0030163	P	5	214	0	1
																cellular glucan metabolic process	GO:0006073	P	6	11	0	1
																water-soluble vitamin biosynthetic process	GO:0042364	P	6	13	0	1
																coenzyme biosynthetic process	GO:0009108	P	6	22	0	1
																organophosphate biosynthetic process	GO:0090407	P	5	89	0	1
																cell wall polysaccharide metabolic process	GO:0010383	P	5	26	0	1
																negative regulation of biological process	GO:0048519	P	2	183	0	1
																xylan biosynthetic process	GO:0045492	P	7	26	0	1
																xylan metabolic process	GO:0045491	P	7	26	0	1
																maintenance of protein localization in endoplasmic reticulum	GO:0035437	P	6	11	0	1
																tetrapyrrole catabolic process	GO:0033015	P	6	13	0	1
																tetrapyrrole biosynthetic process	GO:0033014	P	6	23	0	1
																tetrapyrrole metabolic process	GO:0033013	P	5	36	0	1
																fruit development	GO:0010154	P	5	35	0	1
																proton transmembrane transport	GO:1902600	P	8	43	0	1
																glycerolipid biosynthetic process	GO:0045017	P	5	34	0	1
																negative regulation of cellular process	GO:0048523	P	3	105	0	1
																sulfate assimilation	GO:0000103	P	5	16	0	1
																cellular glucose homeostasis	GO:0001678	P	5	27	0	1
																peptide transport	GO:0015833	P	6	155	0	1
																recognition of pollen	GO:0048544	P	3	42	0	1
																cell wall organization or biogenesis	GO:0071554	P	3	64	0	1
																cell wall organization	GO:0071555	P	4	38	0	1
																cellular chemical homeostasis	GO:0055082	P	4	33	0	1
																transmembrane transport	GO:0055085	P	5	548	0	1
																nucleobase-containing small molecule metabolic process	GO:0055086	P	4	53	0	1
																isoprenoid biosynthetic process	GO:0008299	P	5	51	0	1
																L-arabinose metabolic process	GO:0046373	P	7	15	0	1
																cellular response to stimulus	GO:0051716	P	3	306	0	1
																extracellular matrix organization	GO:0030198	P	5	38	0	1
																gene silencing by RNA	GO:0031047	P	4	52	0	1
																diol biosynthetic process	GO:0034312	P	7	10	0	1
																diol metabolic process	GO:0034311	P	6	10	0	1
																response to oxygen-containing compound	GO:1901700	P	4	32	0	1
																RNA splicing, via transesterification reactions with bulged adenosine as nucleophile	GO:0000377	P	9	72	0	1
																cellular ketone metabolic process	GO:0042180	P	4	6	0	1
																ketone biosynthetic process	GO:0042181	P	5	6	0	1
																cell redox homeostasis	GO:0045454	P	4	105	0	1
																system development	GO:0048731	P	4	38	0	1
																peptide biosynthetic process	GO:0043043	P	6	108	0	1
																cellular response to environmental stimulus	GO:0104004	P	4	9	0	1
																external encapsulating structure organization	GO:0045229	P	4	38	0	1
																organic acid transport	GO:0015849	P	6	108	0	1
																RNA splicing, via transesterification reactions	GO:0000375	P	8	72	0	1
																extracellular structure organization	GO:0043062	P	4	38	0	1
																vesicle docking involved in exocytosis	GO:0006904	P	4	25	0	1

## Sheet: cl4
Term Name	GOID	Term Type	Depth	cnt(reference)	cnt(Cluster4)	fsh(Cluster4)		Term Name	GOID	Term Type	Depth	cnt(reference)	cnt(Cluster4)	fsh(Cluster4)		Term Name	GOID	Term Type	Depth	cnt(reference)	cnt(Cluster4)	fsh(Cluster4)
extracellular region	GO:0005576	C	3	367	3	0.293466		DNA-binding transcription factor activity	GO:0003700	F	3	781	26	1.00162e-13		metal ion transport	GO:0030001	P	7	209	10	1.64302e-07
integral component of membrane	GO:0016021	C	4	889	5	0.483758		transcription regulator activity	GO:0140110	F	2	904	26	2.69222e-12		cation transport	GO:0006812	P	6	413	10	6.6166e-05
intrinsic component of membrane	GO:0031224	C	3	892	5	0.486688		chitinase activity	GO:0004568	F	6	77	6	3.11507e-06		ion transport	GO:0006811	P	5	534	10	0.0005145
protein-DNA complex	GO:0032993	C	3	596	2	0.813078		ammonium transmembrane transporter activity	GO:0008519	F	6	21	4	3.86209e-06		transport	GO:0006810	P	4	1546	16	0.00705674
nucleosome	GO:0000786	C	4	596	2	0.813078		calcium ion binding	GO:0005509	F	6	563	13	9.09572e-06		establishment of localization	GO:0051234	P	3	1549	16	0.00718137
DNA packaging complex	GO:0044815	C	3	602	2	0.817438		calmodulin binding	GO:0005516	F	4	73	5	3.96852e-05		localization	GO:0051179	P	2	1568	16	0.00801242
chromatin	GO:0000785	C	3	611	2	0.823807		serine-type endopeptidase inhibitor activity	GO:0004867	F	7	323	9	5.27064e-05		protein transport	GO:0015031	P	5	155	4	0.00870406
chromosome	GO:0005694	C	5	670	2	0.860838		hydrolase activity, hydrolyzing O-glycosyl compounds	GO:0004553	F	5	1139	16	0.000332755		amide transport	GO:0042886	P	6	155	4	0.00870406
non-membrane-bounded organelle	GO:0043228	C	4	726	2	0.889269		hydrolase activity, acting on glycosyl bonds	GO:0016798	F	4	1145	16	0.000352296		peptide transport	GO:0015833	P	6	155	4	0.00870406
intracellular non-membrane-bounded organelle	GO:0043232	C	4	726	2	0.889269		transporter activity	GO:0005215	F	2	1656	20	0.000443439		establishment of protein localization	GO:0045184	P	4	158	4	0.00929326
cytoplasm	GO:0005737	C	3	658	1	0.967104		endopeptidase inhibitor activity	GO:0004866	F	6	433	9	0.000464348		protein localization	GO:0008104	P	4	172	4	0.0123846
membrane	GO:0016020	C	3	2191	6	0.970627		peptidase inhibitor activity	GO:0030414	F	5	433	9	0.000464348		defense response	GO:0006952	P	4	369	6	0.0127294
cellular_component	GO:0005575	C	1	4546	13	0.994145		peptidase regulator activity	GO:0061134	F	4	433	9	0.000464348		macromolecule localization	GO:0033036	P	3	297	5	0.0194255
cellular anatomical entity	GO:0110165	C	2	4312	12	0.994527		endopeptidase regulator activity	GO:0061135	F	5	433	9	0.000464348		response to stress	GO:0006950	P	3	599	7	0.0368617
intracellular organelle	GO:0043229	C	3	1518	2	0.996742		inorganic phosphate transmembrane transporter activity	GO:0005315	F	5	31	3	0.000547009		nitrogen compound transport	GO:0071705	P	5	256	4	0.0441931
protein-containing complex	GO:0032991	C	2	1535	2	0.996991		secondary active transmembrane transporter activity	GO:0015291	F	5	73	4	0.000568884		organic substance transport	GO:0071702	P	5	386	5	0.0506033
organelle	GO:0043226	C	3	1587	2	0.997644		metal ion binding	GO:0046872	F	5	3628	34	0.000620252		regulation of immune response	GO:0050776	P	4	12	1	0.060088
intracellular	GO:0005622	C	2	2395	4	0.998481		cation binding	GO:0043169	F	4	3628	34	0.000620252		regulation of defense response	GO:0031347	P	5	12	1	0.060088
transferase complex, transferring phosphorus-containing groups	GO:0061695	C	5	52	0	1		active transmembrane transporter activity	GO:0022804	F	4	79	4	0.000766527		regulation of response to biotic stimulus	GO:0002831	P	4	12	1	0.060088
translocon complex	GO:0071256	C	4	6	0	1		alternative oxidase activity	GO:0009916	F	6	17	2	0.00341786		regulation of immune system process	GO:0002682	P	3	12	1	0.060088
mitochondrial matrix	GO:0005759	C	5	27	0	1		oxidoreductase activity	GO:0016491	F	3	3607	30	0.00716027		regulation of multi-organism process	GO:0043900	P	3	12	1	0.060088
mitochondrial outer membrane	GO:0005741	C	6	43	0	1		iron ion binding	GO:0005506	F	7	1630	16	0.011273		immune response	GO:0006955	P	3	12	1	0.060088
mitochondrial envelope	GO:0005740	C	5	120	0	1		transmembrane transporter activity	GO:0022857	F	3	749	9	0.0165615		immune system process	GO:0002376	P	2	12	1	0.060088
mitochondrial inner membrane	GO:0005743	C	6	74	0	1		oxidoreductase activity, acting on diphenols and related substances as donors, oxygen as acceptor	GO:0016682	F	5	40	2	0.0181353		innate immune response	GO:0045087	P	4	12	1	0.060088
mitochondrial outer membrane translocase complex	GO:0005742	C	5	8	0	1		oxidoreductase activity, acting on diphenols and related substances as donors	GO:0016679	F	4	50	2	0.0275412		regulation of innate immune response	GO:0045088	P	4	12	1	0.060088
mitochondrion	GO:0005739	C	4	173	0	1		enzyme inhibitor activity	GO:0004857	F	4	823	9	0.0281395		defense response, incompatible interaction	GO:0009814	P	5	12	1	0.060088
rough endoplasmic reticulum	GO:0005791	C	5	6	0	1		catalytic activity	GO:0003824	F	2	19707	118	0.0304447		systemic acquired resistance	GO:0009627	P	6	12	1	0.060088
Golgi apparatus	GO:0005794	C	4	35	0	1		ion binding	GO:0043167	F	3	7313	49	0.0339317		regulation of response to external stimulus	GO:0032101	P	4	12	1	0.060088
endoplasmic reticulum membrane	GO:0005789	C	5	75	0	1		peptide-methionine (S)-S-oxide reductase activity	GO:0008113	F	6	9	1	0.0454123		regulation of systemic acquired resistance	GO:0010112	P	5	12	1	0.060088
RISC complex	GO:0016442	C	5	4	0	1		protein kinase activity	GO:0004672	F	4	5392	37	0.0460323		regulation of response to stress	GO:0080134	P	4	15	1	0.0745388
ribonucleoprotein complex	GO:1990904	C	3	44	0	1		enzyme regulator activity	GO:0030234	F	3	915	9	0.0492644		biological_process	GO:0008150	P	1	8180	50	0.113875
endoplasmic reticulum	GO:0005783	C	4	54	0	1		O-acyltransferase activity	GO:0008374	F	6	71	2	0.0520903		response to water	GO:0009415	P	4	24	1	0.116575
Sec61 translocon complex	GO:0005784	C	5	6	0	1		electron transfer activity	GO:0009055	F	4	656	7	0.0549592		response to water deprivation	GO:0009414	P	4	24	1	0.116575
signal recognition particle, endoplasmic reticulum targeting	GO:0005786	C	5	15	0	1		cation transmembrane transporter activity	GO:0008324	F	5	400	5	0.0572118		response to desiccation	GO:0009269	P	5	24	1	0.116575
bounding membrane of organelle	GO:0098588	C	5	96	0	1		molecular function regulator	GO:0098772	F	2	977	9	0.0682476		regulation of response to stimulus	GO:0048583	P	3	24	1	0.116575
membrane protein complex	GO:0098796	C	3	428	0	1		transition metal ion binding	GO:0046914	F	6	2542	19	0.0691872		transcription by RNA polymerase II	GO:0006366	P	7	27	1	0.13016
outer mitochondrial membrane protein complex	GO:0098799	C	4	8	0	1		monooxygenase activity	GO:0004497	F	4	299	4	0.0698406		carbohydrate catabolic process	GO:0016052	P	5	29	1	0.1391
plasma membrane protein complex	GO:0098797	C	4	40	0	1		phosphotransferase activity, alcohol group as acceptor	GO:0016773	F	5	5594	37	0.0706356		polysaccharide catabolic process	GO:0000272	P	6	29	1	0.1391
mitochondrial protein complex	GO:0098798	C	3	44	0	1		kinase activity	GO:0016301	F	5	5688	37	0.0848221		DNA-templated transcription, initiation	GO:0006352	P	7	30	1	0.143536
chloroplast	GO:0009507	C	5	26	0	1		oxidoreductase activity, acting on a sulfur group of donors, disulfide as acceptor	GO:0016671	F	5	18	1	0.088768		protein targeting	GO:0006605	P	6	32	1	0.15234
photosystem II	GO:0009523	C	5	227	0	1		N-acetyltransferase activity	GO:0008080	F	7	103	2	0.0990928		response to acid chemical	GO:0001101	P	4	32	1	0.15234
photosystem I	GO:0009522	C	5	68	0	1		hydrolase activity	GO:0016787	F	3	4389	29	0.102223		response to oxygen-containing compound	GO:1901700	P	4	32	1	0.15234
photosystem	GO:0009521	C	4	310	0	1		transferase activity, transferring phosphorus-containing groups	GO:0016772	F	4	5795	37	0.103237		response to abiotic stimulus	GO:0009628	P	3	36	1	0.169677
external encapsulating structure	GO:0030312	C	3	66	0	1		N-acyltransferase activity	GO:0016410	F	6	106	2	0.103954		response to inorganic substance	GO:0010035	P	4	40	1	0.18666
RNA polymerase II transcription factor complex	GO:0090575	C	5	61	0	1		nucleoside-triphosphate diphosphatase activity	GO:0047429	F	7	23	1	0.112		defense response to other organism	GO:0098542	P	4	50	1	0.227619
RNAi effector complex	GO:0031332	C	4	4	0	1		acetyltransferase activity	GO:0016407	F	6	111	2	0.112196		response to biotic stimulus	GO:0009607	P	3	50	1	0.227619
DNA-directed RNA polymerase complex	GO:0000428	C	4	52	0	1		cysteine synthase activity	GO:0004124	F	5	24	1	0.116575		response to external stimulus	GO:0009605	P	3	50	1	0.227619
endopeptidase complex	GO:1905369	C	5	13	0	1		phosphogluconate dehydrogenase (decarboxylating) activity	GO:0004616	F	6	27	1	0.13016		response to external biotic stimulus	GO:0043207	P	4	50	1	0.227619
peptidase complex	GO:1905368	C	4	31	0	1		ion transmembrane transporter activity	GO:0015075	F	4	667	6	0.132428		response to other organism	GO:0051707	P	3	50	1	0.227619
transferase complex	GO:1990234	C	4	122	0	1		acid phosphatase activity	GO:0003993	F	7	126	2	0.137844		microtubule-based process	GO:0007017	P	3	56	1	0.2512
nuclear chromosome	GO:0000228	C	6	23	0	1		steroid dehydrogenase activity, acting on the CH-OH group of donors, NAD or NADP as acceptor	GO:0033764	F	5	29	1	0.1391		polysaccharide metabolic process	GO:0005976	P	5	66	1	0.288917
phosphopyruvate hydratase complex	GO:0000015	C	4	15	0	1		3-beta-hydroxy-delta5-steroid dehydrogenase activity	GO:0003854	F	6	29	1	0.1391		nucleic acid-templated transcription	GO:0097659	P	7	229	2	0.330201
cell cortex	GO:0005938	C	4	152	0	1		manganese ion binding	GO:0030145	F	7	255	3	0.145253		transcription, DNA-templated	GO:0006351	P	6	229	2	0.330201
plasma membrane	GO:0005886	C	4	66	0	1		steroid dehydrogenase activity	GO:0016229	F	4	32	1	0.15234		RNA biosynthetic process	GO:0032774	P	6	229	2	0.330201
nuclear pore	GO:0005643	C	3	30	0	1		oxidoreductase activity, acting on the CH-OH group of donors, NAD or NADP as acceptor	GO:0016616	F	5	135	2	0.15379		intracellular protein transport	GO:0006886	P	5	79	1	0.335132
nuclear envelope	GO:0005635	C	4	33	0	1		ATP binding	GO:0005524	F	4	1336	10	0.155005		intracellular transport	GO:0046907	P	4	90	1	0.371889
nucleus	GO:0005634	C	5	495	0	1		sulfate transmembrane transporter activity	GO:0015116	F	5	33	1	0.156708		multi-organism process	GO:0051704	P	2	92	1	0.378351
cytoskeleton	GO:0005856	C	5	30	0	1		sulfur compound transmembrane transporter activity	GO:1901682	F	4	33	1	0.156708		cellular macromolecule localization	GO:0070727	P	4	96	1	0.391076
cell wall	GO:0005618	C	4	66	0	1		secondary active sulfate transmembrane transporter activity	GO:0008271	F	6	33	1	0.156708		cellular protein localization	GO:0034613	P	5	96	1	0.391076
transcription factor TFIIA complex	GO:0005672	C	5	22	0	1		drug binding	GO:0008144	F	3	1377	10	0.176379		nucleobase-containing compound biosynthetic process	GO:0034654	P	5	264	2	0.394741
transcription factor complex	GO:0005667	C	3	61	0	1		zinc ion transmembrane transporter activity	GO:0005385	F	7	38	1	0.178212		response to stimulus	GO:0050896	P	2	1435	8	0.460065
rough endoplasmic reticulum membrane	GO:0030867	C	6	6	0	1		divalent inorganic cation transmembrane transporter activity	GO:0072509	F	6	38	1	0.178212		lipid transport	GO:0006869	P	5	120	1	0.462157
nucleoplasm	GO:0005654	C	3	68	0	1		active ion transmembrane transporter activity	GO:0022853	F	5	42	1	0.195022		lipid localization	GO:0010876	P	4	125	1	0.47589
integral component of plasma membrane	GO:0005887	C	5	10	0	1		oxidoreductase activity, acting on CH-OH group of donors	GO:0016614	F	4	160	2	0.199637		cellular localization	GO:0051641	P	3	132	1	0.494531
intracellular organelle lumen	GO:0070013	C	4	123	0	1		oxidoreductase activity, acting on peroxide as acceptor	GO:0016684	F	4	766	6	0.205		aromatic compound biosynthetic process	GO:0019438	P	5	335	2	0.515721
whole membrane	GO:0098805	C	4	64	0	1		peroxidase activity	GO:0004601	F	3	766	6	0.205		heterocycle biosynthetic process	GO:0018130	P	5	344	2	0.52989
nuclear lumen	GO:0031981	C	5	96	0	1		catalytic activity, acting on a protein	GO:0140096	F	3	6972	41	0.206242		organic cyclic compound biosynthetic process	GO:1901362	P	5	354	2	0.5453
RNA polymerase II, holoenzyme	GO:0016591	C	4	48	0	1		structural constituent of ribosome	GO:0003735	F	3	956	7	0.225232		metabolic process	GO:0008152	P	2	4942	25	0.566891
RNA polymerase complex	GO:0030880	C	3	52	0	1		oxidoreductase activity, acting on a sulfur group of donors	GO:0016667	F	4	50	1	0.227619		cellular nitrogen compound biosynthetic process	GO:0044271	P	5	437	2	0.659348
membrane-enclosed lumen	GO:0031974	C	3	123	0	1		inorganic anion transmembrane transporter activity	GO:0015103	F	5	51	1	0.2316		carbohydrate metabolic process	GO:0005975	P	4	233	1	0.700372
envelope	GO:0031975	C	3	153	0	1		diacylglycerol O-acyltransferase activity	GO:0004144	F	8	52	1	0.235561		cellular macromolecule biosynthetic process	GO:0034645	P	5	534	2	0.762336
outer membrane	GO:0019867	C	4	67	0	1		acylglycerol O-acyltransferase activity	GO:0016411	F	7	54	1	0.243421		macromolecule catabolic process	GO:0009057	P	5	279	1	0.763936
organelle inner membrane	GO:0019866	C	5	77	0	1		antioxidant activity	GO:0016209	F	2	813	6	0.243618		macromolecule biosynthetic process	GO:0009059	P	5	546	2	0.773005
organelle envelope	GO:0031967	C	4	153	0	1		inorganic molecular entity transmembrane transporter activity	GO:0015318	F	4	668	5	0.262557		response to chemical	GO:0042221	P	3	573	2	0.795494
organelle outer membrane	GO:0031968	C	5	43	0	1		anion transmembrane transporter activity	GO:0008509	F	5	60	1	0.266521		organic substance catabolic process	GO:1901575	P	4	308	1	0.796899
mitochondrial membrane	GO:0031966	C	5	120	0	1		structural molecule activity	GO:0005198	F	2	1012	7	0.268222		response to hormone	GO:0009725	P	4	309	1	0.79795
chromosomal region	GO:0098687	C	3	27	0	1		purine ribonucleoside triphosphate binding	GO:0035639	F	5	1539	10	0.272396		response to endogenous stimulus	GO:0009719	P	3	309	1	0.79795
acetyltransferase complex	GO:1902493	C	5	17	0	1		transition metal ion transmembrane transporter activity	GO:0046915	F	7	62	1	0.274063		response to auxin	GO:0009733	P	5	309	1	0.79795
catalytic complex	GO:1902494	C	3	219	0	1		aspartic-type peptidase activity	GO:0070001	F	6	226	2	0.324567		response to organic substance	GO:0010033	P	4	309	1	0.79795
nuclear transcription factor complex	GO:0044798	C	4	61	0	1		aspartic-type endopeptidase activity	GO:0004190	F	7	226	2	0.324567		RNA metabolic process	GO:0016070	P	6	592	2	0.81012
membrane-bounded organelle	GO:0043227	C	4	889	0	1		transferase activity	GO:0016740	F	3	8128	45	0.325443		catabolic process	GO:0009056	P	3	329	1	0.817865
intracellular membrane-bounded organelle	GO:0043231	C	4	820	0	1		intramolecular transferase activity	GO:0016866	F	4	80	1	0.33856		nucleic acid metabolic process	GO:0090304	P	5	664	2	0.857425
organelle lumen	GO:0043233	C	4	123	0	1		molecular_function	GO:0003674	F	1	54639	284	0.391968		biosynthetic process	GO:0009058	P	3	947	3	0.867141
proteasome complex	GO:0000502	C	3	13	0	1		phosphatase activity	GO:0016791	F	6	263	2	0.392934		gene expression	GO:0010467	P	5	688	2	0.870635
intrinsic component of plasma membrane	GO:0031226	C	4	13	0	1		phosphoric ester hydrolase activity	GO:0042578	F	5	296	2	0.451173		lipid metabolic process	GO:0006629	P	4	708	2	0.880775
plastid	GO:0009536	C	4	26	0	1		methyltransferase activity	GO:0008168	F	5	485	3	0.456441		nucleobase-containing compound metabolic process	GO:0006139	P	4	720	2	0.886502
vesicle tethering complex	GO:0099023	C	3	163	0	1		transferase activity, transferring alkyl or aryl (other than methyl) groups	GO:0016765	F	4	118	1	0.456564		cellular biosynthetic process	GO:0044249	P	4	796	2	0.917242
nuclear outer membrane-endoplasmic reticulum membrane network	GO:0042175	C	4	75	0	1		transferase activity, transferring one-carbon groups	GO:0016741	F	4	496	3	0.470987		heterocycle metabolic process	GO:0046483	P	4	818	2	0.924566
cell periphery	GO:0071944	C	3	284	0	1		metalloendopeptidase activity	GO:0004222	F	7	139	1	0.512511		cellular aromatic compound metabolic process	GO:0006725	P	4	820	2	0.925201
kinetochore	GO:0000776	C	4	6	0	1		isomerase activity	GO:0016853	F	3	148	1	0.534694		organic substance biosynthetic process	GO:1901576	P	4	821	2	0.925516
chromosome, centromeric region	GO:0000775	C	4	27	0	1		transferase activity, transferring acyl groups other than amino-acyl groups	GO:0016747	F	5	763	4	0.554207		organic cyclic compound metabolic process	GO:1901360	P	4	828	2	0.92769
thylakoid	GO:0009579	C	3	331	0	1		magnesium ion binding	GO:0000287	F	6	361	2	0.555876		transmembrane transport	GO:0055085	P	5	548	1	0.941648
endomembrane system	GO:0012505	C	3	191	0	1		transferase activity, transferring acyl groups	GO:0016746	F	4	772	4	0.56344		cellular nitrogen compound metabolic process	GO:0034641	P	4	963	2	0.959528
protein acetyltransferase complex	GO:0031248	C	3	17	0	1		metallopeptidase activity	GO:0008237	F	6	164	1	0.571674		cellular macromolecule metabolic process	GO:0044260	P	4	1092	2	0.977084
BLOC complex	GO:0031082	C	3	2	0	1		GTPase activity	GO:0003924	F	8	384	2	0.589388		regulation of biological process	GO:0050789	P	2	793	1	0.983741
BLOC-1 complex	GO:0031083	C	4	2	0	1		metal ion transmembrane transporter activity	GO:0046873	F	6	198	1	0.640811		biological regulation	GO:0065007	P	2	869	1	0.989072
SAGA-type complex	GO:0070461	C	5	14	0	1		pyrophosphatase activity	GO:0016462	F	6	642	3	0.643809		macromolecule metabolic process	GO:0043170	P	4	2071	3	0.998599
Golgi membrane	GO:0000139	C	5	26	0	1		hydrolase activity, acting on acid anhydrides, in phosphorus-containing anhydrides	GO:0016818	F	5	645	3	0.646912		primary metabolic process	GO:0044238	P	3	2991	5	0.999495
cytosol	GO:0005829	C	3	26	0	1		hydrolase activity, acting on acid anhydrides	GO:0016817	F	4	651	3	0.653059		cellular metabolic process	GO:0044237	P	3	2012	2	0.999692
supramolecular complex	GO:0099080	C	3	6	0	1		endopeptidase activity	GO:0004175	F	6	871	4	0.657617		organic substance metabolic process	GO:0071704	P	3	3157	5	0.999746
1,3-beta-D-glucan synthase complex	GO:0000148	C	5	40	0	1		hydrolase activity, acting on ester bonds	GO:0016788	F	4	945	4	0.718479		nitrogen compound metabolic process	GO:0006807	P	3	2199	2	0.999876
exocyst	GO:0000145	C	4	152	0	1		adenyl ribonucleotide binding	GO:0032559	F	6	3373	15	0.755058		cellular process	GO:0009987	P	2	2806	3	0.999951
cis-Golgi network	GO:0005801	C	5	3	0	1		adenyl nucleotide binding	GO:0030554	F	6	3381	15	0.758164		amino acid transmembrane transport	GO:0003333	P	7	84	0	1
signal recognition particle	GO:0048500	C	4	15	0	1		nucleoside-triphosphatase activity	GO:0017111	F	7	604	2	0.818871		reproductive system development	GO:0061458	P	5	38	0	1
nuclear DNA-directed RNA polymerase complex	GO:0055029	C	5	52	0	1		purine ribonucleotide binding	GO:0032555	F	5	3576	15	0.825817		monosaccharide metabolic process	GO:0005996	P	4	33	0	1
organelle membrane	GO:0031090	C	4	245	0	1		purine nucleotide binding	GO:0017076	F	5	3584	15	0.828265		dicarboxylic acid transport	GO:0006835	P	8	24	0	1
SAGA complex	GO:0000124	C	5	3	0	1		ribonucleotide binding	GO:0032553	F	4	3609	15	0.835748		organelle localization	GO:0051640	P	4	25	0	1
histone acetyltransferase complex	GO:0000123	C	4	17	0	1		carbohydrate derivative binding	GO:0097367	F	3	3637	15	0.843839		regulation of developmental process	GO:0050793	P	3	9	0	1
photosynthetic membrane	GO:0034357	C	4	310	0	1		anion binding	GO:0043168	F	4	3685	15	0.857005		regulation of cellular process	GO:0050794	P	3	685	0	1
								protein dimerization activity	GO:0046983	F	4	665	2	0.857999		regulation of catalytic activity	GO:0050790	P	4	39	0	1
								inorganic cation transmembrane transporter activity	GO:0022890	F	5	379	1	0.859501		negative regulation of cellular macromolecule biosynthetic process	GO:2000113	P	6	91	0	1
								peptidase activity, acting on L-amino acid peptides	GO:0070011	F	5	1201	4	0.867583		regulation of cellular macromolecule biosynthetic process	GO:2000112	P	6	234	0	1
								peptidase activity	GO:0008233	F	4	1201	4	0.867583		export from cell	GO:0140352	P	3	25	0	1
								serine-type endopeptidase activity	GO:0004252	F	7	427	1	0.890508		monocarboxylic acid biosynthetic process	GO:0072330	P	7	37	0	1
								nucleoside phosphate binding	GO:1901265	F	4	4035	15	0.928761		cellular response to light stimulus	GO:0071482	P	6	9	0	1
								nucleotide binding	GO:0000166	F	4	4035	15	0.928761		cellular response to blue light	GO:0071483	P	7	9	0	1
								small molecule binding	GO:0036094	F	3	4051	15	0.931146		maintenance of location in cell	GO:0051651	P	3	11	0	1
								hydrolase activity, acting on acid phosphorus-nitrogen bonds	GO:0016825	F	4	638	1	0.963489		reactive oxygen species biosynthetic process	GO:1903409	P	4	9	0	1
								serine-type peptidase activity	GO:0008236	F	6	638	1	0.963489		positive regulation of stomatal complex development	GO:2000123	P	5	6	0	1
								serine hydrolase activity	GO:0017171	F	5	638	1	0.963489		anion transport	GO:0006820	P	6	121	0	1
								ADP binding	GO:0043531	F	5	2023	5	0.979383		sucrose metabolic process	GO:0005985	P	6	37	0	1
								RNA binding	GO:0003723	F	5	815	1	0.985507		disaccharide metabolic process	GO:0005984	P	5	37	0	1
								DNA binding	GO:0003677	F	5	4402	13	0.991184		reactive oxygen species metabolic process	GO:0072593	P	4	12	0	1
								nucleic acid binding	GO:0003676	F	4	7948	17	0.999997		glycogen biosynthetic process	GO:0005978	P	7	11	0	1
								organic cyclic compound binding	GO:0097159	F	3	12016	32	0.999998		glycogen metabolic process	GO:0005977	P	6	11	0	1
								heterocyclic compound binding	GO:1901363	F	3	12016	32	0.999998		vesicle docking	GO:0048278	P	5	25	0	1
								protein binding	GO:0005515	F	3	13636	37	0.999999		maintenance of protein localization in organelle	GO:0072595	P	5	11	0	1
								binding	GO:0005488	F	2	30382	104	1		quinone metabolic process	GO:1901661	P	5	6	0	1
								ATPase activity	GO:0016887	F	8	25	0	1		quinone biosynthetic process	GO:1901663	P	6	6	0	1
								hydroxymethylglutaryl-CoA reductase (NADPH) activity	GO:0004420	F	6	9	0	1		phospholipid metabolic process	GO:0006644	P	5	119	0	1
								homoserine kinase activity	GO:0004413	F	6	6	0	1		exocytosis	GO:0006887	P	5	25	0	1
								copper ion binding	GO:0005507	F	7	182	0	1		tRNA modification	GO:0006400	P	7	42	0	1
								hydroxyethylthiazole kinase activity	GO:0004417	F	6	8	0	1		membrane lipid metabolic process	GO:0006643	P	5	46	0	1
								prenyltransferase activity	GO:0004659	F	5	22	0	1		cellular component biogenesis	GO:0044085	P	3	180	0	1
								endoribonuclease activity, producing 5'-phosphomonoesters	GO:0016891	F	6	24	0	1		protein maturation	GO:0051604	P	5	27	0	1
								oxidoreductase activity, acting on NAD(P)H	GO:0016651	F	4	277	0	1		Mo-molybdopterin cofactor metabolic process	GO:0019720	P	6	6	0	1
								endonuclease activity, active with either ribo- or deoxyribonucleic acids and producing 5'-phosphomonoesters	GO:0016893	F	7	24	0	1		cellular response to abiotic stimulus	GO:0071214	P	4	9	0	1
								beta-glucanase activity	GO:0052736	F	6	6	0	1		proteolysis involved in cellular protein catabolic process	GO:0051603	P	6	208	0	1
								oxidoreductase activity, acting on NAD(P)H, heme protein as acceptor	GO:0016653	F	5	10	0	1		glycerophospholipid metabolic process	GO:0006650	P	6	93	0	1
								oxidoreductase activity, acting on NAD(P)H, quinone or similar compound as acceptor	GO:0016655	F	5	190	0	1		translation	GO:0006412	P	6	108	0	1
								ligase activity, forming carbon-sulfur bonds	GO:0016877	F	4	24	0	1		maintenance of protein location	GO:0045185	P	4	11	0	1
								oxidoreductase activity, acting on the CH-CH group of donors, iron-sulfur protein as acceptor	GO:0016636	F	5	5	0	1		cell wall polysaccharide biosynthetic process	GO:0070592	P	6	26	0	1
								5'-3' RNA polymerase activity	GO:0034062	F	5	38	0	1		amino acid transport	GO:0006865	P	6	84	0	1
								ligase activity, forming carbon-nitrogen bonds	GO:0016879	F	4	107	0	1		regulation of cyclin-dependent protein serine/threonine kinase activity	GO:0000079	P	6	39	0	1
								ATPase regulator activity	GO:0060590	F	5	17	0	1		protein retention in ER lumen	GO:0006621	P	7	11	0	1
								protein serine/threonine kinase activity	GO:0004674	F	5	15	0	1		drug transmembrane transport	GO:0006855	P	6	224	0	1
								protein histidine kinase activity	GO:0004673	F	5	61	0	1		cellular response to radiation	GO:0071478	P	5	9	0	1
								protein-arginine deiminase activity	GO:0004668	F	6	5	0	1		modification-dependent protein catabolic process	GO:0019941	P	7	208	0	1
								acid-amino acid ligase activity	GO:0016881	F	5	28	0	1		fatty acid biosynthetic process	GO:0006633	P	6	37	0	1
								carbon-nitrogen ligase activity, with glutamine as amido-N-donor	GO:0016884	F	5	40	0	1		fatty acid metabolic process	GO:0006631	P	5	70	0	1
								catalytic activity, acting on a tRNA	GO:0140101	F	4	64	0	1		regulation of protein metabolic process	GO:0051246	P	5	128	0	1
								oxidoreductase activity, acting on the CH-CH group of donors	GO:0016627	F	4	70	0	1		positive regulation of multicellular organismal process	GO:0051240	P	3	6	0	1
								oxidoreductase activity, acting on the CH-CH group of donors, NAD or NADP as acceptor	GO:0016628	F	5	25	0	1		attachment of GPI anchor to protein	GO:0016255	P	7	8	0	1
								receptor ligand activity	GO:0048018	F	5	4	0	1		negative regulation of protein metabolic process	GO:0051248	P	5	89	0	1
								protochlorophyllide reductase activity	GO:0016630	F	6	7	0	1		secretion	GO:0046903	P	5	25	0	1
								ligase activity	GO:0016874	F	3	150	0	1		DNA methylation or demethylation	GO:0044728	P	7	21	0	1
								racemase and epimerase activity	GO:0016854	F	4	18	0	1		tRNA wobble base modification	GO:0002097	P	8	13	0	1
								malate dehydrogenase activity	GO:0016615	F	5	19	0	1		tRNA wobble uridine modification	GO:0002098	P	9	9	0	1
								racemase and epimerase activity, acting on carbohydrates and derivatives	GO:0016857	F	5	18	0	1		protein folding	GO:0006457	P	3	54	0	1
								polygalacturonase activity	GO:0004650	F	6	138	0	1		modification-dependent macromolecule catabolic process	GO:0043632	P	6	208	0	1
								homogentisate 1,2-dioxygenase activity	GO:0004411	F	6	3	0	1		cell wall biogenesis	GO:0042546	P	4	64	0	1
								phosphorylase activity	GO:0004645	F	6	9	0	1		regulation of RNA metabolic process	GO:0051252	P	5	145	0	1
								histone acetyltransferase activity	GO:0004402	F	10	2	0	1		polyol metabolic process	GO:0019751	P	5	10	0	1
								phosphoserine phosphatase activity	GO:0004647	F	7	6	0	1		carboxylic acid metabolic process	GO:0019752	P	6	144	0	1
								transmembrane signaling receptor activity	GO:0004888	F	4	101	0	1		reactive nitrogen species metabolic process	GO:2001057	P	4	9	0	1
								cofactor binding	GO:0048037	F	3	91	0	1		pteridine-containing compound metabolic process	GO:0042558	P	5	12	0	1
								intramolecular oxidoreductase activity	GO:0016860	F	4	30	0	1		pteridine-containing compound biosynthetic process	GO:0042559	P	6	10	0	1
								intramolecular oxidoreductase activity, interconverting aldoses and ketoses	GO:0016861	F	5	21	0	1		glycerol ether metabolic process	GO:0006662	P	5	19	0	1
								intramolecular oxidoreductase activity, transposing C=C bonds	GO:0016863	F	5	6	0	1		phosphatidylinositol biosynthetic process	GO:0006661	P	7	28	0	1
								thiol-dependent ubiquitinyl hydrolase activity	GO:0036459	F	5	39	0	1		glycolipid metabolic process	GO:0006664	P	6	39	0	1
								lactoylglutathione lyase activity	GO:0004462	F	5	18	0	1		sphingolipid metabolic process	GO:0006665	P	5	7	0	1
								malic enzyme activity	GO:0004470	F	6	19	0	1		regulation of translation	GO:0006417	P	6	89	0	1
								methionine adenosyltransferase activity	GO:0004478	F	5	13	0	1		secretion by cell	GO:0032940	P	4	25	0	1
								translation regulator activity	GO:0045182	F	2	166	0	1		intracellular receptor signaling pathway	GO:0030522	P	4	9	0	1
								lipid transporter activity	GO:0005319	F	3	8	0	1		gene silencing	GO:0016458	P	3	52	0	1
								oxidoreductase activity, acting on diphenols and related substances as donors, cytochrome as acceptor	GO:0016681	F	5	7	0	1		cellular homeostasis	GO:0019725	P	3	138	0	1
								oxidoreductase activity, acting on a sulfur group of donors, NAD(P) as acceptor	GO:0016668	F	5	23	0	1		lipid biosynthetic process	GO:0008610	P	5	155	0	1
								nucleoside-triphosphatase regulator activity	GO:0060589	F	4	86	0	1		ceramide metabolic process	GO:0006672	P	6	7	0	1
								GTP binding	GO:0005525	F	6	203	0	1		macromolecule glycosylation	GO:0043413	P	4	123	0	1
								phosphatidylinositol phospholipase C activity	GO:0004435	F	8	9	0	1		macromolecule modification	GO:0043412	P	5	520	0	1
								oxidoreductase activity, acting on a heme group of donors	GO:0016675	F	4	72	0	1		regulation of phosphorylation	GO:0042325	P	7	39	0	1
								oxidoreductase activity, acting on a heme group of donors, oxygen as acceptor	GO:0016676	F	5	72	0	1		peptidyl-lysine modification to peptidyl-hypusine	GO:0008612	P	4	9	0	1
								S-acyltransferase activity	GO:0016417	F	6	14	0	1		macromolecule methylation	GO:0043414	P	4	78	0	1
								isopentenyl-diphosphate delta-isomerase activity	GO:0004452	F	6	6	0	1		chromosome organization	GO:0051276	P	5	24	0	1
								phospholipid binding	GO:0005543	F	4	64	0	1		drug catabolic process	GO:0042737	P	5	3	0	1
								adenylate kinase activity	GO:0004017	F	7	21	0	1		N-terminal protein amino acid methylation	GO:0006480	P	6	3	0	1
								signaling receptor activator activity	GO:0030546	F	4	4	0	1		protein glycosylation	GO:0006486	P	5	123	0	1
								receptor regulator activity	GO:0030545	F	3	4	0	1		protein N-linked glycosylation	GO:0006487	P	6	2	0	1
								tetrapyrrole binding	GO:0046906	F	4	26	0	1		phytochromobilin metabolic process	GO:0051202	P	5	3	0	1
								signaling receptor activity	GO:0038023	F	3	104	0	1		carbohydrate biosynthetic process	GO:0016051	P	5	39	0	1
								mRNA guanylyltransferase activity	GO:0004484	F	8	6	0	1		organic acid biosynthetic process	GO:0016053	P	5	78	0	1
								signaling receptor binding	GO:0005102	F	4	4	0	1		drug metabolic process	GO:0017144	P	4	62	0	1
								N,N-dimethylaniline monooxygenase activity	GO:0004499	F	6	158	0	1		pentose metabolic process	GO:0019321	P	5	15	0	1
								arylformamidase activity	GO:0004061	F	6	15	0	1		arabinose metabolic process	GO:0019566	P	6	15	0	1
								asparagine synthase (glutamine-hydrolyzing) activity	GO:0004066	F	6	17	0	1		negative regulation of translation	GO:0017148	P	6	89	0	1
								protein-N-terminal asparagine amidohydrolase activity	GO:0008418	F	6	3	0	1		protein lipidation	GO:0006497	P	7	28	0	1
								fucosyltransferase activity	GO:0008417	F	6	54	0	1		DNA metabolic process	GO:0006259	P	5	72	0	1
								lipase activity	GO:0016298	F	5	30	0	1		defense response to bacterium	GO:0042742	P	5	24	0	1
								aspartate carbamoyltransferase activity	GO:0004070	F	6	3	0	1		cellular component organization	GO:0016043	P	3	185	0	1
								aspartate kinase activity	GO:0004072	F	6	10	0	1		amide biosynthetic process	GO:0043604	P	6	108	0	1
								dioxygenase activity	GO:0051213	F	4	75	0	1		peptidyl-proline modification	GO:0018208	P	8	81	0	1
								ribonuclease inhibitor activity	GO:0008428	F	5	14	0	1		cellular amide metabolic process	GO:0043603	P	5	144	0	1
								acetyl-CoA:L-glutamate N-acetyltransferase activity	GO:0004042	F	8	7	0	1		protein metabolic process	GO:0019538	P	4	1277	0	1
								aminoacyl-tRNA hydrolase activity	GO:0004045	F	5	24	0	1		cellular amide catabolic process	GO:0043605	P	6	3	0	1
								ubiquitin-like modifier activating enzyme activity	GO:0008641	F	5	24	0	1		cellular protein modification process	GO:0006464	P	6	358	0	1
								copper ion transmembrane transporter activity	GO:0005375	F	8	12	0	1		protein phosphorylation	GO:0006468	P	7	39	0	1
								aminomethyltransferase activity	GO:0004047	F	6	3	0	1		maintenance of protein location in cell	GO:0032507	P	4	11	0	1
								NADH dehydrogenase (quinone) activity	GO:0050136	F	6	150	0	1		spindle assembly	GO:0051225	P	5	9	0	1
								ubiquitin-like protein-specific protease activity	GO:0019783	F	7	39	0	1		developmental process	GO:0032502	P	2	71	0	1
								lysine N-methyltransferase activity	GO:0016278	F	7	10	0	1		multicellular organismal process	GO:0032501	P	2	113	0	1
								protein-lysine N-methyltransferase activity	GO:0016279	F	5	10	0	1		multi-multicellular organism process	GO:0044706	P	3	42	0	1
								ubiquitin-like protein transferase activity	GO:0019787	F	4	209	0	1		protein dephosphorylation	GO:0006470	P	7	15	0	1
								nucleoside monophosphate kinase activity	GO:0050145	F	6	42	0	1		phospholipid biosynthetic process	GO:0008654	P	5	51	0	1
								galactoside 2-alpha-L-fucosyltransferase activity	GO:0008107	F	8	54	0	1		cellular amino acid biosynthetic process	GO:0008652	P	5	41	0	1
								guanyl nucleotide binding	GO:0019001	F	6	203	0	1		protein methylation	GO:0006479	P	5	27	0	1
								glycerol-3-phosphate dehydrogenase [NAD(P)+] activity	GO:0047952	F	6	14	0	1		maintenance of location	GO:0051235	P	3	16	0	1
								structural constituent of nuclear pore	GO:0017056	F	3	3	0	1		regulation of multicellular organismal process	GO:0051239	P	3	9	0	1
								cyclohydrolase activity	GO:0019238	F	6	8	0	1		peptidyl-lysine modification	GO:0018205	P	8	9	0	1
								molybdate ion transmembrane transporter activity	GO:0015098	F	6	18	0	1		cell wall assembly	GO:0070726	P	5	38	0	1
								magnesium ion transmembrane transporter activity	GO:0015095	F	7	33	0	1		membrane docking	GO:0022406	P	3	25	0	1
								protein prenyltransferase activity	GO:0008318	F	4	7	0	1		cytoskeleton organization	GO:0007010	P	5	46	0	1
								ubiquitin binding	GO:0043130	F	5	9	0	1		cell cycle process	GO:0022402	P	3	21	0	1
								carbohydrate binding	GO:0030246	F	3	150	0	1		ribosome biogenesis	GO:0042254	P	5	56	0	1
								polysaccharide binding	GO:0030247	F	4	106	0	1		phosphatidylinositol phosphorylation	GO:0046854	P	7	12	0	1
								kinase inhibitor activity	GO:0019210	F	5	15	0	1		phosphatidylinositol dephosphorylation	GO:0046856	P	7	47	0	1
								histone methyltransferase activity	GO:0042054	F	5	8	0	1		telomere organization	GO:0032200	P	6	15	0	1
								sulfotransferase activity	GO:0008146	F	5	142	0	1		hemicellulose metabolic process	GO:0010410	P	6	26	0	1
								GMP synthase (glutamine-hydrolyzing) activity	GO:0003922	F	6	8	0	1		lipid modification	GO:0030258	P	5	59	0	1
								ubiquitinyl hydrolase activity	GO:0101005	F	4	39	0	1		regulation of nucleobase-containing compound metabolic process	GO:0019219	P	5	148	0	1
								GTP cyclohydrolase activity	GO:0003933	F	7	8	0	1		plant epidermis development	GO:0090558	P	5	6	0	1
								GTP cyclohydrolase II activity	GO:0003935	F	8	8	0	1		negative regulation of metabolic process	GO:0009892	P	3	169	0	1
								protein serine/threonine kinase inhibitor activity	GO:0030291	F	7	15	0	1		negative regulation of biosynthetic process	GO:0009890	P	4	91	0	1
								ubiquinol-cytochrome-c reductase activity	GO:0008121	F	5	7	0	1		response to light stimulus	GO:0009416	P	5	12	0	1
								GTPase activator activity	GO:0005096	F	5	45	0	1		vesicle-mediated transport	GO:0016192	P	5	63	0	1
								acetylglucosaminyltransferase activity	GO:0008375	F	6	118	0	1		regulation of phosphate metabolic process	GO:0019220	P	6	39	0	1
								NADH dehydrogenase (ubiquinone) activity	GO:0008137	F	7	150	0	1		regulation of metabolic process	GO:0019222	P	3	357	0	1
								translation factor activity, RNA binding	GO:0008135	F	4	166	0	1		tRNA methylation	GO:0030488	P	6	6	0	1
								alpha-(1,2)-fucosyltransferase activity	GO:0031127	F	7	54	0	1		tRNA metabolic process	GO:0006399	P	8	83	0	1
								double-stranded RNA-specific ribonuclease activity	GO:0032296	F	5	23	0	1		ribonucleoprotein complex biogenesis	GO:0022613	P	4	64	0	1
								RNA-directed 5'-3' RNA polymerase activity	GO:0003968	F	6	14	0	1		RNA processing	GO:0006396	P	6	243	0	1
								guanylyltransferase activity	GO:0070568	F	6	6	0	1		plant-type cell wall organization	GO:0009664	P	5	38	0	1
								UDP-glycosyltransferase activity	GO:0008194	F	5	179	0	1		mRNA processing	GO:0006397	P	7	115	0	1
								RNA guanylyltransferase activity	GO:0008192	F	7	6	0	1		negative regulation of cellular biosynthetic process	GO:0031327	P	5	91	0	1
								UDP-glucose 4-epimerase activity	GO:0003978	F	6	18	0	1		regulation of protein phosphorylation	GO:0001932	P	7	39	0	1
								peptide N-acetyltransferase activity	GO:0034212	F	8	2	0	1		carbohydrate homeostasis	GO:0033500	P	6	27	0	1
								fucosidase activity	GO:0015928	F	6	8	0	1		oxidation-reduction process	GO:0055114	P	3	52	0	1
								phosphatidylinositol-3-phosphate binding	GO:0032266	F	7	3	0	1		protein localization to endoplasmic reticulum	GO:0070972	P	7	17	0	1
								O-methyltransferase activity	GO:0008171	F	6	30	0	1		regulation of cellular biosynthetic process	GO:0031326	P	5	234	0	1
								N-methyltransferase activity	GO:0008170	F	6	24	0	1		regulation of cellular metabolic process	GO:0031323	P	4	279	0	1
								heme binding	GO:0020037	F	4	26	0	1		negative regulation of cellular metabolic process	GO:0031324	P	4	91	0	1
								NAD+ kinase activity	GO:0003951	F	6	57	0	1		regulation of kinase activity	GO:0043549	P	6	39	0	1
								transcription coregulator activity	GO:0003712	F	3	123	0	1		spindle organization	GO:0007051	P	4	9	0	1
								NADH dehydrogenase activity	GO:0003954	F	5	153	0	1		RNA splicing	GO:0008380	P	7	79	0	1
								NAD(P)H dehydrogenase (quinone) activity	GO:0003955	F	6	34	0	1		organelle assembly	GO:0070925	P	5	21	0	1
								NADPH-hemoprotein reductase activity	GO:0003958	F	6	10	0	1		negative regulation of nitrogen compound metabolic process	GO:0051172	P	4	91	0	1
								glutaminyl-peptide cyclotransferase activity	GO:0016603	F	5	6	0	1		cobalamin biosynthetic process	GO:0009236	P	6	7	0	1
								carbon-sulfur lyase activity	GO:0016846	F	4	18	0	1		cobalamin metabolic process	GO:0009235	P	5	7	0	1
								cyclin-dependent protein serine/threonine kinase inhibitor activity	GO:0004861	F	7	15	0	1		regulation of nitrogen compound metabolic process	GO:0051171	P	4	276	0	1
								protein kinase inhibitor activity	GO:0004860	F	6	15	0	1		protein peptidyl-prolyl isomerization	GO:0000413	P	9	81	0	1
								motor activity	GO:0003774	F	8	195	0	1		molybdopterin cofactor metabolic process	GO:0043545	P	5	6	0	1
								phospholipase activity	GO:0004620	F	6	24	0	1		peptidyl-amino acid modification	GO:0018193	P	7	90	0	1
								phosphoenolpyruvate carboxykinase activity	GO:0004611	F	6	6	0	1		regulation of neurotransmitter levels	GO:0001505	P	4	9	0	1
								phosphoglycerate kinase activity	GO:0004618	F	6	17	0	1		cellulose microfibril organization	GO:0010215	P	6	38	0	1
								phosphoglycerate dehydrogenase activity	GO:0004617	F	6	7	0	1		regulation of protein modification process	GO:0031399	P	6	39	0	1
								carbon-oxygen lyase activity	GO:0016835	F	4	83	0	1		nucleic acid phosphodiester bond hydrolysis	GO:0090305	P	6	16	0	1
								hydro-lyase activity	GO:0016836	F	5	66	0	1		ncRNA metabolic process	GO:0034660	P	7	122	0	1
								phosphomevalonate kinase activity	GO:0004631	F	6	3	0	1		glycolipid biosynthetic process	GO:0009247	P	6	39	0	1
								phospholipase A2 activity	GO:0004623	F	6	15	0	1		regulation of cyclin-dependent protein kinase activity	GO:1904029	P	5	39	0	1
								microtubule motor activity	GO:0003777	F	9	160	0	1		RNA methylation	GO:0001510	P	5	30	0	1
								actin binding	GO:0003779	F	5	121	0	1		regulation of phosphorus metabolic process	GO:0051174	P	5	39	0	1
								mannosyltransferase activity	GO:0000030	F	6	3	0	1		regulation of gene expression	GO:0010468	P	5	312	0	1
								cysteine-type endopeptidase inhibitor activity	GO:0004869	F	7	94	0	1		nucleobase-containing compound catabolic process	GO:0034655	P	5	39	0	1
								phospholipase C activity	GO:0004629	F	7	9	0	1		phospholipid dephosphorylation	GO:0046839	P	6	47	0	1
								carbon-nitrogen lyase activity	GO:0016840	F	4	13	0	1		multicellular organism development	GO:0007275	P	3	71	0	1
								ammonia-lyase activity	GO:0016841	F	5	6	0	1		RNA modification	GO:0009451	P	6	144	0	1
								lyase activity	GO:0016829	F	3	169	0	1		vacuolar transport	GO:0007034	P	5	42	0	1
								acetylglutamate kinase activity	GO:0003991	F	6	6	0	1		lipid phosphorylation	GO:0046834	P	6	12	0	1
								phosphoethanolamine N-methyltransferase activity	GO:0000234	F	7	8	0	1		prosthetic group metabolic process	GO:0051189	P	5	6	0	1
								acetolactate synthase activity	GO:0003984	F	5	7	0	1		cofactor catabolic process	GO:0051187	P	5	21	0	1
								translation initiation factor activity	GO:0003743	F	5	88	0	1		cofactor biosynthetic process	GO:0051188	P	5	51	0	1
								translation release factor activity	GO:0003747	F	6	21	0	1		cofactor metabolic process	GO:0051186	P	4	72	0	1
								chlorophyllide a oxygenase [overall] activity	GO:0010277	F	6	16	0	1		reproductive process	GO:0022414	P	2	83	0	1
								carbon-carbon lyase activity	GO:0016830	F	4	45	0	1		cell cycle	GO:0007049	P	3	83	0	1
								carboxy-lyase activity	GO:0016831	F	5	33	0	1		response to drug	GO:0042493	P	4	224	0	1
								hydrolase activity, acting on carbon-nitrogen (but not peptide) bonds	GO:0016810	F	4	92	0	1		RNA 3'-end processing	GO:0031123	P	7	3	0	1
								hydrolase activity, acting on carbon-nitrogen (but not peptide) bonds, in linear amides	GO:0016811	F	5	61	0	1		N-terminal protein amino acid modification	GO:0031365	P	7	3	0	1
								hydrolase activity, acting on carbon-nitrogen (but not peptide) bonds, in linear amidines	GO:0016813	F	5	13	0	1		mRNA 3'-end processing	GO:0031124	P	8	3	0	1
								hydrolase activity, acting on carbon-nitrogen (but not peptide) bonds, in cyclic amidines	GO:0016814	F	5	14	0	1		cellular carbohydrate biosynthetic process	GO:0034637	P	5	37	0	1
								uroporphyrinogen-III synthase activity	GO:0004852	F	6	6	0	1		ncRNA processing	GO:0034470	P	7	122	0	1
								acyl-CoA dehydrogenase activity	GO:0003995	F	5	21	0	1		chemical homeostasis	GO:0048878	P	5	33	0	1
								thiol-dependent ubiquitin-specific protease activity	GO:0004843	F	6	39	0	1		cell wall macromolecule metabolic process	GO:0044036	P	4	26	0	1
								ubiquitin-protein transferase activity	GO:0004842	F	5	209	0	1		cell wall macromolecule biosynthetic process	GO:0044038	P	5	26	0	1
								glutathione peroxidase activity	GO:0004602	F	4	14	0	1		indolalkylamine biosynthetic process	GO:0046219	P	7	14	0	1
								acylphosphatase activity	GO:0003998	F	6	3	0	1		organic hydroxy compound biosynthetic process	GO:1901617	P	5	10	0	1
								adenine phosphoribosyltransferase activity	GO:0003999	F	7	9	0	1		small molecule metabolic process	GO:0044281	P	3	284	0	1
								phosphatidylserine decarboxylase activity	GO:0004609	F	6	6	0	1		small molecule biosynthetic process	GO:0044283	P	4	110	0	1
								double-stranded DNA binding	GO:0003690	F	6	316	0	1		glucan metabolic process	GO:0044042	P	6	11	0	1
								ribonuclease activity	GO:0004540	F	4	43	0	1		intracellular signal transduction	GO:0035556	P	4	234	0	1
								single-stranded DNA binding	GO:0003697	F	6	26	0	1		ion transmembrane transport	GO:0034220	P	6	127	0	1
								phosphotransferase activity, carboxyl group as acceptor	GO:0016774	F	5	33	0	1		cleavage involved in rRNA processing	GO:0000469	P	7	6	0	1
								phosphotransferase activity, nitrogenous group as acceptor	GO:0016775	F	5	61	0	1		membrane lipid biosynthetic process	GO:0046467	P	5	39	0	1
								phosphotransferase activity, phosphate group as acceptor	GO:0016776	F	5	60	0	1		microtubule cytoskeleton organization	GO:0000226	P	4	34	0	1
								transferase activity, transferring amino-acyl groups	GO:0016755	F	4	6	0	1		glycerophospholipid biosynthetic process	GO:0046474	P	6	34	0	1
								transferase activity, transferring glycosyl groups	GO:0016757	F	4	573	0	1		protein localization to organelle	GO:0033365	P	6	26	0	1
								transferase activity, transferring hexosyl groups	GO:0016758	F	5	283	0	1		phytochromobilin biosynthetic process	GO:0010024	P	6	3	0	1
								L-threonine ammonia-lyase activity	GO:0004794	F	6	6	0	1		organic anion transport	GO:0015711	P	6	108	0	1
								thymidine kinase activity	GO:0004797	F	9	4	0	1		glucan biosynthetic process	GO:0009250	P	7	11	0	1
								glucan endo-1,3-beta-glucanase activity, C-3 substituted reducing group	GO:0052861	F	7	6	0	1		organic acid transmembrane transport	GO:1903825	P	6	84	0	1
								transferase activity, transferring pentosyl groups	GO:0016763	F	5	48	0	1		pseudouridine synthesis	GO:0001522	P	7	70	0	1
								transferase activity, transferring aldehyde or ketonic groups	GO:0016744	F	4	7	0	1		glycerolipid metabolic process	GO:0046486	P	5	93	0	1
								succinyltransferase activity	GO:0016748	F	6	6	0	1		regulation of cellular protein metabolic process	GO:0032268	P	5	128	0	1
								endoribonuclease activity	GO:0004521	F	5	29	0	1		cellular component macromolecule biosynthetic process	GO:0070589	P	4	26	0	1
								endonuclease activity	GO:0004519	F	6	46	0	1		negative regulation of cellular protein metabolic process	GO:0032269	P	5	89	0	1
								nuclease activity	GO:0004518	F	5	76	0	1		phosphatidylinositol metabolic process	GO:0046488	P	7	87	0	1
								RNA polymerase activity	GO:0097747	F	4	38	0	1		glycosyl compound metabolic process	GO:1901657	P	5	15	0	1
								S-succinyltransferase activity	GO:0016751	F	7	6	0	1		plant-type cell wall assembly	GO:0071668	P	6	38	0	1
								UDP-glucosyltransferase activity	GO:0035251	F	6	30	0	1		methylation	GO:0032259	P	3	84	0	1
								chromatin binding	GO:0003682	F	3	77	0	1		plant-type cell wall organization or biogenesis	GO:0071669	P	4	38	0	1
								ribonuclease III activity	GO:0004525	F	6	23	0	1		chlorophyll biosynthetic process	GO:0015995	P	5	6	0	1
								carboxyl- or carbamoyltransferase activity	GO:0016743	F	5	6	0	1		chlorophyll metabolic process	GO:0015994	P	6	19	0	1
								aminoacyl-tRNA editing activity	GO:0002161	F	5	9	0	1		protein modification process	GO:0036211	P	5	358	0	1
								dolichyl-phosphate-mannose-glycolipid alpha-mannosyltransferase activity	GO:0004584	F	7	3	0	1		aromatic amino acid family biosynthetic process	GO:0009073	P	6	35	0	1
								dolichyl-diphosphooligosaccharide-protein glycotransferase activity	GO:0004579	F	7	14	0	1		aromatic amino acid family metabolic process	GO:0009072	P	5	35	0	1
								purine phosphoribosyltransferase activity	GO:0106130	F	6	12	0	1		allantoin catabolic process	GO:0000256	P	6	3	0	1
								serine-type exopeptidase activity	GO:0070008	F	7	211	0	1		allantoin metabolic process	GO:0000255	P	5	3	0	1
								oxygen binding	GO:0019825	F	4	9	0	1		malate transport	GO:0015743	P	10	24	0	1
								S-formylglutathione hydrolase activity	GO:0018738	F	6	3	0	1		reproductive structure development	GO:0048608	P	4	38	0	1
								heme-copper terminal oxidase activity	GO:0015002	F	4	72	0	1		cellular catabolic process	GO:0044248	P	4	293	0	1
								cyclic-nucleotide phosphodiesterase activity	GO:0004112	F	7	3	0	1		polysaccharide biosynthetic process	GO:0000271	P	6	37	0	1
								translation regulator activity, nucleic acid binding	GO:0090079	F	3	166	0	1		cellular component organization or biogenesis	GO:0071840	P	2	259	0	1
								alpha-L-fucosidase activity	GO:0004560	F	7	8	0	1		nitric oxide biosynthetic process	GO:0006809	P	5	9	0	1
								thiolester hydrolase activity	GO:0016790	F	5	21	0	1		chlorophyll catabolic process	GO:0015996	P	5	13	0	1
								red chlorophyll catabolite reductase activity	GO:0051743	F	6	5	0	1		anatomical structure development	GO:0048856	P	3	71	0	1
								small molecule sensor activity	GO:0140299	F	2	61	0	1		cellular lipid metabolic process	GO:0044255	P	4	256	0	1
								nucleotidyltransferase activity	GO:0016779	F	5	70	0	1		cellular protein catabolic process	GO:0044257	P	6	208	0	1
								cyclin-dependent protein serine/threonine kinase regulator activity	GO:0016538	F	6	15	0	1		cellular carbohydrate metabolic process	GO:0044262	P	4	74	0	1
								oligosaccharyl transferase activity	GO:0004576	F	6	23	0	1		cellular macromolecule catabolic process	GO:0044265	P	5	244	0	1
								coenzyme binding	GO:0050662	F	4	62	0	1		cellular polysaccharide metabolic process	GO:0044264	P	5	37	0	1
								phosphotransferase activity, for other substituted phosphate groups	GO:0016780	F	5	8	0	1		regulation of cellular amide metabolic process	GO:0034248	P	5	89	0	1
								transferase activity, transferring sulfur-containing groups	GO:0016782	F	4	151	0	1		response to metal ion	GO:0010038	P	5	8	0	1
								glutathione disulfide oxidoreductase activity	GO:0015038	F	7	6	0	1		negative regulation of cellular amide metabolic process	GO:0034249	P	5	89	0	1
								molecular transducer activity	GO:0060089	F	2	104	0	1		C4-dicarboxylate transport	GO:0015740	P	9	24	0	1
								peptide disulfide oxidoreductase activity	GO:0015037	F	6	6	0	1		energy derivation by oxidation of organic compounds	GO:0015980	P	4	29	0	1
								disulfide oxidoreductase activity	GO:0015036	F	5	17	0	1		cellular protein metabolic process	GO:0044267	P	5	698	0	1
								ligand-gated ion channel activity	GO:0015276	F	6	87	0	1		nitric oxide metabolic process	GO:0046209	P	5	9	0	1
								passive transmembrane transporter activity	GO:0022803	F	4	220	0	1		organic hydroxy compound metabolic process	GO:1901615	P	4	16	0	1
								dephospho-CoA kinase activity	GO:0004140	F	6	6	0	1		reproduction	GO:0000003	P	2	83	0	1
								extracellular ligand-gated ion channel activity	GO:0005230	F	7	87	0	1		cellular nitrogen compound catabolic process	GO:0044270	P	5	55	0	1
								dihydrolipoyl dehydrogenase activity	GO:0004148	F	6	9	0	1		alpha-amino acid metabolic process	GO:1901605	P	5	47	0	1
								protein kinase regulator activity	GO:0019887	F	5	15	0	1		alpha-amino acid biosynthetic process	GO:1901607	P	6	41	0	1
								SNAP receptor activity	GO:0005484	F	4	52	0	1		monovalent inorganic cation transport	GO:0015672	P	7	43	0	1
								S-adenosylmethionine-dependent methyltransferase activity	GO:0008757	F	6	52	0	1		isoprenoid metabolic process	GO:0006720	P	5	54	0	1
								dihydrolipoyllysine-residue succinyltransferase activity	GO:0004149	F	4	6	0	1		anatomical structure homeostasis	GO:0060249	P	5	15	0	1
								nicotianamine synthase activity	GO:0030410	F	5	35	0	1		coenzyme metabolic process	GO:0006732	P	5	22	0	1
								glutathione-disulfide reductase activity	GO:0004362	F	3	6	0	1		oxidoreduction coenzyme metabolic process	GO:0006733	P	6	6	0	1
								glutathione synthase activity	GO:0004363	F	6	11	0	1		tetrahydrobiopterin biosynthetic process	GO:0006729	P	6	10	0	1
								glycerol-3-phosphate dehydrogenase (quinone) activity	GO:0004368	F	6	3	0	1		signaling	GO:0023052	P	2	284	0	1
								phospho-N-acetylmuramoyl-pentapeptide-transferase activity	GO:0008963	F	6	6	0	1		organic cyclic compound catabolic process	GO:1901361	P	5	55	0	1
								glycerol-3-phosphate dehydrogenase [NAD+] activity	GO:0004367	F	7	14	0	1		drug transport	GO:0015893	P	5	224	0	1
								catalytic activity, acting on RNA	GO:0140098	F	3	147	0	1		mRNA splicing, via spliceosome	GO:0000398	P	8	72	0	1
								channel activity	GO:0015267	F	5	220	0	1		tryptophan biosynthetic process	GO:0000162	P	7	14	0	1
								glycogen (starch) synthase activity	GO:0004373	F	7	27	0	1		phosphorelay signal transduction system	GO:0000160	P	5	231	0	1
								phosphatidylinositol binding	GO:0035091	F	5	27	0	1		regulation of macromolecule metabolic process	GO:0060255	P	4	354	0	1
								glycogen debranching enzyme activity	GO:0004133	F	3	6	0	1		carbohydrate derivative metabolic process	GO:1901135	P	4	219	0	1
								4-alpha-glucanotransferase activity	GO:0004134	F	4	6	0	1		carbohydrate derivative biosynthetic process	GO:1901137	P	5	201	0	1
								ion channel activity	GO:0005216	F	5	220	0	1		regulation of primary metabolic process	GO:0080090	P	4	276	0	1
								cytochrome-c oxidase activity	GO:0004129	F	5	72	0	1		regulation of multicellular organismal development	GO:2000026	P	4	9	0	1
								carboxypeptidase activity	GO:0004180	F	7	217	0	1		cellular amino acid metabolic process	GO:0006520	P	4	71	0	1
								potassium ion transmembrane transporter activity	GO:0015079	F	7	101	0	1		seed development	GO:0048316	P	4	35	0	1
								proton transmembrane transporter activity	GO:0015078	F	7	181	0	1		vitamin metabolic process	GO:0006766	P	4	13	0	1
								monovalent inorganic cation transmembrane transporter activity	GO:0015077	F	6	282	0	1		developmental process involved in reproduction	GO:0003006	P	3	38	0	1
								metallocarboxypeptidase activity	GO:0004181	F	8	6	0	1		tetrahydrobiopterin metabolic process	GO:0046146	P	5	10	0	1
								serine-type carboxypeptidase activity	GO:0004185	F	8	211	0	1		peptide metabolic process	GO:0006518	P	5	134	0	1
								carbohydrate kinase activity	GO:0019200	F	6	62	0	1		regulation of cell cycle	GO:0051726	P	4	56	0	1
								amino acid kinase activity	GO:0019202	F	6	16	0	1		regulation of stomatal complex development	GO:2000038	P	5	6	0	1
								nucleobase-containing compound kinase activity	GO:0019205	F	6	64	0	1		regulation of RNA biosynthetic process	GO:2001141	P	6	145	0	1
								kinase regulator activity	GO:0019207	F	4	15	0	1		pigment catabolic process	GO:0046149	P	4	13	0	1
								nucleoside kinase activity	GO:0019206	F	7	7	0	1		pigment biosynthetic process	GO:0046148	P	4	25	0	1
								transmitter-gated channel activity	GO:0022835	F	5	87	0	1		Mo-molybdopterin cofactor biosynthetic process	GO:0006777	P	6	6	0	1
								gated channel activity	GO:0022836	F	6	87	0	1		carboxylic acid biosynthetic process	GO:0046394	P	6	78	0	1
								cysteine-type endopeptidase activity	GO:0004197	F	7	10	0	1		water-soluble vitamin metabolic process	GO:0006767	P	5	13	0	1
								ligand-gated channel activity	GO:0022834	F	7	87	0	1		exocytic process	GO:0140029	P	3	25	0	1
								GTPase regulator activity	GO:0030695	F	5	69	0	1		organonitrogen compound catabolic process	GO:1901565	P	5	239	0	1
								transmitter-gated ion channel activity	GO:0022824	F	6	87	0	1		organonitrogen compound metabolic process	GO:1901564	P	4	1491	0	1
								diphosphomevalonate decarboxylase activity	GO:0004163	F	6	6	0	1		organonitrogen compound biosynthetic process	GO:1901566	P	5	398	0	1
								aminopeptidase activity	GO:0004177	F	7	49	0	1		regulation of nucleic acid-templated transcription	GO:1903506	P	7	145	0	1
								carboxylic ester hydrolase activity	GO:0052689	F	5	54	0	1		ubiquinone metabolic process	GO:0006743	P	6	6	0	1
								protein heterodimerization activity	GO:0046982	F	5	61	0	1		ubiquinone biosynthetic process	GO:0006744	P	7	6	0	1
								chaperone binding	GO:0051087	F	4	6	0	1		positive regulation of post-embryonic development	GO:0048582	P	4	6	0	1
								guanyl ribonucleotide binding	GO:0032561	F	6	203	0	1		alcohol biosynthetic process	GO:0046165	P	5	10	0	1
								metalloexopeptidase activity	GO:0008235	F	7	6	0	1		phosphorylation	GO:0016310	P	6	63	0	1
								cysteine-type peptidase activity	GO:0008234	F	6	49	0	1		dephosphorylation	GO:0016311	P	6	62	0	1
								exopeptidase activity	GO:0008238	F	6	266	0	1		regulation of post-embryonic development	GO:0048580	P	4	9	0	1
								histone-lysine N-methyltransferase activity	GO:0018024	F	6	8	0	1		organelle localization by membrane tethering	GO:0140056	P	4	25	0	1
								purine ribonucleoside binding	GO:0032550	F	6	203	0	1		organelle organization	GO:0006996	P	4	100	0	1
								phosphofructokinase activity	GO:0008443	F	6	36	0	1		ubiquitin-dependent protein catabolic process	GO:0006511	P	8	208	0	1
								carbonate dehydratase activity	GO:0004089	F	6	32	0	1		GPI anchor metabolic process	GO:0006505	P	7	28	0	1
								hormone activity	GO:0005179	F	6	4	0	1		GPI anchor biosynthetic process	GO:0006506	P	7	28	0	1
								ribonucleoside binding	GO:0032549	F	5	203	0	1		polyol biosynthetic process	GO:0046173	P	6	10	0	1
								catalase activity	GO:0004096	F	4	10	0	1		liposaccharide metabolic process	GO:1903509	P	5	39	0	1
								catechol oxidase activity	GO:0004097	F	6	23	0	1		proteolysis	GO:0006508	P	5	778	0	1
								glucosyltransferase activity	GO:0046527	F	6	33	0	1		organophosphate metabolic process	GO:0019637	P	4	172	0	1
								neurotransmitter receptor activity	GO:0030594	F	4	87	0	1		tryptophan metabolic process	GO:0006568	P	6	14	0	1
								NAD binding	GO:0051287	F	5	15	0	1		plant-type cell wall biogenesis	GO:0009832	P	5	38	0	1
								zinc ion binding	GO:0008270	F	7	475	0	1		RNA phosphodiester bond hydrolysis	GO:0090501	P	7	6	0	1
								protein methyltransferase activity	GO:0008276	F	4	19	0	1		cellular biogenic amine metabolic process	GO:0006576	P	6	17	0	1
								nucleoside binding	GO:0001882	F	4	203	0	1		indole-containing compound metabolic process	GO:0042430	P	5	14	0	1
								deoxynucleoside kinase activity	GO:0019136	F	8	4	0	1		porphyrin-containing compound catabolic process	GO:0006787	P	6	13	0	1
								glutamate receptor activity	GO:0008066	F	5	87	0	1		flavonoid biosynthetic process	GO:0009813	P	5	18	0	1
								phosphatidylinositol phosphate binding	GO:1901981	F	6	3	0	1		flavonoid metabolic process	GO:0009812	P	4	18	0	1
								ATPase activator activity	GO:0001671	F	5	9	0	1		DNA modification	GO:0006304	P	6	21	0	1
								peptide-lysine-N-acetyltransferase activity	GO:0061733	F	9	2	0	1		indole-containing compound biosynthetic process	GO:0042435	P	6	14	0	1
								heat shock protein binding	GO:0031072	F	4	34	0	1		porphyrin-containing compound metabolic process	GO:0006778	P	5	26	0	1
								translation termination factor activity	GO:0008079	F	5	21	0	1		porphyrin-containing compound biosynthetic process	GO:0006779	P	6	13	0	1
								oxidoreductase activity, acting on the CH-OH group of donors, quinone or similar compound as acceptor	GO:0016901	F	5	3	0	1		sulfur compound metabolic process	GO:0006790	P	4	47	0	1
								lipid binding	GO:0008289	F	3	95	0	1		pigment metabolic process	GO:0042440	P	3	38	0	1
								enzyme activator activity	GO:0008047	F	4	57	0	1		phosphorus metabolic process	GO:0006793	P	4	238	0	1
								purine nucleoside binding	GO:0001883	F	5	203	0	1		phosphate-containing compound metabolic process	GO:0006796	P	5	238	0	1
								FMN binding	GO:0010181	F	5	33	0	1		DNA catabolic process	GO:0006308	P	6	10	0	1
								oxidoreductase activity, acting on paired donors, with oxidation of a pair of donors resulting in the reduction of molecular oxygen to two molecules of water	GO:0016717	F	5	8	0	1		DNA alkylation	GO:0006305	P	7	21	0	1
								ribose-5-phosphate isomerase activity	GO:0004751	F	6	9	0	1		DNA methylation	GO:0006306	P	5	21	0	1
								phosphorelay sensor kinase activity	GO:0000155	F	3	61	0	1		aromatic compound catabolic process	GO:0019439	P	5	52	0	1
								ribokinase activity	GO:0004747	F	6	20	0	1		cellular component assembly	GO:0022607	P	4	106	0	1
								oxidoreductase activity, acting on single donors with incorporation of molecular oxygen	GO:0016701	F	4	91	0	1		pollen-pistil interaction	GO:0009875	P	3	42	0	1
								oxidoreductase activity, acting on single donors with incorporation of molecular oxygen, incorporation of two atoms of oxygen	GO:0016702	F	5	75	0	1		rRNA processing	GO:0006364	P	6	39	0	1
								oxidoreductase activity, acting on single donors with incorporation of molecular oxygen, incorporation of one atom of oxygen (internal monooxygenases or internal mixed function oxidases)	GO:0016703	F	5	16	0	1		response to blue light	GO:0009637	P	6	9	0	1
								oxidoreductase activity, acting on paired donors, with incorporation or reduction of molecular oxygen	GO:0016705	F	4	179	0	1		inorganic ion transmembrane transport	GO:0098660	P	7	43	0	1
								oxidoreductase activity, acting on paired donors, with incorporation or reduction of molecular oxygen, NAD(P)H as one donor, and incorporation of one atom of oxygen	GO:0016709	F	5	161	0	1		transcription elongation from RNA polymerase II promoter	GO:0006368	P	8	9	0	1
								6-phosphofructokinase activity	GO:0003872	F	7	36	0	1		glycosylation	GO:0070085	P	3	123	0	1
								phosphoric diester hydrolase activity	GO:0008081	F	6	12	0	1		anion transmembrane transport	GO:0098656	P	7	84	0	1
								ubiquitin-like protein binding	GO:0032182	F	4	9	0	1		cation transmembrane transport	GO:0098655	P	7	43	0	1
								ionotropic glutamate receptor activity	GO:0004970	F	6	87	0	1		regulation of biosynthetic process	GO:0009889	P	4	234	0	1
								phosphoprotein phosphatase activity	GO:0004721	F	4	82	0	1		tissue development	GO:0009888	P	4	6	0	1
								cytoskeletal protein binding	GO:0008092	F	4	127	0	1		negative regulation of gene expression	GO:0010629	P	5	169	0	1
																inorganic cation transmembrane transport	GO:0098662	P	8	43	0	1
																regulation of transferase activity	GO:0051338	P	5	39	0	1
																indolalkylamine metabolic process	GO:0006586	P	6	14	0	1
																pollination	GO:0009856	P	3	42	0	1
																DNA-templated transcription, elongation	GO:0006354	P	7	9	0	1
																energy reserve metabolic process	GO:0006112	P	5	11	0	1
																regulation of transcription, DNA-templated	GO:0006355	P	6	145	0	1
																cellular biogenic amine biosynthetic process	GO:0042401	P	7	17	0	1
																posttranscriptional regulation of gene expression	GO:0010608	P	6	89	0	1
																response to bacterium	GO:0009617	P	4	24	0	1
																negative regulation of macromolecule metabolic process	GO:0010605	P	4	169	0	1
																embryo development	GO:0009790	P	4	35	0	1
																embryo development ending in seed dormancy	GO:0009793	P	4	35	0	1
																DNA catabolic process, endonucleolytic	GO:0000737	P	7	10	0	1
																post-embryonic development	GO:0009791	P	3	44	0	1
																response to radiation	GO:0009314	P	4	12	0	1
																neurotransmitter metabolic process	GO:0042133	P	4	9	0	1
																oligosaccharide metabolic process	GO:0009311	P	5	39	0	1
																positive regulation of developmental process	GO:0051094	P	3	6	0	1
																neurotransmitter biosynthetic process	GO:0042136	P	5	9	0	1
																amine biosynthetic process	GO:0009309	P	6	17	0	1
																amine metabolic process	GO:0009308	P	5	17	0	1
																regulation of biological quality	GO:0065008	P	3	181	0	1
																carboxylic acid transmembrane transport	GO:1905039	P	7	84	0	1
																regulation of molecular function	GO:0065009	P	3	39	0	1
																lipoprotein metabolic process	GO:0042157	P	5	28	0	1
																lipoprotein biosynthetic process	GO:0042158	P	6	28	0	1
																mRNA metabolic process	GO:0016071	P	7	141	0	1
																rRNA metabolic process	GO:0016072	P	8	39	0	1
																monocarboxylic acid metabolic process	GO:0032787	P	7	73	0	1
																protein alkylation	GO:0008213	P	7	27	0	1
																telomere maintenance	GO:0000723	P	6	15	0	1
																blue light signaling pathway	GO:0009785	P	5	9	0	1
																cellular amine metabolic process	GO:0044106	P	5	17	0	1
																organic acid metabolic process	GO:0006082	P	4	144	0	1
																vitamin biosynthetic process	GO:0009110	P	5	13	0	1
																nucleoside metabolic process	GO:0009116	P	5	15	0	1
																generation of precursor metabolites and energy	GO:0006091	P	4	53	0	1
																regulation of protein kinase activity	GO:0045859	P	7	39	0	1
																tRNA processing	GO:0008033	P	8	83	0	1
																cellular polysaccharide biosynthetic process	GO:0033692	P	6	37	0	1
																cell recognition	GO:0008037	P	3	42	0	1
																heterocycle catabolic process	GO:0046700	P	5	55	0	1
																carboxylic acid transport	GO:0046942	P	7	108	0	1
																oxoacid metabolic process	GO:0043436	P	5	144	0	1
																homeostatic process	GO:0042592	P	4	153	0	1
																glucose homeostasis	GO:0042593	P	7	27	0	1
																cell communication	GO:0007154	P	3	326	0	1
																alcohol metabolic process	GO:0006066	P	4	16	0	1
																regulation of macromolecule biosynthetic process	GO:0010556	P	5	234	0	1
																negative regulation of macromolecule biosynthetic process	GO:0010558	P	5	91	0	1
																glycoprotein biosynthetic process	GO:0009101	P	6	123	0	1
																signal transduction	GO:0007165	P	3	284	0	1
																glycoprotein metabolic process	GO:0009100	P	5	123	0	1
																protein catabolic process	GO:0030163	P	5	214	0	1
																cellular glucan metabolic process	GO:0006073	P	6	11	0	1
																water-soluble vitamin biosynthetic process	GO:0042364	P	6	13	0	1
																coenzyme biosynthetic process	GO:0009108	P	6	22	0	1
																organophosphate biosynthetic process	GO:0090407	P	5	89	0	1
																regulation of protein serine/threonine kinase activity	GO:0071900	P	8	39	0	1
																cell wall polysaccharide metabolic process	GO:0010383	P	5	26	0	1
																negative regulation of biological process	GO:0048519	P	2	183	0	1
																positive regulation of biological process	GO:0048518	P	2	15	0	1
																xylan biosynthetic process	GO:0045492	P	7	26	0	1
																xylan metabolic process	GO:0045491	P	7	26	0	1
																maintenance of protein localization in endoplasmic reticulum	GO:0035437	P	6	11	0	1
																tetrapyrrole catabolic process	GO:0033015	P	6	13	0	1
																tetrapyrrole biosynthetic process	GO:0033014	P	6	23	0	1
																tetrapyrrole metabolic process	GO:0033013	P	5	36	0	1
																fruit development	GO:0010154	P	5	35	0	1
																proton transmembrane transport	GO:1902600	P	8	43	0	1
																glycerolipid biosynthetic process	GO:0045017	P	5	34	0	1
																negative regulation of cellular process	GO:0048523	P	3	105	0	1
																sulfate assimilation	GO:0000103	P	5	16	0	1
																cellular glucose homeostasis	GO:0001678	P	5	27	0	1
																recognition of pollen	GO:0048544	P	3	42	0	1
																cell wall organization or biogenesis	GO:0071554	P	3	64	0	1
																cell wall organization	GO:0071555	P	4	38	0	1
																cellular chemical homeostasis	GO:0055082	P	4	33	0	1
																stomatal complex development	GO:0010374	P	4	6	0	1
																nucleobase-containing small molecule metabolic process	GO:0055086	P	4	53	0	1
																isoprenoid biosynthetic process	GO:0008299	P	5	51	0	1
																L-arabinose metabolic process	GO:0046373	P	7	15	0	1
																cellular response to stimulus	GO:0051716	P	3	306	0	1
																extracellular matrix organization	GO:0030198	P	5	38	0	1
																gene silencing by RNA	GO:0031047	P	4	52	0	1
																diol biosynthetic process	GO:0034312	P	7	10	0	1
																diol metabolic process	GO:0034311	P	6	10	0	1
																ether metabolic process	GO:0018904	P	4	19	0	1
																RNA splicing, via transesterification reactions with bulged adenosine as nucleophile	GO:0000377	P	9	72	0	1
																cellular ketone metabolic process	GO:0042180	P	4	6	0	1
																ketone biosynthetic process	GO:0042181	P	5	6	0	1
																cell redox homeostasis	GO:0045454	P	4	105	0	1
																system development	GO:0048731	P	4	38	0	1
																peptide biosynthetic process	GO:0043043	P	6	108	0	1
																cellular response to environmental stimulus	GO:0104004	P	4	9	0	1
																external encapsulating structure organization	GO:0045229	P	4	38	0	1
																organic acid transport	GO:0015849	P	6	108	0	1
																RNA splicing, via transesterification reactions	GO:0000375	P	8	72	0	1
																extracellular structure organization	GO:0043062	P	4	38	0	1
																vesicle docking involved in exocytosis	GO:0006904	P	4	25	0	1

## Sheet: cl5
Term Name	GOID	Term Type	Depth	cnt(reference)	cnt(Cluster5)	fsh(Cluster5)		Term Name	GOID	Term Type	Depth	cnt(reference)	cnt(Cluster5)	fsh(Cluster5)		Term Name	GOID	Term Type	Depth	cnt(reference)	cnt(Cluster5)	fsh(Cluster5)
protein-DNA complex	GO:0032993	C	3	596	1	0.132538		calcium ion binding	GO:0005509	F	6	563	1	0.125653		response to stimulus	GO:0050896	P	2	1435	2	0.0446476
nucleosome	GO:0000786	C	4	596	1	0.132538		structural constituent of ribosome	GO:0003735	F	3	956	1	0.204419		response to hormone	GO:0009725	P	4	309	1	0.0709181
DNA packaging complex	GO:0044815	C	3	602	1	0.133785		metal ion binding	GO:0046872	F	5	3628	2	0.211962		response to endogenous stimulus	GO:0009719	P	3	309	1	0.0709181
chromatin	GO:0000785	C	3	611	1	0.135651		cation binding	GO:0043169	F	4	3628	2	0.211962		response to auxin	GO:0009733	P	5	309	1	0.0709181
chromosome	GO:0005694	C	5	670	1	0.147793		structural molecule activity	GO:0005198	F	2	1012	1	0.215086		response to organic substance	GO:0010033	P	4	309	1	0.0709181
non-membrane-bounded organelle	GO:0043228	C	4	726	1	0.15917		hydrolase activity, hydrolyzing O-glycosyl compounds	GO:0004553	F	5	1139	1	0.23878		defense response	GO:0006952	P	4	369	1	0.0841301
intracellular non-membrane-bounded organelle	GO:0043232	C	4	726	1	0.15917		hydrolase activity, acting on glycosyl bonds	GO:0016798	F	4	1145	1	0.239883		biological_process	GO:0008150	P	1	8180	4	0.12005
integral component of membrane	GO:0016021	C	4	889	1	0.191479		DNA binding	GO:0003677	F	5	4402	2	0.281372		transmembrane transport	GO:0055085	P	5	548	1	0.122507
intrinsic component of membrane	GO:0031224	C	3	892	1	0.192063		iron ion binding	GO:0005506	F	7	1630	1	0.324226		response to chemical	GO:0042221	P	3	573	1	0.127745
cellular anatomical entity	GO:0110165	C	2	4312	2	0.273239		transition metal ion binding	GO:0046914	F	6	2542	1	0.45959		response to stress	GO:0006950	P	3	599	1	0.133162
cellular_component	GO:0005575	C	1	4546	2	0.294389		ion binding	GO:0043167	F	3	7313	2	0.531045		transport	GO:0006810	P	4	1546	1	0.310276
intracellular organelle	GO:0043229	C	3	1518	1	0.305567		nucleic acid binding	GO:0003676	F	4	7948	2	0.578654		establishment of localization	GO:0051234	P	3	1549	1	0.310779
protein-containing complex	GO:0032991	C	2	1535	1	0.30843		oxidoreductase activity	GO:0016491	F	3	3607	1	0.585414		localization	GO:0051179	P	2	1568	1	0.313956
organelle	GO:0043226	C	3	1587	1	0.317119		hydrolase activity	GO:0016787	F	3	4389	1	0.659699		metabolic process	GO:0008152	P	2	4942	1	0.704486
membrane	GO:0016020	C	3	2191	1	0.410822		catalytic activity	GO:0003824	F	2	19707	4	0.733228		amino acid transmembrane transport	GO:0003333	P	7	84	0	1
intracellular	GO:0005622	C	2	2395	1	0.439646		protein kinase activity	GO:0004672	F	4	5392	1	0.736789		reproductive system development	GO:0061458	P	5	38	0	1
transferase complex, transferring phosphorus-containing groups	GO:0061695	C	5	52	0	1		phosphotransferase activity, alcohol group as acceptor	GO:0016773	F	5	5594	1	0.750185		monosaccharide metabolic process	GO:0005996	P	4	33	0	1
translocon complex	GO:0071256	C	4	6	0	1		kinase activity	GO:0016301	F	5	5688	1	0.756198		dicarboxylic acid transport	GO:0006835	P	8	24	0	1
mitochondrial matrix	GO:0005759	C	5	27	0	1		transferase activity, transferring phosphorus-containing groups	GO:0016772	F	4	5795	1	0.762878		organelle localization	GO:0051640	P	4	25	0	1
mitochondrial outer membrane	GO:0005741	C	6	43	0	1		organic cyclic compound binding	GO:0097159	F	3	12016	2	0.807013		regulation of developmental process	GO:0050793	P	3	9	0	1
mitochondrial envelope	GO:0005740	C	5	120	0	1		heterocyclic compound binding	GO:1901363	F	3	12016	2	0.807013		regulation of cellular process	GO:0050794	P	3	685	0	1
mitochondrial inner membrane	GO:0005743	C	6	74	0	1		catalytic activity, acting on a protein	GO:0140096	F	3	6972	1	0.825878		cellular localization	GO:0051641	P	3	132	0	1
mitochondrial outer membrane translocase complex	GO:0005742	C	5	8	0	1		transferase activity	GO:0016740	F	3	8128	1	0.872191		regulation of catalytic activity	GO:0050790	P	4	39	0	1
cytoplasm	GO:0005737	C	3	658	0	1		binding	GO:0005488	F	2	30382	5	0.91589		negative regulation of cellular macromolecule biosynthetic process	GO:2000113	P	6	91	0	1
mitochondrion	GO:0005739	C	4	173	0	1		protein binding	GO:0005515	F	3	13636	1	0.973182		regulation of cellular macromolecule biosynthetic process	GO:2000112	P	6	234	0	1
rough endoplasmic reticulum	GO:0005791	C	5	6	0	1		molecular_function	GO:0003674	F	1	54639	10	0.98016		export from cell	GO:0140352	P	3	25	0	1
Golgi apparatus	GO:0005794	C	4	35	0	1		ATPase activity	GO:0016887	F	8	25	0	1		monocarboxylic acid biosynthetic process	GO:0072330	P	7	37	0	1
endoplasmic reticulum membrane	GO:0005789	C	5	75	0	1		acetyltransferase activity	GO:0016407	F	6	111	0	1		cellular response to light stimulus	GO:0071482	P	6	9	0	1
RISC complex	GO:0016442	C	5	4	0	1		hydroxymethylglutaryl-CoA reductase (NADPH) activity	GO:0004420	F	6	9	0	1		protein targeting	GO:0006605	P	6	32	0	1
ribonucleoprotein complex	GO:1990904	C	3	44	0	1		homoserine kinase activity	GO:0004413	F	6	6	0	1		cellular response to blue light	GO:0071483	P	7	9	0	1
endoplasmic reticulum	GO:0005783	C	4	54	0	1		copper ion binding	GO:0005507	F	7	182	0	1		maintenance of location in cell	GO:0051651	P	3	11	0	1
Sec61 translocon complex	GO:0005784	C	5	6	0	1		hydroxyethylthiazole kinase activity	GO:0004417	F	6	8	0	1		reactive oxygen species biosynthetic process	GO:1903409	P	4	9	0	1
signal recognition particle, endoplasmic reticulum targeting	GO:0005786	C	5	15	0	1		prenyltransferase activity	GO:0004659	F	5	22	0	1		positive regulation of stomatal complex development	GO:2000123	P	5	6	0	1
bounding membrane of organelle	GO:0098588	C	5	96	0	1		endoribonuclease activity, producing 5'-phosphomonoesters	GO:0016891	F	6	24	0	1		nucleic acid-templated transcription	GO:0097659	P	7	229	0	1
extracellular region	GO:0005576	C	3	367	0	1		oxidoreductase activity, acting on NAD(P)H	GO:0016651	F	4	277	0	1		anion transport	GO:0006820	P	6	121	0	1
membrane protein complex	GO:0098796	C	3	428	0	1		endonuclease activity, active with either ribo- or deoxyribonucleic acids and producing 5'-phosphomonoesters	GO:0016893	F	7	24	0	1		ion transport	GO:0006811	P	5	534	0	1
outer mitochondrial membrane protein complex	GO:0098799	C	4	8	0	1		N-acyltransferase activity	GO:0016410	F	6	106	0	1		cation transport	GO:0006812	P	6	413	0	1
plasma membrane protein complex	GO:0098797	C	4	40	0	1		beta-glucanase activity	GO:0052736	F	6	6	0	1		sucrose metabolic process	GO:0005985	P	6	37	0	1
mitochondrial protein complex	GO:0098798	C	3	44	0	1		oxidoreductase activity, acting on NAD(P)H, heme protein as acceptor	GO:0016653	F	5	10	0	1		disaccharide metabolic process	GO:0005984	P	5	37	0	1
chloroplast	GO:0009507	C	5	26	0	1		acylglycerol O-acyltransferase activity	GO:0016411	F	7	54	0	1		polysaccharide metabolic process	GO:0005976	P	5	66	0	1
photosystem II	GO:0009523	C	5	227	0	1		transcription regulator activity	GO:0140110	F	2	904	0	1		carbohydrate metabolic process	GO:0005975	P	4	233	0	1
photosystem I	GO:0009522	C	5	68	0	1		oxidoreductase activity, acting on NAD(P)H, quinone or similar compound as acceptor	GO:0016655	F	5	190	0	1		reactive oxygen species metabolic process	GO:0072593	P	4	12	0	1
photosystem	GO:0009521	C	4	310	0	1		ligase activity, forming carbon-sulfur bonds	GO:0016877	F	4	24	0	1		glycogen biosynthetic process	GO:0005978	P	7	11	0	1
external encapsulating structure	GO:0030312	C	3	66	0	1		oxidoreductase activity, acting on the CH-CH group of donors, iron-sulfur protein as acceptor	GO:0016636	F	5	5	0	1		glycogen metabolic process	GO:0005977	P	6	11	0	1
RNA polymerase II transcription factor complex	GO:0090575	C	5	61	0	1		5'-3' RNA polymerase activity	GO:0034062	F	5	38	0	1		vesicle docking	GO:0048278	P	5	25	0	1
RNAi effector complex	GO:0031332	C	4	4	0	1		ligase activity, forming carbon-nitrogen bonds	GO:0016879	F	4	107	0	1		maintenance of protein localization in organelle	GO:0072595	P	5	11	0	1
DNA-directed RNA polymerase complex	GO:0000428	C	4	52	0	1		ATPase regulator activity	GO:0060590	F	5	17	0	1		quinone metabolic process	GO:1901661	P	5	6	0	1
endopeptidase complex	GO:1905369	C	5	13	0	1		protein serine/threonine kinase activity	GO:0004674	F	5	15	0	1		quinone biosynthetic process	GO:1901663	P	6	6	0	1
peptidase complex	GO:1905368	C	4	31	0	1		protein histidine kinase activity	GO:0004673	F	5	61	0	1		phospholipid metabolic process	GO:0006644	P	5	119	0	1
transferase complex	GO:1990234	C	4	122	0	1		calmodulin binding	GO:0005516	F	4	73	0	1		intracellular protein transport	GO:0006886	P	5	79	0	1
nuclear chromosome	GO:0000228	C	6	23	0	1		protein-arginine deiminase activity	GO:0004668	F	6	5	0	1		exocytosis	GO:0006887	P	5	25	0	1
phosphopyruvate hydratase complex	GO:0000015	C	4	15	0	1		acid-amino acid ligase activity	GO:0016881	F	5	28	0	1		tRNA modification	GO:0006400	P	7	42	0	1
cell cortex	GO:0005938	C	4	152	0	1		inorganic molecular entity transmembrane transporter activity	GO:0015318	F	4	668	0	1		membrane lipid metabolic process	GO:0006643	P	5	46	0	1
plasma membrane	GO:0005886	C	4	66	0	1		carbon-nitrogen ligase activity, with glutamine as amido-N-donor	GO:0016884	F	5	40	0	1		cellular component biogenesis	GO:0044085	P	3	180	0	1
nuclear pore	GO:0005643	C	3	30	0	1		catalytic activity, acting on a tRNA	GO:0140101	F	4	64	0	1		protein maturation	GO:0051604	P	5	27	0	1
nuclear envelope	GO:0005635	C	4	33	0	1		intramolecular transferase activity	GO:0016866	F	4	80	0	1		Mo-molybdopterin cofactor metabolic process	GO:0019720	P	6	6	0	1
nucleus	GO:0005634	C	5	495	0	1		oxidoreductase activity, acting on the CH-CH group of donors	GO:0016627	F	4	70	0	1		cellular response to abiotic stimulus	GO:0071214	P	4	9	0	1
cytoskeleton	GO:0005856	C	5	30	0	1		oxidoreductase activity, acting on the CH-CH group of donors, NAD or NADP as acceptor	GO:0016628	F	5	25	0	1		proteolysis involved in cellular protein catabolic process	GO:0051603	P	6	208	0	1
cell wall	GO:0005618	C	4	66	0	1		receptor ligand activity	GO:0048018	F	5	4	0	1		glycerophospholipid metabolic process	GO:0006650	P	6	93	0	1
transcription factor TFIIA complex	GO:0005672	C	5	22	0	1		magnesium ion binding	GO:0000287	F	6	361	0	1		translation	GO:0006412	P	6	108	0	1
transcription factor complex	GO:0005667	C	3	61	0	1		protochlorophyllide reductase activity	GO:0016630	F	6	7	0	1		establishment of protein localization	GO:0045184	P	4	158	0	1
rough endoplasmic reticulum membrane	GO:0030867	C	6	6	0	1		ligase activity	GO:0016874	F	3	150	0	1		maintenance of protein location	GO:0045185	P	4	11	0	1
nucleoplasm	GO:0005654	C	3	68	0	1		racemase and epimerase activity	GO:0016854	F	4	18	0	1		cell wall polysaccharide biosynthetic process	GO:0070592	P	6	26	0	1
integral component of plasma membrane	GO:0005887	C	5	10	0	1		oxidoreductase activity, acting on CH-OH group of donors	GO:0016614	F	4	160	0	1		amino acid transport	GO:0006865	P	6	84	0	1
intracellular organelle lumen	GO:0070013	C	4	123	0	1		malate dehydrogenase activity	GO:0016615	F	5	19	0	1		regulation of cyclin-dependent protein serine/threonine kinase activity	GO:0000079	P	6	39	0	1
whole membrane	GO:0098805	C	4	64	0	1		racemase and epimerase activity, acting on carbohydrates and derivatives	GO:0016857	F	5	18	0	1		protein retention in ER lumen	GO:0006621	P	7	11	0	1
nuclear lumen	GO:0031981	C	5	96	0	1		oxidoreductase activity, acting on the CH-OH group of donors, NAD or NADP as acceptor	GO:0016616	F	5	135	0	1		drug transmembrane transport	GO:0006855	P	6	224	0	1
RNA polymerase II, holoenzyme	GO:0016591	C	4	48	0	1		polygalacturonase activity	GO:0004650	F	6	138	0	1		cellular response to radiation	GO:0071478	P	5	9	0	1
RNA polymerase complex	GO:0030880	C	3	52	0	1		homogentisate 1,2-dioxygenase activity	GO:0004411	F	6	3	0	1		modification-dependent protein catabolic process	GO:0019941	P	7	208	0	1
membrane-enclosed lumen	GO:0031974	C	3	123	0	1		phosphorylase activity	GO:0004645	F	6	9	0	1		regulation of immune response	GO:0050776	P	4	12	0	1
envelope	GO:0031975	C	3	153	0	1		histone acetyltransferase activity	GO:0004402	F	10	2	0	1		fatty acid biosynthetic process	GO:0006633	P	6	37	0	1
outer membrane	GO:0019867	C	4	67	0	1		phosphoserine phosphatase activity	GO:0004647	F	7	6	0	1		fatty acid metabolic process	GO:0006631	P	5	70	0	1
organelle inner membrane	GO:0019866	C	5	77	0	1		transmembrane signaling receptor activity	GO:0004888	F	4	101	0	1		lipid transport	GO:0006869	P	5	120	0	1
organelle envelope	GO:0031967	C	4	153	0	1		cofactor binding	GO:0048037	F	3	91	0	1		lipid metabolic process	GO:0006629	P	4	708	0	1
organelle outer membrane	GO:0031968	C	5	43	0	1		intramolecular oxidoreductase activity	GO:0016860	F	4	30	0	1		regulation of biological process	GO:0050789	P	2	793	0	1
mitochondrial membrane	GO:0031966	C	5	120	0	1		intramolecular oxidoreductase activity, interconverting aldoses and ketoses	GO:0016861	F	5	21	0	1		regulation of protein metabolic process	GO:0051246	P	5	128	0	1
chromosomal region	GO:0098687	C	3	27	0	1		intramolecular oxidoreductase activity, transposing C=C bonds	GO:0016863	F	5	6	0	1		positive regulation of multicellular organismal process	GO:0051240	P	3	6	0	1
acetyltransferase complex	GO:1902493	C	5	17	0	1		thiol-dependent ubiquitinyl hydrolase activity	GO:0036459	F	5	39	0	1		attachment of GPI anchor to protein	GO:0016255	P	7	8	0	1
catalytic complex	GO:1902494	C	3	219	0	1		antioxidant activity	GO:0016209	F	2	813	0	1		negative regulation of protein metabolic process	GO:0051248	P	5	89	0	1
nuclear transcription factor complex	GO:0044798	C	4	61	0	1		lactoylglutathione lyase activity	GO:0004462	F	5	18	0	1		secretion	GO:0046903	P	5	25	0	1
membrane-bounded organelle	GO:0043227	C	4	889	0	1		metalloendopeptidase activity	GO:0004222	F	7	139	0	1		DNA methylation or demethylation	GO:0044728	P	7	21	0	1
intracellular membrane-bounded organelle	GO:0043231	C	4	820	0	1		oxidoreductase activity, acting on diphenols and related substances as donors	GO:0016679	F	4	50	0	1		intracellular transport	GO:0046907	P	4	90	0	1
organelle lumen	GO:0043233	C	4	123	0	1		malic enzyme activity	GO:0004470	F	6	19	0	1		tRNA wobble base modification	GO:0002097	P	8	13	0	1
proteasome complex	GO:0000502	C	3	13	0	1		methionine adenosyltransferase activity	GO:0004478	F	5	13	0	1		tRNA wobble uridine modification	GO:0002098	P	9	9	0	1
intrinsic component of plasma membrane	GO:0031226	C	4	13	0	1		alternative oxidase activity	GO:0009916	F	6	17	0	1		protein folding	GO:0006457	P	3	54	0	1
plastid	GO:0009536	C	4	26	0	1		inorganic phosphate transmembrane transporter activity	GO:0005315	F	5	31	0	1		modification-dependent macromolecule catabolic process	GO:0043632	P	6	208	0	1
vesicle tethering complex	GO:0099023	C	3	163	0	1		translation regulator activity	GO:0045182	F	2	166	0	1		cell wall biogenesis	GO:0042546	P	4	64	0	1
nuclear outer membrane-endoplasmic reticulum membrane network	GO:0042175	C	4	75	0	1		lipid transporter activity	GO:0005319	F	3	8	0	1		regulation of RNA metabolic process	GO:0051252	P	5	145	0	1
cell periphery	GO:0071944	C	3	284	0	1		oxidoreductase activity, acting on diphenols and related substances as donors, cytochrome as acceptor	GO:0016681	F	5	7	0	1		polyol metabolic process	GO:0019751	P	5	10	0	1
kinetochore	GO:0000776	C	4	6	0	1		oxidoreductase activity, acting on diphenols and related substances as donors, oxygen as acceptor	GO:0016682	F	5	40	0	1		carboxylic acid metabolic process	GO:0019752	P	6	144	0	1
chromosome, centromeric region	GO:0000775	C	4	27	0	1		oxidoreductase activity, acting on peroxide as acceptor	GO:0016684	F	4	766	0	1		reactive nitrogen species metabolic process	GO:2001057	P	4	9	0	1
thylakoid	GO:0009579	C	3	331	0	1		sulfate transmembrane transporter activity	GO:0015116	F	5	33	0	1		pteridine-containing compound metabolic process	GO:0042558	P	5	12	0	1
endomembrane system	GO:0012505	C	3	191	0	1		oxidoreductase activity, acting on a sulfur group of donors	GO:0016667	F	4	50	0	1		pteridine-containing compound biosynthetic process	GO:0042559	P	6	10	0	1
protein acetyltransferase complex	GO:0031248	C	3	17	0	1		oxidoreductase activity, acting on a sulfur group of donors, NAD(P) as acceptor	GO:0016668	F	5	23	0	1		glycerol ether metabolic process	GO:0006662	P	5	19	0	1
BLOC complex	GO:0031082	C	3	2	0	1		sulfur compound transmembrane transporter activity	GO:1901682	F	4	33	0	1		phosphatidylinositol biosynthetic process	GO:0006661	P	7	28	0	1
BLOC-1 complex	GO:0031083	C	4	2	0	1		nucleoside-triphosphatase regulator activity	GO:0060589	F	4	86	0	1		glycolipid metabolic process	GO:0006664	P	6	39	0	1
SAGA-type complex	GO:0070461	C	5	14	0	1		GTP binding	GO:0005525	F	6	203	0	1		sphingolipid metabolic process	GO:0006665	P	5	7	0	1
Golgi membrane	GO:0000139	C	5	26	0	1		ATP binding	GO:0005524	F	4	1336	0	1		regulation of translation	GO:0006417	P	6	89	0	1
cytosol	GO:0005829	C	3	26	0	1		phosphatidylinositol phospholipase C activity	GO:0004435	F	8	9	0	1		secretion by cell	GO:0032940	P	4	25	0	1
supramolecular complex	GO:0099080	C	3	6	0	1		oxidoreductase activity, acting on a sulfur group of donors, disulfide as acceptor	GO:0016671	F	5	18	0	1		intracellular receptor signaling pathway	GO:0030522	P	4	9	0	1
1,3-beta-D-glucan synthase complex	GO:0000148	C	5	40	0	1		oxidoreductase activity, acting on a heme group of donors	GO:0016675	F	4	72	0	1		gene silencing	GO:0016458	P	3	52	0	1
exocyst	GO:0000145	C	4	152	0	1		oxidoreductase activity, acting on a heme group of donors, oxygen as acceptor	GO:0016676	F	5	72	0	1		cellular homeostasis	GO:0019725	P	3	138	0	1
cis-Golgi network	GO:0005801	C	5	3	0	1		inorganic anion transmembrane transporter activity	GO:0015103	F	5	51	0	1		lipid biosynthetic process	GO:0008610	P	5	155	0	1
signal recognition particle	GO:0048500	C	4	15	0	1		S-acyltransferase activity	GO:0016417	F	6	14	0	1		ceramide metabolic process	GO:0006672	P	6	7	0	1
nuclear DNA-directed RNA polymerase complex	GO:0055029	C	5	52	0	1		isopentenyl-diphosphate delta-isomerase activity	GO:0004452	F	6	6	0	1		macromolecule glycosylation	GO:0043413	P	4	123	0	1
organelle membrane	GO:0031090	C	4	245	0	1		phospholipid binding	GO:0005543	F	4	64	0	1		macromolecule modification	GO:0043412	P	5	520	0	1
SAGA complex	GO:0000124	C	5	3	0	1		small molecule binding	GO:0036094	F	3	4051	0	1		regulation of phosphorylation	GO:0042325	P	7	39	0	1
histone acetyltransferase complex	GO:0000123	C	4	17	0	1		adenylate kinase activity	GO:0004017	F	7	21	0	1		peptidyl-lysine modification to peptidyl-hypusine	GO:0008612	P	4	9	0	1
photosynthetic membrane	GO:0034357	C	4	310	0	1		signaling receptor activator activity	GO:0030546	F	4	4	0	1		macromolecule methylation	GO:0043414	P	4	78	0	1
								receptor regulator activity	GO:0030545	F	3	4	0	1		chromosome organization	GO:0051276	P	5	24	0	1
								tetrapyrrole binding	GO:0046906	F	4	26	0	1		drug catabolic process	GO:0042737	P	5	3	0	1
								signaling receptor activity	GO:0038023	F	3	104	0	1		N-terminal protein amino acid methylation	GO:0006480	P	6	3	0	1
								steroid dehydrogenase activity	GO:0016229	F	4	32	0	1		protein glycosylation	GO:0006486	P	5	123	0	1
								transition metal ion transmembrane transporter activity	GO:0046915	F	7	62	0	1		protein N-linked glycosylation	GO:0006487	P	6	2	0	1
								mRNA guanylyltransferase activity	GO:0004484	F	8	6	0	1		phytochromobilin metabolic process	GO:0051202	P	5	3	0	1
								serine-type endopeptidase activity	GO:0004252	F	7	427	0	1		carbohydrate biosynthetic process	GO:0016051	P	5	39	0	1
								signaling receptor binding	GO:0005102	F	4	4	0	1		carbohydrate catabolic process	GO:0016052	P	5	29	0	1
								monooxygenase activity	GO:0004497	F	4	299	0	1		organic acid biosynthetic process	GO:0016053	P	5	78	0	1
								N,N-dimethylaniline monooxygenase activity	GO:0004499	F	6	158	0	1		drug metabolic process	GO:0017144	P	4	62	0	1
								pyrophosphatase activity	GO:0016462	F	6	642	0	1		pentose metabolic process	GO:0019321	P	5	15	0	1
								arylformamidase activity	GO:0004061	F	6	15	0	1		arabinose metabolic process	GO:0019566	P	6	15	0	1
								nucleoside phosphate binding	GO:1901265	F	4	4035	0	1		negative regulation of translation	GO:0017148	P	6	89	0	1
								asparagine synthase (glutamine-hydrolyzing) activity	GO:0004066	F	6	17	0	1		protein lipidation	GO:0006497	P	7	28	0	1
								protein-N-terminal asparagine amidohydrolase activity	GO:0008418	F	6	3	0	1		DNA metabolic process	GO:0006259	P	5	72	0	1
								fucosyltransferase activity	GO:0008417	F	6	54	0	1		defense response to bacterium	GO:0042742	P	5	24	0	1
								molecular function regulator	GO:0098772	F	2	977	0	1		defense response to other organism	GO:0098542	P	4	50	0	1
								lipase activity	GO:0016298	F	5	30	0	1		cellular component organization	GO:0016043	P	3	185	0	1
								aspartate carbamoyltransferase activity	GO:0004070	F	6	3	0	1		amide biosynthetic process	GO:0043604	P	6	108	0	1
								aspartate kinase activity	GO:0004072	F	6	10	0	1		peptidyl-proline modification	GO:0018208	P	8	81	0	1
								dioxygenase activity	GO:0051213	F	4	75	0	1		cellular amide metabolic process	GO:0043603	P	5	144	0	1
								ribonuclease inhibitor activity	GO:0008428	F	5	14	0	1		protein metabolic process	GO:0019538	P	4	1277	0	1
								acetyl-CoA:L-glutamate N-acetyltransferase activity	GO:0004042	F	8	7	0	1		cellular amide catabolic process	GO:0043605	P	6	3	0	1
								aminoacyl-tRNA hydrolase activity	GO:0004045	F	5	24	0	1		cellular protein modification process	GO:0006464	P	6	358	0	1
								ubiquitin-like modifier activating enzyme activity	GO:0008641	F	5	24	0	1		protein phosphorylation	GO:0006468	P	7	39	0	1
								copper ion transmembrane transporter activity	GO:0005375	F	8	12	0	1		maintenance of protein location in cell	GO:0032507	P	4	11	0	1
								aminomethyltransferase activity	GO:0004047	F	6	3	0	1		spindle assembly	GO:0051225	P	5	9	0	1
								NADH dehydrogenase (quinone) activity	GO:0050136	F	6	150	0	1		developmental process	GO:0032502	P	2	71	0	1
								ubiquitin-like protein-specific protease activity	GO:0019783	F	7	39	0	1		multicellular organismal process	GO:0032501	P	2	113	0	1
								lysine N-methyltransferase activity	GO:0016278	F	7	10	0	1		multi-multicellular organism process	GO:0044706	P	3	42	0	1
								protein-lysine N-methyltransferase activity	GO:0016279	F	5	10	0	1		protein dephosphorylation	GO:0006470	P	7	15	0	1
								ubiquitin-like protein transferase activity	GO:0019787	F	4	209	0	1		phospholipid biosynthetic process	GO:0008654	P	5	51	0	1
								zinc ion transmembrane transporter activity	GO:0005385	F	7	38	0	1		cellular amino acid biosynthetic process	GO:0008652	P	5	41	0	1
								nucleoside monophosphate kinase activity	GO:0050145	F	6	42	0	1		protein methylation	GO:0006479	P	5	27	0	1
								nucleoside-triphosphatase activity	GO:0017111	F	7	604	0	1		cellular process	GO:0009987	P	2	2806	0	1
								adenyl nucleotide binding	GO:0030554	F	6	3381	0	1		maintenance of location	GO:0051235	P	3	16	0	1
								galactoside 2-alpha-L-fucosyltransferase activity	GO:0008107	F	8	54	0	1		regulation of multicellular organismal process	GO:0051239	P	3	9	0	1
								inorganic cation transmembrane transporter activity	GO:0022890	F	5	379	0	1		peptidyl-lysine modification	GO:0018205	P	8	9	0	1
								guanyl nucleotide binding	GO:0019001	F	6	203	0	1		cell wall assembly	GO:0070726	P	5	38	0	1
								peptide-methionine (S)-S-oxide reductase activity	GO:0008113	F	6	9	0	1		cellular macromolecule localization	GO:0070727	P	4	96	0	1
								glycerol-3-phosphate dehydrogenase [NAD(P)+] activity	GO:0047952	F	6	14	0	1		membrane docking	GO:0022406	P	3	25	0	1
								steroid dehydrogenase activity, acting on the CH-OH group of donors, NAD or NADP as acceptor	GO:0033764	F	5	29	0	1		cytoskeleton organization	GO:0007010	P	5	46	0	1
								structural constituent of nuclear pore	GO:0017056	F	3	3	0	1		protein localization	GO:0008104	P	4	172	0	1
								cyclohydrolase activity	GO:0019238	F	6	8	0	1		cell cycle process	GO:0022402	P	3	21	0	1
								molybdate ion transmembrane transporter activity	GO:0015098	F	6	18	0	1		ribosome biogenesis	GO:0042254	P	5	56	0	1
								cation transmembrane transporter activity	GO:0008324	F	5	400	0	1		phosphatidylinositol phosphorylation	GO:0046854	P	7	12	0	1
								magnesium ion transmembrane transporter activity	GO:0015095	F	7	33	0	1		phosphatidylinositol dephosphorylation	GO:0046856	P	7	47	0	1
								metal ion transmembrane transporter activity	GO:0046873	F	6	198	0	1		microtubule-based process	GO:0007017	P	3	56	0	1
								protein prenyltransferase activity	GO:0008318	F	4	7	0	1		telomere organization	GO:0032200	P	6	15	0	1
								ubiquitin binding	GO:0043130	F	5	9	0	1		hemicellulose metabolic process	GO:0010410	P	6	26	0	1
								carbohydrate binding	GO:0030246	F	3	150	0	1		regulation of defense response	GO:0031347	P	5	12	0	1
								polysaccharide binding	GO:0030247	F	4	106	0	1		cellular protein localization	GO:0034613	P	5	96	0	1
								transmembrane transporter activity	GO:0022857	F	3	749	0	1		lipid modification	GO:0030258	P	5	59	0	1
								active ion transmembrane transporter activity	GO:0022853	F	5	42	0	1		regulation of nucleobase-containing compound metabolic process	GO:0019219	P	5	148	0	1
								kinase inhibitor activity	GO:0019210	F	5	15	0	1		plant epidermis development	GO:0090558	P	5	6	0	1
								histone methyltransferase activity	GO:0042054	F	5	8	0	1		negative regulation of metabolic process	GO:0009892	P	3	169	0	1
								enzyme regulator activity	GO:0030234	F	3	915	0	1		negative regulation of biosynthetic process	GO:0009890	P	4	91	0	1
								drug binding	GO:0008144	F	3	1377	0	1		response to light stimulus	GO:0009416	P	5	12	0	1
								sulfotransferase activity	GO:0008146	F	5	142	0	1		response to water	GO:0009415	P	4	24	0	1
								GMP synthase (glutamine-hydrolyzing) activity	GO:0003922	F	6	8	0	1		response to water deprivation	GO:0009414	P	4	24	0	1
								GTPase activity	GO:0003924	F	8	384	0	1		vesicle-mediated transport	GO:0016192	P	5	63	0	1
								ubiquitinyl hydrolase activity	GO:0101005	F	4	39	0	1		heterocycle biosynthetic process	GO:0018130	P	5	344	0	1
								GTP cyclohydrolase activity	GO:0003933	F	7	8	0	1		regulation of phosphate metabolic process	GO:0019220	P	6	39	0	1
								GTP cyclohydrolase II activity	GO:0003935	F	8	8	0	1		regulation of metabolic process	GO:0019222	P	3	357	0	1
								protein serine/threonine kinase inhibitor activity	GO:0030291	F	7	15	0	1		metal ion transport	GO:0030001	P	7	209	0	1
								ubiquinol-cytochrome-c reductase activity	GO:0008121	F	5	7	0	1		lipid localization	GO:0010876	P	4	125	0	1
								GTPase activator activity	GO:0005096	F	5	45	0	1		tRNA methylation	GO:0030488	P	6	6	0	1
								acetylglucosaminyltransferase activity	GO:0008375	F	6	118	0	1		tRNA metabolic process	GO:0006399	P	8	83	0	1
								O-acyltransferase activity	GO:0008374	F	6	71	0	1		ribonucleoprotein complex biogenesis	GO:0022613	P	4	64	0	1
								NADH dehydrogenase (ubiquinone) activity	GO:0008137	F	7	150	0	1		RNA processing	GO:0006396	P	6	243	0	1
								translation factor activity, RNA binding	GO:0008135	F	4	166	0	1		plant-type cell wall organization	GO:0009664	P	5	38	0	1
								purine nucleotide binding	GO:0017076	F	5	3584	0	1		mRNA processing	GO:0006397	P	7	115	0	1
								alpha-(1,2)-fucosyltransferase activity	GO:0031127	F	7	54	0	1		negative regulation of cellular biosynthetic process	GO:0031327	P	5	91	0	1
								divalent inorganic cation transmembrane transporter activity	GO:0072509	F	6	38	0	1		regulation of protein phosphorylation	GO:0001932	P	7	39	0	1
								double-stranded RNA-specific ribonuclease activity	GO:0032296	F	5	23	0	1		carbohydrate homeostasis	GO:0033500	P	6	27	0	1
								RNA binding	GO:0003723	F	5	815	0	1		oxidation-reduction process	GO:0055114	P	3	52	0	1
								RNA-directed 5'-3' RNA polymerase activity	GO:0003968	F	6	14	0	1		protein localization to endoplasmic reticulum	GO:0070972	P	7	17	0	1
								guanylyltransferase activity	GO:0070568	F	6	6	0	1		regulation of cellular biosynthetic process	GO:0031326	P	5	234	0	1
								UDP-glycosyltransferase activity	GO:0008194	F	5	179	0	1		regulation of cellular metabolic process	GO:0031323	P	4	279	0	1
								RNA guanylyltransferase activity	GO:0008192	F	7	6	0	1		negative regulation of cellular metabolic process	GO:0031324	P	4	91	0	1
								UDP-glucose 4-epimerase activity	GO:0003978	F	6	18	0	1		regulation of kinase activity	GO:0043549	P	6	39	0	1
								peptide N-acetyltransferase activity	GO:0034212	F	8	2	0	1		spindle organization	GO:0007051	P	4	9	0	1
								methyltransferase activity	GO:0008168	F	5	485	0	1		RNA splicing	GO:0008380	P	7	79	0	1
								DNA-binding transcription factor activity	GO:0003700	F	3	781	0	1		organelle assembly	GO:0070925	P	5	21	0	1
								fucosidase activity	GO:0015928	F	6	8	0	1		negative regulation of nitrogen compound metabolic process	GO:0051172	P	4	91	0	1
								phosphatidylinositol-3-phosphate binding	GO:0032266	F	7	3	0	1		cobalamin biosynthetic process	GO:0009236	P	6	7	0	1
								O-methyltransferase activity	GO:0008171	F	6	30	0	1		cobalamin metabolic process	GO:0009235	P	5	7	0	1
								N-methyltransferase activity	GO:0008170	F	6	24	0	1		regulation of nitrogen compound metabolic process	GO:0051171	P	4	276	0	1
								heme binding	GO:0020037	F	4	26	0	1		protein peptidyl-prolyl isomerization	GO:0000413	P	9	81	0	1
								NAD+ kinase activity	GO:0003951	F	6	57	0	1		molybdopterin cofactor metabolic process	GO:0043545	P	5	6	0	1
								transcription coregulator activity	GO:0003712	F	3	123	0	1		regulation of response to biotic stimulus	GO:0002831	P	4	12	0	1
								NADH dehydrogenase activity	GO:0003954	F	5	153	0	1		peptidyl-amino acid modification	GO:0018193	P	7	90	0	1
								NAD(P)H dehydrogenase (quinone) activity	GO:0003955	F	6	34	0	1		regulation of neurotransmitter levels	GO:0001505	P	4	9	0	1
								NADPH-hemoprotein reductase activity	GO:0003958	F	6	10	0	1		cellulose microfibril organization	GO:0010215	P	6	38	0	1
								glutaminyl-peptide cyclotransferase activity	GO:0016603	F	5	6	0	1		regulation of protein modification process	GO:0031399	P	6	39	0	1
								carbon-sulfur lyase activity	GO:0016846	F	4	18	0	1		nucleic acid metabolic process	GO:0090304	P	5	664	0	1
								cyclin-dependent protein serine/threonine kinase inhibitor activity	GO:0004861	F	7	15	0	1		nucleic acid phosphodiester bond hydrolysis	GO:0090305	P	6	16	0	1
								protein kinase inhibitor activity	GO:0004860	F	6	15	0	1		ncRNA metabolic process	GO:0034660	P	7	122	0	1
								motor activity	GO:0003774	F	8	195	0	1		glycolipid biosynthetic process	GO:0009247	P	6	39	0	1
								phospholipase activity	GO:0004620	F	6	24	0	1		regulation of cyclin-dependent protein kinase activity	GO:1904029	P	5	39	0	1
								phosphoenolpyruvate carboxykinase activity	GO:0004611	F	6	6	0	1		RNA methylation	GO:0001510	P	5	30	0	1
								phosphogluconate dehydrogenase (decarboxylating) activity	GO:0004616	F	6	27	0	1		regulation of phosphorus metabolic process	GO:0051174	P	5	39	0	1
								enzyme inhibitor activity	GO:0004857	F	4	823	0	1		regulation of gene expression	GO:0010468	P	5	312	0	1
								phosphoglycerate kinase activity	GO:0004618	F	6	17	0	1		nucleobase-containing compound catabolic process	GO:0034655	P	5	39	0	1
								phosphoglycerate dehydrogenase activity	GO:0004617	F	6	7	0	1		nucleobase-containing compound biosynthetic process	GO:0034654	P	5	264	0	1
								isomerase activity	GO:0016853	F	3	148	0	1		gene expression	GO:0010467	P	5	688	0	1
								carbon-oxygen lyase activity	GO:0016835	F	4	83	0	1		phospholipid dephosphorylation	GO:0046839	P	6	47	0	1
								hydro-lyase activity	GO:0016836	F	5	66	0	1		multicellular organism development	GO:0007275	P	3	71	0	1
								phosphomevalonate kinase activity	GO:0004631	F	6	3	0	1		RNA modification	GO:0009451	P	6	144	0	1
								phospholipase A2 activity	GO:0004623	F	6	15	0	1		vacuolar transport	GO:0007034	P	5	42	0	1
								microtubule motor activity	GO:0003777	F	9	160	0	1		lipid phosphorylation	GO:0046834	P	6	12	0	1
								serine-type endopeptidase inhibitor activity	GO:0004867	F	7	323	0	1		prosthetic group metabolic process	GO:0051189	P	5	6	0	1
								endopeptidase inhibitor activity	GO:0004866	F	6	433	0	1		cofactor catabolic process	GO:0051187	P	5	21	0	1
								actin binding	GO:0003779	F	5	121	0	1		cofactor biosynthetic process	GO:0051188	P	5	51	0	1
								mannosyltransferase activity	GO:0000030	F	6	3	0	1		cofactor metabolic process	GO:0051186	P	4	72	0	1
								cysteine-type endopeptidase inhibitor activity	GO:0004869	F	7	94	0	1		cellular nitrogen compound metabolic process	GO:0034641	P	4	963	0	1
								phospholipase C activity	GO:0004629	F	7	9	0	1		cellular macromolecule biosynthetic process	GO:0034645	P	5	534	0	1
								carbon-nitrogen lyase activity	GO:0016840	F	4	13	0	1		reproductive process	GO:0022414	P	2	83	0	1
								ammonia-lyase activity	GO:0016841	F	5	6	0	1		cell cycle	GO:0007049	P	3	83	0	1
								hydrolase activity, acting on acid phosphorus-nitrogen bonds	GO:0016825	F	4	638	0	1		response to drug	GO:0042493	P	4	224	0	1
								electron transfer activity	GO:0009055	F	4	656	0	1		RNA 3'-end processing	GO:0031123	P	7	3	0	1
								lyase activity	GO:0016829	F	3	169	0	1		N-terminal protein amino acid modification	GO:0031365	P	7	3	0	1
								anion binding	GO:0043168	F	4	3685	0	1		mRNA 3'-end processing	GO:0031124	P	8	3	0	1
								acetylglutamate kinase activity	GO:0003991	F	6	6	0	1		cellular carbohydrate biosynthetic process	GO:0034637	P	5	37	0	1
								acid phosphatase activity	GO:0003993	F	7	126	0	1		ncRNA processing	GO:0034470	P	7	122	0	1
								phosphoethanolamine N-methyltransferase activity	GO:0000234	F	7	8	0	1		chemical homeostasis	GO:0048878	P	5	33	0	1
								acetolactate synthase activity	GO:0003984	F	5	7	0	1		regulation of response to stress	GO:0080134	P	4	15	0	1
								translation initiation factor activity	GO:0003743	F	5	88	0	1		cell wall macromolecule metabolic process	GO:0044036	P	4	26	0	1
								translation release factor activity	GO:0003747	F	6	21	0	1		cell wall macromolecule biosynthetic process	GO:0044038	P	5	26	0	1
								chlorophyllide a oxygenase [overall] activity	GO:0010277	F	6	16	0	1		indolalkylamine biosynthetic process	GO:0046219	P	7	14	0	1
								carbon-carbon lyase activity	GO:0016830	F	4	45	0	1		organic hydroxy compound biosynthetic process	GO:1901617	P	5	10	0	1
								carboxy-lyase activity	GO:0016831	F	5	33	0	1		small molecule metabolic process	GO:0044281	P	3	284	0	1
								hydrolase activity, acting on carbon-nitrogen (but not peptide) bonds	GO:0016810	F	4	92	0	1		small molecule biosynthetic process	GO:0044283	P	4	110	0	1
								hydrolase activity, acting on carbon-nitrogen (but not peptide) bonds, in linear amides	GO:0016811	F	5	61	0	1		glucan metabolic process	GO:0044042	P	6	11	0	1
								hydrolase activity, acting on carbon-nitrogen (but not peptide) bonds, in linear amidines	GO:0016813	F	5	13	0	1		intracellular signal transduction	GO:0035556	P	4	234	0	1
								hydrolase activity, acting on carbon-nitrogen (but not peptide) bonds, in cyclic amidines	GO:0016814	F	5	14	0	1		ion transmembrane transport	GO:0034220	P	6	127	0	1
								hydrolase activity, acting on acid anhydrides	GO:0016817	F	4	651	0	1		cleavage involved in rRNA processing	GO:0000469	P	7	6	0	1
								hydrolase activity, acting on acid anhydrides, in phosphorus-containing anhydrides	GO:0016818	F	5	645	0	1		membrane lipid biosynthetic process	GO:0046467	P	5	39	0	1
								uroporphyrinogen-III synthase activity	GO:0004852	F	6	6	0	1		microtubule cytoskeleton organization	GO:0000226	P	4	34	0	1
								peroxidase activity	GO:0004601	F	3	766	0	1		glycerophospholipid biosynthetic process	GO:0046474	P	6	34	0	1
								acyl-CoA dehydrogenase activity	GO:0003995	F	5	21	0	1		protein localization to organelle	GO:0033365	P	6	26	0	1
								thiol-dependent ubiquitin-specific protease activity	GO:0004843	F	6	39	0	1		phytochromobilin biosynthetic process	GO:0010024	P	6	3	0	1
								ubiquitin-protein transferase activity	GO:0004842	F	5	209	0	1		organic anion transport	GO:0015711	P	6	108	0	1
								glutathione peroxidase activity	GO:0004602	F	4	14	0	1		glucan biosynthetic process	GO:0009250	P	7	11	0	1
								acylphosphatase activity	GO:0003998	F	6	3	0	1		organic acid transmembrane transport	GO:1903825	P	6	84	0	1
								adenine phosphoribosyltransferase activity	GO:0003999	F	7	9	0	1		heterocycle metabolic process	GO:0046483	P	4	818	0	1
								phosphatidylserine decarboxylase activity	GO:0004609	F	6	6	0	1		pseudouridine synthesis	GO:0001522	P	7	70	0	1
								double-stranded DNA binding	GO:0003690	F	6	316	0	1		glycerolipid metabolic process	GO:0046486	P	5	93	0	1
								ribonuclease activity	GO:0004540	F	4	43	0	1		regulation of cellular protein metabolic process	GO:0032268	P	5	128	0	1
								single-stranded DNA binding	GO:0003697	F	6	26	0	1		cellular component macromolecule biosynthetic process	GO:0070589	P	4	26	0	1
								phosphotransferase activity, carboxyl group as acceptor	GO:0016774	F	5	33	0	1		negative regulation of cellular protein metabolic process	GO:0032269	P	5	89	0	1
								phosphotransferase activity, nitrogenous group as acceptor	GO:0016775	F	5	61	0	1		response to desiccation	GO:0009269	P	5	24	0	1
								phosphotransferase activity, phosphate group as acceptor	GO:0016776	F	5	60	0	1		phosphatidylinositol metabolic process	GO:0046488	P	7	87	0	1
								transferase activity, transferring amino-acyl groups	GO:0016755	F	4	6	0	1		glycosyl compound metabolic process	GO:1901657	P	5	15	0	1
								transferase activity, transferring glycosyl groups	GO:0016757	F	4	573	0	1		plant-type cell wall assembly	GO:0071668	P	6	38	0	1
								transferase activity, transferring hexosyl groups	GO:0016758	F	5	283	0	1		methylation	GO:0032259	P	3	84	0	1
								L-threonine ammonia-lyase activity	GO:0004794	F	6	6	0	1		plant-type cell wall organization or biogenesis	GO:0071669	P	4	38	0	1
								thymidine kinase activity	GO:0004797	F	9	4	0	1		chlorophyll biosynthetic process	GO:0015995	P	5	6	0	1
								glucan endo-1,3-beta-glucanase activity, C-3 substituted reducing group	GO:0052861	F	7	6	0	1		chlorophyll metabolic process	GO:0015994	P	6	19	0	1
								transferase activity, transferring pentosyl groups	GO:0016763	F	5	48	0	1		protein modification process	GO:0036211	P	5	358	0	1
								transferase activity, transferring alkyl or aryl (other than methyl) groups	GO:0016765	F	4	118	0	1		aromatic amino acid family biosynthetic process	GO:0009073	P	6	35	0	1
								transferase activity, transferring aldehyde or ketonic groups	GO:0016744	F	4	7	0	1		aromatic amino acid family metabolic process	GO:0009072	P	5	35	0	1
								transferase activity, transferring acyl groups	GO:0016746	F	4	772	0	1		primary metabolic process	GO:0044238	P	3	2991	0	1
								transferase activity, transferring acyl groups other than amino-acyl groups	GO:0016747	F	5	763	0	1		regulation of immune system process	GO:0002682	P	3	12	0	1
								succinyltransferase activity	GO:0016748	F	6	6	0	1		cellular metabolic process	GO:0044237	P	3	2012	0	1
								endoribonuclease activity	GO:0004521	F	5	29	0	1		allantoin catabolic process	GO:0000256	P	6	3	0	1
								nucleotide binding	GO:0000166	F	4	4035	0	1		allantoin metabolic process	GO:0000255	P	5	3	0	1
								endonuclease activity	GO:0004519	F	6	46	0	1		malate transport	GO:0015743	P	10	24	0	1
								nuclease activity	GO:0004518	F	5	76	0	1		reproductive structure development	GO:0048608	P	4	38	0	1
								RNA polymerase activity	GO:0097747	F	4	38	0	1		cellular biosynthetic process	GO:0044249	P	4	796	0	1
								S-succinyltransferase activity	GO:0016751	F	7	6	0	1		cellular catabolic process	GO:0044248	P	4	293	0	1
								UDP-glucosyltransferase activity	GO:0035251	F	6	30	0	1		polysaccharide catabolic process	GO:0000272	P	6	29	0	1
								chromatin binding	GO:0003682	F	3	77	0	1		nitrogen compound metabolic process	GO:0006807	P	3	2199	0	1
								ribonuclease III activity	GO:0004525	F	6	23	0	1		polysaccharide biosynthetic process	GO:0000271	P	6	37	0	1
								transferase activity, transferring one-carbon groups	GO:0016741	F	4	496	0	1		cellular component organization or biogenesis	GO:0071840	P	2	259	0	1
								carboxyl- or carbamoyltransferase activity	GO:0016743	F	5	6	0	1		nitric oxide biosynthetic process	GO:0006809	P	5	9	0	1
								aminoacyl-tRNA editing activity	GO:0002161	F	5	9	0	1		chlorophyll catabolic process	GO:0015996	P	5	13	0	1
								dolichyl-phosphate-mannose-glycolipid alpha-mannosyltransferase activity	GO:0004584	F	7	3	0	1		macromolecule catabolic process	GO:0009057	P	5	279	0	1
								dolichyl-diphosphooligosaccharide-protein glycotransferase activity	GO:0004579	F	7	14	0	1		catabolic process	GO:0009056	P	3	329	0	1
								purine phosphoribosyltransferase activity	GO:0106130	F	6	12	0	1		anatomical structure development	GO:0048856	P	3	71	0	1
								aspartic-type peptidase activity	GO:0070001	F	6	226	0	1		cellular lipid metabolic process	GO:0044255	P	4	256	0	1
								serine-type exopeptidase activity	GO:0070008	F	7	211	0	1		macromolecule biosynthetic process	GO:0009059	P	5	546	0	1
								oxygen binding	GO:0019825	F	4	9	0	1		cellular protein catabolic process	GO:0044257	P	6	208	0	1
								S-formylglutathione hydrolase activity	GO:0018738	F	6	3	0	1		biosynthetic process	GO:0009058	P	3	947	0	1
								heme-copper terminal oxidase activity	GO:0015002	F	4	72	0	1		macromolecule metabolic process	GO:0043170	P	4	2071	0	1
								cyclic-nucleotide phosphodiesterase activity	GO:0004112	F	7	3	0	1		cellular macromolecule metabolic process	GO:0044260	P	4	1092	0	1
								hydrolase activity, acting on ester bonds	GO:0016788	F	4	945	0	1		cellular carbohydrate metabolic process	GO:0044262	P	4	74	0	1
								translation regulator activity, nucleic acid binding	GO:0090079	F	3	166	0	1		cellular macromolecule catabolic process	GO:0044265	P	5	244	0	1
								alpha-L-fucosidase activity	GO:0004560	F	7	8	0	1		cellular polysaccharide metabolic process	GO:0044264	P	5	37	0	1
								thiolester hydrolase activity	GO:0016790	F	5	21	0	1		regulation of cellular amide metabolic process	GO:0034248	P	5	89	0	1
								phosphatase activity	GO:0016791	F	6	263	0	1		response to metal ion	GO:0010038	P	5	8	0	1
								red chlorophyll catabolite reductase activity	GO:0051743	F	6	5	0	1		response to inorganic substance	GO:0010035	P	4	40	0	1
								small molecule sensor activity	GO:0140299	F	2	61	0	1		negative regulation of cellular amide metabolic process	GO:0034249	P	5	89	0	1
								nucleotidyltransferase activity	GO:0016779	F	5	70	0	1		C4-dicarboxylate transport	GO:0015740	P	9	24	0	1
								cyclin-dependent protein serine/threonine kinase regulator activity	GO:0016538	F	6	15	0	1		energy derivation by oxidation of organic compounds	GO:0015980	P	4	29	0	1
								oligosaccharyl transferase activity	GO:0004576	F	6	23	0	1		cellular protein metabolic process	GO:0044267	P	5	698	0	1
								chitinase activity	GO:0004568	F	6	77	0	1		nitric oxide metabolic process	GO:0046209	P	5	9	0	1
								coenzyme binding	GO:0050662	F	4	62	0	1		organic hydroxy compound metabolic process	GO:1901615	P	4	16	0	1
								peptidase activity, acting on L-amino acid peptides	GO:0070011	F	5	1201	0	1		reproduction	GO:0000003	P	2	83	0	1
								phosphotransferase activity, for other substituted phosphate groups	GO:0016780	F	5	8	0	1		cellular nitrogen compound catabolic process	GO:0044270	P	5	55	0	1
								transferase activity, transferring sulfur-containing groups	GO:0016782	F	4	151	0	1		response to acid chemical	GO:0001101	P	4	32	0	1
								glutathione disulfide oxidoreductase activity	GO:0015038	F	7	6	0	1		alpha-amino acid metabolic process	GO:1901605	P	5	47	0	1
								molecular transducer activity	GO:0060089	F	2	104	0	1		cellular nitrogen compound biosynthetic process	GO:0044271	P	5	437	0	1
								peptide disulfide oxidoreductase activity	GO:0015037	F	6	6	0	1		alpha-amino acid biosynthetic process	GO:1901607	P	6	41	0	1
								disulfide oxidoreductase activity	GO:0015036	F	5	17	0	1		regulation of multi-organism process	GO:0043900	P	3	12	0	1
								ligand-gated ion channel activity	GO:0015276	F	6	87	0	1		monovalent inorganic cation transport	GO:0015672	P	7	43	0	1
								passive transmembrane transporter activity	GO:0022803	F	4	220	0	1		isoprenoid metabolic process	GO:0006720	P	5	54	0	1
								dephospho-CoA kinase activity	GO:0004140	F	6	6	0	1		anatomical structure homeostasis	GO:0060249	P	5	15	0	1
								active transmembrane transporter activity	GO:0022804	F	4	79	0	1		immune response	GO:0006955	P	3	12	0	1
								extracellular ligand-gated ion channel activity	GO:0005230	F	7	87	0	1		coenzyme metabolic process	GO:0006732	P	5	22	0	1
								diacylglycerol O-acyltransferase activity	GO:0004144	F	8	52	0	1		oxidoreduction coenzyme metabolic process	GO:0006733	P	6	6	0	1
								dihydrolipoyl dehydrogenase activity	GO:0004148	F	6	9	0	1		immune system process	GO:0002376	P	2	12	0	1
								carbohydrate derivative binding	GO:0097367	F	3	3637	0	1		cellular aromatic compound metabolic process	GO:0006725	P	4	820	0	1
								protein kinase regulator activity	GO:0019887	F	5	15	0	1		tetrahydrobiopterin biosynthetic process	GO:0006729	P	6	10	0	1
								SNAP receptor activity	GO:0005484	F	4	52	0	1		signaling	GO:0023052	P	2	284	0	1
								S-adenosylmethionine-dependent methyltransferase activity	GO:0008757	F	6	52	0	1		organic cyclic compound catabolic process	GO:1901361	P	5	55	0	1
								peptidase inhibitor activity	GO:0030414	F	5	433	0	1		drug transport	GO:0015893	P	5	224	0	1
								dihydrolipoyllysine-residue succinyltransferase activity	GO:0004149	F	4	6	0	1		organic cyclic compound metabolic process	GO:1901360	P	4	828	0	1
								anion transmembrane transporter activity	GO:0008509	F	5	60	0	1		organic cyclic compound biosynthetic process	GO:1901362	P	5	354	0	1
								nicotianamine synthase activity	GO:0030410	F	5	35	0	1		mRNA splicing, via spliceosome	GO:0000398	P	8	72	0	1
								glutathione-disulfide reductase activity	GO:0004362	F	3	6	0	1		tryptophan biosynthetic process	GO:0000162	P	7	14	0	1
								glutathione synthase activity	GO:0004363	F	6	11	0	1		phosphorelay signal transduction system	GO:0000160	P	5	231	0	1
								cysteine synthase activity	GO:0004124	F	5	24	0	1		regulation of macromolecule metabolic process	GO:0060255	P	4	354	0	1
								transporter activity	GO:0005215	F	2	1656	0	1		carbohydrate derivative metabolic process	GO:1901135	P	4	219	0	1
								glycerol-3-phosphate dehydrogenase (quinone) activity	GO:0004368	F	6	3	0	1		carbohydrate derivative biosynthetic process	GO:1901137	P	5	201	0	1
								phospho-N-acetylmuramoyl-pentapeptide-transferase activity	GO:0008963	F	6	6	0	1		regulation of primary metabolic process	GO:0080090	P	4	276	0	1
								glycerol-3-phosphate dehydrogenase [NAD+] activity	GO:0004367	F	7	14	0	1		regulation of multicellular organismal development	GO:2000026	P	4	9	0	1
								catalytic activity, acting on RNA	GO:0140098	F	3	147	0	1		cellular amino acid metabolic process	GO:0006520	P	4	71	0	1
								channel activity	GO:0015267	F	5	220	0	1		seed development	GO:0048316	P	4	35	0	1
								glycogen (starch) synthase activity	GO:0004373	F	7	27	0	1		vitamin metabolic process	GO:0006766	P	4	13	0	1
								phosphatidylinositol binding	GO:0035091	F	5	27	0	1		developmental process involved in reproduction	GO:0003006	P	3	38	0	1
								glycogen debranching enzyme activity	GO:0004133	F	3	6	0	1		tetrahydrobiopterin metabolic process	GO:0046146	P	5	10	0	1
								ADP binding	GO:0043531	F	5	2023	0	1		peptide metabolic process	GO:0006518	P	5	134	0	1
								4-alpha-glucanotransferase activity	GO:0004134	F	4	6	0	1		regulation of cell cycle	GO:0051726	P	4	56	0	1
								ion channel activity	GO:0005216	F	5	220	0	1		regulation of stomatal complex development	GO:2000038	P	5	6	0	1
								cytochrome-c oxidase activity	GO:0004129	F	5	72	0	1		regulation of RNA biosynthetic process	GO:2001141	P	6	145	0	1
								peptidase regulator activity	GO:0061134	F	4	433	0	1		pigment catabolic process	GO:0046149	P	4	13	0	1
								carboxypeptidase activity	GO:0004180	F	7	217	0	1		pigment biosynthetic process	GO:0046148	P	4	25	0	1
								endopeptidase regulator activity	GO:0061135	F	5	433	0	1		Mo-molybdopterin cofactor biosynthetic process	GO:0006777	P	6	6	0	1
								potassium ion transmembrane transporter activity	GO:0015079	F	7	101	0	1		carboxylic acid biosynthetic process	GO:0046394	P	6	78	0	1
								proton transmembrane transporter activity	GO:0015078	F	7	181	0	1		water-soluble vitamin metabolic process	GO:0006767	P	5	13	0	1
								monovalent inorganic cation transmembrane transporter activity	GO:0015077	F	6	282	0	1		exocytic process	GO:0140029	P	3	25	0	1
								metallocarboxypeptidase activity	GO:0004181	F	8	6	0	1		organonitrogen compound catabolic process	GO:1901565	P	5	239	0	1
								ion transmembrane transporter activity	GO:0015075	F	4	667	0	1		organonitrogen compound metabolic process	GO:1901564	P	4	1491	0	1
								serine-type carboxypeptidase activity	GO:0004185	F	8	211	0	1		organonitrogen compound biosynthetic process	GO:1901566	P	5	398	0	1
								carbohydrate kinase activity	GO:0019200	F	6	62	0	1		regulation of nucleic acid-templated transcription	GO:1903506	P	7	145	0	1
								amino acid kinase activity	GO:0019202	F	6	16	0	1		ubiquinone metabolic process	GO:0006743	P	6	6	0	1
								nucleobase-containing compound kinase activity	GO:0019205	F	6	64	0	1		ubiquinone biosynthetic process	GO:0006744	P	7	6	0	1
								kinase regulator activity	GO:0019207	F	4	15	0	1		regulation of response to stimulus	GO:0048583	P	3	24	0	1
								nucleoside kinase activity	GO:0019206	F	7	7	0	1		positive regulation of post-embryonic development	GO:0048582	P	4	6	0	1
								aspartic-type endopeptidase activity	GO:0004190	F	7	226	0	1		alcohol biosynthetic process	GO:0046165	P	5	10	0	1
								transmitter-gated channel activity	GO:0022835	F	5	87	0	1		phosphorylation	GO:0016310	P	6	63	0	1
								gated channel activity	GO:0022836	F	6	87	0	1		dephosphorylation	GO:0016311	P	6	62	0	1
								cysteine-type endopeptidase activity	GO:0004197	F	7	10	0	1		regulation of post-embryonic development	GO:0048580	P	4	9	0	1
								ligand-gated channel activity	GO:0022834	F	7	87	0	1		organelle localization by membrane tethering	GO:0140056	P	4	25	0	1
								GTPase regulator activity	GO:0030695	F	5	69	0	1		organic substance biosynthetic process	GO:1901576	P	4	821	0	1
								transmitter-gated ion channel activity	GO:0022824	F	6	87	0	1		organic substance catabolic process	GO:1901575	P	4	308	0	1
								diphosphomevalonate decarboxylase activity	GO:0004163	F	6	6	0	1		organelle organization	GO:0006996	P	4	100	0	1
								secondary active transmembrane transporter activity	GO:0015291	F	5	73	0	1		ubiquitin-dependent protein catabolic process	GO:0006511	P	8	208	0	1
								ammonium transmembrane transporter activity	GO:0008519	F	6	21	0	1		GPI anchor metabolic process	GO:0006505	P	7	28	0	1
								endopeptidase activity	GO:0004175	F	6	871	0	1		GPI anchor biosynthetic process	GO:0006506	P	7	28	0	1
								aminopeptidase activity	GO:0004177	F	7	49	0	1		polyol biosynthetic process	GO:0046173	P	6	10	0	1
								carboxylic ester hydrolase activity	GO:0052689	F	5	54	0	1		liposaccharide metabolic process	GO:1903509	P	5	39	0	1
								protein heterodimerization activity	GO:0046982	F	5	61	0	1		innate immune response	GO:0045087	P	4	12	0	1
								chaperone binding	GO:0051087	F	4	6	0	1		proteolysis	GO:0006508	P	5	778	0	1
								manganese ion binding	GO:0030145	F	7	255	0	1		regulation of innate immune response	GO:0045088	P	4	12	0	1
								guanyl ribonucleotide binding	GO:0032561	F	6	203	0	1		organophosphate metabolic process	GO:0019637	P	4	172	0	1
								serine-type peptidase activity	GO:0008236	F	6	638	0	1		protein transport	GO:0015031	P	5	155	0	1
								metalloexopeptidase activity	GO:0008235	F	7	6	0	1		tryptophan metabolic process	GO:0006568	P	6	14	0	1
								protein dimerization activity	GO:0046983	F	4	665	0	1		plant-type cell wall biogenesis	GO:0009832	P	5	38	0	1
								cysteine-type peptidase activity	GO:0008234	F	6	49	0	1		RNA phosphodiester bond hydrolysis	GO:0090501	P	7	6	0	1
								peptidase activity	GO:0008233	F	4	1201	0	1		cellular biogenic amine metabolic process	GO:0006576	P	6	17	0	1
								exopeptidase activity	GO:0008238	F	6	266	0	1		indole-containing compound metabolic process	GO:0042430	P	5	14	0	1
								metallopeptidase activity	GO:0008237	F	6	164	0	1		porphyrin-containing compound catabolic process	GO:0006787	P	6	13	0	1
								adenyl ribonucleotide binding	GO:0032559	F	6	3373	0	1		flavonoid biosynthetic process	GO:0009813	P	5	18	0	1
								serine hydrolase activity	GO:0017171	F	5	638	0	1		flavonoid metabolic process	GO:0009812	P	4	18	0	1
								ribonucleotide binding	GO:0032553	F	4	3609	0	1		DNA modification	GO:0006304	P	6	21	0	1
								histone-lysine N-methyltransferase activity	GO:0018024	F	6	8	0	1		indole-containing compound biosynthetic process	GO:0042435	P	6	14	0	1
								purine ribonucleotide binding	GO:0032555	F	5	3576	0	1		porphyrin-containing compound metabolic process	GO:0006778	P	5	26	0	1
								purine ribonucleoside binding	GO:0032550	F	6	203	0	1		porphyrin-containing compound biosynthetic process	GO:0006779	P	6	13	0	1
								phosphofructokinase activity	GO:0008443	F	6	36	0	1		sulfur compound metabolic process	GO:0006790	P	4	47	0	1
								carbonate dehydratase activity	GO:0004089	F	6	32	0	1		pigment metabolic process	GO:0042440	P	3	38	0	1
								hormone activity	GO:0005179	F	6	4	0	1		phosphorus metabolic process	GO:0006793	P	4	238	0	1
								ribonucleoside binding	GO:0032549	F	5	203	0	1		phosphate-containing compound metabolic process	GO:0006796	P	5	238	0	1
								catalase activity	GO:0004096	F	4	10	0	1		DNA catabolic process	GO:0006308	P	6	10	0	1
								catechol oxidase activity	GO:0004097	F	6	23	0	1		DNA alkylation	GO:0006305	P	7	21	0	1
								glucosyltransferase activity	GO:0046527	F	6	33	0	1		defense response, incompatible interaction	GO:0009814	P	5	12	0	1
								neurotransmitter receptor activity	GO:0030594	F	4	87	0	1		DNA methylation	GO:0006306	P	5	21	0	1
								phosphoric ester hydrolase activity	GO:0042578	F	5	296	0	1		aromatic compound catabolic process	GO:0019439	P	5	52	0	1
								purine ribonucleoside triphosphate binding	GO:0035639	F	5	1539	0	1		cellular component assembly	GO:0022607	P	4	106	0	1
								NAD binding	GO:0051287	F	5	15	0	1		pollen-pistil interaction	GO:0009875	P	3	42	0	1
								secondary active sulfate transmembrane transporter activity	GO:0008271	F	6	33	0	1		transcription by RNA polymerase II	GO:0006366	P	7	27	0	1
								zinc ion binding	GO:0008270	F	7	475	0	1		rRNA processing	GO:0006364	P	6	39	0	1
								protein methyltransferase activity	GO:0008276	F	4	19	0	1		response to blue light	GO:0009637	P	6	9	0	1
								nucleoside binding	GO:0001882	F	4	203	0	1		inorganic ion transmembrane transport	GO:0098660	P	7	43	0	1
								deoxynucleoside kinase activity	GO:0019136	F	8	4	0	1		transcription elongation from RNA polymerase II promoter	GO:0006368	P	8	9	0	1
								glutamate receptor activity	GO:0008066	F	5	87	0	1		glycosylation	GO:0070085	P	3	123	0	1
								phosphatidylinositol phosphate binding	GO:1901981	F	6	3	0	1		response to abiotic stimulus	GO:0009628	P	3	36	0	1
								ATPase activator activity	GO:0001671	F	5	9	0	1		systemic acquired resistance	GO:0009627	P	6	12	0	1
								nucleoside-triphosphate diphosphatase activity	GO:0047429	F	7	23	0	1		anion transmembrane transport	GO:0098656	P	7	84	0	1
								peptide-lysine-N-acetyltransferase activity	GO:0061733	F	9	2	0	1		cation transmembrane transport	GO:0098655	P	7	43	0	1
								heat shock protein binding	GO:0031072	F	4	34	0	1		regulation of biosynthetic process	GO:0009889	P	4	234	0	1
								translation termination factor activity	GO:0008079	F	5	21	0	1		nucleobase-containing compound metabolic process	GO:0006139	P	4	720	0	1
								3-beta-hydroxy-delta5-steroid dehydrogenase activity	GO:0003854	F	6	29	0	1		tissue development	GO:0009888	P	4	6	0	1
								oxidoreductase activity, acting on the CH-OH group of donors, quinone or similar compound as acceptor	GO:0016901	F	5	3	0	1		negative regulation of gene expression	GO:0010629	P	5	169	0	1
								lipid binding	GO:0008289	F	3	95	0	1		inorganic cation transmembrane transport	GO:0098662	P	8	43	0	1
								enzyme activator activity	GO:0008047	F	4	57	0	1		regulation of transferase activity	GO:0051338	P	5	39	0	1
								purine nucleoside binding	GO:0001883	F	5	203	0	1		aromatic compound biosynthetic process	GO:0019438	P	5	335	0	1
								FMN binding	GO:0010181	F	5	33	0	1		indolalkylamine metabolic process	GO:0006586	P	6	14	0	1
								oxidoreductase activity, acting on paired donors, with oxidation of a pair of donors resulting in the reduction of molecular oxygen to two molecules of water	GO:0016717	F	5	8	0	1		pollination	GO:0009856	P	3	42	0	1
								ribose-5-phosphate isomerase activity	GO:0004751	F	6	9	0	1		response to biotic stimulus	GO:0009607	P	3	50	0	1
								phosphorelay sensor kinase activity	GO:0000155	F	3	61	0	1		response to external stimulus	GO:0009605	P	3	50	0	1
								ribokinase activity	GO:0004747	F	6	20	0	1		transcription, DNA-templated	GO:0006351	P	6	229	0	1
								oxidoreductase activity, acting on single donors with incorporation of molecular oxygen	GO:0016701	F	4	91	0	1		DNA-templated transcription, elongation	GO:0006354	P	7	9	0	1
								oxidoreductase activity, acting on single donors with incorporation of molecular oxygen, incorporation of two atoms of oxygen	GO:0016702	F	5	75	0	1		energy reserve metabolic process	GO:0006112	P	5	11	0	1
								oxidoreductase activity, acting on single donors with incorporation of molecular oxygen, incorporation of one atom of oxygen (internal monooxygenases or internal mixed function oxidases)	GO:0016703	F	5	16	0	1		regulation of transcription, DNA-templated	GO:0006355	P	6	145	0	1
								oxidoreductase activity, acting on paired donors, with incorporation or reduction of molecular oxygen	GO:0016705	F	4	179	0	1		DNA-templated transcription, initiation	GO:0006352	P	7	30	0	1
								oxidoreductase activity, acting on paired donors, with incorporation or reduction of molecular oxygen, NAD(P)H as one donor, and incorporation of one atom of oxygen	GO:0016709	F	5	161	0	1		cellular biogenic amine biosynthetic process	GO:0042401	P	7	17	0	1
								6-phosphofructokinase activity	GO:0003872	F	7	36	0	1		amide transport	GO:0042886	P	6	155	0	1
								phosphoric diester hydrolase activity	GO:0008081	F	6	12	0	1		posttranscriptional regulation of gene expression	GO:0010608	P	6	89	0	1
								N-acetyltransferase activity	GO:0008080	F	7	103	0	1		response to bacterium	GO:0009617	P	4	24	0	1
								ubiquitin-like protein binding	GO:0032182	F	4	9	0	1		negative regulation of macromolecule metabolic process	GO:0010605	P	4	169	0	1
								ionotropic glutamate receptor activity	GO:0004970	F	6	87	0	1		embryo development	GO:0009790	P	4	35	0	1
								phosphoprotein phosphatase activity	GO:0004721	F	4	82	0	1		embryo development ending in seed dormancy	GO:0009793	P	4	35	0	1
								cytoskeletal protein binding	GO:0008092	F	4	127	0	1		DNA catabolic process, endonucleolytic	GO:0000737	P	7	10	0	1
																post-embryonic development	GO:0009791	P	3	44	0	1
																response to radiation	GO:0009314	P	4	12	0	1
																neurotransmitter metabolic process	GO:0042133	P	4	9	0	1
																oligosaccharide metabolic process	GO:0009311	P	5	39	0	1
																positive regulation of developmental process	GO:0051094	P	3	6	0	1
																neurotransmitter biosynthetic process	GO:0042136	P	5	9	0	1
																amine biosynthetic process	GO:0009309	P	6	17	0	1
																amine metabolic process	GO:0009308	P	5	17	0	1
																biological regulation	GO:0065007	P	2	869	0	1
																regulation of biological quality	GO:0065008	P	3	181	0	1
																carboxylic acid transmembrane transport	GO:1905039	P	7	84	0	1
																regulation of molecular function	GO:0065009	P	3	39	0	1
																lipoprotein metabolic process	GO:0042157	P	5	28	0	1
																lipoprotein biosynthetic process	GO:0042158	P	6	28	0	1
																RNA metabolic process	GO:0016070	P	6	592	0	1
																mRNA metabolic process	GO:0016071	P	7	141	0	1
																rRNA metabolic process	GO:0016072	P	8	39	0	1
																monocarboxylic acid metabolic process	GO:0032787	P	7	73	0	1
																nitrogen compound transport	GO:0071705	P	5	256	0	1
																protein alkylation	GO:0008213	P	7	27	0	1
																telomere maintenance	GO:0000723	P	6	15	0	1
																blue light signaling pathway	GO:0009785	P	5	9	0	1
																cellular amine metabolic process	GO:0044106	P	5	17	0	1
																RNA biosynthetic process	GO:0032774	P	6	229	0	1
																organic substance metabolic process	GO:0071704	P	3	3157	0	1
																organic substance transport	GO:0071702	P	5	386	0	1
																organic acid metabolic process	GO:0006082	P	4	144	0	1
																vitamin biosynthetic process	GO:0009110	P	5	13	0	1
																nucleoside metabolic process	GO:0009116	P	5	15	0	1
																generation of precursor metabolites and energy	GO:0006091	P	4	53	0	1
																regulation of protein kinase activity	GO:0045859	P	7	39	0	1
																tRNA processing	GO:0008033	P	8	83	0	1
																cellular polysaccharide biosynthetic process	GO:0033692	P	6	37	0	1
																cell recognition	GO:0008037	P	3	42	0	1
																heterocycle catabolic process	GO:0046700	P	5	55	0	1
																carboxylic acid transport	GO:0046942	P	7	108	0	1
																oxoacid metabolic process	GO:0043436	P	5	144	0	1
																homeostatic process	GO:0042592	P	4	153	0	1
																glucose homeostasis	GO:0042593	P	7	27	0	1
																response to external biotic stimulus	GO:0043207	P	4	50	0	1
																cell communication	GO:0007154	P	3	326	0	1
																alcohol metabolic process	GO:0006066	P	4	16	0	1
																regulation of macromolecule biosynthetic process	GO:0010556	P	5	234	0	1
																negative regulation of macromolecule biosynthetic process	GO:0010558	P	5	91	0	1
																regulation of response to external stimulus	GO:0032101	P	4	12	0	1
																glycoprotein biosynthetic process	GO:0009101	P	6	123	0	1
																signal transduction	GO:0007165	P	3	284	0	1
																glycoprotein metabolic process	GO:0009100	P	5	123	0	1
																protein catabolic process	GO:0030163	P	5	214	0	1
																cellular glucan metabolic process	GO:0006073	P	6	11	0	1
																water-soluble vitamin biosynthetic process	GO:0042364	P	6	13	0	1
																coenzyme biosynthetic process	GO:0009108	P	6	22	0	1
																organophosphate biosynthetic process	GO:0090407	P	5	89	0	1
																regulation of protein serine/threonine kinase activity	GO:0071900	P	8	39	0	1
																cell wall polysaccharide metabolic process	GO:0010383	P	5	26	0	1
																negative regulation of biological process	GO:0048519	P	2	183	0	1
																positive regulation of biological process	GO:0048518	P	2	15	0	1
																xylan biosynthetic process	GO:0045492	P	7	26	0	1
																xylan metabolic process	GO:0045491	P	7	26	0	1
																maintenance of protein localization in endoplasmic reticulum	GO:0035437	P	6	11	0	1
																tetrapyrrole catabolic process	GO:0033015	P	6	13	0	1
																tetrapyrrole biosynthetic process	GO:0033014	P	6	23	0	1
																tetrapyrrole metabolic process	GO:0033013	P	5	36	0	1
																fruit development	GO:0010154	P	5	35	0	1
																proton transmembrane transport	GO:1902600	P	8	43	0	1
																glycerolipid biosynthetic process	GO:0045017	P	5	34	0	1
																negative regulation of cellular process	GO:0048523	P	3	105	0	1
																sulfate assimilation	GO:0000103	P	5	16	0	1
																cellular glucose homeostasis	GO:0001678	P	5	27	0	1
																peptide transport	GO:0015833	P	6	155	0	1
																response to other organism	GO:0051707	P	3	50	0	1
																recognition of pollen	GO:0048544	P	3	42	0	1
																cell wall organization or biogenesis	GO:0071554	P	3	64	0	1
																multi-organism process	GO:0051704	P	2	92	0	1
																cell wall organization	GO:0071555	P	4	38	0	1
																regulation of systemic acquired resistance	GO:0010112	P	5	12	0	1
																cellular chemical homeostasis	GO:0055082	P	4	33	0	1
																stomatal complex development	GO:0010374	P	4	6	0	1
																nucleobase-containing small molecule metabolic process	GO:0055086	P	4	53	0	1
																isoprenoid biosynthetic process	GO:0008299	P	5	51	0	1
																L-arabinose metabolic process	GO:0046373	P	7	15	0	1
																cellular response to stimulus	GO:0051716	P	3	306	0	1
																extracellular matrix organization	GO:0030198	P	5	38	0	1
																gene silencing by RNA	GO:0031047	P	4	52	0	1
																diol biosynthetic process	GO:0034312	P	7	10	0	1
																diol metabolic process	GO:0034311	P	6	10	0	1
																ether metabolic process	GO:0018904	P	4	19	0	1
																response to oxygen-containing compound	GO:1901700	P	4	32	0	1
																RNA splicing, via transesterification reactions with bulged adenosine as nucleophile	GO:0000377	P	9	72	0	1
																cellular ketone metabolic process	GO:0042180	P	4	6	0	1
																ketone biosynthetic process	GO:0042181	P	5	6	0	1
																cell redox homeostasis	GO:0045454	P	4	105	0	1
																system development	GO:0048731	P	4	38	0	1
																peptide biosynthetic process	GO:0043043	P	6	108	0	1
																cellular response to environmental stimulus	GO:0104004	P	4	9	0	1
																external encapsulating structure organization	GO:0045229	P	4	38	0	1
																organic acid transport	GO:0015849	P	6	108	0	1
																macromolecule localization	GO:0033036	P	3	297	0	1
																RNA splicing, via transesterification reactions	GO:0000375	P	8	72	0	1
																extracellular structure organization	GO:0043062	P	4	38	0	1
																vesicle docking involved in exocytosis	GO:0006904	P	4	25	0	1

## Sheet: cl6
Term Name	GOID	Term Type	Depth	cnt(reference)	cnt(Cluster6)	fsh(Cluster6)		Term Name	GOID	Term Type	Depth	cnt(reference)	cnt(Cluster6)	fsh(Cluster6)		Term Name	GOID	Term Type	Depth	cnt(reference)	cnt(Cluster6)	fsh(Cluster6)
cis-Golgi network	GO:0005801	C	5	3	1	0.0324161		ADP binding	GO:0043531	F	5	2023	60	5.48859e-12		lipid transport	GO:0006869	P	5	120	6	0.00212473
chloroplast	GO:0009507	C	5	26	2	0.0325755		adenyl ribonucleotide binding	GO:0032559	F	6	3373	70	2.8639e-07		lipid localization	GO:0010876	P	4	125	6	0.00260696
plastid	GO:0009536	C	4	26	2	0.0325755		adenyl nucleotide binding	GO:0030554	F	6	3381	70	3.12165e-07		macromolecule localization	GO:0033036	P	3	297	9	0.00580004
phosphopyruvate hydratase complex	GO:0000015	C	4	15	1	0.15192		purine ribonucleotide binding	GO:0032555	F	5	3576	71	1.15902e-06		maintenance of location in cell	GO:0051651	P	3	11	2	0.00613989
transcription factor TFIIA complex	GO:0005672	C	5	22	1	0.214701		purine nucleotide binding	GO:0017076	F	5	3584	71	1.25404e-06		maintenance of protein localization in organelle	GO:0072595	P	5	11	2	0.00613989
cytosol	GO:0005829	C	3	26	1	0.248469		ribonucleotide binding	GO:0032553	F	4	3609	71	1.60039e-06		maintenance of protein location	GO:0045185	P	4	11	2	0.00613989
nuclear pore	GO:0005643	C	3	30	1	0.280787		carbohydrate derivative binding	GO:0097367	F	3	3637	71	2.0943e-06		protein retention in ER lumen	GO:0006621	P	7	11	2	0.00613989
nuclear envelope	GO:0005635	C	4	33	1	0.304111		anion binding	GO:0043168	F	4	3685	71	3.28784e-06		maintenance of protein location in cell	GO:0032507	P	4	11	2	0.00613989
Golgi apparatus	GO:0005794	C	4	35	1	0.319239		nucleoside phosphate binding	GO:1901265	F	4	4035	75	6.08611e-06		maintenance of protein localization in endoplasmic reticulum	GO:0035437	P	6	11	2	0.00613989
endomembrane system	GO:0012505	C	3	191	3	0.346878		nucleotide binding	GO:0000166	F	4	4035	75	6.08611e-06		organic substance transport	GO:0071702	P	5	386	10	0.0107376
RNA polymerase II, holoenzyme	GO:0016591	C	4	48	1	0.409878		small molecule binding	GO:0036094	F	3	4051	75	6.97686e-06		maintenance of location	GO:0051235	P	3	16	2	0.0129214
transferase complex, transferring phosphorus-containing groups	GO:0061695	C	5	52	1	0.435263		chaperone binding	GO:0051087	F	4	6	2	0.00173633		protein localization to endoplasmic reticulum	GO:0070972	P	7	17	2	0.0145392
DNA-directed RNA polymerase complex	GO:0000428	C	4	52	1	0.435263		ion binding	GO:0043167	F	3	7313	105	0.00231923		coenzyme metabolic process	GO:0006732	P	5	22	2	0.023825
RNA polymerase complex	GO:0030880	C	3	52	1	0.435263		catalytic activity	GO:0003824	F	2	19707	246	0.00741622		coenzyme biosynthetic process	GO:0009108	P	6	22	2	0.023825
nuclear DNA-directed RNA polymerase complex	GO:0055029	C	5	52	1	0.435263		homogentisate 1,2-dioxygenase activity	GO:0004411	F	6	3	1	0.0324161		localization	GO:0051179	P	2	1568	26	0.0251189
endoplasmic reticulum	GO:0005783	C	4	54	1	0.447544		protein-N-terminal asparagine amidohydrolase activity	GO:0008418	F	6	3	1	0.0324161		protein localization to organelle	GO:0033365	P	6	26	2	0.0325755
RNA polymerase II transcription factor complex	GO:0090575	C	5	61	1	0.488464		cyclic-nucleotide phosphodiesterase activity	GO:0004112	F	7	3	1	0.0324161		cofactor metabolic process	GO:0051186	P	4	72	3	0.0444736
transcription factor complex	GO:0005667	C	3	61	1	0.488464		glycerol-3-phosphate dehydrogenase (quinone) activity	GO:0004368	F	6	3	1	0.0324161		regulation of biological quality	GO:0065008	P	3	181	5	0.0494071
nuclear transcription factor complex	GO:0044798	C	4	61	1	0.488464		oxidoreductase activity, acting on the CH-OH group of donors, quinone or similar compound as acceptor	GO:0016901	F	5	3	1	0.0324161		macromolecule methylation	GO:0043414	P	4	78	3	0.0541178
integral component of membrane	GO:0016021	C	4	889	10	0.506601		hydrolase activity, hydrolyzing O-glycosyl compounds	GO:0004553	F	5	1139	19	0.0475887		transport	GO:0006810	P	4	1546	24	0.0566244
intrinsic component of membrane	GO:0031224	C	3	892	10	0.510851		hydrolase activity, acting on glycosyl bonds	GO:0016798	F	4	1145	19	0.0496323		establishment of localization	GO:0051234	P	3	1549	24	0.0576118
plasma membrane	GO:0005886	C	4	66	1	0.515825		carboxy-lyase activity	GO:0016831	F	5	33	2	0.0503539		quinone metabolic process	GO:1901661	P	5	6	1	0.0637827
nucleoplasm	GO:0005654	C	3	68	1	0.526356		NAD(P)H dehydrogenase (quinone) activity	GO:0003955	F	6	34	2	0.0531236		quinone biosynthetic process	GO:1901663	P	6	6	1	0.0637827
membrane	GO:0016020	C	3	2191	23	0.606551		intramolecular transferase activity	GO:0016866	F	4	80	3	0.0575369		Mo-molybdopterin cofactor metabolic process	GO:0019720	P	6	6	1	0.0637827
nuclear lumen	GO:0031981	C	5	96	1	0.651888		homoserine kinase activity	GO:0004413	F	6	6	1	0.0637827		molybdopterin cofactor metabolic process	GO:0043545	P	5	6	1	0.0637827
intracellular membrane-bounded organelle	GO:0043231	C	4	820	8	0.673821		intramolecular oxidoreductase activity, transposing C=C bonds	GO:0016863	F	5	6	1	0.0637827		prosthetic group metabolic process	GO:0051189	P	5	6	1	0.0637827
catalytic complex	GO:1902494	C	3	219	2	0.692061		isopentenyl-diphosphate delta-isomerase activity	GO:0004452	F	6	6	1	0.0637827		oxidoreduction coenzyme metabolic process	GO:0006733	P	6	6	1	0.0637827
cytoplasm	GO:0005737	C	3	658	6	0.725409		mRNA guanylyltransferase activity	GO:0004484	F	8	6	1	0.0637827		Mo-molybdopterin cofactor biosynthetic process	GO:0006777	P	6	6	1	0.0637827
transferase complex	GO:1990234	C	4	122	1	0.73849		guanylyltransferase activity	GO:0070568	F	6	6	1	0.0637827		ubiquinone metabolic process	GO:0006743	P	6	6	1	0.0637827
intracellular organelle lumen	GO:0070013	C	4	123	1	0.741352		RNA guanylyltransferase activity	GO:0008192	F	7	6	1	0.0637827		ubiquinone biosynthetic process	GO:0006744	P	7	6	1	0.0637827
membrane-enclosed lumen	GO:0031974	C	3	123	1	0.741352		glutaminyl-peptide cyclotransferase activity	GO:0016603	F	5	6	1	0.0637827		cellular ketone metabolic process	GO:0042180	P	4	6	1	0.0637827
organelle lumen	GO:0043233	C	4	123	1	0.741352		phosphatidylserine decarboxylase activity	GO:0004609	F	6	6	1	0.0637827		ketone biosynthetic process	GO:0042181	P	5	6	1	0.0637827
membrane-bounded organelle	GO:0043227	C	4	889	8	0.755883		transferase activity, transferring amino-acyl groups	GO:0016755	F	4	6	1	0.0637827		methylation	GO:0032259	P	3	84	3	0.0646725
protein-DNA complex	GO:0032993	C	3	596	5	0.780302		succinyltransferase activity	GO:0016748	F	6	6	1	0.0637827		ion transport	GO:0006811	P	5	534	10	0.0710482
nucleosome	GO:0000786	C	4	596	5	0.780302		S-succinyltransferase activity	GO:0016751	F	7	6	1	0.0637827		RNA modification	GO:0009451	P	6	144	4	0.0738829
DNA packaging complex	GO:0044815	C	3	602	5	0.787522		dihydrolipoyllysine-residue succinyltransferase activity	GO:0004149	F	4	6	1	0.0637827		tRNA modification	GO:0006400	P	7	42	2	0.0770613
nucleus	GO:0005634	C	5	495	4	0.790194		phospho-N-acetylmuramoyl-pentapeptide-transferase activity	GO:0008963	F	6	6	1	0.0637827		metal ion transport	GO:0030001	P	7	209	5	0.080393
chromatin	GO:0000785	C	3	611	5	0.798005		diphosphomevalonate decarboxylase activity	GO:0004163	F	6	6	1	0.0637827		response to metal ion	GO:0010038	P	5	8	1	0.0841276
cell cortex	GO:0005938	C	4	152	1	0.812032		oxidoreductase activity	GO:0016491	F	3	3607	49	0.0705411		sulfur compound metabolic process	GO:0006790	P	4	47	2	0.0934223
exocyst	GO:0000145	C	4	152	1	0.812032		sulfotransferase activity	GO:0008146	F	5	142	4	0.0709815		tRNA wobble uridine modification	GO:0002098	P	9	9	1	0.0941338
envelope	GO:0031975	C	3	153	1	0.81409		translation initiation factor activity	GO:0003743	F	5	88	3	0.0721933		spindle assembly	GO:0051225	P	5	9	1	0.0941338
organelle envelope	GO:0031967	C	4	153	1	0.81409		phosphoglycerate dehydrogenase activity	GO:0004617	F	6	7	1	0.0740109		spindle organization	GO:0007051	P	4	9	1	0.0941338
cell periphery	GO:0071944	C	3	284	2	0.817862		isomerase activity	GO:0016853	F	3	148	4	0.0798627		cofactor biosynthetic process	GO:0051188	P	5	51	2	0.107158
vesicle tethering complex	GO:0099023	C	3	163	1	0.833472		hydroxyethylthiazole kinase activity	GO:0004417	F	6	8	1	0.0841276		gene silencing	GO:0016458	P	3	52	2	0.110672
intracellular organelle	GO:0043229	C	3	1518	13	0.847024		phosphotransferase activity, for other substituted phosphate groups	GO:0016780	F	5	8	1	0.0841276		gene silencing by RNA	GO:0031047	P	4	52	2	0.110672
chromosome	GO:0005694	C	5	670	5	0.856932		transferase activity, transferring sulfur-containing groups	GO:0016782	F	4	151	4	0.0845004		negative regulation of metabolic process	GO:0009892	P	3	169	4	0.114945
organelle	GO:0043226	C	3	1587	13	0.885297		transferase activity, transferring acyl groups	GO:0016746	F	4	772	13	0.0845929		negative regulation of gene expression	GO:0010629	P	5	169	4	0.114945
non-membrane-bounded organelle	GO:0043228	C	4	726	5	0.898868		carbon-carbon lyase activity	GO:0016830	F	4	45	2	0.086763		negative regulation of macromolecule metabolic process	GO:0010605	P	4	169	4	0.114945
intracellular non-membrane-bounded organelle	GO:0043232	C	4	726	5	0.898868		N-acetyltransferase activity	GO:0008080	F	7	103	3	0.103575		organic anion transport	GO:0015711	P	6	108	3	0.115051
cellular anatomical entity	GO:0110165	C	2	4312	39	0.906633		N-acyltransferase activity	GO:0016410	F	6	106	3	0.110405		carboxylic acid transport	GO:0046942	P	7	108	3	0.115051
cellular_component	GO:0005575	C	1	4546	39	0.954492		diacylglycerol O-acyltransferase activity	GO:0004144	F	8	52	2	0.110672		organic acid transport	GO:0015849	P	6	108	3	0.115051
extracellular region	GO:0005576	C	3	367	1	0.982442		monooxygenase activity	GO:0004497	F	4	299	6	0.11152		regulation of gene expression	GO:0010468	P	5	312	6	0.128927
protein-containing complex	GO:0032991	C	2	1535	9	0.986812		glutathione synthase activity	GO:0004363	F	6	11	1	0.11382		tRNA wobble base modification	GO:0002097	P	8	13	1	0.133079
intracellular	GO:0005622	C	2	2395	15	0.993929		acylglycerol O-acyltransferase activity	GO:0016411	F	7	54	2	0.117788		chlorophyll catabolic process	GO:0015996	P	5	13	1	0.133079
translocon complex	GO:0071256	C	4	6	0	1		acetyltransferase activity	GO:0016407	F	6	111	3	0.122156		pigment catabolic process	GO:0046149	P	4	13	1	0.133079
mitochondrial matrix	GO:0005759	C	5	27	0	1		phosphoric diester hydrolase activity	GO:0008081	F	6	12	1	0.123502		porphyrin-containing compound catabolic process	GO:0006787	P	6	13	1	0.133079
mitochondrial outer membrane	GO:0005741	C	6	43	0	1		transferase activity, transferring acyl groups other than amino-acyl groups	GO:0016747	F	5	763	12	0.135191		tetrapyrrole catabolic process	GO:0033015	P	6	13	1	0.133079
mitochondrial envelope	GO:0005740	C	5	120	0	1		S-acyltransferase activity	GO:0016417	F	6	14	1	0.142551		negative regulation of biological process	GO:0048519	P	2	183	4	0.141471
mitochondrial inner membrane	GO:0005743	C	6	74	0	1		ribonuclease inhibitor activity	GO:0008428	F	5	14	1	0.142551		anion transport	GO:0006820	P	6	121	3	0.146923
mitochondrial outer membrane translocase complex	GO:0005742	C	5	8	0	1		dolichyl-diphosphooligosaccharide-protein glycotransferase activity	GO:0004579	F	7	14	1	0.142551		telomere organization	GO:0032200	P	6	15	1	0.15192
mitochondrion	GO:0005739	C	4	173	0	1		hydrolase activity, acting on carbon-nitrogen (but not peptide) bonds, in linear amides	GO:0016811	F	5	61	2	0.143516		anatomical structure homeostasis	GO:0060249	P	5	15	1	0.15192
rough endoplasmic reticulum	GO:0005791	C	5	6	0	1		carbohydrate kinase activity	GO:0019200	F	6	62	2	0.147282		telomere maintenance	GO:0000723	P	6	15	1	0.15192
endoplasmic reticulum membrane	GO:0005789	C	5	75	0	1		arylformamidase activity	GO:0004061	F	6	15	1	0.15192		sulfate assimilation	GO:0000103	P	5	16	1	0.161187
RISC complex	GO:0016442	C	5	4	0	1		phospholipase A2 activity	GO:0004623	F	6	15	1	0.15192		cation transport	GO:0006812	P	6	413	7	0.168796
ribonucleoprotein complex	GO:1990904	C	3	44	0	1		amino acid kinase activity	GO:0019202	F	6	16	1	0.161187		developmental process	GO:0032502	P	2	71	2	0.181978
Sec61 translocon complex	GO:0005784	C	5	6	0	1		methyltransferase activity	GO:0008168	F	5	485	8	0.164501		multicellular organism development	GO:0007275	P	3	71	2	0.181978
signal recognition particle, endoplasmic reticulum targeting	GO:0005786	C	5	15	0	1		exopeptidase activity	GO:0008238	F	6	266	5	0.167829		anatomical structure development	GO:0048856	P	3	71	2	0.181978
bounding membrane of organelle	GO:0098588	C	5	96	0	1		phosphoglycerate kinase activity	GO:0004618	F	6	17	1	0.170352		DNA metabolic process	GO:0006259	P	5	72	2	0.185907
membrane protein complex	GO:0098796	C	3	428	0	1		transferase activity, transferring one-carbon groups	GO:0016741	F	4	496	8	0.178786		chlorophyll metabolic process	GO:0015994	P	6	19	1	0.188384
outer mitochondrial membrane protein complex	GO:0098799	C	4	8	0	1		lactoylglutathione lyase activity	GO:0004462	F	5	18	1	0.179417		regulation of macromolecule metabolic process	GO:0060255	P	4	354	6	0.193065
plasma membrane protein complex	GO:0098797	C	4	40	0	1		carbon-sulfur lyase activity	GO:0016846	F	4	18	1	0.179417		regulation of metabolic process	GO:0019222	P	3	357	6	0.198053
mitochondrial protein complex	GO:0098798	C	3	44	0	1		O-acyltransferase activity	GO:0008374	F	6	71	2	0.181978		DNA methylation or demethylation	GO:0044728	P	7	21	1	0.206024
photosystem II	GO:0009523	C	5	227	0	1		polygalacturonase activity	GO:0004650	F	6	138	3	0.192228		cell cycle process	GO:0022402	P	3	21	1	0.206024
photosystem I	GO:0009522	C	5	68	0	1		ribokinase activity	GO:0004747	F	6	20	1	0.197253		organelle assembly	GO:0070925	P	5	21	1	0.206024
photosystem	GO:0009521	C	4	310	0	1		dioxygenase activity	GO:0051213	F	4	75	2	0.197762		cofactor catabolic process	GO:0051187	P	5	21	1	0.206024
external encapsulating structure	GO:0030312	C	3	66	0	1		oxidoreductase activity, acting on single donors with incorporation of molecular oxygen, incorporation of two atoms of oxygen	GO:0016702	F	5	75	2	0.197762		DNA modification	GO:0006304	P	6	21	1	0.206024
RNAi effector complex	GO:0031332	C	4	4	0	1		serine-type exopeptidase activity	GO:0070008	F	7	211	4	0.200659		DNA alkylation	GO:0006305	P	7	21	1	0.206024
endopeptidase complex	GO:1905369	C	5	13	0	1		serine-type carboxypeptidase activity	GO:0004185	F	8	211	4	0.200659		DNA methylation	GO:0006306	P	5	21	1	0.206024
peptidase complex	GO:1905368	C	4	31	0	1		nuclease activity	GO:0004518	F	5	76	2	0.201734		response to stress	GO:0006950	P	3	599	9	0.211871
nuclear chromosome	GO:0000228	C	6	23	0	1		acyl-CoA dehydrogenase activity	GO:0003995	F	5	21	1	0.206024		tRNA metabolic process	GO:0006399	P	8	83	2	0.229754
cytoskeleton	GO:0005856	C	5	30	0	1		carboxypeptidase activity	GO:0004180	F	7	217	4	0.214203		tRNA processing	GO:0008033	P	8	83	2	0.229754
cell wall	GO:0005618	C	4	66	0	1		double-stranded RNA-specific ribonuclease activity	GO:0032296	F	5	23	1	0.223282		drug transmembrane transport	GO:0006855	P	6	224	4	0.23031
rough endoplasmic reticulum membrane	GO:0030867	C	6	6	0	1		ribonuclease III activity	GO:0004525	F	6	23	1	0.223282		response to drug	GO:0042493	P	4	224	4	0.23031
integral component of plasma membrane	GO:0005887	C	5	10	0	1		oligosaccharyl transferase activity	GO:0004576	F	6	23	1	0.223282		drug transport	GO:0015893	P	5	224	4	0.23031
whole membrane	GO:0098805	C	4	64	0	1		endoribonuclease activity, producing 5'-phosphomonoesters	GO:0016891	F	6	24	1	0.23177		dicarboxylic acid transport	GO:0006835	P	8	24	1	0.23177
outer membrane	GO:0019867	C	4	67	0	1		endonuclease activity, active with either ribo- or deoxyribonucleic acids and producing 5'-phosphomonoesters	GO:0016893	F	7	24	1	0.23177		chromosome organization	GO:0051276	P	5	24	1	0.23177
organelle inner membrane	GO:0019866	C	5	77	0	1		phospholipase activity	GO:0004620	F	6	24	1	0.23177		malate transport	GO:0015743	P	10	24	1	0.23177
organelle outer membrane	GO:0031968	C	5	43	0	1		hydrolase activity	GO:0016787	F	3	4389	53	0.243413		C4-dicarboxylate transport	GO:0015740	P	9	24	1	0.23177
mitochondrial membrane	GO:0031966	C	5	120	0	1		single-stranded DNA binding	GO:0003697	F	6	26	1	0.248469		amino acid transmembrane transport	GO:0003333	P	7	84	2	0.233781
chromosomal region	GO:0098687	C	3	27	0	1		N,N-dimethylaniline monooxygenase activity	GO:0004499	F	6	158	3	0.249165		amino acid transport	GO:0006865	P	6	84	2	0.233781
acetyltransferase complex	GO:1902493	C	5	17	0	1		transferase activity	GO:0016740	F	3	8128	95	0.255347		organic acid transmembrane transport	GO:1903825	P	6	84	2	0.233781
proteasome complex	GO:0000502	C	3	13	0	1		oxidoreductase activity, acting on paired donors, with incorporation or reduction of molecular oxygen, NAD(P)H as one donor, and incorporation of one atom of oxygen	GO:0016709	F	5	161	3	0.25793		anion transmembrane transport	GO:0098656	P	7	84	2	0.233781
intrinsic component of plasma membrane	GO:0031226	C	4	13	0	1		oxidoreductase activity, acting on single donors with incorporation of molecular oxygen	GO:0016701	F	4	91	2	0.262048		carboxylic acid transmembrane transport	GO:1905039	P	7	84	2	0.233781
nuclear outer membrane-endoplasmic reticulum membrane network	GO:0042175	C	4	75	0	1		acid-amino acid ligase activity	GO:0016881	F	5	28	1	0.264805		homeostatic process	GO:0042592	P	4	153	3	0.234663
kinetochore	GO:0000776	C	4	6	0	1		hydrolase activity, acting on carbon-nitrogen (but not peptide) bonds	GO:0016810	F	4	92	2	0.266092		cell wall polysaccharide biosynthetic process	GO:0070592	P	6	26	1	0.248469
chromosome, centromeric region	GO:0000775	C	4	27	0	1		metallopeptidase activity	GO:0008237	F	6	164	3	0.266735		hemicellulose metabolic process	GO:0010410	P	6	26	1	0.248469
thylakoid	GO:0009579	C	3	331	0	1		organic cyclic compound binding	GO:0097159	F	3	12016	138	0.270866		cell wall macromolecule metabolic process	GO:0044036	P	4	26	1	0.248469
protein acetyltransferase complex	GO:0031248	C	3	17	0	1		heterocyclic compound binding	GO:1901363	F	3	12016	138	0.270866		cell wall macromolecule biosynthetic process	GO:0044038	P	5	26	1	0.248469
BLOC complex	GO:0031082	C	3	2	0	1		translation regulator activity	GO:0045182	F	2	166	3	0.272625		cellular component macromolecule biosynthetic process	GO:0070589	P	4	26	1	0.248469
BLOC-1 complex	GO:0031083	C	4	2	0	1		translation factor activity, RNA binding	GO:0008135	F	4	166	3	0.272625		porphyrin-containing compound metabolic process	GO:0006778	P	5	26	1	0.248469
SAGA-type complex	GO:0070461	C	5	14	0	1		translation regulator activity, nucleic acid binding	GO:0090079	F	3	166	3	0.272625		cell wall polysaccharide metabolic process	GO:0010383	P	5	26	1	0.248469
Golgi membrane	GO:0000139	C	5	26	0	1		endoribonuclease activity	GO:0004521	F	5	29	1	0.27284		xylan biosynthetic process	GO:0045492	P	7	26	1	0.248469
supramolecular complex	GO:0099080	C	3	6	0	1		intramolecular oxidoreductase activity	GO:0016860	F	4	30	1	0.280787		xylan metabolic process	GO:0045491	P	7	26	1	0.248469
1,3-beta-D-glucan synthase complex	GO:0000148	C	5	40	0	1		lipase activity	GO:0016298	F	5	30	1	0.280787		regulation of cellular macromolecule biosynthetic process	GO:2000112	P	6	234	4	0.253808
signal recognition particle	GO:0048500	C	4	15	0	1		lyase activity	GO:0016829	F	3	169	3	0.281485		regulation of cellular biosynthetic process	GO:0031326	P	5	234	4	0.253808
organelle membrane	GO:0031090	C	4	245	0	1		molecular_function	GO:0003674	F	1	54639	603	0.299824		regulation of biosynthetic process	GO:0009889	P	4	234	4	0.253808
SAGA complex	GO:0000124	C	5	3	0	1		sulfate transmembrane transporter activity	GO:0015116	F	5	33	1	0.304111		regulation of macromolecule biosynthetic process	GO:0010556	P	5	234	4	0.253808
histone acetyltransferase complex	GO:0000123	C	4	17	0	1		sulfur compound transmembrane transporter activity	GO:1901682	F	4	33	1	0.304111		negative regulation of protein metabolic process	GO:0051248	P	5	89	2	0.253962
photosynthetic membrane	GO:0034357	C	4	310	0	1		magnesium ion transmembrane transporter activity	GO:0015095	F	7	33	1	0.304111		regulation of translation	GO:0006417	P	6	89	2	0.253962
								phosphotransferase activity, carboxyl group as acceptor	GO:0016774	F	5	33	1	0.304111		negative regulation of translation	GO:0017148	P	6	89	2	0.253962
								secondary active sulfate transmembrane transporter activity	GO:0008271	F	6	33	1	0.304111		negative regulation of cellular protein metabolic process	GO:0032269	P	5	89	2	0.253962
								oxidoreductase activity, acting on paired donors, with incorporation or reduction of molecular oxygen	GO:0016705	F	4	179	3	0.311168		regulation of cellular amide metabolic process	GO:0034248	P	5	89	2	0.253962
								heat shock protein binding	GO:0031072	F	4	34	1	0.311717		negative regulation of cellular amide metabolic process	GO:0034249	P	5	89	2	0.253962
								nicotianamine synthase activity	GO:0030410	F	5	35	1	0.319239		posttranscriptional regulation of gene expression	GO:0010608	P	6	89	2	0.253962
								phosphofructokinase activity	GO:0008443	F	6	36	1	0.32668		protein methylation	GO:0006479	P	5	27	1	0.256682
								6-phosphofructokinase activity	GO:0003872	F	7	36	1	0.32668		protein alkylation	GO:0008213	P	7	27	1	0.256682
								zinc ion transmembrane transporter activity	GO:0005385	F	7	38	1	0.341318		negative regulation of cellular macromolecule biosynthetic process	GO:2000113	P	6	91	2	0.262048
								divalent inorganic cation transmembrane transporter activity	GO:0072509	F	6	38	1	0.341318		negative regulation of biosynthetic process	GO:0009890	P	4	91	2	0.262048
								transporter activity	GO:0005215	F	2	1656	20	0.355627		negative regulation of cellular biosynthetic process	GO:0031327	P	5	91	2	0.262048
								active ion transmembrane transporter activity	GO:0022853	F	5	42	1	0.369648		negative regulation of cellular metabolic process	GO:0031324	P	4	91	2	0.262048
								ribonuclease activity	GO:0004540	F	4	43	1	0.376539		negative regulation of nitrogen compound metabolic process	GO:0051172	P	4	91	2	0.262048
								GTPase activator activity	GO:0005096	F	5	45	1	0.390095		negative regulation of macromolecule biosynthetic process	GO:0010558	P	5	91	2	0.262048
								hydrolase activity, acting on acid phosphorus-nitrogen bonds	GO:0016825	F	4	638	8	0.396695		RNA methylation	GO:0001510	P	5	30	1	0.280787
								serine-type peptidase activity	GO:0008236	F	6	638	8	0.396695		cellular macromolecule localization	GO:0070727	P	4	96	2	0.28226
								serine hydrolase activity	GO:0017171	F	5	638	8	0.396695		cellular protein localization	GO:0034613	P	5	96	2	0.28226
								endonuclease activity	GO:0004519	F	6	46	1	0.396762		protein localization	GO:0008104	P	4	172	3	0.29037
								aminopeptidase activity	GO:0004177	F	7	49	1	0.41633		organelle organization	GO:0006996	P	4	100	2	0.298396
								electron transfer activity	GO:0009055	F	4	656	8	0.426283		microtubule cytoskeleton organization	GO:0000226	P	4	34	1	0.311717
								inorganic anion transmembrane transporter activity	GO:0015103	F	5	51	1	0.429021		biological_process	GO:0008150	P	1	8180	94	0.315342
								SNAP receptor activity	GO:0005484	F	4	52	1	0.435263		negative regulation of cellular process	GO:0048523	P	3	105	2	0.31848
								transferase activity, transferring glycosyl groups	GO:0016757	F	4	573	7	0.435701		cell redox homeostasis	GO:0045454	P	4	105	2	0.31848
								carboxylic ester hydrolase activity	GO:0052689	F	5	54	1	0.447544		seed development	GO:0048316	P	4	35	1	0.319239
								metalloendopeptidase activity	GO:0004222	F	7	139	2	0.449453		embryo development	GO:0009790	P	4	35	1	0.319239
								NAD+ kinase activity	GO:0003951	F	6	57	1	0.465467		embryo development ending in seed dormancy	GO:0009793	P	4	35	1	0.319239
								enzyme activator activity	GO:0008047	F	4	57	1	0.465467		fruit development	GO:0010154	P	5	35	1	0.319239
								anion transmembrane transporter activity	GO:0008509	F	5	60	1	0.482809		tetrapyrrole metabolic process	GO:0033013	P	5	36	1	0.32668
								protein heterodimerization activity	GO:0046982	F	5	61	1	0.488464		translation	GO:0006412	P	6	108	2	0.330466
								ligase activity	GO:0016874	F	3	150	2	0.488792		amide biosynthetic process	GO:0043604	P	6	108	2	0.330466
								transition metal ion transmembrane transporter activity	GO:0046915	F	7	62	1	0.494057		peptide biosynthetic process	GO:0043043	P	6	108	2	0.330466
								oxidoreductase activity, acting on CH-OH group of donors	GO:0016614	F	4	160	2	0.522988		cellular carbohydrate biosynthetic process	GO:0034637	P	5	37	1	0.334039
								microtubule motor activity	GO:0003777	F	9	160	2	0.522988		polysaccharide biosynthetic process	GO:0000271	P	6	37	1	0.334039
								GTPase regulator activity	GO:0030695	F	5	69	1	0.531535		cellular polysaccharide metabolic process	GO:0044264	P	5	37	1	0.334039
								oxidoreductase activity, acting on the CH-CH group of donors	GO:0016627	F	4	70	1	0.536658		cellular polysaccharide biosynthetic process	GO:0033692	P	6	37	1	0.334039
								nucleotidyltransferase activity	GO:0016779	F	5	70	1	0.536658		reproductive system development	GO:0061458	P	5	38	1	0.341318
								oxidoreductase activity, acting on a heme group of donors	GO:0016675	F	4	72	1	0.546737		reproductive structure development	GO:0048608	P	4	38	1	0.341318
								oxidoreductase activity, acting on a heme group of donors, oxygen as acceptor	GO:0016676	F	5	72	1	0.546737		developmental process involved in reproduction	GO:0003006	P	3	38	1	0.341318
								heme-copper terminal oxidase activity	GO:0015002	F	4	72	1	0.546737		pigment metabolic process	GO:0042440	P	3	38	1	0.341318
								cytochrome-c oxidase activity	GO:0004129	F	5	72	1	0.546737		system development	GO:0048731	P	4	38	1	0.341318
								secondary active transmembrane transporter activity	GO:0015291	F	5	73	1	0.551693		macromolecule modification	GO:0043412	P	5	520	7	0.342044
								peptidase activity, acting on L-amino acid peptides	GO:0070011	F	5	1201	13	0.551771		carbohydrate biosynthetic process	GO:0016051	P	5	39	1	0.348518
								peptidase activity	GO:0008233	F	4	1201	13	0.551771		multicellular organismal process	GO:0032501	P	2	113	2	0.350305
								calcium ion binding	GO:0005509	F	6	563	6	0.579885		biological regulation	GO:0065007	P	2	869	11	0.353046
								active transmembrane transporter activity	GO:0022804	F	4	79	1	0.580318		response to inorganic substance	GO:0010035	P	4	40	1	0.355639
								hydrolase activity, acting on ester bonds	GO:0016788	F	4	945	10	0.583809		regulation of nitrogen compound metabolic process	GO:0051171	P	4	276	4	0.356158
								phosphoprotein phosphatase activity	GO:0004721	F	4	82	1	0.593938		regulation of primary metabolic process	GO:0080090	P	4	276	4	0.356158
								oxidoreductase activity, acting on peroxide as acceptor	GO:0016684	F	4	766	8	0.599133		regulation of cellular metabolic process	GO:0031323	P	4	279	4	0.363555
								peroxidase activity	GO:0004601	F	3	766	8	0.599133		post-embryonic development	GO:0009791	P	3	44	1	0.383354
								iron ion binding	GO:0005506	F	7	1630	17	0.61054		ncRNA metabolic process	GO:0034660	P	7	122	2	0.385476
								nucleoside-triphosphatase regulator activity	GO:0060589	F	4	86	1	0.611414		ncRNA processing	GO:0034470	P	7	122	2	0.385476
								oxidoreductase activity, acting on NAD(P)H, quinone or similar compound as acceptor	GO:0016655	F	5	190	2	0.615997		transmembrane transport	GO:0055085	P	5	548	7	0.391483
								DNA-binding transcription factor activity	GO:0003700	F	3	781	8	0.620728		cytoskeleton organization	GO:0007010	P	5	46	1	0.396762
								phosphoric ester hydrolase activity	GO:0042578	F	5	296	3	0.629004		heterocycle metabolic process	GO:0046483	P	4	818	10	0.404038
								motor activity	GO:0003774	F	8	195	2	0.630073		ion transmembrane transport	GO:0034220	P	6	127	2	0.404656
								metal ion transmembrane transporter activity	GO:0046873	F	6	198	2	0.638324		regulation of protein metabolic process	GO:0051246	P	5	128	2	0.408458
								transferase activity, transferring phosphorus-containing groups	GO:0016772	F	4	5795	61	0.638803		regulation of cellular protein metabolic process	GO:0032268	P	5	128	2	0.408458
								cysteine-type endopeptidase inhibitor activity	GO:0004869	F	7	94	1	0.644145		organic cyclic compound metabolic process	GO:1901360	P	4	828	10	0.418598
								antioxidant activity	GO:0016209	F	2	813	8	0.664632		cellular localization	GO:0051641	P	3	132	2	0.423544
								double-stranded DNA binding	GO:0003690	F	6	316	3	0.672334		peptide metabolic process	GO:0006518	P	5	134	2	0.431012
								kinase activity	GO:0016301	F	5	5688	59	0.681101		aromatic compound catabolic process	GO:0019439	P	5	52	1	0.435263
								serine-type endopeptidase inhibitor activity	GO:0004867	F	7	323	3	0.686591		nucleic acid metabolic process	GO:0090304	P	5	664	8	0.439401
								serine-type endopeptidase activity	GO:0004252	F	7	427	4	0.687006		cellular homeostasis	GO:0019725	P	3	138	2	0.445791
								ligase activity, forming carbon-nitrogen bonds	GO:0016879	F	4	107	1	0.691564		cellular nitrogen compound catabolic process	GO:0044270	P	5	55	1	0.453584
								passive transmembrane transporter activity	GO:0022803	F	4	220	2	0.694448		organic cyclic compound catabolic process	GO:1901361	P	5	55	1	0.453584
								channel activity	GO:0015267	F	5	220	2	0.694448		heterocycle catabolic process	GO:0046700	P	5	55	1	0.453584
								ion channel activity	GO:0005216	F	5	220	2	0.694448		microtubule-based process	GO:0007017	P	3	56	1	0.459558
								endopeptidase inhibitor activity	GO:0004866	F	6	433	4	0.697378		cellular amide metabolic process	GO:0043603	P	5	144	2	0.46755
								peptidase inhibitor activity	GO:0030414	F	5	433	4	0.697378		regulation of RNA metabolic process	GO:0051252	P	5	145	2	0.471127
								peptidase regulator activity	GO:0061134	F	4	433	4	0.697378		regulation of RNA biosynthetic process	GO:2001141	P	6	145	2	0.471127
								endopeptidase regulator activity	GO:0061135	F	5	433	4	0.697378		regulation of nucleic acid-templated transcription	GO:1903506	P	7	145	2	0.471127
								acetylglucosaminyltransferase activity	GO:0008375	F	6	118	1	0.726723		regulation of transcription, DNA-templated	GO:0006355	P	6	145	2	0.471127
								transferase activity, transferring alkyl or aryl (other than methyl) groups	GO:0016765	F	4	118	1	0.726723		gene expression	GO:0010467	P	5	688	8	0.478467
								phosphotransferase activity, alcohol group as acceptor	GO:0016773	F	5	5594	57	0.728338		regulation of nucleobase-containing compound metabolic process	GO:0019219	P	5	148	2	0.48177
								actin binding	GO:0003779	F	5	121	1	0.735597		cellular nitrogen compound metabolic process	GO:0034641	P	4	963	11	0.482528
								ion transmembrane transporter activity	GO:0015075	F	4	667	6	0.737166		cell wall biogenesis	GO:0042546	P	4	64	1	0.50506
								inorganic molecular entity transmembrane transporter activity	GO:0015318	F	4	668	6	0.738449		cell wall organization or biogenesis	GO:0071554	P	3	64	1	0.50506
								cytoskeletal protein binding	GO:0008092	F	4	127	1	0.752491		polysaccharide metabolic process	GO:0005976	P	5	66	1	0.515825
								magnesium ion binding	GO:0000287	F	6	361	3	0.755907		nucleobase-containing compound metabolic process	GO:0006139	P	4	720	8	0.52942
								zinc ion binding	GO:0008270	F	7	475	4	0.763065		nitrogen compound transport	GO:0071705	P	5	256	3	0.531131
								transcription regulator activity	GO:0140110	F	2	904	8	0.771631		cellular macromolecule metabolic process	GO:0044260	P	4	1092	12	0.531728
								oxidoreductase activity, acting on the CH-OH group of donors, NAD or NADP as acceptor	GO:0016616	F	5	135	1	0.773351		pseudouridine synthesis	GO:0001522	P	7	70	1	0.536658
								phosphatase activity	GO:0016791	F	6	263	2	0.783329		cellular component organization or biogenesis	GO:0071840	P	2	259	3	0.538962
								inorganic cation transmembrane transporter activity	GO:0022890	F	5	379	3	0.784155		cellular aromatic compound metabolic process	GO:0006725	P	4	820	9	0.540238
								nucleoside-triphosphatase activity	GO:0017111	F	7	604	5	0.789888		cellular carbohydrate metabolic process	GO:0044262	P	4	74	1	0.556596
								GTPase activity	GO:0003924	F	8	384	3	0.791506		macromolecule metabolic process	GO:0043170	P	4	2071	22	0.583134
								catalytic activity, acting on RNA	GO:0140098	F	3	147	1	0.801395		cellular component biogenesis	GO:0044085	P	3	180	2	0.58662
								oxidoreductase activity, acting on NAD(P)H	GO:0016651	F	4	277	2	0.806938		peptidyl-proline modification	GO:0018208	P	8	81	1	0.589448
								cation transmembrane transporter activity	GO:0008324	F	5	400	3	0.813638		protein peptidyl-prolyl isomerization	GO:0000413	P	9	81	1	0.589448
								transferase activity, transferring hexosyl groups	GO:0016758	F	5	283	2	0.816336		response to chemical	GO:0042221	P	3	573	6	0.596934
								structural constituent of ribosome	GO:0003735	F	3	956	8	0.8205		reproductive process	GO:0022414	P	2	83	1	0.598379
								catalytic activity, acting on a protein	GO:0140096	F	3	6972	69	0.823978		cell cycle	GO:0007049	P	3	83	1	0.598379
								transmembrane transporter activity	GO:0022857	F	3	749	6	0.82789		reproduction	GO:0000003	P	2	83	1	0.598379
								pyrophosphatase activity	GO:0016462	F	6	642	5	0.831017		cellular component organization	GO:0016043	P	3	185	2	0.601513
								hydrolase activity, acting on acid anhydrides, in phosphorus-containing anhydrides	GO:0016818	F	5	645	5	0.833966		response to stimulus	GO:0050896	P	2	1435	15	0.604388
								endopeptidase activity	GO:0004175	F	6	871	7	0.83938		organophosphate biosynthetic process	GO:0090407	P	5	89	1	0.624026
								hydrolase activity, acting on acid anhydrides	GO:0016817	F	4	651	5	0.839737		peptidyl-amino acid modification	GO:0018193	P	7	90	1	0.628139
								metal ion binding	GO:0046872	F	5	3628	34	0.843324		RNA metabolic process	GO:0016070	P	6	592	6	0.628281
								cation binding	GO:0043169	F	4	3628	34	0.843324		metabolic process	GO:0008152	P	2	4942	52	0.631584
								protein kinase activity	GO:0004672	F	4	5392	52	0.844265		regulation of biological process	GO:0050789	P	2	793	8	0.637548
								UDP-glycosyltransferase activity	GO:0008194	F	5	179	1	0.860374		cellular component assembly	GO:0022607	P	4	106	1	0.688152
								proton transmembrane transporter activity	GO:0015078	F	7	181	1	0.863416		cellular macromolecule biosynthetic process	GO:0034645	P	5	534	5	0.694486
								structural molecule activity	GO:0005198	F	2	1012	8	0.863674		small molecule biosynthetic process	GO:0044283	P	4	110	1	0.701578
								copper ion binding	GO:0005507	F	7	182	1	0.864912		cellular nitrogen compound biosynthetic process	GO:0044271	P	5	437	4	0.704155
								RNA binding	GO:0003723	F	5	815	6	0.881149		macromolecule biosynthetic process	GO:0009059	P	5	546	5	0.712713
								binding	GO:0005488	F	2	30382	316	0.889132		nucleic acid-templated transcription	GO:0097659	P	7	229	2	0.715246
								transition metal ion binding	GO:0046914	F	6	2542	22	0.891944		transcription, DNA-templated	GO:0006351	P	6	229	2	0.715246
								GTP binding	GO:0005525	F	6	203	1	0.892811		RNA biosynthetic process	GO:0032774	P	6	229	2	0.715246
								guanyl nucleotide binding	GO:0019001	F	6	203	1	0.892811		heterocycle biosynthetic process	GO:0018130	P	5	344	3	0.726563
								guanyl ribonucleotide binding	GO:0032561	F	6	203	1	0.892811		organonitrogen compound catabolic process	GO:1901565	P	5	239	2	0.736947
								purine ribonucleoside binding	GO:0032550	F	6	203	1	0.892811		organic cyclic compound biosynthetic process	GO:1901362	P	5	354	3	0.744144
								ribonucleoside binding	GO:0032549	F	5	203	1	0.892811		RNA processing	GO:0006396	P	6	243	2	0.745225
								nucleoside binding	GO:0001882	F	4	203	1	0.892811		regulation of cellular process	GO:0050794	P	3	685	6	0.759592
								purine nucleoside binding	GO:0001883	F	5	203	1	0.892811		nitrogen compound metabolic process	GO:0006807	P	3	2199	21	0.764261
								ubiquitin-like protein transferase activity	GO:0019787	F	4	209	1	0.899668		cellular biosynthetic process	GO:0044249	P	4	796	7	0.767162
								ubiquitin-protein transferase activity	GO:0004842	F	5	209	1	0.899668		defense response	GO:0006952	P	4	369	3	0.768812
								ATP binding	GO:0005524	F	4	1336	10	0.919163		cellular metabolic process	GO:0044237	P	3	2012	19	0.771423
								protein binding	GO:0005515	F	3	13636	134	0.924521		cellular protein metabolic process	GO:0044267	P	5	698	6	0.774894
								protein dimerization activity	GO:0046983	F	4	665	4	0.933001		nucleobase-containing compound biosynthetic process	GO:0034654	P	5	264	2	0.785096
								drug binding	GO:0008144	F	3	1377	10	0.93452		organic substance biosynthetic process	GO:1901576	P	4	821	7	0.793522
								enzyme regulator activity	GO:0030234	F	3	915	6	0.935058		organonitrogen compound biosynthetic process	GO:1901566	P	5	398	3	0.810985
								enzyme inhibitor activity	GO:0004857	F	4	823	5	0.946665		protein transport	GO:0015031	P	5	155	1	0.818139
								purine ribonucleoside triphosphate binding	GO:0035639	F	5	1539	11	0.949224		amide transport	GO:0042886	P	6	155	1	0.818139
								monovalent inorganic cation transmembrane transporter activity	GO:0015077	F	6	282	1	0.955133		peptide transport	GO:0015833	P	6	155	1	0.818139
								molecular function regulator	GO:0098772	F	2	977	6	0.956373		establishment of protein localization	GO:0045184	P	4	158	1	0.824047
								DNA binding	GO:0003677	F	5	4402	34	0.988778		protein metabolic process	GO:0019538	P	4	1277	11	0.824975
								nucleic acid binding	GO:0003676	F	4	7948	63	0.99818		cellular process	GO:0009987	P	2	2806	26	0.830085
								ATPase activity	GO:0016887	F	8	25	0	1		cellular catabolic process	GO:0044248	P	4	293	2	0.831092
								hydroxymethylglutaryl-CoA reductase (NADPH) activity	GO:0004420	F	6	9	0	1		organophosphate metabolic process	GO:0019637	P	4	172	1	0.849184
								prenyltransferase activity	GO:0004659	F	5	22	0	1		organic substance catabolic process	GO:1901575	P	4	308	2	0.851226
								beta-glucanase activity	GO:0052736	F	6	6	0	1		proteolysis	GO:0006508	P	5	778	6	0.853288
								oxidoreductase activity, acting on NAD(P)H, heme protein as acceptor	GO:0016653	F	5	10	0	1		organic substance metabolic process	GO:0071704	P	3	3157	29	0.85406
								ligase activity, forming carbon-sulfur bonds	GO:0016877	F	4	24	0	1		catabolic process	GO:0009056	P	3	329	2	0.875748
								oxidoreductase activity, acting on the CH-CH group of donors, iron-sulfur protein as acceptor	GO:0016636	F	5	5	0	1		aromatic compound biosynthetic process	GO:0019438	P	5	335	2	0.882038
								5'-3' RNA polymerase activity	GO:0034062	F	5	38	0	1		lipid metabolic process	GO:0006629	P	4	708	5	0.88672
								ATPase regulator activity	GO:0060590	F	5	17	0	1		organonitrogen compound metabolic process	GO:1901564	P	4	1491	12	0.890615
								protein serine/threonine kinase activity	GO:0004674	F	5	15	0	1		biosynthetic process	GO:0009058	P	3	947	7	0.893133
								protein histidine kinase activity	GO:0004673	F	5	61	0	1		proteolysis involved in cellular protein catabolic process	GO:0051603	P	6	208	1	0.898556
								calmodulin binding	GO:0005516	F	4	73	0	1		modification-dependent protein catabolic process	GO:0019941	P	7	208	1	0.898556
								protein-arginine deiminase activity	GO:0004668	F	6	5	0	1		modification-dependent macromolecule catabolic process	GO:0043632	P	6	208	1	0.898556
								carbon-nitrogen ligase activity, with glutamine as amido-N-donor	GO:0016884	F	5	40	0	1		cellular protein catabolic process	GO:0044257	P	6	208	1	0.898556
								catalytic activity, acting on a tRNA	GO:0140101	F	4	64	0	1		ubiquitin-dependent protein catabolic process	GO:0006511	P	8	208	1	0.898556
								oxidoreductase activity, acting on the CH-CH group of donors, NAD or NADP as acceptor	GO:0016628	F	5	25	0	1		cellular protein modification process	GO:0006464	P	6	358	2	0.903515
								receptor ligand activity	GO:0048018	F	5	4	0	1		protein modification process	GO:0036211	P	5	358	2	0.903515
								protochlorophyllide reductase activity	GO:0016630	F	6	7	0	1		protein catabolic process	GO:0030163	P	5	214	1	0.905046
								racemase and epimerase activity	GO:0016854	F	4	18	0	1		carbohydrate metabolic process	GO:0005975	P	4	233	1	0.922985
								malate dehydrogenase activity	GO:0016615	F	5	19	0	1		phosphorus metabolic process	GO:0006793	P	4	238	1	0.927115
								racemase and epimerase activity, acting on carbohydrates and derivatives	GO:0016857	F	5	18	0	1		phosphate-containing compound metabolic process	GO:0006796	P	5	238	1	0.927115
								phosphorylase activity	GO:0004645	F	6	9	0	1		cellular macromolecule catabolic process	GO:0044265	P	5	244	1	0.93178
								histone acetyltransferase activity	GO:0004402	F	10	2	0	1		primary metabolic process	GO:0044238	P	3	2991	25	0.934166
								phosphoserine phosphatase activity	GO:0004647	F	7	6	0	1		macromolecule catabolic process	GO:0009057	P	5	279	1	0.953624
								transmembrane signaling receptor activity	GO:0004888	F	4	101	0	1		small molecule metabolic process	GO:0044281	P	3	284	1	0.956112
								cofactor binding	GO:0048037	F	3	91	0	1		response to hormone	GO:0009725	P	4	309	1	0.966692
								intramolecular oxidoreductase activity, interconverting aldoses and ketoses	GO:0016861	F	5	21	0	1		response to endogenous stimulus	GO:0009719	P	3	309	1	0.966692
								thiol-dependent ubiquitinyl hydrolase activity	GO:0036459	F	5	39	0	1		response to auxin	GO:0009733	P	5	309	1	0.966692
								oxidoreductase activity, acting on diphenols and related substances as donors	GO:0016679	F	4	50	0	1		response to organic substance	GO:0010033	P	4	309	1	0.966692
								malic enzyme activity	GO:0004470	F	6	19	0	1		monosaccharide metabolic process	GO:0005996	P	4	33	0	1
								methionine adenosyltransferase activity	GO:0004478	F	5	13	0	1		organelle localization	GO:0051640	P	4	25	0	1
								alternative oxidase activity	GO:0009916	F	6	17	0	1		regulation of developmental process	GO:0050793	P	3	9	0	1
								inorganic phosphate transmembrane transporter activity	GO:0005315	F	5	31	0	1		regulation of catalytic activity	GO:0050790	P	4	39	0	1
								lipid transporter activity	GO:0005319	F	3	8	0	1		export from cell	GO:0140352	P	3	25	0	1
								oxidoreductase activity, acting on diphenols and related substances as donors, cytochrome as acceptor	GO:0016681	F	5	7	0	1		monocarboxylic acid biosynthetic process	GO:0072330	P	7	37	0	1
								oxidoreductase activity, acting on diphenols and related substances as donors, oxygen as acceptor	GO:0016682	F	5	40	0	1		cellular response to light stimulus	GO:0071482	P	6	9	0	1
								oxidoreductase activity, acting on a sulfur group of donors	GO:0016667	F	4	50	0	1		protein targeting	GO:0006605	P	6	32	0	1
								oxidoreductase activity, acting on a sulfur group of donors, NAD(P) as acceptor	GO:0016668	F	5	23	0	1		cellular response to blue light	GO:0071483	P	7	9	0	1
								phosphatidylinositol phospholipase C activity	GO:0004435	F	8	9	0	1		reactive oxygen species biosynthetic process	GO:1903409	P	4	9	0	1
								oxidoreductase activity, acting on a sulfur group of donors, disulfide as acceptor	GO:0016671	F	5	18	0	1		positive regulation of stomatal complex development	GO:2000123	P	5	6	0	1
								phospholipid binding	GO:0005543	F	4	64	0	1		sucrose metabolic process	GO:0005985	P	6	37	0	1
								adenylate kinase activity	GO:0004017	F	7	21	0	1		disaccharide metabolic process	GO:0005984	P	5	37	0	1
								signaling receptor activator activity	GO:0030546	F	4	4	0	1		reactive oxygen species metabolic process	GO:0072593	P	4	12	0	1
								receptor regulator activity	GO:0030545	F	3	4	0	1		glycogen biosynthetic process	GO:0005978	P	7	11	0	1
								tetrapyrrole binding	GO:0046906	F	4	26	0	1		glycogen metabolic process	GO:0005977	P	6	11	0	1
								signaling receptor activity	GO:0038023	F	3	104	0	1		vesicle docking	GO:0048278	P	5	25	0	1
								steroid dehydrogenase activity	GO:0016229	F	4	32	0	1		phospholipid metabolic process	GO:0006644	P	5	119	0	1
								signaling receptor binding	GO:0005102	F	4	4	0	1		intracellular protein transport	GO:0006886	P	5	79	0	1
								asparagine synthase (glutamine-hydrolyzing) activity	GO:0004066	F	6	17	0	1		exocytosis	GO:0006887	P	5	25	0	1
								fucosyltransferase activity	GO:0008417	F	6	54	0	1		membrane lipid metabolic process	GO:0006643	P	5	46	0	1
								aspartate carbamoyltransferase activity	GO:0004070	F	6	3	0	1		protein maturation	GO:0051604	P	5	27	0	1
								aspartate kinase activity	GO:0004072	F	6	10	0	1		cellular response to abiotic stimulus	GO:0071214	P	4	9	0	1
								acetyl-CoA:L-glutamate N-acetyltransferase activity	GO:0004042	F	8	7	0	1		glycerophospholipid metabolic process	GO:0006650	P	6	93	0	1
								aminoacyl-tRNA hydrolase activity	GO:0004045	F	5	24	0	1		regulation of cyclin-dependent protein serine/threonine kinase activity	GO:0000079	P	6	39	0	1
								ubiquitin-like modifier activating enzyme activity	GO:0008641	F	5	24	0	1		cellular response to radiation	GO:0071478	P	5	9	0	1
								copper ion transmembrane transporter activity	GO:0005375	F	8	12	0	1		regulation of immune response	GO:0050776	P	4	12	0	1
								aminomethyltransferase activity	GO:0004047	F	6	3	0	1		fatty acid biosynthetic process	GO:0006633	P	6	37	0	1
								NADH dehydrogenase (quinone) activity	GO:0050136	F	6	150	0	1		fatty acid metabolic process	GO:0006631	P	5	70	0	1
								ubiquitin-like protein-specific protease activity	GO:0019783	F	7	39	0	1		positive regulation of multicellular organismal process	GO:0051240	P	3	6	0	1
								lysine N-methyltransferase activity	GO:0016278	F	7	10	0	1		attachment of GPI anchor to protein	GO:0016255	P	7	8	0	1
								protein-lysine N-methyltransferase activity	GO:0016279	F	5	10	0	1		secretion	GO:0046903	P	5	25	0	1
								nucleoside monophosphate kinase activity	GO:0050145	F	6	42	0	1		intracellular transport	GO:0046907	P	4	90	0	1
								galactoside 2-alpha-L-fucosyltransferase activity	GO:0008107	F	8	54	0	1		protein folding	GO:0006457	P	3	54	0	1
								peptide-methionine (S)-S-oxide reductase activity	GO:0008113	F	6	9	0	1		polyol metabolic process	GO:0019751	P	5	10	0	1
								glycerol-3-phosphate dehydrogenase [NAD(P)+] activity	GO:0047952	F	6	14	0	1		carboxylic acid metabolic process	GO:0019752	P	6	144	0	1
								steroid dehydrogenase activity, acting on the CH-OH group of donors, NAD or NADP as acceptor	GO:0033764	F	5	29	0	1		reactive nitrogen species metabolic process	GO:2001057	P	4	9	0	1
								structural constituent of nuclear pore	GO:0017056	F	3	3	0	1		pteridine-containing compound metabolic process	GO:0042558	P	5	12	0	1
								cyclohydrolase activity	GO:0019238	F	6	8	0	1		pteridine-containing compound biosynthetic process	GO:0042559	P	6	10	0	1
								molybdate ion transmembrane transporter activity	GO:0015098	F	6	18	0	1		glycerol ether metabolic process	GO:0006662	P	5	19	0	1
								protein prenyltransferase activity	GO:0008318	F	4	7	0	1		phosphatidylinositol biosynthetic process	GO:0006661	P	7	28	0	1
								ubiquitin binding	GO:0043130	F	5	9	0	1		glycolipid metabolic process	GO:0006664	P	6	39	0	1
								carbohydrate binding	GO:0030246	F	3	150	0	1		sphingolipid metabolic process	GO:0006665	P	5	7	0	1
								polysaccharide binding	GO:0030247	F	4	106	0	1		secretion by cell	GO:0032940	P	4	25	0	1
								kinase inhibitor activity	GO:0019210	F	5	15	0	1		intracellular receptor signaling pathway	GO:0030522	P	4	9	0	1
								histone methyltransferase activity	GO:0042054	F	5	8	0	1		lipid biosynthetic process	GO:0008610	P	5	155	0	1
								GMP synthase (glutamine-hydrolyzing) activity	GO:0003922	F	6	8	0	1		ceramide metabolic process	GO:0006672	P	6	7	0	1
								ubiquitinyl hydrolase activity	GO:0101005	F	4	39	0	1		macromolecule glycosylation	GO:0043413	P	4	123	0	1
								GTP cyclohydrolase activity	GO:0003933	F	7	8	0	1		regulation of phosphorylation	GO:0042325	P	7	39	0	1
								GTP cyclohydrolase II activity	GO:0003935	F	8	8	0	1		peptidyl-lysine modification to peptidyl-hypusine	GO:0008612	P	4	9	0	1
								protein serine/threonine kinase inhibitor activity	GO:0030291	F	7	15	0	1		drug catabolic process	GO:0042737	P	5	3	0	1
								ubiquinol-cytochrome-c reductase activity	GO:0008121	F	5	7	0	1		N-terminal protein amino acid methylation	GO:0006480	P	6	3	0	1
								NADH dehydrogenase (ubiquinone) activity	GO:0008137	F	7	150	0	1		protein glycosylation	GO:0006486	P	5	123	0	1
								alpha-(1,2)-fucosyltransferase activity	GO:0031127	F	7	54	0	1		protein N-linked glycosylation	GO:0006487	P	6	2	0	1
								RNA-directed 5'-3' RNA polymerase activity	GO:0003968	F	6	14	0	1		phytochromobilin metabolic process	GO:0051202	P	5	3	0	1
								UDP-glucose 4-epimerase activity	GO:0003978	F	6	18	0	1		carbohydrate catabolic process	GO:0016052	P	5	29	0	1
								peptide N-acetyltransferase activity	GO:0034212	F	8	2	0	1		organic acid biosynthetic process	GO:0016053	P	5	78	0	1
								fucosidase activity	GO:0015928	F	6	8	0	1		drug metabolic process	GO:0017144	P	4	62	0	1
								phosphatidylinositol-3-phosphate binding	GO:0032266	F	7	3	0	1		pentose metabolic process	GO:0019321	P	5	15	0	1
								O-methyltransferase activity	GO:0008171	F	6	30	0	1		arabinose metabolic process	GO:0019566	P	6	15	0	1
								N-methyltransferase activity	GO:0008170	F	6	24	0	1		protein lipidation	GO:0006497	P	7	28	0	1
								heme binding	GO:0020037	F	4	26	0	1		defense response to bacterium	GO:0042742	P	5	24	0	1
								transcription coregulator activity	GO:0003712	F	3	123	0	1		defense response to other organism	GO:0098542	P	4	50	0	1
								NADH dehydrogenase activity	GO:0003954	F	5	153	0	1		cellular amide catabolic process	GO:0043605	P	6	3	0	1
								NADPH-hemoprotein reductase activity	GO:0003958	F	6	10	0	1		protein phosphorylation	GO:0006468	P	7	39	0	1
								cyclin-dependent protein serine/threonine kinase inhibitor activity	GO:0004861	F	7	15	0	1		multi-multicellular organism process	GO:0044706	P	3	42	0	1
								protein kinase inhibitor activity	GO:0004860	F	6	15	0	1		protein dephosphorylation	GO:0006470	P	7	15	0	1
								phosphoenolpyruvate carboxykinase activity	GO:0004611	F	6	6	0	1		phospholipid biosynthetic process	GO:0008654	P	5	51	0	1
								phosphogluconate dehydrogenase (decarboxylating) activity	GO:0004616	F	6	27	0	1		cellular amino acid biosynthetic process	GO:0008652	P	5	41	0	1
								carbon-oxygen lyase activity	GO:0016835	F	4	83	0	1		regulation of multicellular organismal process	GO:0051239	P	3	9	0	1
								hydro-lyase activity	GO:0016836	F	5	66	0	1		peptidyl-lysine modification	GO:0018205	P	8	9	0	1
								phosphomevalonate kinase activity	GO:0004631	F	6	3	0	1		cell wall assembly	GO:0070726	P	5	38	0	1
								mannosyltransferase activity	GO:0000030	F	6	3	0	1		membrane docking	GO:0022406	P	3	25	0	1
								phospholipase C activity	GO:0004629	F	7	9	0	1		ribosome biogenesis	GO:0042254	P	5	56	0	1
								carbon-nitrogen lyase activity	GO:0016840	F	4	13	0	1		phosphatidylinositol phosphorylation	GO:0046854	P	7	12	0	1
								ammonia-lyase activity	GO:0016841	F	5	6	0	1		phosphatidylinositol dephosphorylation	GO:0046856	P	7	47	0	1
								acetylglutamate kinase activity	GO:0003991	F	6	6	0	1		regulation of defense response	GO:0031347	P	5	12	0	1
								acid phosphatase activity	GO:0003993	F	7	126	0	1		lipid modification	GO:0030258	P	5	59	0	1
								phosphoethanolamine N-methyltransferase activity	GO:0000234	F	7	8	0	1		plant epidermis development	GO:0090558	P	5	6	0	1
								acetolactate synthase activity	GO:0003984	F	5	7	0	1		response to light stimulus	GO:0009416	P	5	12	0	1
								translation release factor activity	GO:0003747	F	6	21	0	1		response to water	GO:0009415	P	4	24	0	1
								chlorophyllide a oxygenase [overall] activity	GO:0010277	F	6	16	0	1		response to water deprivation	GO:0009414	P	4	24	0	1
								hydrolase activity, acting on carbon-nitrogen (but not peptide) bonds, in linear amidines	GO:0016813	F	5	13	0	1		vesicle-mediated transport	GO:0016192	P	5	63	0	1
								hydrolase activity, acting on carbon-nitrogen (but not peptide) bonds, in cyclic amidines	GO:0016814	F	5	14	0	1		regulation of phosphate metabolic process	GO:0019220	P	6	39	0	1
								uroporphyrinogen-III synthase activity	GO:0004852	F	6	6	0	1		tRNA methylation	GO:0030488	P	6	6	0	1
								thiol-dependent ubiquitin-specific protease activity	GO:0004843	F	6	39	0	1		ribonucleoprotein complex biogenesis	GO:0022613	P	4	64	0	1
								glutathione peroxidase activity	GO:0004602	F	4	14	0	1		plant-type cell wall organization	GO:0009664	P	5	38	0	1
								acylphosphatase activity	GO:0003998	F	6	3	0	1		mRNA processing	GO:0006397	P	7	115	0	1
								adenine phosphoribosyltransferase activity	GO:0003999	F	7	9	0	1		regulation of protein phosphorylation	GO:0001932	P	7	39	0	1
								phosphotransferase activity, nitrogenous group as acceptor	GO:0016775	F	5	61	0	1		carbohydrate homeostasis	GO:0033500	P	6	27	0	1
								phosphotransferase activity, phosphate group as acceptor	GO:0016776	F	5	60	0	1		oxidation-reduction process	GO:0055114	P	3	52	0	1
								L-threonine ammonia-lyase activity	GO:0004794	F	6	6	0	1		regulation of kinase activity	GO:0043549	P	6	39	0	1
								thymidine kinase activity	GO:0004797	F	9	4	0	1		RNA splicing	GO:0008380	P	7	79	0	1
								glucan endo-1,3-beta-glucanase activity, C-3 substituted reducing group	GO:0052861	F	7	6	0	1		cobalamin biosynthetic process	GO:0009236	P	6	7	0	1
								transferase activity, transferring pentosyl groups	GO:0016763	F	5	48	0	1		cobalamin metabolic process	GO:0009235	P	5	7	0	1
								transferase activity, transferring aldehyde or ketonic groups	GO:0016744	F	4	7	0	1		regulation of response to biotic stimulus	GO:0002831	P	4	12	0	1
								RNA polymerase activity	GO:0097747	F	4	38	0	1		regulation of neurotransmitter levels	GO:0001505	P	4	9	0	1
								UDP-glucosyltransferase activity	GO:0035251	F	6	30	0	1		cellulose microfibril organization	GO:0010215	P	6	38	0	1
								chromatin binding	GO:0003682	F	3	77	0	1		regulation of protein modification process	GO:0031399	P	6	39	0	1
								carboxyl- or carbamoyltransferase activity	GO:0016743	F	5	6	0	1		nucleic acid phosphodiester bond hydrolysis	GO:0090305	P	6	16	0	1
								aminoacyl-tRNA editing activity	GO:0002161	F	5	9	0	1		glycolipid biosynthetic process	GO:0009247	P	6	39	0	1
								dolichyl-phosphate-mannose-glycolipid alpha-mannosyltransferase activity	GO:0004584	F	7	3	0	1		regulation of cyclin-dependent protein kinase activity	GO:1904029	P	5	39	0	1
								purine phosphoribosyltransferase activity	GO:0106130	F	6	12	0	1		regulation of phosphorus metabolic process	GO:0051174	P	5	39	0	1
								aspartic-type peptidase activity	GO:0070001	F	6	226	0	1		nucleobase-containing compound catabolic process	GO:0034655	P	5	39	0	1
								oxygen binding	GO:0019825	F	4	9	0	1		phospholipid dephosphorylation	GO:0046839	P	6	47	0	1
								S-formylglutathione hydrolase activity	GO:0018738	F	6	3	0	1		vacuolar transport	GO:0007034	P	5	42	0	1
								alpha-L-fucosidase activity	GO:0004560	F	7	8	0	1		lipid phosphorylation	GO:0046834	P	6	12	0	1
								thiolester hydrolase activity	GO:0016790	F	5	21	0	1		RNA 3'-end processing	GO:0031123	P	7	3	0	1
								red chlorophyll catabolite reductase activity	GO:0051743	F	6	5	0	1		N-terminal protein amino acid modification	GO:0031365	P	7	3	0	1
								small molecule sensor activity	GO:0140299	F	2	61	0	1		mRNA 3'-end processing	GO:0031124	P	8	3	0	1
								cyclin-dependent protein serine/threonine kinase regulator activity	GO:0016538	F	6	15	0	1		chemical homeostasis	GO:0048878	P	5	33	0	1
								chitinase activity	GO:0004568	F	6	77	0	1		regulation of response to stress	GO:0080134	P	4	15	0	1
								coenzyme binding	GO:0050662	F	4	62	0	1		indolalkylamine biosynthetic process	GO:0046219	P	7	14	0	1
								glutathione disulfide oxidoreductase activity	GO:0015038	F	7	6	0	1		organic hydroxy compound biosynthetic process	GO:1901617	P	5	10	0	1
								molecular transducer activity	GO:0060089	F	2	104	0	1		glucan metabolic process	GO:0044042	P	6	11	0	1
[truncated: 156 more rows]

## Sheet: cl7
Term Name	GOID	Term Type	Depth	cnt(reference)	cnt(Cluster7)	fsh(Cluster7)		Term Name	GOID	Term Type	Depth	cnt(reference)	cnt(Cluster7)	fsh(Cluster7)		Term Name	GOID	Term Type	Depth	cnt(reference)	cnt(Cluster7)	fsh(Cluster7)
[truncated: 535 more rows]

[truncated: 4 more sheets: cl8, cl9, cl10, cl11]
